# Supplementary material for: The Contribution of Coevolving Residues to the Stability of KDO8P Synthase
Source: PLoS One. 2011 Mar 9;6(3):e17459. doi: 10.1371/journal.pone.0017459 (PMC3052366; doi:10.1371/journal.pone.0017459)
Supplement: MSA S1 — MSA in fasta format of all KDO8P synthases. (FASTA) [file pone.0017459.s006.fasta]

REMARK: MSA of all KDO8P synthases.

>UniRef100_P61656   2-dehydro-3-deoxyphosphooctonate aldolase n=2 Tax=Leptospira interrogans RepID=KDSA_LEPIC
MNMKDNTCTKRDFLNGTKIGGDEPFFLISGPCVMENRDLLDRVCAEMIEVCGEL-K-IPY
IFKSSFDKANRSSVNSYRGPGLAEGIKNLEYIKNKY-NVPVLTDIHETSQISPLKDVIDV
YQIPAFLCRQTDLISQSA-------QTGKWVNVKKGQFLAPADTRHIAVKMNESG-----
--N------NKLLVTERGTSFGYGNLIFDGRAIP---II-HGF--DIPLVFDATHSAQLP
GAA----GNS-TGGQREFIPSILRSAVSFGI-EGIFMEVHPDPPNA-LSDATTQYPLSQI
KSLLKEMIGLDRYIKKEILISRSSL-----
>Q050X1_LEPBL
------------------IGGDEPFFLIAGPCVMENRDLLDRVCAEMIEICDEL-K-ISY
VFKSSFDKANRSSVNSYRGPGLTEGIQNLEYIKNKY-NVPVLTDIHETHQIAPLKDAIDI
YQIPAFLCRQTDLIAESA-------KTGRWVNVKKGQFLAPSDTRHIAVKMKESG-----
--N------DKLLVTERGTSFGYGNLIFDGRAIP---II-HGF--DIPLIFDATHSAQLP
GAA----ENS-TGGQREFIPSILRSAVSLGI-EGVFMEVHPDPQKA-LSDATTQYPLSRI
KDLLKEMIGLDRYVKKE-------------
>Q8D2L1_WIGBR/13-279
---------------NIKISNSLPMVVFGGLNVLEKYDITMKVCEHFVKITNKL-N-IPF
VFKASFDKANRSSINSYRGPGLKNGIKIFSEIKKKF-NVKIMTDIHDSTQADHVSEVVDI
IQIPAFLARQTDLIASAA-------NTGKVLNIKKPQFLSPDQIIYIIEKIKSLG-----
--N------KKIIICERGTMFGYNNLIVDILGLD---VM-KKISGGYPIILDVTHSLQNR
KFL----SPV-SSGNNDQVNSLSRAGISVGI-AGIFIESHTNPEQA-KCDGPCAIPLKKL
ELTLNQAKTIDDLIKS--------------
>Q492V6_BLOPB/10-276
---------------DIKVSNNLPFVLFGGMNVLESRDITMKVCEHYAKITHKL-N-IPH
IFKASFDKANRSSIDSYRGPGLEEGLRLFQELQEIF-GVKLMTDVHEIYQVKTVSEVVDV
LQIPAFLARQTDLIASIA-------QTGMPINIKKPQYMSPTQIIHIVKKCRSFS-----
--N------KNIILCERGTVFGYDNLVVDMLGFN---VM-NHVSKGCPIIVDVTHALQKR
NPL----SPI-SGGRNRQIYDMARASTAVGI-AGLFLEAHPNPHRA-KCDGSSALPLNQL
ENFLTQIKSIDELVKS--------------
>Q7VR72_BLOFL/10-277
---------------NIKISNKLPFVLFGGMNVLEKYDTIMQVCEYYVSITQKL-N-IPY
IFKASFDKANRTSIHSYRGPGLESGLRLFQILKKKF-GVKLMTDVHEINQAQIISEVVDV
IQLPAFLARQTDLIKAIA-------QTGSVVNIKKPQYMSPEQVQYIVNKFHFFK-----
--N------NKIILCERGTMFGYNDLIVDILGLH---KM-QHVSKGCPIIVDVTHALQTR
QPY----SAVSEGKNRLQIFDLAKASIAVGI-AGLFIEAHPDPDNA-KCDGPIALPLYQL
PCFLNKIKLLDTLVKS--------------
>A3S6J5_PROMA/4-246
--------MTSVKVAKIEIGNDRPLVLIGGVNVIESRDMAMRAAEVFVREATRL-G-LPL
VFKASFDKANRSSIDSFRGPGLDEGLKIFEEIKAAF-EVPVISDVHEIHQAKPAADVLDI
LQIPAFLARQTDLVRAIA-------ETGKPINVKKPQFLSPQQVPNIVDKIKSCG-----
--N------DQVMICERGTSFGYDNLVVDILGFG---VM-KKENDDIPIVFDVTHSLQTR
APG----SKA-SGGRREQIYELARAGVAAGI-AALFLEAHEDPD----------------
------------------------------
>A6DQH2_9BACT/5-266
--------------------NDKPFTLFGGLNVLEDLDSTLFACEKYVKVTNKL-S-IPY
VFKASFDKANRSSVHSYRGVGLDKGMRIFEEIKKEF-GVKIITDVHEIYQVEQVAEVVDI
LQLPAFLARQTDLVVAIS-------KAKKPINIKKPQFMSPSQVRYIVNKCKEAG-----
--N------DNVLLCERGTCFGYDNLVVDMLGFS---QM-KIATNNAPIIFDVTHSLQQR
DPL----SDA-SGGRRAQVLELAKAGISTRI-AGLFLESHPDPDKA-KCDGPSALPLSLL
EAFLQQIKDLDDLIKS--------------
>A0GD65_9BURK/13-279
---------------AVTVSNRLPFVLFGGINVLEDLDSTLYACRHYVETTAKL-N-IPF
VFKASFDKANRSSIHSYRGVGIDEGLSIFEAVKREF-GVPVITDVHEVEQAARVAEVVDV
LQVPAFLARQTDLVVAIA-------KTGRVINIKKPQFMSPTQVAHIVGKCREVG-----
--N------DNVILCERGSSFGYDNLVVDMLGFR---QM-IEASDGAPAIFDVTHSLQYR
DPG----GAA-SGGRRRQVVELARAGLAVGL-SGLFLEAHPDPDHA-RCDGPSALPLAVL
EPFLQQMKDLDDLIKS--------------
>Q2SYU2_BURTA
------------------AGNDRPFVLFGGINVLESLDFTLEVCSEYAAVTRKL-G-IPF
VFKASFDKANRSSIHSYRGVGLDEGLKILAEVKARF-GVPVITDVHEVEQAAPVAEVADV
LQVPAFLARQTDLVVAIA-------KAAKPVNVKKPQFMSPTQVKHVVSKCLEAG-----
--N------DRVMLCERGSSFGYDNLVVDMLGFR---QM-AEATGGCPVIFDVTHSLQCR
DPL----GEA-SGGRRRQVLDLARAGVAVGI-AGLFVEAHPDPERA-RCDGPSALPLPLL
EGFLSQMKAIDDLVKRM-------------
>A4MEK2_BURPS/2-274
---------NVAISPGVTAGNSLPFVLFGGINVLESLDFTLDVCGEYAAVTRKL-G-IPF
VFKASFDKANRSSIHSYRGVGLDEGLKIFAEVKARF-GVPVITDVHEVEQAAPVAEIADV
LQVPAFLARQTDLVVAIA-------KAGKPVNVKKPQFMSPTQLKHVVSKCGEVG-----
--N------DRVMLCERGSSFGYDNLVVDMLGFR---QM-AETTSGCPVIFDVTHSLQCR
DPL----GDA-SGGRRRQVLDLARAGIAVGI-AGLFLEAHPDPDRA-RCDGPSALPLHQL
EGFLSQMKAIDDLVKR--------------
>A3ND03_BURP6
------------------AGNSLPFVLFGGINVLESLDFTLDVCGEYVAVTRKL-G-IPF
VFKASFDKANRSSIHSYRGVGLDEGLKIFAEVKARF-GVPVITDVHEAEQAAPVAEIADV
LQVPAFLARQTDLVVAIA-------KAGKPVNVKKPQFMSPTQLKHVVSKCGEVG-----
--N------DRVMLCERGSSFGYDNLVVDMLGFR---QM-AETTGGCPVIFDVTHSLQWR
DPL----GDA-SGGRRRQVLDLARAGIAVGI-AGLFLEAHPDPDRA-RCDGPSALPLHQL
EGFLSQMKAIDDLVKRM-------------
>Q3JP68_BURP1/2-274
---------NVAISPGVTAGNSLPFVLFGGINVLESLDFTLDVCGEYVAVTRKL-G-IPF
VFKASFDKANRSSIHSYRGVGLDEGLKIFAEVKARF-GVPVITDVHEAEQAAPVAEIADV
LQVPAFLARQTDLVVAIA-------KAGKPVNVKKPQFMSPTQLKHVVSKCGEVG-----
--N------DRVMLCERGSSFGYDNLVVDMLGFR---QM-AETTGGCPVIFDVTHSLQCR
DPL----GDA-SGGRRRQVLDLARAGIAVGI-AGLFLEAHPDPDRA-RCDGPSALPLHQL
EGLLSQMKAIDDLVKR--------------
>A3NYR7_BURP0/2-274
---------NVAISPGVTAGNSLPFVLFGGINVLESLDFTLDVCGEYVAVTRKL-G-IPF
VFKASFDKANRSSIHSYRGVGLDEGLKIFAEVKARF-GVPVITDVHEVEQAAPVAEIADV
LQVPAFLARQTDLVVAIA-------KAGKPVNVKKPQFMSPTQLKHVVSKCGEVG-----
--N------DRVMLCERGSSFGYDNLVVDMLGFR---QM-AETTGGCPVIFDVTHSLQCR
DPL----GDA-SGGRRRQVLDLARAGIAVGI-AGLFLEAHPDPDRA-RCDGPSALPLHQL
EGFLSQMKAIDDLVKR--------------
>A8EHV0_BURPS/2-274
---------NVAISPGVTAGNSLPFVLFGGINVLESLDFTLDVCGEYVAVTRKL-G-IPF
VFKASFDKANRSSIHSYRGVGLDEGLKIFAEVKARF-GVPVITDVHEAEQAAPVAEIADV
LQVPAFLARQTDLVVAIA-------KAGKPVNVKKPQFMSPTQLKHVVSKCGEVG-----
--N------DRVMLCERGSSFGYDNLVVDMLGFR---QM-AETTGGCPVIFDVTHSLQCR
DPL----GDA-SGGRRRQVLDLARAGIAVGI-AGLFLEAHPDPDRA-RCDGPSALPLHQL
EGFLSQMKAIDDLVKR--------------
>Q39M80_BURS3/37-309
---------NVSITPDVTVGNSLPFVLFGGLNVLESVEFTLYVCSRYVEVTRRL-G-IPL
VFKASFDKANRSSIHSYRGVGFDEGLRIFEEIKSRF-GVPVITDVHEVWQAEPASHVADV
LQVPAFLARQTDLVVAIA-------RTGNAVNIKKPQFMSPTQIEHVVSKCREAG-----
--N------DKVILCERGASFGYDNLVVDMLGFR---QM-RDATGDCPVIFDVTHSLQMR
DPH----GAA-SGGRRRQVLDLARAGMAVGL-AGLFLEAHPEPDQA-RCDGPSALPLAQL
DAFLQQVKAVDDLVKR--------------
>A0TEM3_9BURK/2-274
---------NVTITPDVTVGNDLPFALFGGLNVLESLDFTLDVCNTFVEVTRRL-G-IPL
VFKASFDKANRSSIHSYRGVGFDEGLRIFDEVKRRF-GMPVITDVHEVWQAEPVSKVVDV
LQVPAFLARQTDLVVAIA-------QTGNAVNIKKPQFMSPTQIEHVVSKCREAG-----
--N------DKVILCERGSSFGYDNLVVDMLGFG---QM-RDATGDCPVIFDVTHSLQMR
DPH----GAA-SGGRRRQVLDLARAGMAVGL-AGLFLEAHPDPDRA-RCDGPSALPLALL
DPFLQQVKAVDDLVKQ--------------
>Q0B297_BURCM/2-274
---------NVTIAPDVTVGNDSPFVLFGGLNVLEGLDFTLDVCNTFVEVTRRL-G-IPL
VFKASFDKANRSSIHSYRGVGFDEGLRIFDEVKRRF-GVPVITDVHEVWQAEPVSQVVDV
LQVPAFLARQTDLVVAIA-------QTGNAVNIKKPQFMSPTQIEHVVSKCREAG-----
--N------DKVILCERGSSFGYDNLVVDMLGFR---QM-RDATGDCPVIFDVTHSLQMR
DPH----GAA-SGGRRRQVLDLARAGMAVGL-AGLFLEAHPDPDRA-RCDGPSALPLALL
DPFLQQVKAVDDLVKR--------------
>Q1QZX8_CHRSD/9-276
------------EFAGLRAGNSLPLALFGGMNVLESREMALEVAEAYVEVTGRL-G-MPY
VFKSSFDKANRSSIHSYRGPGLEKGLEWLAEIKERF-NVPVITDVHEPWQAKPVAEVADV
IQLPAFLARQTDLVVAMA-------ETGAAINIKKPQFIAPHEMRHIIRKCEEVG-----
--N------SRLILCERGSSFGYNNLVVDMLGFG---EM-KQT--GYPVFFDVTHALQRP
GGR----ADS-ADGRRAQVAELARAGVAVGL-AGVFLEAHPDPDNA-KCDGPCALPLNRL
EGFLSQLKAIDDLVKG--------------
>Q6Y840_MORCA/9-283
--------QSNITVSGIEIGNDKPFVLFGGMNVLESRELAFEIAEQYIDICQRL-N-IGY
VFKASFDKANRSSLHSFRGPSLENGLTWLNDIKETY-NVPIITDVHEPYQAAPVAKVADI
LQLPAFLSRQTDLVSAIA-------RTGKIINVKKAQFLAPHEMRHIINKCLEAG-----
--N------DQVILCERGSAFGYNNLVVDMLGFDTMKTM-KSM--NVPVFFDVTHALQEP
GAR----GDS-AGGRRHQITTLARAGMATGL-AGLFLEAHPDPDKA-KCDGPSALRLNQL
EPFLIQIKQLDDLVKG--------------
>UniRef100_Q6FAT8   2-dehydro-3-deoxyphosphooctonate aldolase n=1 Tax=Acinetobacter sp. (strain ADP1) RepID=KDSA_ACIAD
--MSQLKPQEIVRLGDIQMANHLPFVLFGGMNVLESKDLAFEIAETYVDICKRL-E-IPY
VFKASFDKANRSSLHSFRGPGLEKGIEWLGEIKKHF-NVPIITDVHEPYQAAPVAEVADI
IQLPAFLSRQTDLVEAMA-------KTQAIINIKKAQFLSPREMNHILNKCLEAG-----
--N------DKLILCERGTSFGYNNLVVDMLGFD---TM-KEM--NVPVFFDVTHALQTP
GGR----ADS-AGGRRAQITTLARAGMATGL-AGLFLEAHPDPEKA-KCDGPCALRLSQL
EPFLAQLKELDALVKGFKKLDTH-------
>UniRef100_B0VQI5   2-dehydro-3-deoxyphosphooctonate aldolase n=1 Tax=Acinetobacter baumannii (strain SDF) RepID=KDSA_ACIBS
--MSQLKPQEVVRLGDIQMANHLPFVLFGGMNVLESKDLAFEIAETYIDICKRL-D-IPY
VFKASFDKANRSSLHSFRGPGLEKGIEWLGDIKKHF-NVPIITDVHEPYQAAPVAEVADI
IQLPAFLSRQTDLVEAMA-------KTQAIINIKKAQFLAPHEMRHILHKCLEVG-----
--N------DKLILCERGSAFGYNNLVVDMLGFD---IM-KEM--NVPVFFDVTHALQTP
GGR----SDS-AGGRRAQITTLARAGMATGL-AGLFLESHPDPDKA-KCDGPSALRLSQL
EPFLAQLKELDTLVKGFKKLDTH-------
>UniRef100_B7H226   2-dehydro-3-deoxyphosphooctonate aldolase n=4 Tax=Acinetobacter baumannii RepID=KDSA_ACIB3
--MSQLKPQEVVRLGDIQMANHLPFVLFGGMNVLESKDLAFEIAETYIDICKRL-D-IPY
VFKASFDKANRSSLHSFRGPGLEKGIEWLGDIKKHF-NVPIITDVHEPYQAAPVAEVADI
IQLPAFLSRQTDLVEAMA-------KTQAIINIKKAQFLAPHEMRHILHKCLEAG-----
--N------DKLILCERGSAFGYNNLVVDMLGFD---IM-KEM--NVPVFFDVTHALQTP
GGR----SDS-AGGRRAQITTLARAGMATGL-AGLFLESHPDPDKA-KCDGPSALRLSQL
EPFLAQLKELDTLVKGFKKLDTH-------
>A5WG17_PSYWF
------------------IGNDQPFVLFGGMNVLESKELAFEIAEGYIDICNRL-G-IGY
VFKASFDKANRSSLNSYRGPGLEKGVDWLSQIKEKY-NVPIITDVHEPYQAEPVAEVADV
IQLPAFLSRQTDLVQAMA-------KTGAIINIKKAQFLAPHEMRHIINKCLEAG-----
--N------DKIILCERGTAFGYNNLVVDMLGFD---TM-KQM--DVPVFFDVTHSLQQP
GAR----SDS-AGGRREQITTLARAGMATGL-AGLFLEAHPEPEVA-KCDGPCALRMSQL
EAFLSQLKQIDDLVKGF-------------
>Q1Q9K2_PSYCK
------------------IGNDQPFVLFGGMNVLESKEMAFEIAEQYVDICQRL-G-IGY
VFKASFDKANRSSLTSYRGPGLEKGIDWLGQIKEKF-QVPIITDVHEPYQAAPVAEVADI
IQLPAFLSRQTDLVHAMA-------KTDAIINIKKAQFLAPHEMRHIVNKCLEGG-----
--N------DKLILCERGSAFGYNNLVVDMLGFD---TM-KQM--EIPVFFDVTHSLQQP
GGR----SDS-AGGRREQITTLARAGMATGI-AGLFLEAHPNPEVA-KCDGPCALRMSQL
EPFLRQLKQLDDLVKGF-------------
>Q4FR70_PSYAR
------------------IGNDQPFVLFGGMNVLESKEMAFEIAEQYVDICQRL-G-IGY
VFKASFDKANRSSLTSYRGPGLEKGIDWLGQIKEKF-QVPIITDVHEPYQAAPVAEVADI
IQLPAFLSRQTDLVHAMA-------KTDAIINIKKAQFLAPHEMRHIVNKCLEGG-----
--N------DKLILCERGSAFGYNNLVVDMLGFD---TM-KQM--EIPVFFDVTHSLQQP
GAR----SDS-AGGRREQITTLARAGMATGL-AGLFLEAHPNPETA-KCDGPCALRMSQL
EPFLRQLKQLDDLVKGF-------------
>UniRef100_A1SV93   2-dehydro-3-deoxyphosphooctonate aldolase n=1 Tax=Psychromonas ingrahamii (strain 37) RepID=KDSA_PSYIN
------MKQKIIKVGNIDVANDRPFVLFGGMNVLESRDMAMRVVETYVEATTAL-N-IPY
VFKASFDKANRSSIHSYRGPGLEEGLRIFEEIKNTF-NVPIITDVHEPSQAAPVAEVVDV
IQLPAFLSRQTDLVKAMA-------ETNAVINVKKAQFLAPHEMKHIITKFNEAG-----
--N------DNIILCERGSCFGYNNLVVDMLGFS---TM-KET--GYPVIFDVTHSLQKP
GAR----SDS-ADGRRSQVVQLGLAGMSQGI-AGLFLESHPDPANA-KCDGPCALPLHQL
KAFLSQMKQMDELAKSFDIIDTE-------
>Q1ZGE9_9GAMM/11-275
---------------NIDVANDLPFVLFGGMNVLESRDLAMRMVEKYVEVTSAL-N-IPY
VFKASFDKANRSSINSYRGPGLEEGLRIFEEIKKTF-NVPIITDVHEPHQAAAVAEVVDV
IQLPAFLSRQTDLVQAMA-------STNAVINVKKAQFLAPHEMAHIITKFKEAG-----
--N------DKIILCERGSCFGYNNLVVDMLGFS---TM-KET--GYPVIFDVTHSLQKP
GAR----SDS-ADGRRSQVVQLGLAGMSQGI-AGLFLESHPDPSNA-KCDGPCALALDKL
KPFLTQMKQMDELAKS--------------
>A3WLY1_9GAMM/8-271
---------------NITFDNQRPFVLFGGLNVLESQDLALRTAEHFMKVTEAL-G-IPY
VFKASFDKANRSSIHSFRGPGLEEGLKIFEAVKQAF-NVPIITDVHEPYQASPVAEVADI
IQLPAFLARQTDLVMAMA-------KTGAVVNVKKPQFLAPHEMKHIIKKFNEAG-----
--N------ERILLCERGSCFGYNNLIVDMLGMD---DM-KSM---APVVFDATHALQRP
GGR----LDS-ADGRRAQAAELARSGMALGL-AGLFIEAHPNPDEA-KCDGPCALPLAKL
EPYLQQMKAVDDLVKS--------------
>Q5QUZ7_IDILO
------------------IANEKPFVLFGGMNVLESRDLALRIAEHYVEVTSRL-G-IPY
VFKASFDKANRSSIHSFRGPGLEEGLRIFEEVKQQF-NVPLITDVHEPHQAAPVAEVVDV
LQLPAFLARQTDLVVALA-------ETGSMVNIKKPQFLAPQEMKHIIKKFGEAG-----
--N------EKLMLCERGSSFGYNNLIVDMLGMD---EM-KPM---APVIFDATHALQRP
GGR----ADS-ADGRRAQAAQLARSGMSLGI-AGLFIEAHPNPDEA-KCDGPCALPLHAL
EPYLQQMKAIDDLVKSF-------------
>KDSA_COLP3
------------------VANEQPFVLFGGMNVLESRDLAMKIAEHYVEVTQKL-G-IPY
VFKASFDKANRSSVNSYRGPGLDEGLKIFEEIKSTF-NVPIITDVHESYQAQPVSEVVDV
IQLPAFLARQTDLVVAMA-------KTGAVINVKKPQFLAAHEMKHIITKFGEAG-----
--N------ENIILCERGSCYGYNNLVVDMLAMD---EM-KNY---APVIFDATHALQKP
GGR----SDS-ADGRRAQAAQLARSGMAIGI-AGLFIEAHPDPSAA-KCDGPCALPLDKL
EPYLAQMKALDDLVKGF-------------
>A4B6G2_ALTMA/12-275
---------------NVEVANHLPFVLFGGMNVLESRDLAMRIAEHYVEVTQKL-N-IPY
VFKASFDKANRSSVTSYRGPGMEEGLRIFEEIKSTF-NVPLITDVHEPHQAAPVADVVDV
IQLPAFLARQTDLVVAMA-------KTGAVINVKKPQFLAPHEMRHIIGKLGEAG-----
--N------DNVILCERGSCFGYNNLVVDMLGMD---AM-KEY---APVIFDATHALQMP
GGR----ATS-ADGRRAQAAQLARSGMALGL-AGLFIEAHPNPDEA-LCDGPCALPLAKL
EPYLQQMKALDELVKG--------------
>Q1N0A1_9GAMM/5-272
-----------VSVASLDVANNIPFTLFGGMNVLESRDLAMSICEEYVKVTEKL-G-IPY
VFKASFDKANRSSINSYRGPGMDEGLKIFQEIKDTF-GVPIITDVHEPYQAAPVAEVVDV
IQLPAFLARQTDLVVAMA-------KTGAAINVKKPQFLAPHEMRHIIKKFEEAG-----
--N------QRVMLCERGSSFGYNNLVVDMLGMD---EM-KTM---APVIFDATHALQRP
GGR----SDS-ADGRRAQAFELARSGMALGI-AGLFLEAHPNPDEA-KCDGPCALPLDKL
EPYLEQMKAVDDLVKS--------------
>UniRef100_A1S8Q7   2-dehydro-3-deoxyphosphooctonate aldolase n=1 Tax=Shewanella amazonensis (strain ATCC BAA-1098 / SB2B) RepID=KDSA_SHEAM
------MSIKTIQLGDIAIANDKPFVLFGGMNVLESRDLAMSIAEKYLEVTQKL-G-IPY
VFKASFDKANRSSINSYRGPGMEEGLKIFQEIKDTF-NVPLITDVHEPHQCAPVAEVVDI
IQLPAFLARQTDLVIAMA-------RTGAIINVKKPQFLAPHEMRHIVKKFNEAG-----
--N------DEIILCERGSCFGYNNLVVDMLGMD---EM-KQS--GYPVIFDATHALQRP
GGR----EDS-AGGRRAQATELARSGMALGL-AGLFIEAHPDPDNA-KCDGPCALPLHQL
EAYLSQMKAVDDLVKSFPALDTSK------
>KDSA_SHEFN/11-275
---------------NVQVANDKPFVLFGGMNVLESRDLAMSIAEHYVEVTQKL-G-IPY
VFKASFDKANRSSVNSYRGPGMEEGLRIFEEIKSTF-NVPMITDVHEIHQCAPVAEVVDI
IQLPAFLARQTDLVVAMA-------KTGAVINVKKPQFLAPHEMRHIITKFNEAG-----
--N------DNIILCERGSSFGYNNLVVDMLGMD---EM-KQT--GYPVIFDATHALQRP
GGR----ADS-AGGRRAQATELARSGMALGL-AGLFIEAHPDPDNA-KCDGPCALPLHLL
EKYLTQMKAVDELVKS--------------
>KDSA_SHEDO/5-278
------MINLATEAGAIEIANDKPFVLFGGMNVLESRDLAMSIAEHYVEVTQKL-G-IPY
VFKASFDKANRSSVNSYRGPGMEEGLKIFEEIKRTF-NVPLITDVHEVHQCAPVAEVVDI
IQLPAFLARQTDLVVAMA-------KTGAIINVKKPQFLAPHEMRHIVTKFNEAG-----
--N------DKIILCERGSSFGYNNLVVDMLGMD---DM-KKT--GYPVIFDATHALQRP
GGR----ADS-AGGRRAQATELARSGMALGI-AGLFIEAHPDPDNA-KCDGPCALPLHQL
ENYLKQMKAVDDLVKS--------------
>UniRef100_A3QH22   2-dehydro-3-deoxyphosphooctonate aldolase n=1 Tax=Shewanella loihica (strain ATCC BAA-1088 / PV-4) RepID=KDSA_SHELP
------MSNKTIKLGSIEIANDKPFVLFGGMNVLESRDLAMQIAETYAEVTQKL-G-IPY
VFKASFDKANRSSVNSYRGPGMEEGLKIFQEIKDTF-NLPLITDVHEPYQCQPVAEVVDI
IQLPAFLARQTDLVVAMA-------KTGAIINVKKPQFLAPHEMRHIITKFNEAG-----
--N------DEIILCERGSCFGYNNLVVDMLGMD---EM-KQS--GYPVIFDATHALQRP
GGR----ADS-AGGRRAQATELARSGMALGL-AGLFIEAHPDPDNA-KCDGPCALPLHQL
ENYLTQMKAIDDLVKSFAPIDTSK------
>UniRef100_A4Y3K6   2-dehydro-3-deoxyphosphooctonate aldolase n=3 Tax=Shewanella RepID=KDSA_SHEPC
------MSNKIINLGSIEIANDKPFVLFGGMNVLESRDLAMSIAETYAEVTQKL-G-IPY
VFKASFDKANRSSVNSYRGPGMEEGLKIFEEIKKTF-NLPLITDVHETYQCAPVAEVVDI
IQLPAFLARQTDLVVAMA-------KTGAIINVKKPQFLAPHEMRHIITKFNEAG-----
--N------DEIILCERGSCFGYNNLVVDMLGMD---EM-KQS--GYPVIFDATHALQRP
GGR----SDS-AGGRRAQATELARSGMALGL-AGLFIEAHPDPDNA-KCDGPCALPLHQL
ENYLKQMKAIDDLVKSFEPIDTSK------
>UniRef100_A0KT94     2-dehydro-3-deoxyphosphooctonate aldolase n=2 Tax=Shewanella RepID=KDSA_SHESA
------MSNKIINLGSIEIANDKPFVLFGGMNVLESRDLAMSIAETYAEVTQKL-G-IPY
VFKASFDKANRSSVNSYRGPGMEEGLKIFEEIKKTF-NLPLITDVHETYQCAPVAEVVDI
IQLPAFLARQTDLVVAMA-------KTGAIINVKKPQFLAPHEMRHIITKFNEAG-----
--N------DEIILCERGSCFGYNNLVVDMLGMD---EM-KQS--GYPVIFDATHALQRP
GGR----ADS-AGGRRAQATELARSGMALGL-AGLFIEAHPDPDNA-KCDGPCALPLHQL
ENYLKQMKAIDDLVKSFDPIDTSK------
>UniRef100_Q8EAR9   2-dehydro-3-deoxyphosphooctonate aldolase n=1 Tax=Shewanella oneidensis RepID=KDSA_SHEON
------MSNKIIKLGSIEIANDKPFVLFGGMNVLESRDLAMSIAETYAEVTQKL-G-IPY
VFKASFDKANRSSVNSYRGPGMEEGLKIFEEIKKTF-NLPLITDVHETYQCAPVAEVVDI
IQLPAFLARQTDLVVAMA-------KTGAIINVKKPQFLAPHEMRHIITKFNEAG-----
--N------DEIILCERGSCFGYNNLVVDMLGMD---EM-KQS--GYPVIFDATHALQRP
GGR----ADS-AGGRRAQATELARSGMALGL-AGLFIEAHPDPDNA-KCDGPCALPLHQL
ENYLKQMKAIDDLVKSFEPIDTSK------
>KDSA_SHESM/10-274
---------------SIEIANDKPFVLFGGMNVLESRDLAMSIAETYAEVTQKL-G-IPY
VFKASFDKANRSSVNSYRGPGMEEGLKIFEEIKKTF-NLPLITDVHEPYQCAPVAEVVDI
IQLPAFLARQTDLVVAMA-------KTGAIINVKKPQFLAPHEMRHIITKFNEAG-----
--N------DEIILCERGSCFGYNNLVVDMLGMD---EM-KQS--GYPVIFDATHALQRP
GGR----ADS-AGGRRAQATELARSGMALGL-AGLFIEAHPDPDNA-KCDGPCALPLHQL
ENYLKQMKAIDDLVKS--------------
>UniRef100_A3D0G8   2-dehydro-3-deoxyphosphooctonate aldolase n=3 Tax=Shewanella baltica RepID=KDSA_SHEB5
------MSNKIINLGSIEIANDKPFVLFGGMNVLESRDLAMSIAETYAEVTQKL-G-IPY
VFKASFDKANRSSINSYRGPGMEEGLKIFEEIKKTF-NLPLITDVHEVHQCAPVAEVVDI
IQLPAFLARQTDLVVAMA-------KTGAIINVKKPQFLAPHEMRHIITKFNEAG-----
--N------DEIILCERGSSFGYNNLVVDMLGMD---EM-KQS--GYPVIFDATHALQRP
GGR----ADS-AGGRRAQATELARSGMALGL-AGLFIEAHPDPDNA-KCDGPCALPLHQL
ENYLKQMKAIDDLVKSFEPIDTSK------
>UniRef100_A6WSE4   2-dehydro-3-deoxyphosphooctonate aldolase n=1 Tax=Shewanella baltica (strain OS185) RepID=KDSA_SHEB8
------MSNKIINLGSIEIANDKPFVLFGGMNVLESRDLAMSIAETYAEVTQKL-G-IPY
VFKASFDKANRSSINSYRGPGMEEGLKIFEEIKKTF-NLPLITDVHEVHQCAPVAEVVDI
IQLPAFLARQTDLVVAMA-------KTGTIINVKKPQFLAPHEMRHIITKFNEAG-----
--N------DEIILCERGSSFGYNNLVVDMLGMD---EM-KQS--GYPVIFDATHALQRP
GGR----ADS-AGGRRAQAAELARSGMALGL-AGLFIEAHPDPDNA-KCDGPCALPLHQL
ENYLKQMKAIDDLVKSFDPIDTSK------
>UniRef100_A8FYY1   2-dehydro-3-deoxyphosphooctonate aldolase n=1 Tax=Shewanella sediminis (strain HAW-EB3) RepID=KDSA_SHESH
------MSNKIIGLGSIEIANDKPFVLFGGMNVLESRDLAMKIAETYAEVTQKL-G-IPY
VFKASFDKANRSSVNSYRGPGMEEGLKIFEEIKSTF-NLPLITDVHEVHQCAPVAEVVDI
IQLPAFLARQTDLVVAMA-------KTDAIINVKKPQFLAPHEMRHIITKFNEAG-----
--N------DKIILCERGSSFGYNNLVVDMLGMD---EM-KQS--GYPVIFDATHALQRP
GGR----SDS-AGGRRAQATELARSGMALGL-AGLFIEAHPDPDNA-KCDGPCALPLHQL
EAYLTQMKAVDDLVKSFDAIDTSK------
>A0JA01_9GAMM/10-274
---------------SIEIANDKPFVLFGGMNVLESRDLAMKIAETYAETTQKL-G-IPY
VFKASFDKANRSSVNSYRGPGMEEGLKIFEEIKSTF-NLPLITDVHEIHQCAPVAEVVDI
IQLPAFLARQTDLVVAMA-------KTGAIINVKKPQFLAPHEMRHIITKFNEAG-----
--N------DEIILCERGSSFGYNNLVVDMLGMD---EM-KQT--GYPVIFDATHALQRP
GGR----ADS-AGGRRAQATELARSGMALGL-AGLFIEAHPDPDNA-KCDGPCALPLHQL
EAYLTQMKAVDDLVKS--------------
>UniRef100_B8CKA0     2-dehydro-3-deoxyphosphooctonate aldolase n=1 Tax=Shewanella piezotolerans (strain WP3 / JCM 13877) RepID=KDSA_SHEPW
------MSNKTIDLGSIEIANDKPFVLFGGMNVLESRDLAMQIAETYAEVTQKL-G-IPY
VFKASFDKANRSSVNSYRGPGMEEGLKIFEEIKSTF-NLPLITDVHEVHQCAPVAEVVDI
IQLPAFLARQTDLVVAMA-------KTGAIINVKKPQFLAPHEMRHIISKFNEAG-----
--N------DEIILCERGSSFGYNNLVVDMLGMD---EM-KQS--GYPVIFDATHALQKP
GGR----SDS-AGGRRAQATELARSGMALGL-AGLFIEAHPDPDNA-KCDGPCALPLHQL
ENYLTQMKAVDDLVKSFAPIDTSK------
>UniRef100_B0TR22     2-dehydro-3-deoxyphosphooctonate aldolase n=1 Tax=Shewanella halifaxensis (strain HAW-EB4) RepID=KDSA_SHEHH
------MSNKIISLGSIEIANDKPFVLFGGMNVLESRDLAMQIAETYAEVTQKL-G-IPY
VFKASFDKANRSSVNSYRGPGMEEGLKIFEEIKSTF-NLPLITDVHEVQQCAPVAEVVDV
IQLPAFLARQTDLVVAMA-------KTGAIINVKKPQFLAPHEMRHIITKFNEAG-----
--N------DEIMLCERGSSFGYNNLVVDMLGMD---EM-KQT--GYPVIFDATHALQRP
GGR----SDS-AGGRRAQATELARSGMALGL-AGLFIEAHPDPDNA-KCDGPCALPLHQL
ENYLTQMKAVDDLVKSFEPIDTSK------
>A8H7A0_9GAMM/3-274
--------NKIISLGSIEIANDKPFVLFGGMNVLESRDLAMQIAETYAEVTQKL-G-IPY
VFKASFDKANRSSVNSYRGPGMEEGLKIFEEIKSTF-NLPLITDVHEVHQCAPVAEVVDV
IQLPAFLARQTDLVVAMA-------KTGAIINVKKPQFLAPHEMRHIITKFNEAG-----
--N------DEIMLCERGSSFGYNNLVVDMLGMD---EM-KQT--GYPVIFDATHALQRP
GGR----SDS-AGGRRAQATELARSGMALGL-AGLFIEAHPDPDNA-KCDGPCALPLHQL
ENYLTQMKAIDDLVKS--------------
>Q15TR5_PSEA6
------------------VANDKPFVLFGGMNVLESRDMAMRIAEHYKEITSKL-G-IPY
VFKASFDKANRSSVNSYRGPGMDEGLEIFAEIKATF-DVPLITDVHEPAQAAPVAEVVDV
IQLPAFLARQTDLVVAMA-------KTNAIINVKKPQFLAPHEMRHIITKFMEAG-----
--N------DKIILCERGSSFGYNNLVVDMLGMD---EM-KQY---APVIFDATHALQKP
GGR----TDS-ADGRRAQAAQLARSGMALGL-AGLFIEAHPNPNEA-KCDGPCALSLDKL
EPYLQQMLALDDLVKGF-------------
>A4CFL3_9GAMM/10-273
---------------SIEVANNKPFVLFGGMNVLESRDLAMRIAEYYVEVTTKL-G-IPY
VFKASFDKANRSSINSYRGPGLDEGLKIFQEIKQTF-NVPLITDVHEPHQAAPVAEVVDV
IQLPAFLARQTDLVVAMA-------KTGAVINVKKPQFLAPHEMRHIIQKFHEAG-----
--N------DKVILCERGSSFGYNNLVVDMLGMD---DM-KQQ---APVIFDATHALQRP
GGR----TDS-ADGRRAQAAELARSGMALGL-AGLFIEAHPNPNEA-KCDGPCALQLDKL
AGYLTQMKAVDDLIKS--------------
>UniRef100_Q3IK90   2-dehydro-3-deoxyphosphooctonate aldolase n=1 Tax=Pseudoalteromonas haloplanktis (strain TAC 125) RepID=KDSA_PSEHT
------MNNQIIKINDIELANNKPFVLFGGINVLESRDLAMRVAEHYVEVTTKL-N-IPY
VFKASFDKANRSSINSYRGPGLDEGLKIFEEIKKTF-NIPLITDVHEPHQAAPVAEVVDV
IQLPAFLARQTDLVVAMA-------KTGAIINVKKPQFLAPHEMRHIITKFNEAG-----
--N------NNVALCERGSSFGYNNLVVDMLGMD---DM-KVM---APVIFDATHALQRP
GGR----ADS-ADGRRAQAAELARSGMALGI-AGLFIEAHPNPNEA-KCDGPCALALSKL
EGYLTQMKAVDDLIKSFAPLDTSASDL---
>A0Y6B5_9GAMM/10-273
---------------DIELANNKPFVLFGGMNVLESRDLAMRIAEHYVEVTTKL-N-IPY
VFKASFDKANRSSINSYRGPGMEEGLKIFEEIKNTF-NIPLITDVHEPHQAAPVAEVVDV
IQLPAFLARQTDLVVAMA-------KTGAIINVKKPQFLAPHEMRHIITKFNEAG-----
--N------NNIALCERGSSFGYNNLVVDMLGMD---DM-KAM---APVIFDATHALQRP
GGR----ADS-ADGRRAQAAELARSGMALGI-AGLFIEAHPNPNEA-KCDGPCALALSKL
EGYLSQMKAVDDLVKS--------------
>A3YC98_9GAMM/10-281
--------KIIEINQDVKVANHLPFVLFSGVNVLESRDLAMSVAEEHVKVCQAL-N-IPY
VFKGSFDKANRSSINSFRGPGMEEGLRILEDVKASF-NVPVITDVHEVAQCAPVAEVADV
IQLPAFLSRQTDLVVAMA-------QTDAVINIKKAQFLAPHEMQHILTKCEEAG-----
--N------DRLMLCERGTMMGYNNLVVDMLGFG---LM-KKF--DYPVMFDVTHALQKP
GGR----AES-ADGRRAQVAELARSGMALGL-SSLFLETHPNPNQA-KCDGPCALPLDKL
KPFLHQLKQIDELVKG--------------
>A6VUC6_9GAMM/16-280
---------------KIEVANHLPFVLFSGVNVLESRDLAMRVAEEHVKVTEAL-G-IPY
VFKGSFDKANRSSINSFRGPGMEEGLKILQEIKDTF-DVPVITDVHEAYQCAPVAEVADV
IQLPAFLSRQTDLVIAMA-------KTGAVINIKKAQFLAPHEMKHILTKCEEAG-----
--N------NNLMLCERGTMMGYNNLVVDMLGFG---EM-KKF--GYPVMFDVTHSLQRP
GGR----EDS-ADGRRAQVTELARAGMSLGL-SSLFLETHPDPDSA-KCDGPCALPLGKL
APFLKQMKQLDELVKT--------------
>Q2BP40_9GAMM/4-274
---------KTVQVAGIEIANDKPMVLFGGMNVLESRDLALKIAEYYVEVTQKL-G-IPY
VFKASFDKANRSSLTSFRGPGLDEGLKILQEIKDTF-KVPLITDVHEPDQAAPAAEVCDI
IQLPAFLSRQTDLVQAMA-------QTDAVINIKKAQFLAPQEMKHILHKCEEAG-----
--N------SDLILCERGSCYGYNNLIVDMLGFS---IM-KEF--GYPVMFDATHALQMP
GGR----TDS-AGGRRALAAQLSRAGLSQGI-AGLFLEAHPDPEQA-KCDGPCALPLHTL
EAYLSQMKAVDDLVKS--------------
>A4BE16_9GAMM/10-274
---------------NIECSNDKPFTLFGGINVLESRDLAMSAAEQYVRITEEL-D-IPY
VFKASFDKANRSSINSFRGPGLEEGLKILEEVKNTF-NVPVITDVHEPYQAQPAAEVADI
IQLPAFLSRQTDLVMAMA-------KTGATINIKKAQFLAPHEMAHILTKFQEAG-----
--N------DQLILCERGTSFGYNNLVVDMLGFG---IM-KET--GFPVIFDVTHALQRP
GGR----LDS-ADGRRAQVTDLARAGMSQKI-AGLFLESHPDPSQA-KCDGPSALPLDKL
KAFLEQMKAVDTVVKE--------------
>Q0VQD7_ALCBS
------------------FANDKPMALFGGMNVLESRDLAMQVAEAYAEATSKL-N-MPW
VFKASFDKANRSSLSSYRGPGMEEGLKIFEEVKKTF-NCPLITDVHEPGQAGPVAEVVDI
IQLPAFLARQTDLVVAMA-------KTGAIINIKKPQFLAPHEMSHILHKCEDAG-----
--N------DQLILCERGSSFGYNNLVVDMLGFG---IM-KQF--NYPVFFDVTHALQKP
GGR----ADS-ADGRRAQVAELGRAGISQGI-AGLFLEAHPDPDNA-KCDGPCALRLDRL
EPFLAQMQALDNTVKAL-------------
>A3JGV7_9ALTE/6-274
-----------VIVADIEIANHKPFVLFAGMNVLESRELAFEVAETYVEVCRKL-G-IPF
VFKASFDKANRSSVNSFRGPGLDKGLQILADIKARF-GVPIISDVHEAAQAAPAAEVCDI
IQLPAFLSRQTDLVVAMA-------KTGAVINIKKAQFLAPQEMRHIIAKFEEAG-----
--N------DQIILCERGSSFGYNNLVVDMLGFG---IM-KSM--NVPVMFDVTHSLQMP
GGR----ADS-AGGRRAQVTELALAGMSQGL-AGLFLEAHPNPDEA-MCDGPCSLRLSQL
EPFLERVKAVDDLVKS--------------
>A6F3D0_9ALTE/10-274
---------------GIEVANHKPFVLFGGMNVLESPEMAMEVAEAYVEATRKL-G-IPY
VFKASFDKANRSSVHSFRGPGLEKGLQILADIKSKF-GVPIISDVHEPEQAAPAAEVCDI
IQLPAFLSRQTDLVVAMA-------ETGAVINIKKAQFLAPQEMKHIIAKCGEAG-----
--N------DKVILCERGTSFGYNNLVVDMLGFG---IM-KSL--DVPVMFDVTHALQMP
GGR----ADS-AGGRRAQVTDLALAGMSQGL-AGLFLEAHPDPDQA-KCDGPCALRLSQL
EPFLARVKAVDDLVKS--------------
>UniRef100_A1TZ47   2-dehydro-3-deoxyphosphooctonate aldolase n=1 Tax=Marinobacter aquaeolei (strain ATCC 700491 / DSM 11845 / VT8) RepID=KDSA_MARAV
------MARSNLNVSGIEIANDRPFVLFGGMNVLESRELAFEVAEKYVDVCTRL-G-IPY
VFKASFDKANRSSVNSFRGPGLEKGLQILADIKSKF-GVPIISDVHEPGQAAPAAEVCDI
IQLPAFLSRQTDLVVAMA-------KTGAVINIKKAQFLAPQEMKHIITKCEEAG-----
--N------DQIILCERGTSFGYNNLVVDMLGFG---IM-KQM--NVPVFFDVTHALQMP
GGR----ADS-AGGRRAQVTDLALAGMSQGL-AGLFLEAHPDPDKA-RCDGPCALRLSQL
EPFLERVKAVDDLVKSFKPIDTA-------
>UniRef100_Q2SKX1   2-dehydro-3-deoxyphosphooctonate aldolase n=1 Tax=Hahella chejuensis (strain KCTC 2396) RepID=KDSA_HAHCH
------MSTRTVKVGGIDIANDRPFVLFGGMNVLESRDLALQVAESYVKVTQKL-G-IPY
VFKASFDKANRSSINSYRGPGLDEGLRIFEEIKRTF-NVPVITDIHEPHQAQPVAEVADI
IQLPAFLSRQTDLVAAMA-------RTGCPVNIKKAQFLAPQEMKHILSKCEEAG-----
--N------DQLILCERGSSFGYNNLVVDMLGFG---IM-KQF--GYPVFFDVTHSLQMP
GGL----SSS-AGGRREQVVQLARSGMAVGL-AGLFLEAHPDPDVA-KCDGPCALRLSQL
EPFLAQMKALDDMVKQFPNIDTA-------
>Q4IXV1_AZOVI/10-274
---------------DIEIANDRPMALFGGMNVLESRDLALRVCEEYVRVTGKL-G-IPY
VFKASFDKANRSSITSFRGPGLEEGMRIFEEVKKAF-GVPVLTDVHEPWQAAPVAEVCDI
LQLPAFLSRQTDLVVAMA-------KTSAVINIKKAQFLAPQEMQHILRKCEEAG-----
--N------DQLILCERGTSFGYNNLVVDMLGFG---IM-KQF--EYPVFFDVTHALQMP
GGR----ADS-AGGRRAQVTDLAKAGISQGL-AGLFLEAHPDPDNA-KCDGPCALRLDKL
EPFLAQLAQLDALVKK--------------
>UniRef100_A6V1F2   2-dehydro-3-deoxyphosphooctonate aldolase n=1 Tax=Pseudomonas aeruginosa (strain PA7) RepID=KDSA_PSEA7
------MAQKIVRVGDIQIGNDLPFVLFGGMNVLESRDLAMQVCEEYVRVTEKL-G-IPY
VFKASFDKANRSSIHSFRGPGLEEGMKIFEEIKKTF-KVPVITDVHEPHQAQPVAEVCDI
IQLPAFLSRQTDLVVAMA-------RTNAVINIKKAQFLAPQEMKHILTKCEEAG-----
--N------DRLILCERGSSFGYNNLVVDMLGFG---IM-KQF--EYPVFFDVTHALQMP
GGR----ADS-AGGRRAQVTDLAKAGLSQKL-AGLFLEAHPDPEHA-KCDGPCALRLNKL
EAFLSQLKQLDELIKSFPAIETA-------
>UniRef100_Q02RA8   2-dehydro-3-deoxyphosphooctonate aldolase n=5 Tax=Pseudomonas aeruginosa RepID=KDSA_PSEAB
------MAQKIVRVGDIQIGNDLPFVLFGGMNVLESRDLAMQVCEEYVRVTEKL-G-IPY
VFKASFDKANRSSIHSFRGPGLEEGMKIFEEIKKTF-KVPVITDVHEPFQAQPVAEVCDI
IQLPAFLSRQTDLVVAMA-------RTNAVINIKKAQFLAPQEMKHILTKCEEAG-----
--N------DRLILCERGSSFGYNNLVVDMLGFG---IM-KQF--EYPVFFDVTHALQMP
GGR----ADS-AGGRRAQVTDLAKAGLSQKL-AGLFLEAHPDPEHA-KCDGPCALRLNKL
EAFLSQLKQLDELIKSFPAIETA-------
>UniRef100_Q48F78   2-dehydro-3-deoxyphosphooctonate aldolase n=1 Tax=Pseudomonas syringae pv. phaseolicola (strain 1448A / Race 6) RepID=KDSA_PSE14
------MAQKTIRVGSIEIANDKPMVLFGGMNVLESRDMAMQVCEEYVRVTEKL-G-IPY
VFKASFDKANRSSVNSYRGPGLEEGMRIFEEIKRTF-NVPLITDVHEPHQAAVVAEVCDI
IQLPAFLSRQTDLVVAMA-------KTGAVINIKKAQFLAPQEMKHILTKCEEAG-----
--N------DQLILCERGSSFGYNNLVVDMLGFG---VM-KQF--EYPILFDVTHALQMP
GGR----SDS-AGGRRAQVLDLAKAGISQNL-AGLFLEAHPDPDNA-KCDGPCALRLDKL
EPFLAQLKSLDELVKSFPIVETA-------
>UniRef100_Q886M4   2-dehydro-3-deoxyphosphooctonate aldolase n=1 Tax=Pseudomonas syringae pv. tomato RepID=KDSA_PSESM
------MAQKIIRTGSIEIANDKPMVVFGGMNVLESRDMAMQVCEEYVRVTEKL-G-IPY
VFKASFDKANRSSVNSYRGPGLEEGMRIFEEIKRTF-NVPLITDVHEPHQAAVVAEVCDI
IQLPAFLSRQTDLVVAMA-------KTGAIINIKKAQFLAPQEMKHILTKCEEAG-----
--N------DQLILCERGSSFGYNNLVVDMLGFG---IM-KQF--EYPVLFDVTHALQMP
GGR----SDS-AGGRRAQVLDLAKAGISQNL-AGLFLEAHPDPDNA-KCDGPCALRLDKL
EPFLAQLKSLDELVKSFPIVETA-------
>UniRef100_Q4ZWQ9   2-dehydro-3-deoxyphosphooctonate aldolase n=1 Tax=Pseudomonas syringae pv. syringae (strain B728a) RepID=KDSA_PSEU2
------MAQKIIRVGSIEVANDKPMVLFGGMNVLESRDMAMQVCEEYVKVTEKL-G-IPY
VFKASFDKANRSSVNSYRGPGLEEGMRIFEEIKRTF-NVPLITDVHEPHQAAVVAEVCDI
IQLPAFLSRQTDLVVAMA-------KTGAIINIKKAQFLAPQEMKHILTKCEEAG-----
--N------DQLILCERGSSFGYNNLVVDMLGFG---IM-KQF--EYPILFDVTHALQMP
GGR----SDS-AGGRRAQVLDLAKAGISQNL-AGLFLEAHPDPDNA-KCDGPCALRLDKL
EPFLAQLKSLDELVKSFPIVETA-------
>UniRef100_Q4KHF7   2-dehydro-3-deoxyphosphooctonate aldolase n=1 Tax=Pseudomonas fluorescens (strain Pf-5 / ATCC BAA-477) RepID=KDSA_PSEF5
------MAQKIIRVGNIEIANDKPMVLFGGMNVLESRDMAMQVCEEYVRVTEKL-G-IPY
VFKASFDKANRSSVTSYRGPGLEEGMRIFEDVKQAF-GVPIITDVHEPAQAAVVAEVCDI
IQLPAFLSRQTDLVVAMA-------KTGAVINIKKAQFLAPQEMKHILSKCEEAG-----
--N------DQLILCERGSSFGYNNLVVDMLGFG---IM-KQF--EYPVFFDVTHALQMP
GGR----ADS-AGGRRAQVTDLAKAGMSQSL-AGLFLEAHPDPDNA-KCDGPCALRLDKL
EPFLAQLKALDELVKSFPTVETA-------
>KDSA_PSEPF
------------------IANDKPMVLFGGMNVLESRDMAMQVCEEYVKVTEKL-G-IPY
VFKASFDKANRSSVTSYRGPGLEEGMRIFQDIKQAF-GVPIITDVHEPDQAAVVAEVCDI
IQLPAFLSRQTDLVVAMA-------KTNAVINIKKAQFLAPQEMKHILNKCVEAG-----
--N------DQLILCERGSSFGYNNLVVDMLGFG---IM-KQF--EYPVFFDVTHSLQMP
GGR----SDS-AGGRRAQVTDLAKAGMSQSL-AGLFLEAHPDPDNA-KCDGPCALRLDKL
EPFLAQLKALDELVKSF-------------
>UniRef100_Q1I645   2-dehydro-3-deoxyphosphooctonate aldolase n=1 Tax=Pseudomonas entomophila (strain L48) RepID=KDSA_PSEE4
------MTQKIIRVGNIEIANDKPFVLFGGMNVLESRDLALKVCEEYVRVTEKL-G-IPY
VFKASFDKANRSSVNSYRGPGMEEGLKIFEEIKRTF-NVPVITDVHEPYQCEPVAQVCDI
IQLPAFLSRQTDLVVAMA-------KTGAVINIKKAQFLAPHEMKHILAKCVEAG-----
--N------DQLILCERGSSFGYNNLVVDMLGFG---IM-KQF--EYPVFFDVTHSLQTP
GGR----ADS-AGGRRAQVTDLAKAGMSQGL-AGLFLEAHPDPDNA-KCDGPCALRLDKL
EPFLAQLKQLDDLVKSFPTVETA-------
>A5W830_PSEP1
------------------IANDKPFVLFGGMNVLESRDLAMKVCEEYVRVTEKL-G-IPY
VFKASFDKANRSSVTSYRGPGMEEGLKIFEEIKRTF-NVPVITDVHEPYQAEPVAKVCDI
IQLPAFLSRQTDLVVAMA-------KTGVVINIKKAQFLAPQEMKHILAKCEEAG-----
--N------DQLILCERGSSFGYNNLVVDMLGFG---IM-KQF--EYPVFFDVTHALQMP
GGR----ADS-AGGRRAQVTDLAKAGMSQGL-AGLFLEAHPDPDNA-KCDGPCALRLDKL
EPFLVQLKQLDDLVKSF-------------
>B0KSB8_PSEPG
------------------IANDKPFVLFGGMNVLESRDLAMKVCEEYVRVTEKL-G-IPY
VFKASFDKANRSSVTSYRGPGMEEGLKIFEEIKRTF-NVPVITDVHEPYQAEPVAKVCDI
IQLPAFLSRQTDLVVAMA-------KTGAVINIKKAQFLAPQEMKHILAKCEEAG-----
--N------DQLILCERGSSFGYNNLVVDMLGFG---IM-KQF--EYPVFFDVTHALQMP
GGR----SDS-AGGRRAQVTDLAKAGMSQGL-AGLFLEAHPDPDNA-KCDGPCALRLDKL
EPFLAQLKQLDDLVKSF-------------
>UniRef100_A4VJU0   2-dehydro-3-deoxyphosphooctonate aldolase n=1 Tax=Pseudomonas stutzeri (strain A1501) RepID=KDSA_PSEU5
------MSQKTIRVGNIEIANDKPFVLFGGINVLESRDLAMQACEEYVRVTEKL-G-IPY
VFKASFDKANRSSITSFRGPGLEEGMKIFEKVKKTF-GVPVITDVHEPWQAQPVADVCDI
IQLPAFLSRQTDLVVAMA-------KTGAVINIKKAQFLAPQEMKHILKKCEEAG-----
--N------DQLILCERGSSFGYNNLVVDMLGFG---IM-KQF--EYPVFFDVTHALQMP
GGR----ADS-AGGRRAQVTDLAKAGLSQGL-AGLFLEAHPDPDNA-KCDGPCALRLNKL
EAFLTQLKQLDDLVKNFPPIETA-------
>UniRef100_A4XWS2   2-dehydro-3-deoxyphosphooctonate aldolase n=1 Tax=Pseudomonas mendocina (strain ymp) RepID=KDSA_PSEMY
------MAQKIIKVRDIEIANDKPFVLFGGINVLESRDLAMQACEEYVRVTEKL-G-IPY
VFKASFDKANRSSITSFRGPGLEEGMKIFEEVKKTF-GVPVITDVHEPHQAAAVAEVCDI
IQLPAFLSRQTDLVVAMA-------KTGAVINIKKAQFLAPQEMKHILTKCEEAG-----
--N------DQLILCERGSSFGYNNLVVDMLGFG---IM-KQF--EYPVFFDVTHALQMP
GGR----ADS-AGGRRAQVTDLAKAGMSQGL-AGLFLEAHPDPENA-KCDGPCALRLNKL
EPFLSQLKQLDDLVKSFPPIETA-------
>A0Z6I8_9GAMM/3-278
------DTPVIVSAGDIQFANHLPFVLIGGINVLESEQFAVDVAGHYQEVCRRL-S-IPL
VFKASYDKANRSSVASYRGPGLDLGLRQLGAVKSAL-GVAILTDVHAPEEAAAAAEVCDI
IQLPAFLARQTDLIQAMA-------NTGAVINIKKPQFLSPEQMVHIVDKFRECG-----
--N------GQLLLCERGSNFGYDNLVVDMLGFG---VM-QRVTGGLPLIFDVTHALQRR
DPG----QSA-SGGRRQQVLSLARSGMAIGL-AGLFLEAHPEPDKA-LCDGPSALPLELL
EPFLEQIKAVDTMAKA--------------
>A2CCS7_PROM3/20-293
--------SPSVSIDGIRVANDQPFVLIGGVNVLESLDFAINVAGHYVEVCQRL-D-IPF
VFKASYDKANRSSIHSYRGPGITTGLNILRAVKETY-KIPVLTDVHSPEEASEAAAICDV
IQLPAFLARQTDLVRAMA-------ETNAVINIKKPQFLSPEQMKNITEKFRECG-----
--N------TKLLLCERGSNFGYDNLVVDMLGFG---VM-KHICNDLPLIFDVTHALQCR
DAG----GAA-SGGRRAQVLELARAGMAVGL-AGLFLEAHPNPDEA-FCDGPSALPLAKL
EPFLTQIKAIDDLVKS--------------
>A4AAB7_9GAMM/9-275
---------------ELRIANDAPFVLLGGVNVLESREFALEVAQEYVSVCAEL-A-VPL
VFKASYDKANRSSIHSFRGPGLSAGLEILAEVKSRF-QVPVITDVHTPEEAAPAAEVCDI
IQLPAFLARQTDLVRAMA-------ETGAAINIKKPQFLSPSQMANVVEKFRECG-----
--N------ERLMLCERGSNYGYDNLVVDMLGFG---VM-RQATAGVPQIFDVTHALQCR
DPM----GAA-SGGRRSQVTELARAGMAVGL-AGLFLESHPDPDKA-LCDGPSALPLEKL
KPFLEQVQAVDKLVKA--------------
>KDSA_SYNPX
------------------FANDRPFALLGGVNVLEDLDFALRCAGHYKQVCERL-G-IPL
VFKASYDKANRSSIHSFRGPGLEAGLQILQAVKDTL-GIPVITDVHSPEEAKAAAKVADI
IQLPAFLARQTDLVRAMA-------ETGAVINIKKPQFLSPEQIRNIVDKFRECG-----
--N------EQLLICERGTNFGYDNLVVDMLGFG---VM-KRTCDDLPLIFDVTHALQCR
DPG----GAA-SGGRRSQVVDLAKAGMAVGL-AGLFLEAHPDPNQA-RCDGPSALPLDQL
EPFLTQVKAIDDLVKSQ-------------
>Q3AN81_SYNSC
------------------FANDRPFALLGGVNVLEDLDFALRCSKHYKDVCERL-N-IPL
VFKASYDKANRSSIHSFRGPGLKHGLEILQAVKDTH-GIPVITDVHSPEEAAAAAKVADI
IQLPAFLARQTNLVRAMA-------ETGAVINIKKPQFLSPEQMRNIVDKFRECG-----
--N------EQLLLCERGTNFGYDNLVVDMLGFG---VM-KRTCDDLPLIFDVTHALQCR
DPG----GAA-SGGRRTQVVDLARSGMAVGL-AGLFLEAHPDPAKA-RCDGPSALPLDQL
EPFLTQVKAIDDLVKGM-------------
>Q3ANB7_SYNSC
------------------FANDRPFALLGGVNVLEDLDFALRCAGHYKNVCGRL-N-IPL
VFKASYDKANRSSIHSFRGPGLNEGLQILQAVKDTH-GIPVITDVHSPEEAAAAAKVADI
IQLPAFLARQTDLVRAMA-------ETGAMINVKKPQFLSPEQMRNIVDKFRECG-----
--N------ENLLLCERGTNFGYDNLVVDMLGFG---VM-KRTCDDLPLIFDVTHALQCR
DPG----GAA-SGGRRSQVVDLARSGMAVGL-AGLFLEAHPDPARA-RCDGPSALPLDQL
EPFLTQVKAIDDLVKAM-------------
>Q063B9_9SYNE/2-275
--------ARQVQLGNITFANDQPFVLLGGVNVLEDLDFALNCAGHYKTVCERL-G-IPL
VFKASYDKANRSSIHSFRGPGLEKGLAILQAVKDTH-GIPVITDVHTPEEAVAAAAVADI
IQLPAFLARQTDLVTAMA-------NTGSVINIKKPQFLSPEQMANIVEKFKECG-----
--N------DQLLLCERGSNFGYDNLVVDMLGFG---VM-KKTCQDIPLIFDVTHALQCR
DPG----GAA-SGGRRSQVVDLARAGIAVGL-AGLFLEAHPDPDKA-RCDGPSALPLDLL
EPFLSQLKALDQLVKT--------------
>Q3B0E7_SYNS9/2-275
--------ARQVQLGNITFANDRPFVLLGGVNVLEDLDFALHCASHYKTVCERL-G-IPL
VFKASYDKANRSSIHSFRGPGLEQGLSILEAVKNTH-GIPVITDVHTPEGAVAAAAVADI
IQLPAFLARQTDLVTAMA-------NTGAVINIKKPQFLSPEQMANIVEKFKECG-----
--N------EQLLLCERGSNFGYDNLVVDMLGFG---VM-KQTCQDIPLIFDVTHALQCR
DPG----CAA-SGGRRSQVVDLARSGMAIGL-AGLFLEAHPNPAQA-RCDGPSALPLNLL
EPFLTQVKAIDDLVKG--------------
>UniRef100_Q7V4M4   2-dehydro-3-deoxyphosphooctonate aldolase n=1 Tax=Prochlorococcus marinus (strain MIT 9313) RepID=KDSA_PROMM
------MAARSIALGTIRFANDAPFVLIGGINVLESREFALEVAGHYKTVCTKL-G-IPL
VFKASFDKANRSSIHSYRGPGLREGLEILQVVKDTH-GIPVITDVHSPEEATPAAEVCDI
IQLPAFLARQTDLIEAMA-------KTGAVINIKKPQFLSPSQMSNVVEKFRECG-----
--N------ENLLICERGSNFGYDNLVVDMLAFG---VM-KHCCNDLPLIFDVTHALQCR
DPS----GAA-SGGRRSQVVDLARSGMAVGL-AGLFLESHPDPDKA-RCDGPSALPLALL
EPFLQQVKAIDEVVKALPTLSVS-------
>Q05UB6_9SYNE/3-276
--------ARCVALGDIRFANDAPFVLIGGVNVLESRDFAVEVAGHYKAVCQRL-G-IPL
VFKASYDKANRSSIHSYRGPGLKDGLQMLQAVKDTH-GIPVITDVHSPEEAAPAAAVCDI
IQLPAFLARQTDLVEAMA-------STGAVINIKKPQFLSPSQMANVVEKFRECG-----
--N------EQLLICERGSNFGYDNLVVDMLGFG---VM-KRSCHDLPLIFDVTHALQCR
DPG----GAA-SGGRRSQVVDLARAGMAVGL-AGLFLESHPDPNTA-RCDGPSALPLDQL
EAFLSQVKAIDKVVKA--------------
>A3Z4D3_9SYNE/3-276
--------AQQVALGTLSFANDAPFVLIGGVNVLESRDFALEVAGHYKAVCERL-D-IPL
VFKASFDKANRSSIHSYRGPGLNEGLAMLQAVKARH-GIPVITDVHTPEQAAPAAAVCDI
IQLPAFLARQTDLVEAMA-------RTGAVINIKKPQFLSPSQMANVVEKFRECG-----
--N------ERLLICERGSNFGYDNLVVDMLGFG---VM-KRCCNDLPLIFDVTHALQCR
DPG----GAA-SGGRRSQVLELARAGMAVGL-AGLFLESHPDPDQA-RCDGPSALPLEQL
EPFLSQLKAVDHLVKN--------------
>UniRef100_A5GI92   2-dehydro-3-deoxyphosphooctonate aldolase n=1 Tax=Synechococcus sp. (strain WH7803) RepID=KDSA_SYNPW
------MAARQVSLGSITFANDAPFVLIGGVNVLESQQFALDAAAVYADVCRRL-S-IPL
VFKASFDKANRSSIHSFRGPGLSDGLAMLQAVKDTH-GIPVITDVHTPEQAAPAAEVCDI
IQLPAFLARQTDLVQAMA-------GTGAVINIKKPQFLSPSQMANVVEKFRECG-----
--N------EQLLICERGSNFGYDNLVVDMLGFG---VM-KRCCDDLPLIFDVTHALQCR
DPG----GAA-SGGRRSQVLDLARAGMAVGL-AGLFLEAHPDPSQA-RCDGPSALPLHQL
EPFLSQLKAVDDLVKSLPALTIQ-------
>A4CT88_SYNPV/3-276
--------ARQVSLGSITFANDAPFVLIGGVNVLESQQFALDAAAKYADVCRRL-A-IPL
VFKASFDKANRSSVHSFRGPGLEEGLAMLQAVKDTH-GMPVITDVHTPEQAAPAAEVCDI
IQLPAFLARQTDLVEAMA-------QTGAVINIKKPQFLSPSQMANVVEKFRECG-----
--N------ERLLICERGSNFGYDNLVVDMLGFG---VM-KRCCDDLPLIFDVTHALQCR
DPG----GAA-SGGRRSQVLDLARAGMAIGL-AGLFLESHPDPSQA-RCDGPSALPLEQL
EPFLSQLKAVDDLVKS--------------
>A6F6J4_9GAMM/4-277
--------KIVKIGNDIVCANNLPFVLFGGINVLEDELTTLRAVEAYKTVTDKL-G-IPF
IFKASFDKANRSSIHSFRGVGLEKGLHIFQRVKAEF-NVPIITDVHTEAQCQPVADVVDV
IQLPAFLARQTDLVQAMA-------ATGAVINIKKPQFMSPHQVGNIVDKFAECG-----
--N------EQVIICERGHCHGYDNLIVDPLAFG---VM-KELTQGTPIILDSTHATQQR
DAG----SAA-SGGRRKQVPELSYAGLATGI-AGLFIEAHENPAQA-RCDGPSALPFAKL
EAFLAQAKAIDDVVKS--------------
>A6DJU3_9BACT/9-276
---------------NISLANDKPFVLFGGLNVLENEADTLKVCEKYLSVCEEL-S-IPY
VFKASFDKANRSSVHSFRGVGLEKGMEIFKALKREFNNVPIITDVHEVEQCQPVADVVDV
IQLPAFLARQTDLVVAMA-------KTNAVINIKKPQFLSPGQMKNIVEKFAEAG-----
--N------EKTILCERGSCMGYDNLVVDMLGFR---TM-KQSTGGAPVIFDVTHSLQCR
DPL----GAA-SGGRREQVLELARSGMATRL-AGLFLESHPNPEEA-KCDGPSALPLDLL
KPFLQQVKAIDDLVKS--------------
>Q1LB84_RALME
------------------VPNDASLVLFGGINVLESRDLAMQACAAYVEITTRL-G-IPY
VFKASFDKANRSSIHSYRGPGLEEGLRILQDVKAAF-DVPVLTDIHEPWQAAPVSEVADV
LQLPAFLARQTDLVVSLA-------RTGRPINIKKPQFMSPTQIQHIVEKFREAG-----
--N------ENLLLCDRGTCFGYDNLVVDMLGFS---VM-RRATGDLPIVFDVTHSLQQR
DPG----NAA-SGGRRTQVVELARAGVAVGI-AGLFLEAHPEPDRA-LCDGPSALPLDQL
EPFLTQVKMLDDVVKSL-------------
>KDSA_BORA1
------------------CANNLPFVLFGGINVLESEDLALRSCAEYVRVTDKL-G-IPY
VFKASFDKANRSSIHSYRGPGLDEGMRIFEKVKQEF-GVPIITDVHEPWQAAIVAQTADI
LQLPAFLARQTDLVIALA-------KTGKVINIKKPQFLSPSQMAHIAEKFREAG-----
--N------DQLILCDRGSCFGYDNLVVDMLGFD---VM-TKSTGGLPVIFDVTHALQQR
DPG----GAA-SGGRRQQSAQLARSAMALGL-AGLFLEAHPDPAKA-LCDGPSALPLAQL
EPYLAQIKAIDDLVKSF-------------
>KDSA_CHRVO
------------------VGNEAPFTLFGGINVLESRDLALRAAEEYVRVTQKL-G-IPY
VFKGSFDKANRSSIHSYRGPGLEEGMKILQAVKDTF-GVPVITDVHEPWQAAPVAEVADV
VQLPAFLARQTDLVEALA-------KTGRAVNIKKPQFMSPAQIQNVVEKFVEAG-----
--N------EQLILCDRGTCLGYDNLVVDMLGFG---VM-KKVSGNRPVIFDVTHSLQQR
ESG----AAA-SGGRRAQVAELARAGMAVGL-AGLFLEAHPNPAEA-KCDGPSALPLAQL
EPFLAQVKAIDDLVKSF-------------
>A5W7C2_PSEP1
------------------CSNDAPFVLFGGINVLESEELALTACAEYVRVTEKL-G-IPY
VFKASFDKANRSSIHSYRGPGMEEGLRIFEKVKAEF-GVPIITDVHEISQAAPVAEVVDV
LQLPAFLARQTDLVVALA-------KTGKPVNIKKPQFLSPSQMRNIVDKFQEAG-----
--N------DQLILCDRGSCMGYDNLVVDMLGFG---VM-KRTCNNLPIIFDVTHALQNR
DPS----GAA-SGGRREQVVDLARAGMGVGL-AGLFLEAHPNPIQA-KCDGPSALPLDKL
EPFLAQIKALDDLVKSF-------------
>KDSA2_PSEPK
------------------CSNSAPFVLFGGINVLESEDLALTACAEYVRVTQKL-G-IPY
VFKASFDKANRSSIHSYRGPGMEEGLRIFEKVKAEF-GVPIITDVHEIYQTAPVAEVVDV
LQLPAFLARQTDLVVALA-------KTGKPVNIKKPQFLSPSQMQNIVHKFKEAG-----
--N------DQLILCDRGTCMGYDNLIVDMLGFG---VM-KRTCQDLPIIFDVTHALQNR
DPS----GAA-SGGRREQVVELARAGMGVGL-AGLFLEAHPNPDQA-KCDGPSALPLDKL
EPFLAQIKALDDLVKSF-------------
>A1FL61_PSEPU/1-273
---------MIKITQNIECSNAAPFVLFGGINVLESEDLALTACAEYVRVTEKL-G-IPY
VFKASFDKANRSSIHSYRGPGMEEGLRIFEKVKAEF-GVPIITDVHEIYQCAPVAEVVDV
LQLPAFLARQTDLVVALA-------KTGKPVNIKKPQFLSPSQMQNIVQKFKEAG-----
--N------DQLILCDRGTCMGYDNLVVDMLGFG---VM-KRTCDDLPIIFDVTHALQNR
DPS----GAA-SGGRREQVVDLARAGMGVGL-AGLFLEAHPNPDQA-KCDGPSALPLDKL
EPFLAQIKALDDLVKS--------------
>UniRef100_A6SVC5   2-dehydro-3-deoxyphosphooctonate aldolase n=1 Tax=Janthinobacterium sp. (strain Marseille) (Minibacterium massiliensis) RepID=KDSA_JANMA
---------MININGEIKVDNAAPFVLFGGINVLESRDLAMRSCEEYVRVTGKL-G-IPY
VFKASFDKANRSSIHSYRGPGLEEGLRIFEDVKKTF-GVPLITDVHEPYQAKIAAEVIDV
LQLPAFLARQTDLVVALA-------QTGRVINIKKPQFLSPPQMLNIVEKFREAG-----
--N------DKLILCDRGTCFGYDNLVVDMLGFG---VM-KKVTGNLPIIFDVTHALQQR
DSL----GTA-SGGRREQVADLARAGMGVGL-AGLFLEAHPDPKVA-KCDGPSALPLDKL
EPFLAQLKQLDDLVKSFAPLDIEA------
>A4G2D3_HERAR/6-272
---------------DIKVDNALPFVLFGGINVLESRDLAMKSCEEYVRVTQKL-G-IPY
VFKASFDKANRSSIHSYRGPGLEEGMRIFEEVKKTF-NVPVITDVHEVHQAEIVAEVADV
LQLPAFLARQTDLVVALA-------KTGSVINIKKPQFLSPSQMMNIVEKFKEAG-----
--N------EQLILCDRGTCFGYDNLVVDMLGFG---VM-KKVCNNLPIIFDVTHALQQR
DPG----GAA-SGGRREQVADLARAGMSVGL-AGLFLEAHPDPKSA-KCDGPSALPLDKL
EPFLAQLKQLDDLVKS--------------
>Q21LC3_SACD2
------------------VANNKPFTLFGGMNVLESKDLALRTAEAYVNVTQKL-G-IPY
VFKASFDKANRSSINSYRGPGMEEGLRIFQAVKDEF-GVPIITDVHECDQAAPVAEVVDV
IQLPAFLARQTDLVKAMA-------ATNAVINVKKPQFLSPGQMKNIVEKFAESG-----
--N------EKVILCERGACMGYDNLVVDMLGFR---TM-KEVSGGLPVIFDVTHSLQCR
DPL----GAA-SGGRRHQTAELGRAGIAVGI-AGLFLEAHPNPAEA-KCDGPSALPLEQL
EAFLTQMKTVDDVIKGL-------------
>A0KMZ4_AERHH
------------------VANDKPFVLFGGMNVLESRDMAMAVCEKYVEVTSKL-G-IPF
VFKASWDKANRSSIHSYRGPGLEEGMKIFQELKATF-GMPVISDLHEPHQAKPVAEVVDV
IQLPAFLARQTDLVEAMA-------RTGNVINIKKPQFLSPSQMKNITDKFEECG-----
--N------DRLILCERGANFGYDNLVVDMLGLG---VM-KKSTGGYPVIFDVTHSLQCR
DPM----GAA-SGGRREQVTELARAGMAVGL-AGLFIESHPDPKIA-RCDGPSALPLEKL
EGFLKQMKAIDDLIKGF-------------
>A4SK67_AERS4
------------------VANDKPFVLFGGMNVLESRDMAMAVCEKYVEVTSKL-G-IPF
VFKASWDKANRSSIHSYRGPGLEEGMKIFQELKATF-GMPVISDLHEVHQAKPVAEVVDV
IQLPAFLARQTDLVEAMA-------RTGNVINIKKPQFLSPSQMKNITDKFEECG-----
--N------DQLILCERGANFGYDNLVVDMLGLG---VM-KKSTGGYPVIFDVTHSLQCR
DPL----GAA-SGGRRDQVTELARAGMAVGL-AGLFIESHPDPKVA-RCDGPSALPLDKL
EGFLKQMKAIDDLIKGF-------------
>KDSA_BDEBA
------------------VANDKPFVLFAGLNVLESRDLAMQVCEHFVKVTDKL-K-IPY
VFKSSFDKANRSSIHSYRGPGMEEGLKIFAELKKTF-GVKVITDVHEIHQAKPVAEVVDV
IQLPAFLARQTDLVEAMA-------RTGAVINVKKPQFLSPGQMGNIVDKFAECG-----
--N------DKIILCDRGTNFGYDNLVVDTLGFN---IM-KKVSKGSPVILDATHALQCR
DPF----GAA-SGGRRGQVAELSRAGLAVGL-AGLFIESHPNPDKA-LCDGPSALPLSKV
EPFLQQMKALDDLVKSF-------------
>UniRef100_Q6LNB8   2-dehydro-3-deoxyphosphooctonate aldolase n=1 Tax=Photobacterium profundum RepID=KDSA_PHOPR
-----MMEQKTVRVGDIDVANDKPFVLFGGMNVLESRDLAMKICEHYVEVTNKL-G-IPF
VFKASFDKANRSSVHSYRGPGMEEGLKIFQELKDTF-GVKIITDIHEIYQAQPVADVVDV
IQLPAFLARQTDLVEAMA-------KTGAVINVKKPQYMSPGQVGNIVEKFAECD-----
--N------ENVILCERGALHGYDNLVVDMLGFD---VM-KKASKGSPIIFDVTHALQCR
DPL----GAA-SGGRREQTVDLARSGIATGI-AGLFMEAHPAPDQA-RCDGPSAFPLDKL
EPFLNQIKQLDDLIKGFEAIEIN-------
>Q1Z2A5_PHOPR/11-277
---------------DIDVANDKPFVLFGGMNVLESRDLAMKICEHYVEVTNKL-G-IPF
VFKASFDKANRSSVHSYRGPGMEEGLKIFQELKDTF-GVKIITDIHEIYQAQPVADVVDV
IQLPAFLARQTDLVEAMA-------KTGAVINVKKPQYMSPGQVGNIVEKFAECD-----
--N------ENVILCERGALHGYDNLVVDMLGFD---VM-KKASKGSPIIFDVTHALQCR
DPL----GAA-SGGRREQTVDLARSGIATGI-AGLFMEAHPTPDQA-RCDGPSAFPLDKL
EPFLNQIKQLDDLIKG--------------
>Q1ZJD2_9VIBR/11-277
---------------DIDVANDKPFVLFGGMNVLESRDLAMQMCEHYVKVTEKL-G-IPY
VFKASFDKANRSSVHSYRGPGMEEGLKIFQELKDTF-GVKIITDIHEKEQAQPVADVVDV
IQLPAFLARQTDLVEAMA-------KTGAVINVKKPQFMSPGQVGNIVEKFAECD-----
--N------HNVILCERGVLHGYDNLVVDMLGFD---VM-KKASKGSPIIFDVTHALQCR
DPL----GAA-SGGRREQTVDLARSGIATGI-AGLFMEAHPTPDLA-LCDGPSAFPLDKL
EPFLAQIKQLDDLIKS--------------
>Q2C6E5_9GAMM/11-277
---------------DIDVANDKPFVLFGGMNVLESRDLAMQMCEHYVKVTEKL-G-IPF
VFKASFDKANRSSVHSYRGPGMEEGLKIFQELKDTF-GVKIITDIHEKDQAQPVADVVDV
IQLPAFLARQTDLVEAMA-------KTGAVINVKKPQFMSPGQVGNIVEKFAECD-----
--N------HNVILCERGVLHGYDNLVVDMLGFD---VM-KKASQGSPIIFDVTHALQCR
DPQ----GAA-SGGRREQTVDLARSGIATGI-AGLFMEAHPTPDLA-RCDGPSAFPLDKL
EPFLAQIKQLDDLIKS--------------
>A7K3F5_9VIBR/10-276
---------------HIEVANDKPFTLFGGMNVLESRDLAMQICEYYVKVTEKL-G-IPY
VFKASFDKANRSSVHSYRGPGLDEGMKIFQELKDTF-GVKIITDVHTEAQAQPVAEVVDV
IQLPAFLARQTDLVEAMA-------KTGAVINVKKPQFMSPGQVGNIVEKFGECG-----
--N------DRIILCERGACHGYDNLVVDMLGFG---VM-KKASQGSPIIFDVTHSLQMR
DPS----GAA-SGGRREQTVELALSGMATGI-AGLFMEAHPEPNKA-KCDGPSAFPLAKL
EQFLSQVKQVDDLVKS--------------
>UniRef100_Q5E6S9   2-dehydro-3-deoxyphosphooctonate aldolase n=2 Tax=Vibrio fischeri RepID=KDSA_VIBF1
-----MQNQKTVKIGNIDVANDKPFTLFAGMNVLESRDLAMQICEKYVEVTDRL-G-IPY
VFKASFDKANRSSVHSYRGPGMEEGLKIFQELKDTF-GVKIITDIHTEAQAQPVADVVDV
IQLPAFLARQTDLVEAMA-------KTGAVINVKKPQFMSPDQVGNIIDKFSECG-----
--N------ENIILCERGSCMGYDNLVVDMLGFG---VM-KKASNGSPIIFDVTHSLQNR
DPS----GKA-SGGRRSQTVELAKAGLATGI-AGLFIEAHPNPDKA-LCDGPSALPLDQL
EPFLKQMKSLDDLIKGFEHIDIK-------
>UniRef100_B6EHH9     2-dehydro-3-deoxyphosphooctonate aldolase n=1 Tax=Aliivibrio salmonicida (strain LFI1238) RepID=KDSA_ALISL
-----MQNQKTVKIGNIDVANDKPFTLFAGMNVLESRDLAMRMCETYVEITDRL-G-IPY
VFKASFDKANRSSVHSYRGPGMEEGLKIFQELKDTF-GVKIITDIHTEAQAQPVADVVDV
IQLPAFLARQTDLVETMA-------RTGAVINVKKPQFMSPDQVGNIVDKFAECG-----
--N------ENIILCERGSCMGYDNLVVDMLGFG---VM-KKVSNGSPIIFDVTHSLQNR
DPS----GKA-SGGRRSQTVELAKAGLATGI-AGLFIEAHPTPDKA-LCDGPSALPLDQL
EPFLKQMKALDDLIKGFEHIDIK-------
>A5L8D7_9GAMM/10-276
---------------DMPIANDKPFTLFAGMNVLESRDLAMQICEHYVKVTEKL-G-IPY
VFKASFDKANRSSVHSYRGPGMEEGLKIFQELKDTF-GVKIITDVHTEAQAQPVADVVDV
IQLPAFLARQTDLVEAMA-------KTGAVINVKKPQFMSPNQVGNIVDKFAECG-----
--N------DKIILCERGSCMGYDNLVVDMLGFG---VM-KKSSNGSPIIFDVTHSLQMR
DPS----GAA-SGGRREQTVELAKAGLATGI-AGLFIEAHPNPDQA-RCDGPSALPLDKL
EPFLKQMKALDDLIKG--------------
>A3V064_VIBSP/10-276
---------------DMPIANDKPFTLFAGMNVLESRDLAMQICEHYVKVTEKL-G-IPY
VFKASFDKANRSSVHSYRGPGMEEGLKIFQELKDTF-GVKIITDIHTEAQAQPVADVVDV
IQLPAFLARQTDLVEAMA-------KTGAVVNVKKPQFMSPDQVGNIVDKFAECG-----
--N------DNIILCERGSCMGYDNLVVDMLGFG---VM-KKSSNGSPIIFDVTHALQMR
DPS----GAA-SGGRREQTVELAKAGLATGI-AGLFLEAHPNPDQA-RCDGPSALPLDKL
EPFLKQMKALDDLIKG--------------
>A3Y4B6_9VIBR/10-276
---------------NMPIANDKPFTLFAGMNVLESRDLAMQICEHYVKVTEKL-G-IPY
VFKASFDKANRSSVHSYRGPGMEEGLKIFQELKDTF-GVKIITDIHTEAQAQPVADVVDV
IQLPAFLARQTDLVEAMA-------KTGAVINVKKPQFMSPDQVGNIVDKFAECG-----
--N------DNIILCERGSCMGYDNLVVDMLGFG---VM-KKSSNGSPIIFDVTHALQMR
DPS----GAA-SGGRREQTVELAKAGIATGI-AGLFLEAHPNPDQA-RCDGPSALPLDKL
EPFLKQMKALDDLIKG--------------
>A6D987_9VIBR/10-276
---------------DIPVANDKPFTLFAGMNVLESRDLAMQICEHYVKVTEKL-G-IPY
VFKASFDKANRSSVHSYRGPGLEEGMKIFQELKDTF-GVKIITDVHTEEQAQPVADVVDV
IQLPAFLARQTDLVEAMA-------KTNAVINVKKPQFMSPGQVGNIVDKFAECG-----
--N------DKIILCERGSCHGYDNLVVDMLGFG---VM-KKASNGSPIIFDVTHSLQMR
DPS----GAA-SGGRREQTVELAKAGLATGI-AGLFIEAHPNPDKA-LCDGPSALPLDKL
EPFLAQMKALDDLIKG--------------
>UniRef100_A5F692   2-dehydro-3-deoxyphosphooctonate aldolase n=13 Tax=Vibrio cholerae RepID=KDSA_VIBC3
------MEHKIVHVGDIPVANDKPFTLFAGMNVLESRDLAMQICEHYVKVTDKL-G-IPY
VFKASFDKANRSSVHSYRGPGLEEGMKIFQELKETF-GVKIITDVHTEAQAQPVADVVDV
IQLPAFLARQTDLVEAMA-------KTGAVINVKKPQFMSPGQVGNIVEKFAECG-----
--N------DKVILCERGSCHGYDNLVVDMLGFG---VM-KQASNGSPIIFDVTHSLQMR
DPS----GAA-SGGRREQTVELAKAGLATGI-AGLFIEAHPNPDKA-RCDGPSALPLDKL
EPFLAQMKALDDLIKSFAHIDIR-------
>KDSA_VIBVY
------------------VANDKPFTLFAGMNVLESRDLAMQICEHYVKVTDKL-G-IPY
VFKASFDKANRSSVHSYRGPGLEEGMKIFQELKDTF-GVKIITDVHTEAQAQPVADVVDV
IQLPAFLARQTDLVEAMA-------KTGAVINVKKPQFMSPGQVGNIVEKFAECG-----
--N------DKIILCERGSCHGYDNLVVDMLGFG---VM-KKASKGSPIIFDVTHSLQMR
DPS----GAA-SGGRREQTVELAKAGLATGI-AGLFIEAHPNPDQA-RCDGPSALPLDKL
EPFLAQMKALDDLVKSF-------------
>UniRef100_A7MY69   2-dehydro-3-deoxyphosphooctonate aldolase n=1 Tax=Vibrio harveyi (strain ATCC BAA-1116 / BB120) RepID=KDSA_VIBHB
------MEQKIVNIGDIQVANDKPFTLFAGMNVLESRDLAMQICEHYVKVTDKL-G-IPY
VFKASFDKANRSSVHSYRGPGLEEGMKIFQELKDTF-GVKIITDVHTEAQAQPVADVVDV
IQLPAFLARQTDLVEAMA-------KTGAVINVKKPQFMSPGQVGNIVEKFAECG-----
--N------ENIILCERGSCMGYDNLVVDMLGFG---VM-KNASKGSPIIFDVTHSLQMR
DPS----GAA-SGGRREQTVELAKAGLATGI-AGLFIEAHPNPDQA-RCDGPSALPLDKL
EPFLAQMKSLDDLIKSFADIDIK-------
>KDSA_VIBPA
------------------VANDKPFTLFAGMNVLESRDLAMQICEHYVKVTDKL-G-IPY
VFKASFDKANRSSVHSYRGPGLEEGMKIFQELKDTF-GVKIITDVHTEAQAQPVADVVDV
IQLPAFLARQTDLVEAMA-------KTGAVINVKKPQFMSPGQVGNIVEKFAECG-----
--N------DKIILCERGSCHGYDNLVVDMLGFG---VM-KNASKGSPIIFDVTHSLQMR
DPS----GAA-SGGRREQTVELAKAGLATGI-AGLFIEAHPNPDQA-RCDGPSALPLDKL
EPFLAQMKSLDDLIKSF-------------
>Q1V3A5_VIBAL/10-276
---------------DIQVANDKPFTLFAGMNVLESRDLAMQICEHYVKVTEKL-G-IPY
VFKASFDKANRSSVHSYRGPGLEEGMKILQELKDTF-GVKIITDVHTEAQAQPVADVVDV
IQLPAFLARQTDLVEAMA-------KTGAVINVKKPQFMSPGQVGNIVEKFAECG-----
--N------DKIILCERGSCHGYDNLVVDMLGFG---VM-KNASKGSPIIFDVTHSLQMR
DPS----GAA-SGGRREQTVELAKAGLATGI-AGLFIEAHPNPDQA-RCDGPSALPLDKL
EPFLAQMKSLDDLIKS--------------
>A7K6G7_9VIBR/25-291
---------------DIQVANDKPFTLFAGMNVLESRDLAMQICEHYVKVTEKL-G-IPY
VFKASFDKANRSSVHSYRGPGLEEGMKIFQELKDTF-GVKIITDVHTEAQAQPVADVVDV
IQLPAFLARQTDLVEAMA-------KTGAVINVKKPQFMSPGQVGNIVEKFAECG-----
--N------DKIILCERGSCHGYDNLVVDMLGFG---VM-KNASKGSPIIFDVTHSLQMR
DPS----GAA-SGGRREQTVELAKAGLATGI-AGLFIEAHPNPDQA-RCDGPSALPLDKL
EPFLAQMKSLDDLIKS--------------
>UniRef100_Q7VMV6   2-dehydro-3-deoxyphosphooctonate aldolase n=1 Tax=Haemophilus ducreyi RepID=KDSA_HAEDU
------MANKSVTVGQLEIANDRPFTLFGGMNVLESRDMAMRVCEKYVAVTNKL-N-VPY
IFKASFDKANRSSIHSYRGPGMEEGLKIFQELKQTF-GVNIITDVHEIYQCQPVAEVVDI
IQLPAFLARQTDLVEAMA-------RTGAVINVKKPQFLSPGQMGNIVEKIVECG-----
--N------QQIILCDRGTNFGYDNLVVDMLSFN---IM-KKVSDGCPVIFDVTHALQCR
DPF----GSA-SGGRRDQVTELARAGLATGL-AGLFLEAHPDPNTA-KCDGPSALPLDKL
EAFVAQMKAIDNLVKSFAELDTACRD----
>KDSA_PASMU/10-276
---------------EIEISNDKPFVLFGGMNVLESRDMAMQVCEAYVKVTEKL-G-VPY
VFKASFDKANRSSIHSYRGPGMEQGLKIFQELKDTF-GVKLITDVHEIYQCQPVAEVVDI
IQLPAFLARQTDLVAAMA-------KTGAIINVKKPQFLSPGQMGNIVEKIEECG-----
--N------DNVILCDRGTNFGYDNLVVDMLGFS---VM-KKVSKGCPVIFDVTHALQCR
DPF----GAA-SGGRRGQVTELARAGMAVGL-AGLFLEAHPNPSQA-KCDGPSALPLSAL
EGFVHQMKAIDDLVKH--------------
>KDSA_HAES1/3-276
--------NQVIQLGNIEIGNNKPFVLFGGMNVLESRDMAMQVCEKYVEVTQKL-G-VPY
IFKASFDKANRSSIHSYRGPGMEEGLKIFQELKETF-GVKVITDVHEIYQCRPVAEVVDI
IQLPAFLARQTDLVEAMA-------RTGAVINVKKPQFLSPGQIGNIVEKIAECG-----
--N------NKVILCDRGTNFGYDNLVVDMLGFN---IM-KKVSQGCPVIFDVTHSLQCR
DPF----GAA-SGGRRDQVTELARSGMAIGL-AGLFLESHPNPNQA-KCDGPSALPLSKL
EPFIAQMKAIDDLVKS--------------
>UniRef100_B0UUE2     2-dehydro-3-deoxyphosphooctonate aldolase n=1 Tax=Haemophilus somnus (strain 2336) RepID=KDSA_HAES2
------MQNQVIQLGNIEIGNNKPFVLFGGMNVLESRDMAMQVCEKYVEVTQKL-G-VPY
IFKASFDKANRSSIHSYRGPGMEEGLKIFQELKETF-GVKVITDVHEIYQCRPVAEVVDI
IQLPAFLARQTDLVEAMA-------RTGAVINVKKPQFLSPGQIGNIVEKIAECG-----
--N------NKVILCDRGTNFGYDNLVVDMLGFN---IM-KKVSQGCPVIFDVTHSLQCR
DPF----GAA-SGGRRDQVTELARSGMAIGL-AGLFLESHPNPNQA-KCDGPSALPLSKL
EPFVAQMKAIDDLVKSFEEIDTSN------
>UniRef100_Q65TB4   2-dehydro-3-deoxyphosphooctonate aldolase n=1 Tax=Mannheimia succiniciproducens (strain MBEL55E) RepID=KDSA_MANSM
------MQNKIVRIGDINVANDNPFVLFGGMNVLESRDMAMQVCEKYVEVTNKL-G-VPY
VFKASFDKANRSSIHSYRGPGMEEGLKIFQELKQTF-GVKIITDVHEIYQCKPVAEVADV
IQLPAFLARQTDLVEAMA-------RTGAVINVKKPQFLSPGQMGNIVEKIEECG-----
--N------DKVILCDRGSNFGYDNLVVDMLGFG---VM-KKVSKGAPVIFDVTHSLQCR
DPF----GAA-SGGRRDQVTELARAGLAVGI-AGLFLEAHPDPNNA-KCDGPSALPLSVL
EGFVSQMKALDDLVKSFPQLDTSK------
>UniRef100_A6VP95   2-dehydro-3-deoxyphosphooctonate aldolase n=1 Tax=Actinobacillus succinogenes (strain ATCC 55618 / 130Z) RepID=KDSA_ACTSZ
------MTNKTVKIGNIDVANHKPFVLFGGMNVLESRDMAMQVCEKYVEVTDKL-G-VPY
VFKASFDKANRSSIHSYRGPGMEEGLKIFQELKKTF-GVKVIADVHEIYQCNPVAEVVDV
IQLPAFLARQTDLVEAMA-------RTGAVINVKKPQFLSPGQMGNIVEKIEECG-----
--N------DKVILCDRGTNFGYDNLVVDMLGFG---VM-KKASKGCPVIFDVTHSLQCR
DPF----GAA-SGGRREQVTELARAGMAVGI-AGLFLEAHPDPNNA-KCDGPSALPLSAL
EGFVVQMKAIDELVKSFPELDTSK------
>A4N9U5_HAEIN/10-276
---------------NIDVANDKPFVLFGGMNVLESRDMAMQVCEAYVKVTEKL-G-VPY
VFKASFDKANRSSIHSYRGPGMEEGLKIFQELKDTF-GVKIITDVHEIYQCQPVADVVDV
IQLPAFLARQTDLVEAMA-------RTGAVINVKKPQFLSPGQMGNIVDKFEECG-----
--N------DKIILCDRGSNFGYDNLIVDMLGFS---VM-KKASKGSPVIFDVTHSLQCR
DPF----GAA-SSGRRAQVTELARSGLAVGI-AGLFLEAHPNPNQA-KCDGPSALPLSAL
EGFVSQMKAIDDLVKS--------------
>A4NFI7_HAEIN/3-276
--------NKIVKIGNIDIANDKPFVLFGGMNVLESRDMAMQVCESYVKVTEKL-G-VPY
VFKASFDKANRSSIHSYRGPGMEEGLKIFQELKDTF-GVKIITDVHEIYQCQPVADVVDV
IQLPAFLARQTDLVEAMA-------KTGAVINVKKPQFLSPGQMGNIMEKIEECG-----
--N------DKIILCDRGTNFGYDNLIVDMLGFS---VM-KKASKGSPVIFDVTHSLQCR
DPF----GAA-SSGRRAQVTELARSGLAVGI-AGLFLEAHPNPNQA-KCDGPSALPLSAL
EGFVFQMRAIDDLVKS--------------
>A4P0G1_HAEIN/2-257
--------------------------LFGGMNVLESRDMAMQVCEAYVKVTEKL-G-VPY
VFKASFDKANRSSIHSYRGPGMEEGLKIFQELKDTF-GVKIITDVHEIYQCQPVADVVDV
IQLPAFLARQTDLVEAMA-------RTGAVINVKKPQFLSPGQMGNIVEKIEECG-----
--N------DKIILCDRGTNFGYDNLIVDMLGFS---VM-KKASKGSPVIFDVTHSLQCR
DPF----GAA-SSGRRAQVTELARSGLAVGI-AGLFLEAHPNPNQA-KCDGPSALPLSAL
EGFVFQMKAIDDLVKS--------------
>A4N0U1_HAEIN/10-276
---------------NIDVANDKPFVLFGGMNVLESRDMAMQVCEAYVKVIEKL-G-VPY
VFKASFDKANRSSIHSYRGPGMEEGLKIFQELKETF-GVKIITDVHEIYQCQPVADVVDI
IQLPAFLARQTDLVEAMA-------KTGAVINVKKPQFLSPGQMGNIVEKIEECG-----
--N------DKIILCDRGTNFGYDNLIVDMLGFS---VM-KKASKGSPVIFDVTHSLQCR
DPF----GAA-SGGRRAQVTELARSGLAVGI-AGLFLEAHPNPNQA-KCDGPSALPLSAL
EGFVSQMKAIDDLVKS--------------
>UniRef100_A5UCE8   2-dehydro-3-deoxyphosphooctonate aldolase n=1 Tax=Haemophilus influenzae (strain PittEE) RepID=KDSA_HAEIE
------MQNKIVKIGNIDVANDKPFVLFGGMNVLESRDMAMQVCESYVKVTEKL-G-VPY
VFKASFDKANRSSIHSYRGPGMEEGLKIFQELKDTF-GVKIITDVHEIYQCQPVADVVDI
IQLPAFLARQTDLVEAMA-------KTGAVINVKKPQFLSPSQMGNIVEKIEECG-----
--N------DKIILCDRGTNFGYDNLIVDMLGFS---VM-KKASKGSPVIFDVTHSLQCR
DPF----GAA-SSGRRAQVTELARSGLAVGI-AGLFLEAHPNPNQA-KCDGPSALPLSAL
EGFVFQMKAIDDLVKSFPELDTSI------
>A4NMT8_HAEIN/10-276
---------------NIDVANDKPFVLFGGMNVLESRDMAMQVCESYVKVTEKL-G-VPY
VFKASFDKANRSSIHSYRGPGMEEGLKIFQELKDTF-GVKIITDVHEIYQCQPVADVVDI
IQLPAFLARQTDLVEAMA-------KTGAVINVKKPQFLSPSQMGNIVEKIEECG-----
--N------DKIILCDRGTNFGYDNLIVDMLGFS---VM-KKASKGSPVIFDVTHSLQCR
DPF----GAA-SSGRRAQVTELARSGLAVGI-AGLFLEAHPNPNQA-KCDGPSALPLSAL
EGFVFQMRAIDDLVKS--------------
>A5UEF6_HAEIG/10-276
---------------NIDVANDKPFVLFGGMNVLESRDMAMQVCEAYVKVTEKL-G-VPY
VFKASFDKANRSSIHSYRGPGMEEGLKIFQELKDTF-GVKIITDVHEIYQCQPVADVVDI
IQLPAFLARQTDLVEAMA-------KTGAVINVKKPQFLSPSQMGNIVEKIEECG-----
--N------DKIILCDRGTNFGYDNLIVDMLGFS---VM-KKASKGNPVIFDVTHSLQCR
DPF----GAA-SSGRRAQVTELARSGLAVGI-AGLFLEAHPNPNQA-KCDGPSALPLSAL
EGFVSQMKAIDDLVKS--------------
>UniRef100_Q4QKR7   2-dehydro-3-deoxyphosphooctonate aldolase n=2 Tax=Haemophilus influenzae RepID=KDSA_HAEI8
------MQNKIVKIGNIDVANDKPFVLFGGMNVLESRDMAMQVCEAYVKVTEKL-G-VPY
VFKASFDKANRSSIHSYRGPGMEEGLKIFQELKDTF-GVKIITDVHEIYQCQPVADVVDI
IQLPAFLARQTDLVEAMA-------KTGAVINVKKPQFLSPGQMGNIVEKIEECG-----
--N------DKIILCDRGTNFGYDNLIVDMLGFS---VM-KKASKGSPVIFDVTHSLQCR
DPF----GAA-SSGRRAQVTELARSGLAVGI-AGLFLEAHPNPNQA-KCDGPSALPLSAL
EGFVSQMKAIDDLVKSFPELDTSI------
>KDSA_HAEIN
------------------VANDKPFVLFGGMNVLESRDMAMQVCEAYVKVTEKL-G-VPY
VFKASFDKANRSSIHSYRGPGMEEGLKIFQELKDTF-GVKIITDVHEIYQCQPVADVVDI
IQLPAFLARQTDLVEAMA-------KTGAVINVKKPQFLSPSQMGNIVEKIEECG-----
--N------DKIILCDRGTNFGYDNLIVDMLGFS---VM-KKASKGSPVIFDVTHSLQCR
DPF----GAA-SSGRRAQVTELARSGLAVGI-AGLFLEAHPNPNQA-KCDGPSALPLSAL
EGFVSQMKAIDDLVKSF-------------
>KDSA_PASHA/10-276
---------------NLEIANDKPFTLFGGMNVLESRDMAMAVCEKYVEVTNKL-G-VPY
VFKASFDKANRSSIHSYRGPGMEEGLKIFQELKDTF-GVKIITDVHEIYQCKPVAEVVDI
IQLPAFLARQTDLVEAMA-------RTGAVINVKKPQFLSPGQMGNIVEKIEECG-----
--N------DQVILCDRGTNFGYDNLVVDMLGFS---VM-KQVSKGCPVIFDVTHSLQCR
DPF----GAA-SSGRRAQVTELARAGLAVGI-AGLFLEAHPDPNNA-KCDGPSALPLSTL
EAFVGQMKAIDDLVKS--------------
>A7JUS6_PASHA/10-276
---------------NIEVANHKPFTLFGGMNVLESRDMALRVCEQYVEVTQKL-N-VPY
VFKASFDKANRSSIHSYRGPGMEEGLKIFQELKQTF-GVNIITDVHEIYQCKPVAEVVDV
IQLPAFLARQTDLVEAMA-------RTGAVINVKKPQFLSPGQMGNIVEKIAECG-----
--N------DQVILCDRGTNFGYDNLVVDMLGFG---IM-KKVSKGCPVIFDVTHSLQCR
DPF----GAA-SGGRRDQVTELARSGMAIGL-AGLFLEAHPDPNSA-KCDGPSALPLSKL
EAFVSQMKAIDELVKS--------------
>A3N2M6_ACTP2
------------------VANDKPFTLFGGMNVLESRDMAMRVCEQYVEVTNKL-G-VPY
VFKASFDKANRSSIHSYRGPGMEEGLKIFQELKDTF-GVSIITDVHEIYQCKPVAEVVDI
IQLPAFLARQTDLVEAMA-------RTGVVINVKKPQFLSPGQMGNIVEKIAECG-----
--N------ENVILCDRGTNFGYDNLVVDMLGFN---IM-KKVSKGCPVIFDVTHSLQCR
DPF----GAA-SGGRRDQVTELARSGMAIGL-AGLFLEAHPDPNSA-KCDGPSALPLSKL
EAFVSQMKAIDDLVKSF-------------
>A3N3X8_ACTP2/10-276
---------------NIEVANDKPFTLFGGMNVLESRDMAMRVCEQYVEVTNKL-G-VPY
VFKASFDKANRSSIHSYRGPGMEEGLKIFQELKDTF-GVNIITDVHEIYQCKPVAEVVDI
IQLPAFLARQTDLVEAMA-------RTGAVINVKKPQFLSPGQMGNIVEKIAECG-----
--N------ENVILCDRGTNFGYDNLVVDMLGFN---IM-KKVSKGCPVIFDVTHSLQCR
DPF----GAA-SGGRRDQVTELARSGMAIGL-AGLFLEAHPDPNNA-KCDGPSALPLSKL
EAFVSQMKAIDDLVKS--------------
>UniRef100_B0BU69     2-dehydro-3-deoxyphosphooctonate aldolase n=1 Tax=Actinobacillus pleuropneumoniae serotype 3 (strain JL03) RepID=KDSA_ACTPJ
------MNNKIVKVGNIEVANDKPFTLFGGMNVLESRDMAMRVCEQYVEVTNKL-G-VPY
VFKASFDKANRSSIHSYRGPGMEEGLKIFQELKDTF-GVNIITDVHEIYQCKPVAEVVDI
IQLPAFLARQTDLVEAMA-------RTGAVINVKKPQFLSPGQMGNIVEKIAECG-----
--N------ENVILCDRGTNFGYDNLVVDMLGFN---IM-KKVSKGCPVIFDVTHSLQCR
DPF----GAA-SGGRRDQVTELARSGMAIGL-AGLFLEAHPDPNSA-KCDGPSALPLSKL
EAFVSQMKAIDDLVKSFEEIDTSN------
>UniRef100_Q2NRS7     2-dehydro-3-deoxyphosphooctonate aldolase n=1 Tax=Sodalis glossinidius (strain morsitans) RepID=KDSA_SODGM
------MKHLVVNIGDIQAANDLPFVLFGGMNVLESRDLAMRICEHYVTVTEKL-G-IPY
VFKASFDKANRSSIHSYRGPGLDEGMKIFSELKAQF-GVKVITDVHEAGQAQSVADVVDV
IQLPAFLARQTDLVEAMA-------RTGAVINVKKPQFISPGQVGNIVDKFREAG-----
--N------HQVILCDRGSNFGYDNLVVDMLGFN---VM-KQVSGGCPVIFDVTHALQTR
DPF----GAA-SGGRRAQVSELARAGMAVGI-AGLFIEAHPDPANA-KCDGPSALPIAKL
EPFLRQMKAIDELVKSFPELDTGH------
>UniRef100_B4EVS0     2-dehydro-3-deoxyphosphooctonate aldolase n=1 Tax=Proteus mirabilis (strain HI4320) RepID=KDSA_PROMH
------MQHKVVSIGDIKVANNLPFVLFGGMNVLESRDLAMRICEHYVTVTQKL-D-IPY
VFKASFDKANRSSIHSYRGPGLDEGMKIFQELKETF-GVKIITDVHEPSQAQPVSEVVDV
IQLPAFLARQTDLVEAMA-------KTGAVINVKKPQFVSPGQMGNIVEKFKEGG-----
--N------DQVILCDRGSNFGYDNLVVDMLGFH---VM-MQASEGAPVIFDVTHSLQCR
DPF----GAA-SGGRRGQVAELARAGMAVGL-AGLFLEAHPDPDHA-RCDGPSALPLAKL
EPFLAQIKAIDSLVKSFPELDTSK------
>UniRef100_Q6D547   2-dehydro-3-deoxyphosphooctonate aldolase n=1 Tax=Erwinia carotovora subsp. atroseptica RepID=KDSA_ERWCT
------MTNKVVKIGDIPVANDLPFVLFGGMNVLESRDLAMRICEHYVTVTQKL-G-IPY
VFKASFDKANRSSIHSYRGPGLEEGMKIFQELKQTF-GVKIITDVHDSHQAQPVADVVDV
IQLPAFLARQTDLVEAMA-------KTGAVINVKKPQFVSPGQMGNIVDKFIEGG-----
--N------DQIILCDRGSNFGYDNLVVDMLGFN---VM-KHASNGSPVIFDVTHALQCR
DPF----GAA-SGGRRGQVTELARAGMAVGL-AGLFIEAHPDPANA-KCDGPSALPLDKL
EPFLQQIKAIDDLVKSFPELDTSN------
>A7MKA7_ENTS8/10-276
---------------DINVANDLPFVLFGGMNVLESRDLAMRICEHYVTVTQKL-G-IPY
VFKASFDKANRSSIHSYRGPGLEEGMKIFQELKQTF-GVKIITDVHTAEQAQPVADVVDV
IQLPAFLARQTDLVEAMA-------KTGAVINVKKPQFISPGQIGNIVDKFKEGG-----
--N------EQVILCDRGTNFGYDNLVVDMLGFG---VM-KKVSGNAPVIFDVTHALQCR
DPF----GAA-SSGRRAQVTELARAGMATGL-AGLFIEAHPDPENA-KCDGPSALPLAKL
EAFLTQIKAIDDLVKS--------------
>UniRef100_B2VEI7     2-dehydro-3-deoxyphosphooctonate aldolase n=1 Tax=Erwinia tasmaniensis (strain DSM 17950 / Et1/99) RepID=KDSA_ERWT9
------MKQKVVSIGDIKVANDLPFVLFGGMNVLESRDLAMRICEHYVTVTQKL-G-IPY
VFKASFDKANRSSIHSYRGPGLEEGMKIFQEIKQAF-GVKIITDVHEASQAQTVADVVDV
IQLPAFLARQTDLVEAMA-------KTGAVINVKKPQFVSPGQMGNIVDKFAEGG-----
--N------ENVILCDRGANFGYDNLVVDMLGFN---VM-KQVSNNSPVIFDVTHALQCR
DPM----GAA-SSGRRGQVSELARAGMAVGI-AGLFIEAHPDPANA-KCDGPSALPLDKL
EPFLLQMKAIDDLVKSFPELDTNS------
>UniRef100_A4WBC2   2-dehydro-3-deoxyphosphooctonate aldolase n=1 Tax=Enterobacter sp. (strain 638) RepID=KDSA_ENT38
------MKQKVVSIGDINVANDLPFVLFGGMNVLESRDLAMRICEHYVTVTQKL-G-IPY
VFKASFDKANRSSINSYRGPGLEEGMKIFQELKQTF-GVKVITDVHEASQAQPVAEVVDV
IQLPAFLARQTDLVEAMA-------KTGAVINVKKPQFVSPGQMGNIVDKFIEGG-----
--N------DQIILCDRGANFGYDNLVVDMLGFS---VM-KKVSNNSPVIFDVTHALQCR
DPF----GAA-SSGRRGQVTELARAGMATGI-AGLFIEAHPDPANA-KCDGPSALPLDKL
EPFLKQIKAIDDLVKSFDELDTSN------
>A6TAN5_KLEPN/10-276
---------------DINVANDLPFVLFGGMNVLESRDLAMRICEHYVTVTQKL-G-IPY
VFKASFDKANRSSIHSYRGPGLEEGMKIFQELKQTF-GVKIITDVHEASQAQPVADVVDV
IQLPAFLARQTDLVEAMA-------KTGAVINVKKPQFVSPGQMGNIVDKFIEGG-----
--N------DKVILCDRGANFGYDNLVVDMLGFG---VM-KKASNNSPVIFDVTHALQCR
DPF----GAA-SGGRRAQVSELARAGMAVGI-AGLFIEAHPDPDHA-KCDGPSALPLDKL
EPFLKQMKAIDDLVKS--------------
>A9MPA5_SALAR
------------------VANDLPFVLFGGMNVLESRDLAMRICEHYVTVTQKL-G-IPY
VFKASFDKANRSSIHSYRGPGLEEGMKIFQELKQTF-GVKVITDVHEASQAQPVADVVDV
IQLPAFLARQTDLVEAMA-------KTGAVINVKKPQFVSPGQMGNIVDKFHEGG-----
--N------DKVILCDRGANFGYDNLVVDMLGFG---VM-KKVSGNCPVIFDVTHALQCR
DPF----GAA-SGGRRGQVTELARAGMAVGL-AGLFLESHPDPANA-KCDGPSALPLAKL
EQFLTQIKAIDDLVKSF-------------
>KDSA_SALCH
------------------VANDLPFVLFGGMNVLESRDLAMRICEHYVTVTQKL-G-IPY
VFKASFDKANRSSIHSYRGPGLEEGMKIFQELKQTF-GVKVITDVHEASQAQPVADVVDV
IQLPAFLARQTDLVEAMA-------KTGAVINVKKPQFVSPGQMGNIVDKFHEGG-----
--N------DKVILCDRGANFGYDNLVVDMLGFS---VM-KKVSGNSPVIFDVTHALQCR
DPF----GAA-SGGRRGQVTELARAGMAVGL-AGLFLESHPDPANA-KCDGPSALPLAKL
EQFLTQIKAIDDLVKSF-------------
>KDSA_SALPA
------------------VANDLPFVLFGGMNVLESRDLAMRICEHYVTVTQKL-G-IPY
VFKASFDKANRSSIHSYRGPGLEEGMKIFQELKQTF-GVKVITDVHEASQVQPVADVVDV
IQLPAFLARQTDLVEAMA-------KTGAVINVKKPQFVSPGQMGNIVDKFHEGG-----
--N------DKVILCDRGANFGYDNLVVDMLGFS---VM-KKVSGNSPVIFDVTHALQCR
DPF----GAA-SGGRRGQVTELARAGMAVGL-AGLFLESHPDPANA-KCDGPSALPLAKL
EQFLTQIKAIDDLVKSF-------------
>KDSA_CITK8
------------------VANDLPFVLFGGMNVLESRDLAMRICEHYVTVTQKL-G-IPY
VFKASFDKANRSSIHSYRGPGLEEGMKIFQELKQTF-GVKVITDVHEASQAQPVADVVDV
IQLPAFLARQTDLVEAMA-------KTGAVINVKKPQFVSPGQMGNIVDKFHEGG-----
--N------DKVILCDRGANFGYDNLVVDMLGFS---VM-KKVSGNSPVIFDVTHALQCR
DPF----GAA-SGGRRAQVTELARAGMAVGL-AGLFIEAHPDPEHA-KCDGPSALPLAKL
EPFLKQIKAIDDLVKSF-------------
>UniRef100_B7LSH5     2-dehydro-3-deoxyphosphooctonate aldolase n=1 Tax=Escherichia fergusonii (strain ATCC 35469 / DSM 13698 / CDC 0568-73) RepID=KDSA_ESCF3
------MKQKVVSIGDINVANDLPFVLFGGMNVLESRDLAMRICEHYVTVTQKL-G-IPY
VFKASFDKANRSSIHSYRGPGLEEGMKIFQELKQTF-GVKIITDVHEPSQAQPVADVVDV
IQLPAFLARQTDLVEAMA-------KTGAVINVKKPQFVSPGQMGNIVDKFKEGG-----
--N------DKVILCDRGANFGYDNLVVDMLGFS---VM-KKVSGNSPVIFDVTHALQCR
DPF----GAA-SGGRRAQVTELARAGMAVGL-AGLFIEAHPDPEHA-KCDGPSALPLAKL
EPFLKQMKAIDELVKGFEELDTSK------
>KDSA_ECOL5/10-276
---------------DINVANDLPFVLFGGMNVLESRDLAMRICEHYLTVTQKL-G-IPY
VFKASFDKANRSSIHSYRGPGLEEGMKIFQELKQTF-GVKIITDVHEPSQAQPVADVVDV
IQLPAFLARQTDLVEAMA-------KTGAVINVKKPQFVSPGQMGNIVDKFKEGG-----
--N------EKVILCDRGANFGYDNLVVDMLGFS---IM-KKVSGNSPVIFDVTHALQCR
DPF----GAP-SGGRRAQVAELARAGMAVGL-AGLFIEAHPDPEHA-KCDGPSALPLAKL
EPFLKQMKAIDDLVKG--------------
>UniRef100_Q8FHZ8   2-dehydro-3-deoxyphosphooctonate aldolase n=1 Tax=Escherichia coli O6 RepID=KDSA_ECOL6
------MKQKVVSIGDINVANDLPFVLFGGMNVLESRDLAMRICEHYVTVTQKL-G-IPY
VFKASFDKANRSSIHSYRGPGLEEGMKIFQELKQTF-GVKIITDVHEPSQAQPVADVVDV
IQLPAFLARQTDLVEAMA-------KTGAVINVKKPQFVSPGQMGNIVDKFKEGG-----
--N------EKVILCDRGANFGYDNLVVDMLGFS---IM-KKVSGNSPVIFDVTHALQCR
DPF----GAA-SGGRRAQVTELARAGMAVGL-AGLFIEAHPDPEHA-KCDGPSALPLAKL
EPFLKQMKAIDDLVKGFEELDTSK------
>KDSA_ECO57/10-276
---------------DINVANDLPFVLFGGMNVLESRDLAMRICEHYVTVTQKL-G-IPY
VFKASFDKANRSSIHSYRGPGLEEGMKIFQELKQTF-GVKIITDVHEPSQAQPVADVVDV
IQLPAFLARQTDLVEAMA-------KTGAVINVKKPQFVSPGQMGNIVDKFKEGG-----
--N------EKVILCDRGANFGYDNLVVDMLGFS---IM-KKVSGNSPVIFDVTHALQCR
DPF----GAA-SGGRRAQVAELARAGMAVGL-AGLFIEAHPDPEHA-KCDGPSALPLAKL
EPFLRQMKAIDDLVKG--------------
>A2UH75_ECOLX/10-276
---------------DINVANDLPFVLFGGMNVLESRDLAMRICEHYVTVTQKL-G-IPY
VFKASFDKANRSSIHSYRGPGLEEGMKIFQELKQTF-GVKIITDVHEPSQAQPVADVVDV
IQLPAFLARQTDLVEAMA-------KTGAVINVKKPQFVSPGQMGNIVDKFKEGG-----
--N------EKVILCDRGANFGYDNLVVDMLGFS---IM-KKVSGNSPVIFDVTHALQCR
DPF----GAA-SGGRRAQVAELARAGMAVGL-AGLFIEAHPDPEHA-KCDGPSALPLAKL
EPFLKQMKAIDDLVKG--------------
>KDSA_PHOLL/10-276
---------------DIKVANDLPFVLFGGMNVLESRDLAMSICEHYVTVTQKL-G-IPY
VFKASFDKANRSSIHSYRGPGLEEGMKIFQELKQTF-GVKIITDVHESAQAQPVAEVVDV
IQLPAFLARQTDLVEAMA-------RTGAVINVKKPQFISPGQMGNIVDKFKEGG-----
--N------DQVILCDRGSNFGYDNLVVDMLGFN---VM-AQATGGHPVIFDVTHSLQCR
DPF----GAA-SGGRRAQVAELARAGMAVGI-AGLFLEAHPDPANA-MCDGPSALPLAKL
EPFLSQMKAIDDVVKS--------------
>A8GDA7_9ENTR/10-276
---------------DINVANDLPFVLFGGMNVLESRDLAMRICEHYVTVTQKL-G-IPY
VFKASFDKANRSSIHSYRGPGLEEGMKIFEEIKKTF-GVKTITDVHEASQAQPVSEVVDV
IQLPAFLARQTDLVEAMA-------KTGAVINVKKPQFVSPGQMGNIVDKFKEGG-----
--N------DQVILCDRGSNFGYDNLVVDMLGIN---VM-KNATGGHPVIFDVTHALQTR
DPF----GAA-SGGRRAQVAELARAGMAVGL-AGLFIEAHPEPNSA-KCDGPSALPLDKL
EPFLVQMKAIDDLVKS--------------
>UniRef100_A1JRS8   2-dehydro-3-deoxyphosphooctonate aldolase n=1 Tax=Yersinia enterocolitica serotype O:8 / biotype 1B (strain 8081) RepID=KDSA_YERE8
------MKQKVVSIGDIKVANDLPFVLFGGMNVLESRDLAMRICEHYVTVTQKL-G-IPY
VFKASFDKANRSSIHSYRGPGLEEGMKIFQELKQQF-GVKVITDVHEISQCQPVAEVVDV
IQLPAFLARQTDLVEAMA-------RTGAVINVKKPQFVSPGQMGNIVEKFKEAG-----
--N------DQVILCDRGSNFGYDNLVVDMLGIN---VM-VKATGGHPVIFDVTHALQCR
DPF----GSA-SGGRRAQVAELARAGMAVGL-AGLFIEAHPEPNSA-KCDGPSALPLDKL
EPFLMQMKAIDDLVKSFPELDTSK------
>A6BQZ2_YERPE/10-276
---------------DINVANDLPFVLFGGMNVLESRDLAMRICEHYVTVTQKL-G-IPY
VFKASFDKANRSSIHSYRGPGLEEGMKIFQELKQQF-GVKVITDVHEASQAQPVSEVVDV
IQLPAFLARQTDLVEAMA-------RTGAVINVKKPQFVSPGQMGNIVEKFKEAG-----
--N------DQVILCDRGSNFGYDNLVVDMLGIN---VM-VQATGGHPVIFDVTHALQCR
DPF----GAA-SGGRRAQVAELARAGMAVGL-AGLFIEAHPEPNSA-KCDGPSALPLDKL
EPFLVQMKAIDDLVKS--------------
>A0YEN9_9GAMM/10-276
---------------SVSISNDLPFVLFGGMNVLESRDMAMTMAEQYVEITQRL-G-IPY
VFKASFDKANRSSIHSFRGPGLEEGLKIFEEIKQTF-NVPVITDIHEIEQAQAVADVCDV
IQLPAFLARQTDLVAAMA-------ATGNVINIKKPQFLSPSQMKNIVEKFAECG-----
--N------DKVMLCERGSNFGYDNLVVDMLGFR---TM-KEVSGGAPIIFDVTHALQCR
DPM----GAA-SGGRRHQVAELGRAGMSQKL-AGLFLEAHPDPDNA-KCDGPSALPMAVL
EDFLKEMKAVDDLMKS--------------
>Q1YSS8_9GAMM/10-276
---------------DIDVSNDAPMVLFGGMNVLESRDMAMQIAEAYVRATEKL-G-IPY
VFKASFDKANRSSITSYRGPGLDEGLKIFQEIKQTF-NIPLITDVHEIEQAKPVAEVCDV
IQLPAFLARQTDLVQAMA-------ETGAVINVKKPQFLSPGQMGNIVDKFRECG-----
--N------DQIMLCERGTCMGYDNLVVDMLGFR---TM-KDVSGGLPLIFDVTHALQCR
DPL----GAA-SGGRRHQVAELGRAGIAVGI-AGLFLEAHPDPDQA-RCDGPSALPLDKL
EPFLAQMKAFDDLIKS--------------
>Q70JW1_NEIME/10-276
---------------NIKISNSLPFTLFGGINVLEDLDSTLFACEKYVEVTEKL-K-IPY
VFKASFDKANRSSIHSYRGVGLEEGMNIFSAVKDRF-GVPVITDVHEPYQCNAVAEVVDI
LQLPAFLARQTDLVFAMA-------QTGRVINIKKPQFLSPEQMKNIVEKFKEAG-----
--N------DQLILCERGANFGYDNLVVDMLGFG---VM-KKTCDDLPVIFDVTHALQKR
DSG----SSA-SGGRREQVLDLAMAGMATGL-AGLFLEAHPNPDKA-RCDGPSALPLDKL
EDFLLRVKAVDETVKS--------------
>KDSA_NEIMA
------------------LGNNLPFVLFGGINVLESLDSTLQTCAHYVEVTRKL-G-IPY
IFKASFDKANRSSIHSYRGVGLEEGLKIFEKVKAEF-GIPVITDVHEPHQCQPVAEVCDV
IQLPAFLARQTDLVAAMA-------ETGNVINIKKPQFLSPSQMKNIVEKFHEAD-----
--N------GKLILCERGSSFGYDNLVVDILGFG---VM-KQTCGNLPVIFDVTHSLQTR
DAG----SAA-SGGRRAQALDLALAGMATRL-AGLFLESHPDPKLA-KCDGPSALPLHLL
EDFLIRIKALDDLIKSQ-------------
>UniRef100_Q9JZ55   2-dehydro-3-deoxyphosphooctonate aldolase n=1 Tax=Neisseria meningitidis serogroup B RepID=KDSA_NEIMB
---------MDIKINDITLGNNSPFVLFGGINVLESLDSTLQTCAHYVEVTRKL-G-IPY
IFKASFDKANRSSIHSYRGVGLEEGLKIFEKVKAEF-GIPVITDVHEPHQCQPVAEVCDV
IQLPAFLARQTDLVVAMA-------KTGNVVNIKKPQFLSPSQMKNIVEKFHEAG-----
--N------GKLILCERGSSFGYDNLVVDMLGFG---VM-KQTCGNLPVIFDVTHSLQTR
DAG----SAA-SGGRRAQALDLALAGMATRL-AGLFLESHPDPKLA-KCDGPSALPLHLL
EDFLIRIKALDDLIKSQPILTIE-------
>UniRef100_A9LZL2     2-dehydro-3-deoxyphosphooctonate aldolase n=1 Tax=Neisseria meningitidis serogroup C (strain 053442) RepID=KDSA_NEIM0
---------MDIKINDFTLGNNSPFVLFGGINVLESLDSTLQTCAHYVEVTRKL-G-IPY
IFKASFDKANRSSIHSYRGVGLEEGLKIFEKVKAEF-GIPVITDVHEPHQCQPVAEVCDV
IQLPAFLARQTDLVVAMA-------KTGNVVNIKKPQFLSPSQMKNIVEKFHEAG-----
--N------GKLILCERGSSFGYDNLVVDMLGFG---VM-KQTCGNLPVIFDVTHSLQTR
DAG----SAA-SGGRRAQALDLALAGMATRL-AGLFLESHPDPKLA-KCDGPSALPLHLL
EDFLIRIKALDDLIKSQPILTIE-------
>UniRef100_A1KUB4   2-dehydro-3-deoxyphosphooctonate aldolase n=1 Tax=Neisseria meningitidis serogroup C / serotype 2a (strain ATCC 700532 / FAM18) RepID=KDSA_NEIMF
---------MDIKINGITVGNDAPFVLFGGINVLEDLDSTLQTCAHYVEVTRKL-G-IPY
IFKASFDKANRSSIHSYRGVGLEEGLKIFEKVKAEF-GIPVITDVHEPHQCQPVAEVCDV
IQLPAFLARQTDLVAAMA-------ETGNVINIKKPQFLSPSQMKNIVEKFREAG-----
--N------GKLILCERGSSFGYDNLVVDMLGFG---VM-KQTCGNLPVIFDVTHSLQTR
DAG----SAA-SGGRRAQALDLALAGMATRL-AGLFLESHPDPKLA-KCDGPSALPLHLL
EDFLIRIKALDDLIKSQPILTIE-------
>UniRef100_Q5F8Z0   2-dehydro-3-deoxyphosphooctonate aldolase n=3 Tax=Neisseria gonorrhoeae RepID=KDSA_NEIG1
---------MDIKINDITLGNNSPFVLFGGINVLEDLDSTLQTCAHYVEVTRKL-G-IPY
IFKASFDKANRSSIHSYRGVGLEEGLKIFEKVKAEF-GIPVITDVHEPHQCQPVAEVCDV
IQLPAFLARQTDLVAAMA-------ETGNVINIKKPQFLSPSQMKNIVEKFREAG-----
--N------GKLILCERGSSFGYDNLVVDMLGFG---VM-KQTCGNLPVIFDVTHSLQTR
DAG----SAA-SGGRRAQALDLALAGMATRL-AGLFLESHPDPKLA-KCDGPSALPLHLL
ENFLIRIKALDDLIKSQPILTIE-------
>A4RVU8_9CHLO/18-280
----------------------QPFFLMAGPNVIQSEEHIFAMCRELKRVTDEL-D-VPF
IFKSSFDKANRTSITSFRGPGIDDGLRILQAVKTTF-DVPIVTDIHTEEQAEPVSAVADV
MQIPAFLCRQTDLLLAAG-------RTGRVINIKKGQFCAPSVMRNSAKKVFSTG-----
--N------ENVLLCERGSTFGYSDLVVDMRNIP---LM-RDA--GCPIVADVTHSLQQP
AGLAGADGAVASGGSRELIPTIARSCVAAGV-DGLFMEVHNDPNSS-PVDGPTQWPLRHF
PELLAELKAIALATKA--------------
>Q9ARD1_SOLLC/10-277
-----------------QLKAAEPFFLLAGPNVIESEDHILYMAKHLKNITSKL-G-LKF
VFKSSFDKANRTSSKSFRGPGLAEGLKILEKVKTIY-DIPIVTDVHESIQCEAVGRVADI
IQIPAFLCRQTDLLVAAA-------KTGKVINIKKGQFCASSVMVNSAEKVRLAG-----
--N------QNVMVCERGTMFGYNDLIVDPRNFE---WM-REA--NCPVVADITHSLQQP
AGKKLEGGGVASGGLRELIPCIARTAVAVGG-DGLFMEVHNDPLSA-PVDGPTQWPLRHL
EELLEELVALGRVSKG--------------
>A7QMI8_VITVI/16-277
-----------------------PFFLLAGPNVIESEEHIMYMAKAIKSLTSKF-G-LKL
VFKSSFDKANRTSSKSFRGPGMIEGLKILEKVKVAY-DIPIVTDVHEIEQCEPVGRVADI
IQIPAFLCRQTDLLVAAA-------KTGKIINIKKGQFCAPSVMVNSAEKIRLAG-----
--N------ENVMVCERGTMFGYNDLIVDPRNLE---WM-REA--NCPIVADVTHSLQQP
AGRKLEGGGVASGGLRELIPCIARTAVAVGV-DGIFMEVHNDPLNA-PVDGPTQWPLRHL
EELLEELVAIARVSKG--------------
>Q0IPE5_ORYSJ/11-278
-----------------QLKAAQPFFLLAGPNVIESEEHVLKMAKHIKGITTKL-G-LPL
VFKSSFDKANRTSSKSFRGPGLEEGLKILEKVKATY-DIPVVTDVHESHQCEAVGRVADI
IQIPAFLCRQTDLLVAAA-------KTGKIINIKKGQFCAPSVMANSAEKIRLAG-----
--N------QNVMVCERGTMFGYNDLIVDPRNFE---WL-REA--NCPVVADVTHALQQP
AGKKLDGGGVASGGLRELIPCIARTSVAVGV-DGIFMEVHDDPLNA-PCDGPTQWPLRNL
EELLEELIAIARVTKG--------------
>A2Q1V7_MEDTR/10-277
-----------------QLKAAHPFFLLAGPNVIESEEHIMKMAKHIKAISSKF-G-IPL
VFKSSFDKANRTSSKSFRGPGMVEGLKILEKVKVAY-DIPIVTDVHEASQCEAVGRVADI
IQIPAFLCRQTDLLVAAA-------QTGKIINIKKGQFCAPSVMANSAEKVRLAG-----
--N------PNVMVCERGTMFGYNDLIVDPRNLE---WL-REA--NCPVVADITHSLQQP
AGKKLDGGGVASGGLRELIPCIARTSVAVGV-DGIFMEVHDDPLSA-PVDGPTQWPLRHL
EELLEELIAISGKQRE--------------
>UniRef100_Q9AV97   2-dehydro-3-deoxyphosphooctonate aldolase n=2 Tax=Arabidopsis thaliana RepID=KDSA_ARATH
--------MAATSLLYNQLKAAEPFFLLAGPNVIESEEHILRMAKHIKDISTKV-G-LPL
VFKSSFDKANRTSSKSFRGPGMAEGLKILEKVKVAY-DLPIVTDVHESSQCEAVGKVADI
IQIPAFLCRQTDLLVAAA-------QTGKIINIKKGQFCAPSVMENSAEKIRLAG-----
--N------PNVMVCERGTMFGYNDLIVDPRNFE---WM-REA--NCPVVADITHSLQQP
AGKKLDGGGVASGGLRELIPCIARTAVAVGV-DGIFMEVHDDPLSA-PVDGPTQWPLRHL
EELLEELIAIARVTKGKQRLQIDLTPYRD-
>Q9SA33_ARATH/25-286
-----------------------PFFLLAGPNVIESEEHVLRMAKSIKDISTKL-G-LPL
VFKSSFDKANRTSSKSFRGPGMAEGLKILEKVKVAF-DLPIVTDVHESSQCEAVGKVADI
IQIPAFLCRQTDLLVAAA-------QSGKIINIKKGQFCGHSVMRNSAEKVRLAG-----
--N------PNVMVCERGTMFGYNDLIVDPRNLE---WM-REA--DCPVVADITHSLQQP
AGKKLDGGGVASGGLRELIPCIARTAVAVGV-DGIFMEVHDDPLNA-PVDGPTQWPLRHL
EELLEELIAIASVTKG--------------
>Q0C410_HYPNA/3-283
--------ALTHTPSGWTIGGKGPLAVMAGLNVLEDEGLALEVGTELKRICVSL-G-LPY
VFKASFDKANRSSITSYRGPGLETGLKILSSVKAKL-GVPVVTDLHEPAQAEPVAAVADI
IQLPAFLVRQTDLVIATA---RAAAREKALIQAKKAQFMAPWDAKNILTKIAEVA-----
-PE------TGVIMCERGVSFGYNNLVVDMLAIP---EM-KKL--GCPVTIDATHAVQLP
GADPRTAGAS-TGGRRDGVAIIAKSAIAAGA-DGVFLEFHTDPDKA-LCDGPSCLALSGA
EALLSTLKSIHSAANG--------------
>A7HXZ8_9RHIZ/3-280
--------VLNLSKWNIAIGDGQPLFCIAGLNVLEDRDLAFETARHLKAVMEKL-E-LPF
VFKASFDKANRSSIKSYRGPGLEKGLAILAEVKEKF-DLPIATDIHDETQAEAVAEVADL
VQIPAFLCRQTDLVVAAA---RATHKAGGLLHVKKGQFLAPWDCRNIVSKIKEAA-----
--G-----ADLTILCERGSSFGYNNLVVDMLAFA---EM-KKL--GVPVTIDATHAVQLP
GADPRTGGAS-TGGRRDGVPIIAKAAVAAGA-DGVFLEFHPEPDKA-LCDPLSCLPLAGA
EELFASLKAIRAA-----------------
>Q0M589_9CAUL/1-283
------MAVVHLKRWNISMGAGQPLAVIAGLNVLENLDLALEVGRELKAITAEL-G-LPF
VFKASFDKANRSSITSYRGPGLKDGLAMLAEVKAKL-NVPIATDIHEIDQAQPVAAVADI
VQIPAFLCRQTDLIVAAS---RATAAAGGWLHVKKAQFLAPWDCKNIISKAREAA-----
-PD------LQIILCERGASFGYNNLVVDMLGIP---QM-QSL--GVPVTIDATHAVQLP
GADPRTSGGS-TGGRREGVPIIAKAAVAAGA-DGVFLEFHPEPDKA-LCDAPSCLALGDA
AGLLKTLKALHGVVRA--------------
>KDSA_PARUW
------------------IGPKEPLVIMSGPCVIESETHCLKAAETLKNMFEKY-N-VSL
IFKSSYDKANRSAYDSFRGPGLEEGLRILERIQKEF-GLAVVTDVHSPQEATTAGSVCEI
IQIPAFLCRQTDLILAAA-------QTGAIVSIKKGQFLAPWDMENVIRKMESGG-----
--N------SNIILVDRGTTFGYNNLISDMRGIP---IM-QEL--GYPVCFDATHSVQKP
GGL----GSK-SGGDREFIPILAKAALAAGA-NCLFIESHPNPSEA-KSDAASVMDFKDL
DQLLPQFKELYELIQKQ-------------
>KDSA_RHOBA
------------------CGPGEPLLVIAGPCVLQSRELALQIGEELARINQRS-D-VQV
IFKASFDKANRTSLAAQRGPGIEQGLGLLEAVRANT-GLPVTTDIHLPEQAAAVGEVCDL
LQIPAFLARQTDLLVAAA-------STGRPVNVKKGQFMSPGDMRYVVDKLRGSG-----
--D------GGVMACERGTFFGYGRLVNDMQAIP---IM-RSL--GVPVVFDATHSVQQP
GGL----GGA-TGGNREMVEPLARAAVAIGC-DALFFETHPDPQTS-PSDGPNMIPLDRF
AGTLDRLLRLREAVDGL-------------
>UniRef100_Q8RE91   2-dehydro-3-deoxyphosphooctonate aldolase n=1 Tax=Fusobacterium nucleatum subsp. nucleatum RepID=KDSA_FUSNN
---MLINDVNKVKVGNIVFGGKKRFVLIAGPCVMESQELMDEVAGGIKEICDRL-G-IEY
IFKASFDKANRSSIYSYRGPGLEEGMKMLTKIKEKF-NVPVITDVHEAWQCKEVAKVADI
LQIPAFLCRQTDLLIAAA-------ETGKAVNIKKGQFLAPWDMKNIVVKMEESR-----
--N------KNIMLCERGSTFGYNNMVVDMRSLL---EM-RKF--NYPVIFDVTHSVQKP
GGL----GTA-TSGDREYVYPLLRAGLAIGV-DAIFAEVHPNPAEA-KSDGPNMLYLKDL
EEILKIAIEIDKIVKGV-------------
>A6Q4R3_NITSB
------------------------MILIAGPCVIESQEQLEIIASDLKRYHKSD-E-IDF
YFKASFDKANRTSLDSYRGPGLEKGLEMLAKIKEDF-GYKILTDVHESYQVEAVAEVADV
IQIPAFLCRQTDLLVAAA-------TTERIVNIKKGQFMHPEDMKYSVLKVLKTR--GVE
TADYETSQKAGVWLTERGTSFGYRNLVVDMRSLV---IM-REF---APVIFDATHAVQMP
GGA----GGK-SSGNKEFVAPLSRAVAAVGV-DGFFFETHYDPSCA-LSDGPNMVTPSEL
EAIVDDIFKIERALHV--------------
>KDSA_HELAH
------------------KTKTPKLVLIAGPCVIESLDNLRGIAIKLQPLANNE-R-LDF
YFKASFDKANRTSLESYRGPGLEKGLEMLQAIKDEF-GYKILTDVHESYQVSIAVKVADI
LQIPAFLCRQTDLIVEVS-------QTNAIINIKKGQFMSPKDMQYSVLKALKTRDKNIQ
NPTYENALANGVWLCERGSSFGYGNLVVDMRSLK---IM-REF---APVIFDATHSVQMP
GGA----NGK-SSGESSFAPILARAAAAVGV-DGLFAETHIDPKNA-LSDGANMLKPNEL
ESLVTDMLKIQNLF----------------
>UniRef100_B6JPA2   2-dehydro-3-deoxyphosphooctonate aldolase n=1 Tax=Helicobacter pylori (strain P12) RepID=KDSA_HELP2
-------------MKTSNTKTPKP-VLIAGPCVIESLENLRSIAIKLQPLANNE-R-LDF
YFKASFDKANRTSLESYRGPGLEKGLEMLQTIKDEF-GYKILTDVHESYQASVAAKVADI
LQIPAFLCRQTDLIVAVS-------QTDAIVNIKKGQFMNPKDMQYSVLKALKTRDSSIQ
SPAYETALKNGVWLCERGSSFGYGNLVVDMRSLT---IM-REF---APVIFDATHSVQMP
GGA----NGK-SSGDSSFAPILARAAAAVGI-DGLFAETHVDPKNA-LSDGANMLKPDEL
EHLVTDMLKIQNLF----------------
>KDSA_HELPJ
-----------------NTKTPKP-VLIAGPCVIESLENLRSIAIKLQPLANNE-R-LDF
YFKASFDKANRTSLESYRGPGLEKGLEMLQTIKDEF-GYKILTDVHESYQASVAAKVADI
LQIPAFLCRQTDLIVEVS-------QTNAIVNIKKGQFMNPKDMQYSVLKALKTRDSSIQ
SPTYETALKNGVWLCERGSSFGYGNLVVDMRSLK---IM-REF---APVIFDATHSVQMP
GGA----NGK-SSGDSSFPPILPRAAAAVGI-DGLFAETHIDPKNA-LSDGANMLKPDEL
EHLVTDMLKIQNLF----------------
>UniRef100_B2UW07   2-dehydro-3-deoxyphosphooctonate aldolase n=1 Tax=Helicobacter pylori (strain Shi470) RepID=KDSA_HELPS
--------------MKTSKTKTPKSVLIAGPCVIESLENLRSIAIKLQPLANNE-R-LDF
YFKASFDKANRTSLESYRGPGLGKGLEMLQTIKDEF-GYKILTDVHESYQASAAAKVADI
LQIPAFLCRQTDLIVEVS-------QTNAIINIKKGQFMNPKDMQYSVLKALKTRDSSIQ
SPTYETALKNGVWLCERGSSFGYGNLVVDMRSLK---IM-REF---APVIFDATHSVQMP
GGA----NGK-SSGDSSFAPILARAAAAVGI-DGLFAETHVDPKNA-LSDGANMLKPDEL
EHLVADMLKIQNLF----------------
>UniRef100_P56060   2-dehydro-3-deoxyphosphooctonate aldolase n=1 Tax=Helicobacter pylori RepID=KDSA_HELPY
--------------MKTSKTKTPKSVLIAGPCVIESLENLRSIATKLQPLANNE-R-LDF
YFKASFDKANRTSLESYRGPGLEKGLEMLQTIKEEF-GYKILTDVHESYQASVAAKVADI
LQIPAFLCRQTDLIVEVS-------QTNAIVNIKKGQFMNPKDMQYSVLKALKTRDKSIQ
SPTYETALKNGVWLCERGSSFGYGNLVVDMRSLK---IM-REF---APVIFDATHSVQMP
GGA----NGK-SSGDSSFAPILARAAAAVGI-DGLFAETHVDPKNA-LSDGANMLKPDEL
EQLVTDMLKIQNLF----------------
>KDSA_HELPH
------------------KTKPPKSVLIAGPCVIESLENLRSIAIKLQPLANNE-R-LDF
YFKASFDKANRTSLESYRGPGLEKGLEMLQIIKEEF-GYKILTDVHESYQASVAAKVADI
LQIPAFLCRQTDLIVEVS-------QTNAIINIKKGQFMNPKDMQYSVLKALKTRDSSIQ
SPTYETALKNGVWLCERGSSFGYGNLVVDMRSLT---IM-REF---APVIFDATHSVQMP
GGA----NGK-SSGDSSFAPILARAAAAVGI-DGLFAETHVDPKNA-LSDGANMLKPDEL
ERLVTDMLKIQNLF----------------
>UniRef100_Q7VK53   2-dehydro-3-deoxyphosphooctonate aldolase n=1 Tax=Helicobacter hepaticus RepID=KDSA_HELHP
------------------------MILMSGPCVIESYEALSAVAQALKPLSEKA-H-IDF
YFKASFDKANRTSLESYRGPGLEKGLELLSEIKKQF-GYKIITDIHESYQAKHIAKVADV
IQIPAFLCRQTDLIVEVA-------KTERIVNIKKGQFMNPSDMQHSVLKAIKTR--GGT
QATYEQSQKYGIWLTERGSTFGYGNLVVDMRSLV---IM-RSF---APVIFDATHSVQMP
GAA----GGK-SGGDSSFVPYLARAAAAVGV-DGFFMETHLNPKEA-LSDGPNMVQTNAL
IPLIEQLYDIENLTQHKNGK----------
>KDSA_WOLSU
------------------------MILIAGPCVIESQEMLRKIASELQPLSEDA-R-IDF
YFKASFDKANRTSLESYRGPGLEKGLEMLGRIKEEF-GYKLLTDIHETQQVAKAAQVVDI
LQIPAFLCRQTDLIVEAA-------KSQSIVNIKKGQFMNPADMSHSVLKAIKTR--GGS
EASYEEAKRLGIWLTERGSSFGYGNLVVDMRSLM---IM-RQF---APVIFDATHAVQMP
GAA----GGK-SGGDSRFVAPLSRAAAAVGV-DGFFTETHVSPKEA-LSDGPNMITPQAL
KVLVHQLLALSEI-----------------
>KDSA_CAMJD
---------------------MKKMILIAGPCVIESKDLIFKVAKQLKNFNENP-N-IEF
YFKSSFDKANRTSINSFRGPGLEEGLKILQSVKDEF-GMKILTDIHESNQANPVSEVADV
LQIPAFLCRQTDLLVAAA-------KTKAKVNIKKGQFLNPSDIKYSVKKVLQTR--GIE
DEGYEAAQKNGVFVAERGASFGYGNLVVDMRSLV---IM-REF---APVIFDATHSVQMP
GAA----GGS-SGGKSEFVEPLARAAAAVGI-DGFFFETHINPCEA-LCDGPNMLDLTRL
KNCVNTLLEIQNII----------------
>KDSA_CAMJJ
---------------------MKKMILIAGPCVIESKDLIFKVAEQLKNFNENP-N-IEF
YFKSSFDKANRTSINSFRGPGLEEGLKILQSVKDEF-GMKILTDIHESNQANPVSEVADV
LQIPAFLCRQTDLLVAAA-------KTKAKVNIKKGQFLNPSDIKYSVKKALQTR--GIE
DEGYEAAQKNGVFVAERGSSFGYGNLVVDMRSLV---IM-REF---APVIFDATHSVQMP
GAA----GGS-SGGKSEFVEPLARAAAAVGI-DGFFFETHINPCEA-LCDGPNMLNLTRL
KNCVNTLLEIQNIIKEN-------------
>KDSA_CAMJ8
---------------------MKKMILIAGPCVIESKDLIFKVAEQLKNFNENP-N-IEF
YFKSSFDKANRTSINSFRGPGLEEGLKILQSVKDEF-GMKILTDIHESNQAAAVSEVADV
LQIPAFLCRQTDLLVAAA-------KTKAKVNIKKGQFLNPSDIKYSVKKVLQTR--GIE
DEGYEAAQKNGVFVAERGASFGYGNLVVDMRSLV---IM-REF---APVIFDATHSVQMP
GAA----GGS-SGGKSEFVEPLARAAAAVGI-DGFFFETHINPCEA-LCDGPNMLNLTRL
KNCVNTLLEIQNIIKEN-------------
>KDSA_CAMJE
---------------------MKKMILIAGPCVIESKDLIFKVAEQLKNFNENP-N-IEF
YFKSSFDKANRTSINSFRGPGLEEGLKILQSVKDEF-GMKILTDIHESNQANPVSEVADV
LQIPAFLCRQTDLLVAAA-------KTKAKINIKKGQFLNPSDIKYSVKKVLQTR--GIE
DEGYEAAQRNGVFVAERGASFGYGNLVVDMRSLV---IM-REF---APVIFDATHSVQMP
GAA----GGS-SGGKSEFVEPLARAAAAVGI-DGFFFETHINPCEA-LCDGPNMLNLTRL
KNCVNTLLEIQNIIKEN-------------
>A7HZI5_CAMHC
------------------------MIIIAGPCVIESKELVFAVAEKLREIANNK-E-IEF
YFKSSFDKANRTSISSFRGPGLKKGCEILNEVKEKF-GYKILTDIHESHQAAPVSEVADV
LQIPAFLCRQTDLLIAAA-------KTNAVVNIKKGQFLAPDQMKFSVKKILETR--GVT
SSGYEAAKENGVWLTERGSTFGYGNLVVDMRSLM---IM-REF---APVIFDATHSVQMP
GGL----NGK-SGGDSRFVPILARAAAATGCTDGFFYETHINPCEA-LCDGPNMLNLDEL
YKTINETIKIKDVLKYE-------------
>A0RQK0_CAMFF
-------------------LGNIIMVLIAGPCVIESRDLVFKVAEKLSKFNEMG-W-IDF
YFKSSFDKANRTSISSFRGPGLEEGCKILSEVKKEF-GFKILTDIHESYQATPVSQVADA
LQIPAFLCRQTDLLVAAA-------KTKAMVNIKKGQFLSPDAMKYSVKKVLETR--GIN
EFGYEIAKQNGVYLCERGSTFGYGNLVVDMRSLV---IM-KEF---APVIFDATHSVQMP
SAN----GAT-SGGDSRFVPYLARAAAAVGV-DGFFYETHINPCDA-LCDGANMLTLEAL
EKNINDIKNIKEVL----------------
>A7GWZ3_CAMC5
------------------------MILIAGPCVIESEKLVFDVAKRLVKFNEDA-R-IDF
YFKSSFDKANRTSISSFRGPGLEKGCEILAKVKKEF-GFKILTDIHESYQAAPMGEVADV
LQIPAFLCRQTDLLVAAA-------RTKAVVNIKKGQFLAASAMKHSVKKVLETR--GIS
GDGYELARQNGVWLTERGSTFGYGNLVVDMRNLV---LM-REF---APVIFDATHSVQMP
SAL----GEK-SGGDAKFVPYLARAAAAVGV-DGFFYETHINPCEA-LCDGPNMLNLDEL
DANINEIFRIQEALNFA-------------
>A7ZBS3_CAMC1
------------------------MILIAGPCVIESKELVFEVAKRLVKFNENP-K-LDF
YFKSSFDKANRTSISSFRGPGLEKGCEILAEVKKEF-GFKILTDIHESYQAQPVGEVADV
LQIPAFLCRQTDLLVAAA-------KTKAVVNIKKGQFLAASAMKHSVKKVLETR--GVS
GDGYEVAKANGVWLTERGSTFGYGNLVVDMRNLV---MM-REF---APVIFDATHSVQMP
SAL----GEK-SGGDARFVPYLARAAASVGV-DGFFYETHINPCEA-LCDGPNMLNLDEL
EKVVNDTLKIEEILNF--------------
>Q30TJ9_SULDN
------------------------MKLLAGPCVIESEENIFKIAKSLETYQNDK-T-IDF
YFKSSFDKANRTSLDSFRGLGIDEGLRILQKVKDDF-GYKVVTDVHESCQVAQVAEVVDM
LQIPAFLCRQTDLLVACA-------KTNREVNIKKGQFINPPDMRYSVAKVLKTR--GCD
EVSYEASKKHGVFLCERGSSFGYGNIIVDMRSLV---IM-REF---APTIFDATHSVQAP
GAL----GGK-TGGDRTMVPYLSSAAAAVGV-DGFFFETHFDPSIA-LSDGPNMIKLDEL
ETIINKIKKIQEI-----------------
>A6QBK8_SULNB
------------------------MILIAGPCVLESRENVMRIAESLGKYDDDC-T-KDF
YFKASFDKANRTSLDSFRGPGLEEGLKMLQEVKEQF-GYKILTDVHDYTQPAAVAEVADV
LQIPAFLSRQTDLLVAAA-------KTSAVVNIKKGQFLAPAAMEHSVAKVLKTRGFD-G
KVNYENAEKYNVWLTERGSSFGYGNLVVDMRGLV---TM-RQF---APVIFDATHSVQMP
ASG----GAS-SGGDSSFVPYLSRAAAAVGV-DGFFFETHFDPSIA-LSDGPNMIELQKL
DGLIEQIDAIRSIVE---------------
>Q2IH82_ANADE
------------------VGDGQPLLLIAGPCVMEDEAHGLRHARRVKELAAQH-G-VPV
VFKASFDKANRSSGKSYRGPGLEAGLAAFQAVKRET-GLPCLTDVHETWQAEPAGRVVDV
LQVPAFLCRQTDLVIACA-------RHGRAVNVKKGQFLAPREMRHAIAKCREGG-----
--N------ENVFLTERGATFGYGNLVVDMRALV---QM-REL--GVPVCMDATHSVQMP
GSG----GDT-TAGDRQFVAPLARAAAAVGI-DALFMEIHEDPAVA-KSDGPNSLDFPTA
DRVLREVLAVRRALGQP-------------
>KDSA_CHLMU
------------------MFPNNKMLLIAGPCVIED-NSVFETARRLKEIVAPYSSSVHW
IFKSSYDKANRSSLQNYRGPGLKLGLQTLAKIKETF-DVEILTDVHSPDEAREAAKVCDI
IQVPAFLCRQTDLLVTAG-------ETQAIVNIKKGQFLSPWEMQGPIDKVLSTG-----
--N------NKIILTERGCSFGYNNLVSDMRSIE---VL-RRF--GFPVIFDGTHSIQLP
GAL----QSQ-SGGQTEFIPVLTRSAIAAGV-HGLFIETHPNPASA-LSDAASMLSLKDL
ERLLPSWVQLFTYIQEM-------------
>UniRef100_B0B8N1   2-dehydro-3-deoxyphosphooctonate aldolase n=2 Tax=Chlamydia trachomatis RepID=KDSA_CHLT2
------------------MFPENKMLLIAGPCVIED-NSVFETARRLKEIVAPYASSVHW
IFKSSYDKANRSSVHNYRGPGLRLGLQTLAKIKEEL-DVEILTDVHSPDEAREAAKVCDI
IQVPAFLCRQTDLLVTAG-------ETQAIVNIKKGQFLSPWEMQGPIDKVLSTG-----
--N------NKIILTERGCSFGYNNLVSDMRSIE---VL-RRF--GFPVVFDGTHSVQLP
GAL----HSQ-SGGQTEFIPVLTRSAIAAGV-QGLFIETHPNPSSA-LSDAASMLSLKDL
ERLLPAWVQLFTYIQEMDAVSV--------
>KDSA_CHLTA
------------------MFPENKMLLIAGPCVIED-NSVFETARRLKEIVAPYASSVHW
IFKSSYDKANRSSVHNYRGPGLKLGLQTLAKIKEEL-DVEILTDVHSPDEAREAAKVCDI
IQVPAFLCRQTDLLVTAG-------ETQAIVNIKKGQFLSPWEMQGPIDKVLSTG-----
--N------NKIILTERGCSFGYNNLVSDMRSIE---VL-RRF--GFPVVFDGTHSVQLP
GAL----HSQ-SGGQTEFIPVLTRSAIAAGV-QGLFIETHPNPSSA-LSDAASMLSLKDL
ERLLPAWVQLFTYIQEM-------------
>UniRef100_Q9Z7I4   2-dehydro-3-deoxyphosphooctonate aldolase n=1 Tax=Chlamydia pneumoniae RepID=KDSA_CHLPN
-------------------MFNNKMILIAGPCVIEGEDITLEIAGKLQSILAPYSDRIQW
FFKSSYDKANRSSLNSFRGPGLTEGLRILAKVKETF-GVGILTDVHTPQDAYAAAEVCNI
LQVPAFLCRQTDLLVATA-------ETGAIVNLKKGQFLSPWDMEGPINKVLSTG-----
--N------NKILLTERGCSFGYNNLVSDMRSIP---VL-SRS--GFPVIFDATHSVQLP
GAL----STE-SGGLTEFVPTLSRAALAAGA-HGLFIETHTNPKIA-KSDAASMLSLEEF
AALLPTWDQLFTCVSSFDMVSA--------
>UniRef100_Q5L789   2-dehydro-3-deoxyphosphooctonate aldolase n=1 Tax=Chlamydophila abortus RepID=KDSA_CHLAB
-------------------MFSDKMILIAGPCVIEEEETTLEIAAKIQEIVAPYADHIHW
IFKSSYDKANRSSIHSYRGPGLKEGLRILSKVKQTF-GVEILTDVHSPEEARAAAEVCDI
LQIPAFLCRQTDLLVAAA-------ETQAVINIKKGQFLSPWDMQGPVDKVLSTG-----
--N------SKIILTERGCSFGYNNLVSDMRAIA---VL-SKM--GFPVVFDGTHSVQLP
GGL----KTH-SGGQTEFIPTLTRAALAAGA-HGLFIETHTNPAIA-KSDAASMLSLKAF
EVLLPVWNQLYQCVRSFEMASV--------
>KDSA_CHLPS
--------------------FSDKMILIAGPCVIEEEETTLEIASKIQEIVAPYTDHIHW
IFKSSYDKANRSSINSYRGPGLQEGLRILSKVKQTF-GVEILTDVHSPEEARAAAEVCDI
LQIPAFLCRQTDLLVAAA-------ETHAVINIKKGQFLSPWDMQGPVDKVLSTG-----
--N------SKIILTERGCSFGYNNLVSDMRSIA---VL-SKM--GFPVVFDGTHSVQLP
GGL----KTH-SGGQTEFIPTLTRAALAAGA-HGLFIETHMNPAIA-KSDAASMLSLKTF
EALLPIWNQLYQCVRSF-------------
>UniRef100_Q252N1   2-dehydro-3-deoxyphosphooctonate aldolase n=1 Tax=Chlamydophila felis (strain Fe/C-56) RepID=KDSA_CHLFF
-------------------MFSDKMILIAGPCVIEGEEITLEIASKIHELVSPYADRIHW
IFKSSYDKANRSSINSYRGPGLSEGLRILSKVKETL-GVEILTDVHSPEEARAAAEVCDI
LQIPAFLCRQTDLLVAAA-------ETNAIINIKKGQFLSPWDMQGPVDKVLSTG-----
--N------NKIILTERGCSFGYNNLVSDMRSIP---VL-SSM--GFPVVFDGTHSVQLP
GGL----KTQ-SGGQTEFIPTLTRAALAAGA-HGLFIETHSHPAIA-KSDAASMLPLKTF
EALLPLWDQLYTCVRSFEMASV--------
>UniRef100_Q824W7   2-dehydro-3-deoxyphosphooctonate aldolase n=1 Tax=Chlamydophila caviae RepID=KDSA_CHLCV
-------------------MFSDKMILIAGPCVIEEEETTLEIASRIQELVTPYADRIHW
IFKSSYDKANRSSINSYRGPGLNEGLRILSKVKDTL-GVEILTDVHSPEEARAAAKVCDI
LQIPAFLCRQTDLLVAAA-------ETNAVINIKKGQFLSPWDMQGPVDKVLSTG-----
--N------NKIILTERGCSFGYNNLVSDMRSIP---VL-SGM--GFPVVFDGTHSVQLP
GGL----KTH-SGGQTEFIPTLTRAALAAGA-HGLFIETHANPAIA-KSDAASMLSLKTF
EALLPLWDQLYTCVRSFEMASV--------
>UniRef100_Q1IKD0   2-dehydro-3-deoxyphosphooctonate aldolase n=1 Tax=Acidobacteria bacterium (strain Ellin345) RepID=KDSA_ACIBL
-------MIEPFKVKDVEIGGPK-LFLIAGPCVIESEAHAMKMAEAISGVCKAM-K-IPY
IFKASYDKANRTSLSSFRGPGLHEGLRILAKVADEV-NVPVLTDVHDTEQATAAGDIVDV
LQIPAFLCRQTDLLVAAA-------KTGKVVNVKKGQFVAPNDMQYAVTKVRESG-----
--N------QRVCLTERGASFGYNNLVVDMRALP---IM-RQF---APVIFDATHSVQLP
SAG--KDGHAVSGGQPEFIPVLSRAAVAAGV-DGVFMEVHDDPPHA-KSDGANALDLKLL
RGVLTSLLRIREAVTPPAAS----------
>KDSA_AQUAE
---------------------MEKFLVIAGPCAIESEELLLKVGEEIKRLSEKFKE-VEF
VFKSSFDKANRSSIHSFRGHGLEYGVKALRKVKEEF-GLKITTDIHESWQAEPVAEVADI
IQIPAFLCRQTDLLLAAA-------KTGRAVNVKKGQFLAPWDTKNVVEKLKFGG-----
--A------KEIYLTERGTTFGYNNLVVDFRSLP---IM-KQW---AKVIYDATHSVQLP
GGL----GDK-SGGMREFIFPLIRAAVAVGC-DGVFMETHPEPEKA-LSDASTQLPLSQL
EGIIEAILEIREVASKYYETIPVK------
>Q2GAF0_NOVAD
------------------MKRRRRPFLISGPCVIEGLDLCLGMAEALARLADKL-D-IAI
VFKASFDKANRTSAASFRGPGLERGLRILESVKRES-GLPVLTDVHEAGHCAEVAEVVDF
LQTPAFLARQTDLIEAAA-------ATGRPVNLKKAQFMAPADMLAVVDKARMAS-----
--QRAGHGAGSLAVCERGTAFGYGNLVVDMRSLD---EL-RAT--GCPVIFDATHSVQLP
GAL----GSC-SGGQRRHVPTLARAAVAVGV-DGLFLECHPDPDRA-LSDGPNSLALADV
GPLMRVLVEIDAARRAE-------------
>UniRef100_A0L7X4   2-dehydro-3-deoxyphosphooctonate aldolase n=1 Tax=Magnetococcus sp. (strain MC-1) RepID=KDSA_MAGSM
------MTPRTITVDTVRFGNHLPMTLIAGPCVIEGLEFALRTAEALKQICEGV-G-VEL
VYKSSFDKANRTSEGSFRGPGMEAGLRILERVRREV-GVPVITDVHEADQCVAVAEVVDM
LQTPAFLCRQTDFIQAAA-------RPGKPVNIKKGQFLAPQDMARVAAKAAATG-----
--N------ENILLCERGFSFGYQNLVVDMRGLS---IM-AQS--GYPVIFDATHSVQQP
GAL----GGA-SGGDRRFVSDLARAAVAVGV-AGVFMEVHPDPDHA-PCDGPNMLPMAHL
SPLLDQLKALDRIRKEAMALESGLSLGDA-
>Q2A271_FRATH
------------------VGNGKPFFLMSGPCVIESEQMAMDTAGYLAEVTKDL-G-INF
VYKSSFDKANRSSINSFRGLGVDKGLEILAKVKKTY-NVPVVTDVHEDTPFAEVAEVVDV
LQIPAFLCRQTNFILEVC-------KQGKPVNIKKGQFLAPWDMQHVVTKAKSTG-----
--N------EQIMVCERGVSFGYNNLVSDMRSLE---IM-KAT--GCPVVFDATHSVQLP
GGQ----GSS-SGGQREFVPVLSKAAMAVGI-DGLFMETHPNPDEA-KSDGPNSFPMYKI
KEFLSLLKELDHLVKSQ-------------
>A0Q5J1_FRATN
------------------VGNGKPFFLMSGPCVIESEQMAMDTAGYLAEVTRDL-G-INF
VYKSSFDKANRSSINSFRGLGVDKGLEILAKVKKTY-NVPVVTDVHEDTPFAEVAEVVDV
LQTPAFLCRQTNFILEVC-------KQGKPVNIKKGQFLAPWDMQHVVTKAKSTG-----
--N------EQIMVCERGVSFGYNNLVSDMRSLE---IM-KAT--GCPVVFDATHSVQLP
GGQ----GSS-SGGQREFVPVLSKAAMAVGI-DGLFMETHPNPDEA-KSDGPNSFPMYKI
KEFLSLLKELDHLVKSQ-------------
>Q5NGX5_FRATT
------------------VGNGKPFFLMSGPCVIESEQMAMDTAGYLAEVTKDL-G-INF
VYKSSFDKANRSSINSFRGLGVDKGLEILAKVKKTY-NVPVVTDVHEDTPFAEVAEVVDV
LQTPAFLCRQTNFILEVC-------KQGKPVNIKKGQFLAPWDMQHVVTKAKSTG-----
--N------EQIMVCERGVSFGYNNLVSDMRSLE---IM-KAT--GCPVVFDATHSVQLP
GGQ----GSS-SGGQREFVPVLSKAAMAVGI-DGLFMETHPNPDEA-KSDGPNSFPMYKI
KEFLSLLKELDHLVKSQ-------------
>A5EW23_DICNV
------------------VDNDRPFFLIAGPCVIESEYLALHTAEVLKTITDEL-K-IPF
IYKSSFDKANRSSGASFRGLGLAEGLRILAKVKETF-AVPILTDVHEYTPLDEVASVVDV
LQTPAFLCRQTDFITRVC-------AQGKPVNIKKGQFLAPWDMKHVVAKAKATG-----
--N------EQIMLCERGASFGYNNLVADMRSLA---VM-KTF--SAPVVFDATHSVQLP
GGN----GAS-SGGQREFVPVLARAAIAVGV-AGIFMETHPEPEKA-LSDGANSIPLAQM
RHLLQQLRALDTLVKTN-------------
>A9N9V0_COXBR
------------------IGLNNPLFLIAGPCVIESEALVMDVAGELKSITQQL-D-MPF
IFKASFDKANRSSHLSYRGPGIEKGLTILEKVKKTL-EVPIITDVHEDTPLQEVAAVVDV
LQTPAFLCRQSNFIRSVA-------ACGKPVNIKKGQFLSPWEMKQVVAKAWATG-----
--N------KKIMVCERGYSFGYNNLISDMRALA---IL-RET--ACPVIFDATHSVQLP
GGH----GTN-SGGQREFVPVLARAATAAGI-AGIFMETHPDPDRA-LSDGPNSWPLAKM
QPLLETLKELDKIVKNA-------------
>KDSA_COXBU
------------------IGLNNPLFLIAGPCVIESEALVMDVAGELKSITQQL-D-MPF
IFKASFDKANRSSHLSYRGPGIEKGLTILEKVKKTL-EVPIITDVHEDTPLQEVAAVVDV
LQTPAFLCRQSNFIRSVA-------ACGKPVNIKKGQFLAPWEMKQVVAKAWATG-----
--N------KKIMVCERGYSFGYNNLISDMRALA---IL-RET--ACPVIFDATHSVQLP
GGH----GTN-SGGQREFVPVLARAATAAGI-AGIFMETHPDPDRA-LSDGPNSWPLAKM
QPLLETLKELDKVVKNA-------------
>UniRef100_A9KDH6   2-dehydro-3-deoxyphosphooctonate aldolase n=1 Tax=Coxiella burnetii (strain Dugway 5J108-111) RepID=KDSA_COXBN
---------MLMQIADFEIGLNNPLFLIAGPCVIESEALVMDVAGELKSITQQL-D-MPF
IFKASFDKANRSSHLSYRGPGIEKGLTILEKVKKTL-EVPIITDVHEDTPLQEVAAVVDV
LQTPAFLCRQSNFIRSVA-------ACGKPVNIKKGQFLAPWEMKQVVAKAWATG-----
--N------KKIMVCERGYSFGYNNLISDMRALA---IL-RET--ACPVIFDATHSVQLP
GGH----GTS-SGGQRKFVPVLARAATAAGI-AGIFMETHPDPDRA-LSDGPNSWPLAKM
QPLLETLKELDKVVKNAGFLEQSSE-----
>UniRef100_B6J4X2   2-dehydro-3-deoxyphosphooctonate aldolase n=2 Tax=Coxiella burnetii RepID=KDSA_COXB1
---------MLMQIADFEIGLNNPLFLIAGPCVIESEALVMDVAGELKSITQQL-D-MPF
IFKASFDKANRSSHLSYRGPGIEKGLTILEKVKKTL-EVPIITDVHEDTPLQEVAAVVDV
LQTPAFLCRQSNFIRSVA-------ACGKPVNIKKGQFLAPWEMKQVVAKAWATG-----
--N------KKIMVCERGYSFGYNNLISDMRALA---IL-RET--ACPVIFDATHSVQLP
GGH----GTS-SGGQREFVPVLARAATAAGI-AGIFMETHPDPDRA-LSDGPNSWPLAKM
QPLLETLKELDKVVKNAGFLEQSSE-----
>UniRef100_B7J6R3   2-dehydro-3-deoxyphosphooctonate aldolase n=2 Tax=Thiobacillus ferrooxidans RepID=KDSA_ACIF2
-----------MRLCGFEAGLQHPFFLMAGPCAIESESLALRTAEDLRDICARL-G-IPF
IYKSSYDKANRSSGQSFRGPGMDEGLRILEKVRREV-GVPVVTDVHEKEDVSAVAEVVDV
LQTPAFLCRQTDFIQAVA-------AAGKPVNIKKGQFLAPWDMLHVASKAKATG-----
--N------EQIMVCERGASFGYNNLVSDMRSLA---VM-RQT--GCPVVFDATHSVQLP
GGQ----GDR-SGGQREFIPVLARAAVAAGV-SGLFMETHPNPADA-LSDGPNAWPLGRM
EDLLRILQHIDHVVKNQDFPENYPEELV--
>UniRef100_Q9PDU0   2-dehydro-3-deoxyphosphooctonate aldolase n=1 Tax=Xylella fastidiosa RepID=KDSA_XYLFA
-----------MKLCGFEVGLNQPLFLIAGPCVIESLQLQLDTAGVLKEITSKL-G-LNF
IFKSSFDKANRTSGSSFRGPGLEEGLKVLEAVKTQI-GVPVLTDVHEYTPIDEVATVVDV
LQTPAFLVRQTDFIRNVC-------AVGKPVNIKKGQFLSPWDMKPVVEKAKSTG-----
--N------SQILVCERGASFGYNNLVSDMRSLA---VM-RET--GCPVVFDATHSVQLP
GAQ----GGR-SGGQREFVPVLARAAVAVGI-SGLFAETHPDPPNA-LSDGPNAWPLHTM
AMLLETLVELDAVTKKRGFLEQD-------
>KDSA_XYLFT
------------------VGLNQPLFLIAGPCVIESLQLQLDTAGVLKEITSKL-G-LNF
IFKSSFDKANRTSGSSFRGPGLEEGLKVLEAVKTQI-GVPVLTDVHEYTPIDEVATVVDV
LQTPAFLVRQTDFIRNVC-------AVGKPVNIKKGQFLSPWDMKPVVEKAKSTG-----
--N------SQILVCERGASFGYNNLVSDMRSLA---VM-RET--GCPVVFDATHSVQLP
GAQ----GGR-SGGQREFVPVLARAAVAVGI-SGLFAETHPDPPNA-LSDGPNAWPLRTM
AMLLETLVELDAVTKKR-------------
>UniRef100_B2FK85   2-dehydro-3-deoxyphosphooctonate aldolase n=1 Tax=Stenotrophomonas maltophilia (strain K279a) RepID=KDSA_STRMK
-----------MKLCGFEVGLDQPLFLIAGPCVIESMQLQLDTAGKLKEVTDKL-G-VNF
IFKSSFDKANRTSGTAFRGPGMEEGLKVLAEVRKQI-GVPVLTDVHEYTPMDEVASVVDV
LQTPAFLVRQTDFIRKVC-------SAGKPVNIKKGQFLAPWDMKPVVEKAKATG-----
--N------EQIMVCERGASFGYNNLVSDMRSLA---VM-RDT--GCPVVFDATHSVQLP
GGQ----GTS-SGGQREHVPVLARAAVAVGI-SGLFAETHPDPSKA-LSDGPNAWPLDQM
EALLETLMELDAVTKKHGFSRFA-------
>UniRef100_B4SR83   2-dehydro-3-deoxyphosphooctonate aldolase n=1 Tax=Stenotrophomonas maltophilia (strain R551-3) RepID=KDSA_STRM5
-----------MKLCGFEVGLDQPLFLIAGPCVIESMQLQLDTAGKLKEVTDRL-G-VNF
IFKSSFDKANRTSGTAFRGPGMEEGLKVLAEVKKQI-GVPVLTDVHEYTPMDEVASVVDV
LQTPAFLVRQTDFIRKVC-------SAGKPVNIKKGQFLAPWDMKPVVEKAKATG-----
--N------EQIMVCERGASFGYNNLVSDMRSLA---VM-RDT--GCPVVFDATHSVQLP
GGQ----GTS-SGGQREHVPVLARAAVAVGI-SGLFAETHPDPSKA-LSDGPNAWPLDQM
EALLETLMELDAVTKKHGFSRFA-------
>UniRef100_Q4UTP0   2-dehydro-3-deoxyphosphooctonate aldolase n=3 Tax=Xanthomonas campestris pv. campestris RepID=KDSA_XANC8
-----------MKLCDFEVGLDQPLFLIAGPCVIESMQLQLDVAGKLKEITGKL-G-INF
IFKSSFDKANRTSGTSFRGPGLEEGLKVLDAVKKQI-GVPVLTDVHEYTPMNEVAAVVDV
LQTPAFLVRQTDFIKNVC-------AAGKPVNIKKGQFLAPWDMKPVVDKAKSTG-----
--N------EQIMVCERGASFGYNNLVSDMRSLS---VM-RDT--GCPVVFDATHSVQLP
GGQ----GSS-SGGQREFVPVLARAAVAVGI-SGLFAETHPDPSKA-LSDGPNAWPLDRM
EELLETLMELDAVTKKHGFARFA-------
>KDSA_XANAC
------------------VGLDQPLFLIAGPCVIESMQLQLDVAGKLKEITGKL-G-VNF
IFKSSFDKANRTSGTSFRGPGLEEGLKVLDAVKKQI-GVPVLTDVHEYTPMNEVAAVVDV
LQTPAFLVRQTDFIKNVC-------AAGKPVNIKKGQFLAPWDMKPVVDKAKSTG-----
--N------EQIMVCERGASFGYNNLVSDMRSLS---VM-RDT--GCPVVFDATHSVQLP
GGQ----GSS-SGGQREFVPVLARAAVAVGI-SGLFAETHPDPSKA-LSDGPNAWPLDRM
EELLETLMELDTVTKKH-------------
>KDSA_XANC5
------------------VGLDQPLFLIAGPCVIESMQLQLDVAGRLKEITGKL-G-VNF
IFKSSFDKANRTSGTSFRGPGLEEGLKVLDAVKKQI-GVPVLTDVHEYTPMNEVAAVVDV
LQTPAFLVRQTDFIKNVC-------AAGKPVNIKKGQFLAPWDMKPVVDKAKSTG-----
--N------EQIMVCERGASFGYNNLVSDMRSLS---VM-RDT--GCPVVFDATHSVQLP
GGQ----GSS-SGGQREFVPVLARAAVAVGI-SGLFAETHPDPSKA-LSDGPNAWPLDRM
EELLETLMELDAVTKKH-------------
>Q5GYK1_XANOR
------------------VGLDQPLFLIAGPCVIESMQLQLDVAGKLKEITGKL-G-VNF
IFKSSFDKANRTSGTSFRGPGLEEGLKVLDAVKRQI-GVPVLTDVHEYTPMNEVAAVVDV
LQTPAFLVRQTDFIKNVC-------AAGKPVNIKKGQFLAPWDMKPVVDKAKSTG-----
--N------AQIMVCERGASFGYNNLVSDMRSLS---VM-RDT--GCPVVFDATHSVQLP
GGQ----GSS-SGGQREFVPVLARAAVAVGI-SGLFAETHPDPSKA-LSDGPNAWPLDRM
EELLETLMELDAVTKKH-------------
>A1AX91_RUTMC
------------------VSIDQPFFLIAGLCVIESEALVMETATYLAKVTNNL-G-VNF
IYKSSYDKANRTSVNSFRGLGLEQGLRILQKVKDEV-GVPVLTDVHEDTPLDEVASVVDM
MQTPAFLVRQTNFIQNVC-------KQGLPVNIKKGQFQAPWDMNNVVEKAHATG-----
--N------QQITVCDRGTSFGYNTLISDMRGLV---SM-RNT--NCPVVFDATHSVQQP
GGQ----GTT-SGGQREMVPVLARAAVAVGI-SGIFMETHPNPTNA-KSDGPNSIPINKM
DELLKILQELDNVTKKN-------------
>A5CW13_VESOH
------------------VGINHPFFLIAGPCVIESEALALETATYLKRVTEDL-G-INF
IYKSSYDKANRTSTNSFRGLGVKEGLRILQKVKDEV-GVPVLTDVHEDTPLSEVASVVDM
MQTPAFLVRQTNFIQNVC-------KQGIPVNIKKGQFQAPWDIGNVVNKAYETG-----
--N------RLITICERGTSFGYNTLISDMRGLS---TM-RST--GCPIVFDATHSVQQP
GGN----GLT-SGGQREMVPVVARAAIGVGV-SGFFMETHPNPNEA-FSDGPNMVPIDKI
DELLKTLQELDAVTKKH-------------
>UniRef100_Q5WXA7   2-dehydro-3-deoxyphosphooctonate aldolase n=1 Tax=Legionella pneumophila (strain Lens) RepID=KDSA_LEGPL
-----------MRLCGFEAGLDKPLFLIAGPCVIESEELALETAGYLKEMCSQL-N-IPF
IYKSSFDKANRSSISSYRGPGFEKGLSILEKVKSQI-GVPVLTDVHEDTPLFEVSSVVDV
LQTPAFLCRQTNFIQKVA-------AMNKPVNIKKGQFLAPWEMKHVIAKAKAQG-----
--N------EQIMACERGVSFGYNNLVSDMRSLV---IM-RET--GCPVVYDATHSVQLP
GGN----NGV-SGGQREFIPALARAAVAVGI-SGLFMETHPDPDNA-LSDGPNSWPLDKM
KQLLESLKAADEVYKKYSTDF---------
>UniRef100_Q5X5Y5   2-dehydro-3-deoxyphosphooctonate aldolase n=3 Tax=Legionella pneumophila RepID=KDSA_LEGPA
-----------MRLCGFEAGLDKPLFLIAGPCVIESEELALETAGYLKEMCSQL-N-IPF
IYKSSFDKANRSSISSYRGPGFEKGLSILEKVKSQI-GVPVLTDVHEDTPLFEVSSVVDV
LQTPAFLCRQTNFIQKVA-------AMNKPVNIKKGQFLAPWEMKHVIAKAKAQG-----
--N------EQIMACERGVSFGYNNLVSDMRSLV---IM-RET--GCPVVYDATHSVQLP
GGN----NGV-SGGQREFIPALARAAVAVGI-SGLFMETHPDPDKA-LSDGPNSWPLDKM
KQLLESLKAADEVYKKYSTDF---------
>UniRef100_Q604M5   2-dehydro-3-deoxyphosphooctonate aldolase n=1 Tax=Methylococcus capsulatus RepID=KDSA_METCA
-MSNVETSARPFELCGFPVGLEHPLFLIAGPCVIETEQLALDTAGALKEITDGL-G-IPF
IYKSSFDKANRSSHASYRGPGMEEGLRILAEVKRQI-GVPVLTDVHEDTPLQEVASVVDV
LQTPAFLCRQTNFIQNVA-------NTGKPVNLKKGQFLAPWDMKHVAAKALATG-----
--N------RHIMVCERGVSFGYNNLVSDMRSLS---IM-RET--GCPVVYDATHSVQLP
GGQ----GTA-SGGQREFVPALARAAVAVGI-SGLFMETHPDPDRA-LSDGPNSWPLDRM
KALLELLSTLDRTVKASPLL----------
>Q31G67_THICR
------------------VGIDQPLFLIAGPCVIESEQLAIETAGQLKELTDAL-G-IPF
IYKSSYDKANRSSTKSFRGLGVEEGLRILQKVKDEI-GVPVLTDVHEDTPLDEVASVVDV
MQTPAFLVRQTNFIQNVC-------RQGLPVNIKKGQFQAPWDMDQVVAKAREVG-----
--N------DQIMVCDRGTSFGYNTLISDMRGLA---SM-RQT--GCPVVFDATHSVQQP
GGQ----GTT-SGGQREMVPVLARAAIAAGI-SGVFMETHPDPENA-LSDGPNMWPISRL
KPLLETMKELDEVVKRH-------------
>UniRef100_Q3JCT2   2-dehydro-3-deoxyphosphooctonate aldolase n=2 Tax=Nitrosococcus oceani RepID=KDSA_NITOC
-----------MELCGFEVGLERALFLIAGPCVIESEQLALDTAGRLKEMTERL-G-IPF
IYKSSFDKANRTAVESFRGLGMEAGLGILEKVKATL-GVPVLTDVHEDTPLQEVAAVVDV
LQTPAFLCRQTNFIQNVA-------RQGRPVNIKKGQFLAPWDMKHVVEKARAVG-----
--N------QQIMVCERGVSFGYNTLVSDMRSLA---VM-RDT--GCPVVFDATHSVQQP
GGK----GGC-SGGQREWVPVLARAAVAAGV-AGVFMETHPDPERA-LSDGPNAWPLGAM
EKLLETLSTIDKTVKTDGFLEAEYRLN---
>KDSA_THIDA
------------------AGLDQPLFLISGPCVIESEQLAMDTAGQLKEMCAGL-G-IPF
IYKSSFDKANRSSTKSFRGLGLEEGLRILADVKAKI-GVPVLTDVHEDTPLDEVAAVVDV
LQTPAFLCRQTNFIQNVA-------RAGRPVNIKKGQFLAPWDMQNVVDKAREVG-----
--N------DQIMVCERGVSFGYNTLVSDMRGLA---IM-RGT--GCPVVFDATHSVQQP
GGQ----GAT-SGGQREFVPVLARAAVASGV-AGVFAETHPDPACA-LSDGPNAWPLGMM
RELLETLKEIDALVKQR-------------
>UniRef100_Q0A7K3   2-dehydro-3-deoxyphosphooctonate aldolase n=1 Tax=Alkalilimnicola ehrlichei (strain MLHE-1) RepID=KDSA_ALHEH
-----------MDLCGFRVGLDRPLFLIAGPCVVESEQLALDTAGALAEMTGEL-G-IPF
IYKSSFDKANRSSHESYRGPGLEAGLRVLEQVRRQI-GVPVITDVHEDTPLVEVASVVDV
LQTPAFLCRQTNFIQNVA-------RQGRPVNIKKGQFLAPWDMRHVVAKAREAG-----
--N------QQIMVCERGVSFGYNNLVSDMRALA---VM-RET--GAPVVFDATHSVQLP
GGQ----GSA-SGGQREFVPVLARAAVAAGV-AGLFMETHPDPDQA-LSDGPNAWPLERM
RELLETLMELDQVVKGRGFTEQGL------
>A1WWZ3_HALHL
------------------AGIEQPLFLIAGPCVVESEALALESALELRDLCAEL-G-VPL
IYKSSFDKANRSSAQSYRGPGMEAGLRVLERVRREV-GVPVVTDVHEDTPLDEVASVVDV
LQTPAFLCRQTNFIQRVA-------ACGLPVNLKKGQFLAPWDMTHVVDKARATG-----
--N------EHILVCERGVSFGYNNLISDMRALA---VM-RQT--GAPVVFDATHSVQLP
GGQ----GHA-SGGQREFVPVLARAAVAAGV-SGLFMETHPDPDAA-LSDGPNAWPLDRM
RELLATLIALDRVVKEQ-------------
>UniRef100_Q1H010   2-dehydro-3-deoxyphosphooctonate aldolase n=1 Tax=Methylobacillus flagellatus (strain KT / ATCC 51484 / DSM 6875) RepID=KDSA_METFK
-----------MQLCGFEVGIDQPLFLIAGPCVIESQEMAIETAGQLKEITTAL-G-INF
IYKSSYDKANRSSNKTFRGFGMDEGLKILDEVRRQV-GVPILTDVHTEAQVPHVAAVVDV
LQTPAFLCRQTDFITACA-------QSGKPVNIKKGQFLAPGDMKQVVQKAKEAN-----
--GGA----DTIMVCERGASFGYNTLISDMRGLA---IM-RET--NCPVVFDATHSVQQP
GGQ----GDK-SGGQREFVPVLARAAVASGV-AGVFMETHPDPAQA-LSDGPNAWPLSKM
KALLEVLVDLDRVVKKAGFIEHTV------
>UniRef100_A1W4R2   2-dehydro-3-deoxyphosphooctonate aldolase n=1 Tax=Acidovorax sp. (strain JS42) RepID=KDSA_ACISJ
-----------MQLCGFDVGLDQRFFLIAGTCSIEGLEMSLDVAGQLKEACAPL-G-IPL
IYKGSFDKANRSSGTSKRGVGLDAGLKILDEVRRQL-QLPILTDVHDTSHVAEVASVVDV
LQTPAFLCRQTDFIRAVA-------QSGKPVNIKKGQFLAPWDMKNVIDKARAAA-----
--REVGLSEDRFLACERGVSFGYNNLVADMTSLA---EM-RNS--GAPVVFDVTHSVQKP
GGL----GAV-SGGARDMVPVLARAGVAVGV-AGLFMETHPKPAEA-WSDGPNAVPLKHM
RALLETLVALDDVTKKNGFLENNFGA----
>UniRef100_B1Y4K5   2-dehydro-3-deoxyphosphooctonate aldolase n=1 Tax=Leptothrix cholodnii (strain ATCC 51168 / LMG 8142 / SP-6) RepID=KDSA_LEPCP
-----------MKLCGFDVGIDQPFFLIAGTCSIEGLQMSLDVAGLLKEACAGL-G-IPL
IYKGSFDKANRSSGTTNRGLGLEAGLKILDEVRRQT-GLPVLTDVHDESQVAEVASVVDV
LQTPAFLCRQTDFIRAVA-------MSGKPVNIKKGQFLAPWDMKNVIDKARAAA-----
--RDAGLSEDRFLACERGVSFGYNNLVADMTSLA---EM-RNT--GAPVVFDVTHSVQKP
GGL----GGS-SGGAREMVPVLARAGVAVGV-AGLFMETHPDPAKA-FSDGPNAVPLKHM
KTLLEQLVALDRVVKTRPLLENDFSC----
>KDSA_DECAR
------------------AGLDQPFFLIAGPCTAESEQLCLDVAGHMKEVCARL-G-INY
IFKASYDKANRSSGKSVRGLGLEEGLRIFSEVQRQI-GVPVLTDVHTIEDIPAVAAVVDV
LQTPAFLCRQTDFIHAVA-------TCGKPVNIKKGQFLAPGDMKNVVDKAREVN-----
--NGA----DNIMVCERGASFGYNNLVSDMRSLA---IM-RET--GCPVVFDATHSVQLP
GGQ----GTT-SGGQREFVPVLARAAIAVGI-SGLFMETHPCPEKA-WSDGPNSWPLDRM
ESLLATLVALDKAVKTA-------------
>UniRef100_A9IIP6   2-dehydro-3-deoxyphosphooctonate aldolase n=1 Tax=Bordetella petrii (strain ATCC BAA-461 / DSM 12804 / CCUG 43448) RepID=KDSA_BORPD
-----------MKACGFDIGLEHPFFLIAGPCVIESRELAFDTAGRLKEITSRL-G-IPF
IYKSSFDKANRSSGKSFRGLGIDEGLKILADVRDQV-GVPVLTDVHETEQVEPVAAVVDM
LQTPAFLCRQTDFIRACA-------ASLKPVNIKKGQFLAPHDMVQVAQKARDAA-----
--IEAGGDGSNILVCERGASFGYNNLVSDMRSLA---IM-RET--GCPVVFDATHSVQLP
GGQ----GTS-SGGQREFVPVLARAAVAVGV-SGLFMETHPNPACA-LSDGPNAVPLDLM
PALLESLVELDRVTKRNGFVENQFI-----
>UniRef100_Q7W5N7   2-dehydro-3-deoxyphosphooctonate aldolase n=2 Tax=Bordetella RepID=KDSA_BORPA
----------MMKACGFDIGLDHPFFLIAGPCVIESRELAFETAGRLKEITGKL-G-VPF
IYKSSFDKANRSSGKSFRGPGMDEGLKILADVRAQL-DVPVLTDVHDIDQVAPVAAVVDM
LQTPAFLCRQTDFIRACA-------ATLKPVNIKKGQFLAPHDMLQVARKARDAA-----
--LEAGGDGNNILVCERGASFGYNNLVSDMRSLA---IM-RET--DCPVVFDATHSVQLP
GGQ----GAS-SGGQREFVPVLARAAVAVGV-AGLFMETHPNPACA-MSDGPNAVPLDRM
AELLESLVALDRVTKRSGFLENQFV-----
>UniRef100_Q7WD73   2-dehydro-3-deoxyphosphooctonate aldolase n=1 Tax=Bordetella bronchiseptica RepID=KDSA_BORBR
----------MMKACGFDIGLDHPFFLIAGPCVIESRELAFETAGRLKEITGKL-G-VSF
IYKSSFDKANRSSGKSFRGPGMDEGLKILADVRAQL-DVPVLTDVHDIDQVAPVAAVVDM
LQTPAFLCRQTDFIRACA-------ATLKPVNIKKGQFLAPHDMLQVARKARDAA-----
--LEAGGDGNNILVCERGASFGYNNLVSDMRSLA---IM-RET--DCPVVFDATHSVQLP
GGQ----GAS-SGGQREFVPVLARAAVAVGV-AGLFMETHPNPACA-MSDGPNAVPLDRM
AELLESLVALDRVTKRSGFLENQFV-----
>UniRef100_A1K7F7   2-dehydro-3-deoxyphosphooctonate aldolase n=1 Tax=Azoarcus sp. (strain BH72) RepID=KDSA_AZOSB
-----------MNLCGFEVGLDKPVFLIAGPCVIESREMAFETAGALKDICAEV-G-IPF
IYKSSYDKANRSSGKSYRGMGMEKGLDILADVKKQL-GVPVLTDVHSIEEIPAVAAVVDV
LQTPAFLCRQTDFIHAVA-------SCGRPVNIKKGQFLAPGDMKNVVDKAREAN-----
--GGA----DNIMVCERGASFGYNNLVSDMRSLA---IM-RET--GCPVVFDATHSVQLP
GGQ----GTA-SGGQREFVPVLARAAVAVGV-AGLFMETHPNPAQA-LSDGPNAWPLPRM
KALLSTLKAIDELVKSRGLLETEA------
>UniRef100_Q5NZ70   2-dehydro-3-deoxyphosphooctonate aldolase n=1 Tax=Azoarcus sp. (strain EbN1) RepID=KDSA_AZOSE
-----------MKLCGFEAGLDKPFFLIAGPCVIESRDMAFETAGALKEICVEL-G-IPF
IYKSSYDKANRSSGKSYRGMGMEKGLEILADVKKQL-GVPVLTDVHAIDEIPAVAAAVDV
LQTPAFLCRQTDFIHAVA-------ASGRPVNIKKGQFLAPGDMKNVVDKAREAN-----
--GGA----DTIMVCERGASFGYNNLVSDMRSLA---IM-RET--GCPVVFDATHSVQLP
GGQ----GTA-SGGQREFVPVLARAAVAVGI-AGLFMESHPDPAKA-LSDGPNAWPLPKM
KALLATLKEIDALVKAHGFMEMAG------
>A4SXE8_POLSQ
------------------VGLDHRFFLIAGPCVIESEQSAIDIAGELKEITSAL-K-IPF
IYKSSFDKANRSSGTSFRGLGMEKGLEILAKVKKEV-GVPVLTDVHDIGEIAAVAKVVDV
LQTPAFLCRQTDFIRACA-------QSGKPVNFKKGQFLSPHEMLNVIEKARGAA-----
--AEMGLS-DQFMVCERGASFGYNNLVSDMRSLA---IL-RES--KAPVVFDATHSVQLP
GGQ----GNS-SGGQREFVPVLARAAVAVGI-SGLFMETHPDPAKA-LSDGPNAVPLNRM
KELLQSLVDIDSVVKAN-------------
>Q2SXC6_BURTA
------------------VGLDKPFFLIAGTCVVESEQMTIDTAGRLKEICAKL-G-VPF
IYKSSYDKANRSSGKSFRGLGMDEGLRILAEVKRQL-NVPVLTDVHEIDEIAPVAAVVDV
LQTPAFLCRQTDFIRACA-------QSGKPVNIKKGQFLAPHDMKNVIDKARDAA-----
--REAGLSEDRFMACERGVSFGYNNLVSDMRSLA---IM-RET--GAPVVFDATHSVQLP
GGQ----GTS-SGGQREFVPVLARAAVATGV-AGLFMETHPNPAEA-KSDGPNAVPLGRM
AALLETLVTLDQAVKRV-------------
>UniRef100_A3ML78   2-dehydro-3-deoxyphosphooctonate aldolase n=17 Tax=pseudomallei group RepID=KDSA_BURM7
-----------MNLAGFEVGLDKPFFLIAGTCVVESEQMTIDTAGRLKEICATL-G-VPF
IYKSSYDKANRSSGKSFRGLGMDEGLRILAEVKRQL-NVPVLTDVHEIDEIAPVAAVVDV
LQTPAFLCRQTDFIRACA-------QSGKPVNIKKGQFLAPHDMKNVIDKARDAA-----
--RDAGLSEDRFMACERGVSFGYNNLVSDMRSLA---IM-RET--GAPVVFDATHSVQLP
GGQ----GTS-SGGQREFVPVLARAALATGV-AGLFMETHPNPAEA-KSDGPNAVPLGRM
AALLETLVTLDRAVKRVPFLENDFN-----
>A3NB83_BURP6
------------------VGLDKPFFLIAGTCVVESEQMTIDTAGRLQEICATL-G-VPF
IYKSSYDKANRSSGKSFRGLGMDEGLRILAEVKRQL-NVPVLTDVHEIDEIAPVAAVVDV
LQTPAFLCRQTDFIRACA-------QSGKPVNIKKGQFLAPHDMKNVIDKARDAA-----
--RDAGLSEDRFMACERGVSFGYNNLVSDMRSLA---IM-RET--GAPVVFDATHSVQLP
GGQ----GTS-SGGQREFVPVLARAALATGV-AGLFMETHPNPAEA-KSDGPNAVPLGRM
AALLETLVTLDRAVKRV-------------
>UniRef100_B2JIX1   2-dehydro-3-deoxyphosphooctonate aldolase n=1 Tax=Burkholderia phymatum (strain DSM 17167 / STM815) RepID=KDSA_BURP8
-----------MKLGDFEIGLDKPFFLIAGTCVVESEQMTIDTAGKLKEICAKL-K-IPF
IYKSSYDKANRSSGKSFRGLGMDEGLRILSEVKRQL-GLHVLTDVHSEHEIEPVASVVDV
LQTPAFLCRQTDFIHACA-------RSGKPVNIKKGQFLAPHDMKNVIDKARDAA-----
--REAGLSEDRFMACERGVSFGYNNLVSDMRSLA---IM-RET--GAPVVFDATHSVQLP
GGQ----GTS-SGGQREFVPVLARAAVATGI-AGLFMETHPNPAEA-KSDGPNAVPLHRM
ADLLETLMTLDQAVKRTPFLENDFN-----
>KDSA_BURXL
------------------IGLDRPFFLIAGTCVVESEQMTIDTAGRLKEICAKL-N-IPF
IYKSSYDKANRSSGKSFRGLGMDEGLRILSEVKRQL-GLPVLTDVHAEHEIEQVASVVDV
LQTPAFLCRQTDFIHACA-------RSGKPVNIKKGQFLAPHDMKNVIDKARDAA-----
--REAGLSEDRFMACERGVSFGYNNLVSDMRSLA---IM-RET--NAPVVFDATHSVQLP
GGQ----GTS-SGGQREFVPVLARAAVAVGV-AGLFMETHPNPAQA-KSDGPNAVPLHRM
ADLLETLVTLDRAVKRA-------------
>Q0BDS2_BURCM
------------------VGLDQPFFLIAGTCVVESEQMTIDTAGRLKEICEKL-N-VPF
IYKSSYDKANRSSGKSFRGLGMDEGLRILGEVKRQL-GLPVLTDVHSIDEIEQVASVVDV
LQTPAFLCRQTDFIHACA-------RSGKPVNIKKGQFLAPHDMKNVIDKAREAA-----
--REAGLSEDRFMACERGVSFGYNNLVSDMRSLA---IM-RET--SAPVVFDATHSVQLP
GGQ----GTS-SGGQREFVPVLARAAVATGV-AGLFMETHPNPAEA-KSDGPNAVPLNRM
GALLETLVTLDQAVKRH-------------
>KDSA_BURVG
------------------VGLDQPFFLIAGTCVVESEQMTIDTAGRLKEICAKL-N-VPF
IYKSSYDKANRSSGKSFRGLGMDEGLRILGEVKRQL-GLPVLTDVHSIDEIEQVASVVDV
LQTPAFLCRQTDFIHACA-------RSGKPVNIKKGQFLAPHDMKNVIDKARDAA-----
--REAGLSEDRFMACERGVSFGYNNLVSDMRSLA---IM-RET--NAPVVFDATHSVQLP
GGQ----GTS-SGGQREFVPVLARAAVATGV-AGLFMETHPNPAEA-KSDGPNAVPLHRM
GALLETLVTLDQAVKRN-------------
>KDSA_BURCA
------------------VGLDQPFFLIAGTCVVESEQMTIDTAGRLKEICEKL-N-VPF
IYKSSYDKANRSSGKSFRGLGMDEGLRILGEVKRQL-GLPVLTDVHSIDEIEQVASVVDV
LQTPAFLCRQTDFIHACA-------RSGKPVNIKKGQFLAPHDMKNVIDKARDAA-----
--RDAGLSEDRFMACERGVSFGYNNLVSDMRSLA---IM-RET--NAPVVFDATHSVQLP
GGQ----GTS-SGGQREFVPVLARAAVATGV-AGLFMETHPNPAEA-KSDGPNAVPLNRM
GALLETLVTLDQAVKRN-------------
>UniRef100_B1JUY7   2-dehydro-3-deoxyphosphooctonate aldolase n=2 Tax=Burkholderia cenocepacia RepID=KDSA_BURCC
-----------MKLCDFEVGLDQPFFLIAGTCVVESEQMTIDTAGRLKEICEKL-N-VPF
IYKSSYDKANRSSGKSFRGLGMDEGLRILGEVKRQL-GLPVLTDVHSIDEIEQVASVVDV
LQTPAFLCRQTDFIHACA-------RSGKPVNIKKGQFLAPHDMKNVIDKARDAA-----
--REAGLSEDRFMACERGVSFGYNNLVSDMRSLA---IM-RET--NAPVVFDATHSVQLP
GGQ----GTS-SGGQREFVPVLARAAVATGV-AGLFMETHPNPAEA-KSDGPNAVPLNRM
GALLETLVTLDQAVKRNPFLENDFN-----
>UniRef100_B4EDA2   2-dehydro-3-deoxyphosphooctonate aldolase n=1 Tax=Burkholderia cepacia (strain J2315 / LMG 16656) RepID=KDSA_BURCJ
-----------MKLCDFEVGLDQPFFLIAGTCVVESEQMTIDTAGRLKEICEKL-N-VPF
IYKSSYDKANRSSGKSFRGLGMDEGLRILSEVKRQL-GLPVLTDVHSIDEIEQVASVVDV
LQTPAFLCRQTDFIHACA-------RSGKPVNIKKGQFLAPHDMKNVIDKARDAA-----
--REAGLSEDRFMACERGVSFGYNNLVSDMRSLA---IM-RET--NAPVVFDATHSVQLP
GGQ----GTS-SGGQREFVPVLARAAVATGV-AGLFMETHPNPAEA-KSDGPNAVPLNRM
GALLETLVTLDQAVKRNPFLENDFN-----
>UniRef100_A9AGW1   2-dehydro-3-deoxyphosphooctonate aldolase n=2 Tax=Burkholderia multivorans RepID=KDSA_BURM1
-----------MKLCDFEVGLDKPFFLIAGTCVVESEQMTIDTAGRLKEICAKL-N-IPF
IYKSSYDKANRSSGKSFRGLGMDEGLRILSEVKRQL-GLPVLTDVHSIDEIEQVASVVDV
LQTPAFLCRQTDFIHACA-------RSGKPVNIKKGQFLAPHDMKNVIDKARDAA-----
--REAGLSEDRFMACERGVSFGYNNLVSDMRSLA---IM-RET--NAPVVFDATHSVQLP
GGQ----GTS-SGGQREFVPVLARAAVATGV-AGLFMETHPNPAEA-KSDGPNAVPLNRM
SALLETLVTLDQAVKRGPFLENDFN-----
>Q39EV8_BURS3
------------------VGLDKPFFLIAGTCVVESEQMTIDTAGRLKEICAKL-N-IPF
IYKSSYDKANRSSGKSFRGLGMDEGLRILSEVKRQL-GLPVLTDVHSIDEIEQVASVVDV
LQTPAFLCRQTDFIHACA-------RSGKPVNIKKGQFLAPHDMKNVIDKAREAA-----
--REAGLSEDRFMACERGVSFGYNNLVSDMRSLA---IM-RET--SAPVVFDATHSVQLP
GGQ----GTS-SGGQREFVPVLARAAVATGV-AGLFMETHPNPAEA-KSDGPNAVPLNRM
GALLETLVTLDQAVKRN-------------
>UniRef100_Q473G6   2-dehydro-3-deoxyphosphooctonate aldolase n=1 Tax=Ralstonia eutropha (strain JMP134) RepID=KDSA_RALEJ
-----------MKLCGFEVGLDKPFFLIAGPCVIESEQMALDTAGELKAITGEL-G-IPF
IYKSSFDKANRSSGKSFRGLGMEKGLEILATVKREI-GVPVLTDIHEIDEIKPVAAVVDV
LQTPAFLCRQTDFIRACA-------QSGKPVNIKKGQFLAPHDMKNVIDKARDAA-----
--RDAGLPDDVFMACERGVSFGYNNLVSDMRSLA---IM-RET--GAPVVFDATHSVQLP
GGQ----GTS-SGGQREFVPVLSRAAVATGI-AGLFMETHPDPNKA-MSDGPNAVPLSRM
KELLAVLRDLDALTKRAGFLEDNFGWPACA
>Q1LPI7_RALME
------------------VGLDKPFFLIAGPCVIESEQMALDTAGELKAITGEL-G-IPF
IYKSSFDKANRSSGKSFRGLGMEKGLEILATVKRQI-GVPVLTDIHEIDEIKPVAAVVDV
LQTPAFLCRQTDFIRACA-------QSGKPVNIKKGQFLAPHDMKNVIDKARDAA-----
--REAGLPDDVFMACERGVSFGYNNLVSDMRSLA---IM-RET--GAPVVFDATHSVQLP
GGQ----GTS-SGGQREFVPVLSRAAVATGV-AGLFMETHPDPSKA-MSDGPNAVPLSRM
KELLTVLRDLDGMVKRA-------------
>UniRef100_B3R497   2-dehydro-3-deoxyphosphooctonate aldolase n=1 Tax=Cupriavidus taiwanensis (strain R1 / LMG 19424) RepID=KDSA_CUPTR
-----------MKLCGFEVGLDKPFFLIAGPCVIESEQMALDTAGELKAITTEL-G-IPF
IYKSSFDKANRSSGKSFRGLGMEKGLEILAHVKREI-GVPVLTDIHEIDEIKPVAAVVDV
LQTPAFLCRQTDFIRACA-------QSGKPVNIKKGQFLAPHDMKNVIDKARDAA-----
--REAGLPDDVFMACERGVSFGYNNLVSDMRSLA---IM-RET--GAPVVFDATHSVQLP
GGQ----GTS-SGGQREFVPVLSRAAVATGV-AGLFMETHPDPSKA-MSDGPNAVPLSRM
KELLTVLKELDTLVKRAGFLEDNFGWPACA
>UniRef100_Q0KCE4   2-dehydro-3-deoxyphosphooctonate aldolase n=1 Tax=Ralstonia eutropha (strain ATCC 17699 / H16 / DSM 428 / Stanier 337) RepID=KDSA_RALEH
-----------MKLCGFEAGLDKPFFLIAGPCVIESEQMALDTAGELKAITAEL-G-IPF
IYKSSFDKANRSSGKSFRGLGMEKGLEILATVKREI-GVPVLTDIHEIDEIKPVAAVVDV
LQTPAFLCRQTDFIRACA-------QSGKPVNIKKGQFLAPHDMKNVIDKARDAA-----
--REAGLPDDVFMACERGVSFGYNNLVSDMRSLA---IM-RET--GAPVVFDATHSVQLP
GGQ----GTS-SGGQREFVPVLSRAAVATGV-AGLFMETHPDPSKA-MSDGPNAVPLSRM
KELLAVLKELDTLVKRAGFLEDNFGWPACA
>UniRef100_B2U9C1   2-dehydro-3-deoxyphosphooctonate aldolase n=1 Tax=Ralstonia pickettii (strain 12J) RepID=KDSA_RALPJ
-----------MKLCDFEVGLDKPFFLIAGTCVIESEQMAIDTAGTLKEITGAL-G-IPF
IYKSSFDKANRSSDASFRGLGMEEGLRILSEVRRQV-GVPVLTDIHEIDEIKPVAEVVDV
LQTPAFLCRQTDFIRACA-------QSGKPVNIKKGQFLAPHDMKNVIDKARHAA-----
--RDAGLPEDNFMACERGASFGYNNLVSDMRSLA---IM-RET--GAPVVFDATHSVQLP
GGQ----GTS-SGGQREFVPVLARAAIAVGV-AGVFMETHPDPACA-KSDGPNAVPLRRM
KDLLSVLKELDALTKRSGFLENQFD-----
>KDSA_RALSO
------------------IGLDRPFFLIAGTCVIESEQMAIDTAGTLKEITGAL-G-IPF
IYKSSFDKANRSSDASFRGLGMEEGLRILAEVRRQV-GVPVLTDIHEIDEIKPVASVVDV
LQTPAFLCRQTDFIRACA-------QSGKPVNIKKGQFLAPHDMKNVIDKARHAA-----
--RDAGLPEDSFMACERGASFGYNNLVSDMRSLA---IM-RET--GAPVVFDATHSVQLP
GGQ----GTS-SGGQREFVPVLARAAVATGV-AGVFMETHPDPACA-KSDGPNAVPLRRM
KDLLSVLKELDTLTKRN-------------
>UniRef100_A1WL88   2-dehydro-3-deoxyphosphooctonate aldolase n=1 Tax=Verminephrobacter eiseniae (strain EF01-2) RepID=KDSA_VEREI
-----------MKLCGFDVGLEQRLFLIAGPCVIESAQLQMDVAGQLREITARL-G-MPF
IFKSSFDKANRSSGSSYRGPGRDKGLEILARVRREL-ALPVLTDVHTEDDIAAAAQVVDV
LQTPAFLCRQTDFISAAA-------RCGKPVNIKKGQFLAPHEMHNVIDKARAAA-----
--RQAGLSEDRFMACERGASFGYNNLVSDMRSLA---IM-RAS--GAPVVFDATHSVQLP
GSQ----GSR-SGGQREMVPVLARAAVAAGV-AGIFMETHPDPDRA-LSDGPNAVPLKHM
QALLETLVALDGVTKRHGFLENRFGA----
>UniRef100_A2SJR1   2-dehydro-3-deoxyphosphooctonate aldolase n=1 Tax=Methylibium petroleiphilum (strain PM1) RepID=KDSA_METPP
-----------MKLCGFDVGLDRPFFLISGPCVVESEQLQMDVAGRLKEITAAL-G-IPF
IFKSSYDKANRSSGTSFRGPGMEKGLEILAKVRRDL-QVPVLTDVHSEAEIPVVAQHVDV
LQTPAFLCRQTDFIRAVA-------QSGKPVNIKKGQFLAPGDMKNVIQKARDAA-----
--REKGLPDDVFMACERGASFGYNNLVSDMRSLA---IM-RET--GSPVVFDATHSVQLP
GGQ----GTS-SGGQREFVPVLSRAAIAVGV-AGVFMETHPDPAKA-LSDGPNAVPLKHM
KALLEQLVSIDRVIKAQPLLENDFSC----
>UniRef100_A9BN40   2-dehydro-3-deoxyphosphooctonate aldolase n=1 Tax=Delftia acidovorans (strain DSM 14801 / SPH-1) RepID=KDSA_DELAS
-----------MKLCGFDVGLDRRFFLIAGPCVVESEQLQMDVAGHLKEITAAL-G-IHF
IFKSSYDKANRSSGASFRGPGMDKGLEILAKVKKDL-QVPILTDVHTESEIPAVSQVVDV
LQTPAFLCRQTDFIRAVA-------QSGRPVNIKKGQFLAPHDMKNVIDKARAAA-----
--KEAGLPEDSFMACERGASFGYNNLVSDMRSLS---IM-RET--GAPVVFDATHSVQLP
GGN----GTS-SGGMREMVPVLSRAAVAVGV-AGLFMETHPNPPCA-LSDGPNAVPLKHM
KALLETLVALDDVTKKNGFLENDFGV----
>UniRef100_A1TLS9   2-dehydro-3-deoxyphosphooctonate aldolase n=1 Tax=Acidovorax avenae subsp. citrulli (strain AAC00-1) RepID=KDSA_ACIAC
-----------MKLCGFDVGLDRPFFLIAGPCVIESEQLQMDVAGRLKETTAAL-G-IPF
IFKSSFDKANRSSGTSFRGPGREKGLEILAKIRREL-NVPVLTDVHTEDDITEAAKVVDV
LQTPAFLCRQTDFIRAVA-------QSGKPVNIKKGQFLAPHDMKNVIDKARAAA-----
--REKGLPEDSFMACERGASFGYNNLVSDMRGLA---IM-RET--GAPVVFDATHSVQLP
GGQ----GTS-SGGQREMVPVLARAAVAVGV-AGLFMETHPDPCNA-LSDGPNAVPLKHM
KALLETLVALDSVTKRNGFLENDFGA----
>UniRef100_Q21V38   2-dehydro-3-deoxyphosphooctonate aldolase n=1 Tax=Rhodoferax ferrireducens (strain DSM 15236 / ATCC BAA-621 / T118) RepID=KDSA_RHOFD
-----------MKLCGFEVGLNQPLFLIAGPCVIESEQLQMDTAGTLKEITASL-G-IAF
IFKSSFDKANRSSGSTFRGPGIERGLEILAKVKREL-GVPILTDIHSEDQIAQVASVVDV
LQTPAFLCRQTDFIRAVA-------QSGLPVNIKKGQFLAPGDMKNVIDKARAAA-----
--REKGLNEDNFMACERGVSFGYNNLVSDMRSLA---IM-RDT--GAPVVFDATHSVQLP
GGQ----GTS-SGGQREMVPVLARAAVAVGV-AGLFMETHPDPSKA-LSDGPNAVPLKHM
RALLETLVALDAVTKKNGFLENSFAA----
>UniRef100_A1VLH2   2-dehydro-3-deoxyphosphooctonate aldolase n=1 Tax=Polaromonas naphthalenivorans (strain CJ2) RepID=KDSA_POLNA
-----------MKLCGFDIGLDQPFFLIAGPCVVESEQLQMDTAGTLKEITASL-G-IPF
IFKSSYDKANRSSGTSFRGPGMEKGLQILAKVKREL-GLPILTDVHSEAEITAVAAVVDV
LQTPAFLCRQTDFIHAVA-------QSGRPVNIKKGQFLAPGDMKNVIDKARAAA-----
--REKGLDEDRFMACERGASFGYNNLVSDMRSLA---IM-RET--RAPVVFDATHSVQLP
GGM----GTS-SGGQREMVPVLARAAVAVGI-AGLFMETHPDPANA-MSDGPNAVPLKHM
KALLETLLELDRVTKKNGYLENSFSA----
>UniRef100_Q128E6   2-dehydro-3-deoxyphosphooctonate aldolase n=1 Tax=Polaromonas sp. (strain JS666 / ATCC BAA-500) RepID=KDSA_POLSJ
-----------MKLCGFDIGLNQPFFLIAGPCVVESEQLQMDTAGTLKEITSSL-G-IPF
IFKSSYDKANRSSGTSFRGPGMVKGLEILAKVKREL-NLPLLTDVHSEADIATVASVVDV
LQTPAFLCRQTDFIHAVA-------QSGKPVNIKKGQFLAPGDMKNVIDKARAAA-----
--REKGLNEDNFMACERGASFGYNNLVSDMRSLA---IM-RET--NAPVVFDATHSVQLP
GGQ----GTS-SGGQREMVPVLARAAVAVGV-AGLFMETHPDPAKA-LSDGPNAVPLKHM
KALLETLLELDRVTKKNGYLENSFGA----
>Q5NME8_ZYMMO
------------------VGLGHKLFLIAGPCVIETEDLTLRTAERLKKIAEKL-G-ILL
IYKSSFDKANRSSSQSFRGPGIDEGLRILEKVQRDV-GLPVLTDVHTASQVQTVAEVVDV
LQTPAFLVRQTDLIEAAA-------ASGRPVNIKKGQFLAPGDMANVVAKARVAA-----
--AEVGIAAPSIMVAERGACFGYNNLVSDMRGLV---IM-RET--NCPLVFDATHSVQLP
GGL----GNK-SSGERQFVSVLARAAVSVGI-AGLFLETHPDPANA-LSDGPNTVPLDHL
EPLLTNLVDLDSFVKER-------------
>A5VC20_SPHWW
------------------VGLDEPLFVIAGPCVIESEALVLSVAERLRAIADRL-G-LFA
IFKSSFDKANRSSGASFRGPGLDDGLRILEKVRAET-GLPVLTDVHDVDQVRAAAQVVDV
LQTPAFLARQTDLIEAVG-------ASGRVANIKKAQFMAPHDMAHVVAKAQGAA-----
--RAAGVE-TPVLVTERGTSFGYNNLVTDLRGLA---IM-RDT--GCPVVFDATHSVQLP
GGL----GAS-SGGQREYVPVLARGAVAVGI-AGLFMETHPDPASA-MSDGPNAWPLDRL
EPLLAELQALDAHGIEA-------------
>UniRef100_A8GUR8   2-dehydro-3-deoxyphosphooctonate aldolase n=2 Tax=Rickettsia bellii RepID=KDSA_RICB8
-------MQKIIKLKDLKIGNDLPFTLIAGPCQIEGLDHALFMAEELVKLTTRL-N-IPF
IYKSSFDKANRTSVNGARGLGIDKGLEVLAEVKRAF-NCPIVTDVHSENQCAEVAKIVDM
LQIPAFLCRQTDLLQAAA-------ATGKIVNVKKGQFLAPWDMKNVHKKLESFG-----
--A------KDILLTERGTCFGYNNLVSDMRGLA---IM-AEL--NTPVIFDATHSVQQP
GGL----GGS-TGGERKYVELLAKAAVAVGV-AGLYMEVHQDPDNA-PSDGPCMIRLDNL
ERVLTKLKKYDEITKEK-------------
>UniRef100_Q9ZE84   2-dehydro-3-deoxyphosphooctonate aldolase n=1 Tax=Rickettsia prowazekii RepID=KDSA_RICPR
-------MKKVVKLNNIKIGNDLQFVLIAGPCQIEGKDHALFMAEKLMKLTSKL-S-IPF
IYKSSFDKANRTSINGIRGLGIEKGLEILSKVKSEF-DCPIITDVHSESQCIETAKVVDI
LQIPAFLCRQTDLLKAAA-------KTGKIVKVKKGQFLAPWDMKNVQKKLEVFG-----
--A------KDILFTERGSCFGYNNLVSDMRSLA---IM-SEL--NVPVVFDATHSVQQP
GGR----GGS-SGGERKYVELLAKAAISVGI-AGIYMEVHQDPDNA-PSDGPCMIKLDNL
ESILIKLKKYDKITKEIV------------
>KDSA_RICTY
------------------IGNDLQFVLIAGPCQIEDEDHALFMAEKLIQLTSKL-S-IPF
IYKSSFDKANRTSINGIRGLGIEKGLEILSKVKSEF-NCPIITDVHSESQCTDTAKVVDI
LQIPAFLCRQTDLLKAAA-------KTGKIVKVKKGQFLAPWDMKNVQTKLEAFG-----
--A------KDILFTERGSCFGYNNLISDMRSLA---IM-SEL--NVPVVFDATHSVQQP
GGR----GGS-SGGERKYVELLAKAAISVGI-AGIYMEVHQDPDNA-PSDGPCMIKLDHL
ESILIKLKKYDKITKEE-------------
>UniRef100_A8EXC8   2-dehydro-3-deoxyphosphooctonate aldolase n=1 Tax=Rickettsia canadensis (strain McKiel) RepID=KDSA_RICCK
-------MQKVVKLHNIKIGNDLPFILIAGPCQIEGQDHALFMAEKLVKLTSKL-D-IPF
IYKSSFDKANRTSINGVRGLGIEKGLEVLSKVKAEF-DCPIVTDVHSESQCTETARVVDI
LQIPAFLCRQTDLLQAAA-------KTGKIVKVKKGQFLAPWDMKNVQTKLKAFG-----
--A------ENILFTERGTCFGYNNLVSDMRSLA---IM-AKL--NVPVIFDATHSVQQP
GGL----GDS-TGGERKYVELLAKAATTVGI-AGMYMEVHQDPDNA-PSDGPCMIKLDNL
ESILIKLKKYDKITKEK-------------
>UniRef100_A8GM05   2-dehydro-3-deoxyphosphooctonate aldolase n=1 Tax=Rickettsia akari (strain Hartford) RepID=KDSA_RICAH
-------MQKIVKLNNIKIGNDLPFVLIAGPCQIEGKDHALFMAEKLVKLTSKL-D-IAF
IYKSSFDKANRTSVNGIRGVGIEKGLEILSKVKSEF-DCPIVTDIHSESQCTETAEVADI
LQIPAFLCRQTDLLQAAA-------KTGKIVKVKKGQFLAPWDMKNVQTKLQAFG-----
--V------KDILFTERGACFGYNNLVSDMRSLA---IM-AEL--NVPIVFDATHSVQQP
GGL----GGS-TGGDRKYVELLAKAAIAVGI-AGMYMEVHQDPDNA-PSDGPCMMKLDNL
ESILIKLKKYDKITKEK-------------
>UniRef100_Q4UN94   2-dehydro-3-deoxyphosphooctonate aldolase n=1 Tax=Rickettsia felis RepID=KDSA_RICFE
-------MQKVVKLNNIKIGNDLPFVLIAGPCQIEGKDHALFMAEKLVKLTSKL-E-IPF
IYKSSFDKANRTSVNGIRGLGIEKGLEILSKVKSEF-DCPIVTDVHSESQCTETAEIADI
LQIPAFLCRQTDLLQAAA-------KTGKIVKVKKGQFLAPWDMKNVQTKLEAFG-----
--V------KDILFTERGACFGYNNLVSDMRSLA---II-AEL--NVPVVFDATHSVQQP
GGL----GGS-TGGERKYVELLAKAATAVGI-AGMYMEVHQDPDNA-PSDGPCMIKLDNL
ESILIKLKKYDKITKEK-------------
>A8F0G9_RICM5
------------------IGNDLPFVLITGPCQIEGKDHALFMAEKLVKLTSKL-E-IPF
IYKSSFDKANRTSVHGIRGLGIEKGLEILSKVKSEF-DCPIVTDVHSESQCTETAEVADI
LQIPAFLCRQTDLLQAAA-------KTGKIVKVKKGQFLAPWDMKNVQTKLEAFG-----
--V------KDILFTERGACFGYNNLVSDMRSLA---IM-AEL--NVPVVFDATHSVQQP
GGL----GSS-TGGERKYVELLAKAATSVGI-AGMYMEVHQDPDNA-PSDGPCMMKLDNL
ESILIKLKKYDKITKEK-------------
>B0BW09_RICRI
------------------IGNDLPFVLITGPCQIEGKDHALFMAEKLVKLTSKL-E-IPF
IYKSSFDKANRTSVHGIRGVGIEKGLEILSKVKSEF-DCPIVTDVHSESQCTATAEVADI
LQIPAFLCRQTDLLQAAA-------KTGKIVKVKKGQFLAPWDMKNVQTKLETFG-----
--V------KDILFTERGACFGYNNLVSDMRSLA---IM-AEL--NVPVVFDATHSVQQP
GGL----GGS-TGGERKYVELLAKAATSVGI-AGMYMEVHQDPDNA-PSDGPCMMKLDNL
ESILIKLKKYDKITKEK-------------
>UniRef100_Q92JH7   2-dehydro-3-deoxyphosphooctonate aldolase n=1 Tax=Rickettsia conorii RepID=KDSA_RICCN
-------MQKVVKLNNIKIGNDLPFVLITGPCQIEGKDHALFMAEKLVKLTSKL-E-IPF
IYKSSFDKANRTSVHGIRGVGIEKGLEILSKVKSEF-DCPIVTDVHSESQCTETAEVADI
LQIPAFLCRQTDLLQAAA-------KTGKIVKVKKGQFLAPWDMKNVQTKLEAFG-----
--V------KDILFTERGACFGYNNLVSDMRSLA---IM-AEL--NVPVVFDATHSVQQP
GGL----GGS-TGGERKYVELLAKAATSVGI-AGIYMEVHQDPDNA-PSDGPCMMKLDNL
ESILIKLKKYDKITKEK-------------
>UniRef100_B0BZZ8   2-dehydro-3-deoxyphosphooctonate aldolase n=1 Tax=Acaryochloris marina (strain MBIC 11017) RepID=KDSA_ACAM1
-------MIRTQVTDTLAIGEGCPLTLLSGPCVIESEDFTLKMASGIARICEKL-G-ISY
VFKSSFDKANRTSISSFRGHPMEEGLRILQRVKDEV-GVPVVTDIHESHQAAPVAEVADI
LQIPAFLCRQTDLLMAAA-------ATGRTINVKKGQFLAPWDMKNVVSKLEAGG-----
--A------KKILLTERGTSFGYNALVVDFRSLP---QM-RSF--GYPVVFDATHSVQMP
GGQ----GSS-SGGQREYAPYLARAAAAIGV-DALFMEVHENPDQA-PSDGPNMIPLHQL
EDVLRPILEVHKIMNSTPVLA---------
>UniRef100_Q31KV0   2-dehydro-3-deoxyphosphooctonate aldolase n=1 Tax=Synechococcus elongatus (strain PCC 7942) RepID=KDSA_SYNE7
--MGQSTLIRAKVGDRFSIGDGCPLTLFGGPCVIEGEDFSLKMAESIAKVCDRL-G-VQF
VFKSSFDKANRTSIGSFRGYGLEEGLRILERVKTEL-GLPVLTDIHESQQAATVAEVVDI
LQIPAFLCRQTDLLLAAA-------ATGRTVNVKKAQFLAPWDMKNVVNKLRQGG-----
--A------ENLLLTERGSCFGYNALVVDFRSLP---LM-REL--GCPVVFDATHSVQIP
GGA----GDR-SSGQREFVPVLARAAAAVGI-DALFMEIHENPDQA-LSDGPNMIRLADL
EATLRQILRVREAVAEPIGASA--------
>KDSA_SYNP6
------------------IGDGCPLTLFGGPCVIEGEDFSLKMAESIAKVCDRL-G-VQF
VFKSSFDKANRTSIGSFRGYGLEEGLRILERVKTEL-GLPVLTDIHESQQAATVAEVVDI
LQIPAFLCRQTDLLLAAA-------ATGRTVNVKKAQFLAPWDMKNVVNKLRQGG-----
--A------ENLLLTERGSCFGYNALVVDFRSLP---LM-REL--GCPVVFDATHSVQIP
GGA----GDR-SSGQREFVPVLARAAAAVGI-DALFMEIHENPDQA-LSDGPNMIRLADL
EATLRHILRVREAVAEP-------------
>A5GQM9_SYNR3
--------------------MSIPFTLIAGPCVLESPELVFDMAAALKAMSERL-G-IRL
LFKTSFDKANRSSGGSFRGPGMEQGLEVLAQLKQEL-GVQLLTDIHESHQAAVVAQVVDV
LQIPAFLCRQTDLLLAAAAAVQNPEAAASVVNVKKGQFLAPWDMAQVVSKLREAG-----
-----LQSPEQLWLTERGTTFGYNTLVVDMRSLP---QL-RQQ--GCPVIFDATHSVQQP
GGR----GSS-TGGQREFVAPLARAAMAVGV-DGLFIETHPDPDQA-LSDGPNMVPLHRL
EPLLEQLLAIRAAAAAQ-------------
>A3PS35_RHOS1
------------------IGGGHPIALITGPCQLESLDHARMMAERIAEACAPT-G-TKF
IFKASYDKANRSSLSTARGLGMEKGLEILGRIREEF-GVPVLTDVHEPGHCATAAEVCDV
LQIPAFLCRQTDLLLAAG-------ETGRAVNVKKGQFLAPWDMKNVADKVASTG-----
--N------RRILLCERGTSFGYNTLVTDFRGLP---TM-AAT--GWPVVFDATHSVQQP
GGL----GGS-SGGQREFAPVLARAACAVGV-SALFIETHEDPDRA-PSDGPNMIPVDRM
GRLIADLCAFDALAKSL-------------
>A4X0C6_RHOS5
------------------LGGAHPIALITGPCQLESLEHARMMAGRISEACAPT-G-TKF
IFKASYDKANRSSLGTARGLGMEKGLEILGAIRDEF-GVPVLTDVHEPWQCAKAAEVCDV
LQIPAFLCRQTDLLLAAG-------ETGKAVNIKKGQFLAPWDMGNVAAKVASTG-----
--N------RKILLCERGTSFGYNTLVTDFRGLP---TM-AAT--GWPVVFDATHSVQQP
GGL----GGS-SGGQREFAPVLARAACAVGV-SALFIETHEDPDRA-PSDGPNMIPVDRM
GRLIAELRAFDALAKSL-------------
>Q28L37_JANSC
------------------VSNTAPLLVIAGPCQLESLDHARMIAGHMSQVCAQV-G-AQF
VFKGSYDKANRTSLDGKRGLGMTAGLEILATIRDEL-GCPVLTDVHTPEQCDPVAGAVDI
LQIPAFLCRQTDLLLAAG-------KTGAAINVKKGQFLAPWDMANVAQKVASTG-----
--N------ERLMLTERGVSFGYNALVADMRSLP---EM-AKT--GYPVIMDATHAVAQP
GGL----GGS-SGGQREFAPVLARSAVALGI-GGVFLETHEDPDTA-PSDGPNMIRLDDM
EGVLGTLMALDKVAKAN-------------
>A8LPK6_DINSH
------------------VGNDQPLTLIAGPCQLESFEQGLEIGAALKEACDRS-G-AQF
IFKASYDKANRTSAGGVRGMGMAAGLDALGRLRETL-GVPVLTDVHAAEHCAPAAEAVDI
LQIPAFLCRQTDLLIAAG-------ETGAVVNVKKGQFLAPWDMPHVIGKIESTG-----
--N------TRIMLTERGASFGYNTLVADMRSLP---TM-MKT--GYPVVMDATHSVQQP
GGL----GGA-SGGQREFAPVMARAAVSLGI-AAVFIETHPAPDTA-PSDGPNMIPLAQM
QDLIGDLMAFDALAKTN-------------
>A1B1E4_PARDP
------------------VGNDQPLALIAGPCQLETLDHALMIAETVAESCAKA-G-AGF
VFKASYDKANRTSLKGRRGIGIDEGLRMLDEVRRRI-GCPVLTDVHDIEQARLAGAVVDV
IQIPAFLSRQTDLLLAAG-------ETPAAVNIKKGQFLAPWDMPNVAEKVASTG-----
--N------ERILLTERGVSFGYNTLVADMRSLP---IM-ART--GWPVIMDATHSVQQP
GGQ----GGS-SGGQREFAPVMARAAVALGV-AGVFIETHQDPDNA-PSDGPNMIHLDRM
PALIASLMRFDALAKSD-------------
>Q1GIY0_SILST
------------------IGNDCPLTVIAGPCQLESADHAQMIAGKLKEACDAA-G-AQF
IFKASYDKANRTSLSGKRGLGIDKGLEVLAGVRDTF-GVPVLTDVHTEAQCIVAGDVVDV
LQIPAFLCRQTDMLLAAG-------NTGKAVNIKKGQFLAPWDMDNVVAKVESTG-----
--N------DKILLTERGTSFGYNALVADMRGLP---RM-AQT--GYPVVMDATHSVQQP
GGQ----GGS-TGGQREFAPVMARAAVSLGI-ASVFIETHEDPDNA-PSDGPNMIYLKDM
PQLIETLMGFDALAKAN-------------
>Q5LUV5_SILPO
------------------VGNDLPLTIIAGPCQLESADHAQMIAGTLKEACDAA-G-AQY
VFKASYDKANRTSLGGKRGMGIDAGLKVLDDIRRTM-GVPVLTDVHSEAQCAIAAEAVDV
LQIPAFLCRQTDMLLAAG-------NTGAVINVKKGQFLAPWEMGNIVDKIASTG-----
--N------ENILLTERGVSFGYNTLVADMRALP---IM-AQT--GYPVVMDATHSVQQP
GGR----GGS-SGGQREFAPVMARAAVAVGT-AAVFMETHQDPDNA-PCDGPNMIYLDEM
PGLIDTLMRFDALAKAN-------------
>Q169Q7_ROSDO
------------------IGNDRPLTVIAGPCQLESADHAQMIAGRMKEACDKA-G-AQY
VFKASYDKANRTSLSGIRGPGMDEGLKILQSVGQAI-DVPVLTDVHNEGQCAPAAQAVDI
LQIPAFLCRQTDMLLAAG-------QTGAAVNVKKGQFLAPWEMSNITTKIESTG-----
--N------TRILLTERGTSFGYNTLVADMRALP---QM-AQT--GYPVVMDATHSVQQP
GGK----GGS-SGGQREFAPVMARAAVAIGV-AAVFIETHENPDAS-PSDGPNMIYLDQM
PDLIETLMQFDALAKAR-------------
>Q4FM38_PELUB
------------------ISNDNKICIIAGPCQLETEQHAMDMAGKIQEITKKL-G-LGF
IYKTSFDKANRTSLKGQRGAGLEASLPVFDKIKKEL-NVPILTDIHNAEQCSLLKDHVDI
LQIPAFLCRQTDLLIAAA-------KTNKIINVKKGQFLAPWDMVNVTKKISDSG-----
--N------NNILVTERGASFGYNTLVSDMRSLP---IM-AKN--GYPVIFDATHSVQQP
GGL----GET-SGGQREFVEYLARAAVAVGV-AGVFIETHQDPDNA-PSDGPNMVPLDKL
EKLLSQLFEIDNLIKK--------------
>Q0BTX5_GRABC
------------------FGNDLPFVLIAGPCQIESRAHAEGVAAELHAICARL-D-IPL
VFKASYDKANRTSVGGARGVGMERGLDILAGIRERF-DIPVLTDIHDIGQCKPAAEAVDI
LQIPAFLCRQTDLLLAAG-------ETGRTINVKKGQFLAPWDMRNVAAKIASTG-----
--N------HNLLLTERGASFGYNTLVTDFRALP---IM-AQT--GYPVVFDATHSVQQP
GGQ----GTA-SGGDRTFAPILARAALAVGV-ASVFIECHPDPDRA-PSDGPNMIPLDQM
EETLRRLKQFDVLGKAG-------------
>A5FXW8_ACICJ
------------------VGNDLPFTLIAGPCQIESAEHAGEVAGALAAMTREL-G-IGL
IFKSSYDKANRTSLTAGRGVGMAQGLQILADIRAKF-GIPVLTDVHDAAQCAPAAEAVDV
LQIPAFLCRQTDLLLAAG-------HTGRAINVKKGQFLAPWDMRNVAAKIASTG-----
--N------ERILLTERGASFGYNTLVSDLRALP---IM-AQT--GYPVVFDATHSVQQP
GGQ----GTA-SGGQREFAPILARAALAVGC-AAVFIECHPDPDHA-PSDGPNMIRLAEM
PALLARLQQFDRLAKSA-------------
>A9HJ79_GLUDA
------------------VGNDRPFVLIAGPCQIESEAHAMETADALHGIARET-G-VGL
IYKSSFDKANRTSLGAARGVGMAAGLEILARVRERF-GVPVLTDVHAADQCAPTAAAVDV
LQIPAFLCRQTDLLLAAG-------ETGAAINVKKGQFLAPWDMTNVAAKIASTG-----
--N------ERIMLCERGTSFGYNTLVNDMRGLP---IM-AAT--GYPVVYDATHSVQQP
GGL----GGS-SGGQREFAPILARGALAIGV-AAVFIETHQDPDSA-PSDGPNMIPIRDM
KALVQRLAQYDRLTKAG-------------
>Q5FNN3_GLUOX
------------------VGQDQPFTLIAGPCQIESREHATEMADAISSLCREL-G-IGL
IYKSSFDKANRSSVNAARGVGMDAGLDILASIRERF-GVPVLTDVHTAEQCAPAAQAVDV
LQIPAFLCRQTDLLLAAG-------KTGRAINIKKGQFLAPWDMANVAAKIASTG-----
--N------ERIMLCDRGTSFGYNTLVSDMRGLP---IM-AQT--GYPVVFDATHSVQQP
GGL----GAS-TGGQREFVEPLARAALSIGV-AAVFIETHQDPDHA-PSDGPTMVPLSEM
SGLLTRLKAFDALAKSF-------------
>Q2W699_MAGMM
------------------LGNDLPLVLIAGPCQMESRDHAMECAEALKIMAAEA-G-IAL
IYKSSFDKANRTSLAGQRGVGLDKALPIFAEIKAKL-GLPVLTDVHTEEQCVIAAKVADV
LQIPAFLCRQTDLLVAAG-------RTGAVINVKKGQFLAPWDMANVAAKIESTG-----
--N------SRVLLTERGASFGYNTLVTDMRGLP---IM-ART--GWPVIMDATHAVQAP
GGQ----GNS-SGGDRRFAPVLARAAVAIGV-AGVFVECHPDPDHA-PSDGPNMIAMKDM
PALVEVLMKLDATAKSF-------------
>Q2RT59_RHORT
------------------FGNDLPMVLIAGPCQMESREHALETASILVALCADL-G-VPF
IYKTSFDKANRTSLSGQRGVGMEKALPIFAEIRETL-GCPVLTDVHDAGQCAPVAEAVDV
LQIPAFLCRQTDLLLAAA-------ATGRVINVKKGQFLAPWDMKNVANKVMSAG-----
--N------ERVLLTERGASFGYNTLVTDMRSLP---IMARDT--GCPIIIDATHSVQQP
GGQ----GGS-SGGQREFAPVIARAALAVGV-AGVFLETHADPDHA-PSDGPNMIALDAM
PALIAVLRDLDAFAKKY-------------
>A7HXX8_PARL1
------------------IANDKPFVLIAGPCQLETRQHAFDMAGAVKEITDRL-G-IGF
IYKTSFDKANRTSRNATRGLGLELALPIFEDLKKEL-GLPVLTDVHERDQCAEVASVVDV
LQIPAFLCRQTDLLEAAA-------QTGKVVNVKKGQFLAPWDMKNVVNKVVDAG-----
--N------PNVLATERGVSFGYNTLVNDMRALP---IM-KEQC-RCPVVIDATHSVQQP
GGQ----GTA-SGGDRRMVPHIATAAVSLGV-AAVFIETHQDPDNA-PSDGPNMVKLDEL
EALLARLRKFDELAKVA-------------
>A8IBG0_AZOC5
------------------IGNSLPLALIAGPCQMESRDHALETAAALKEITDRL-G-IGL
IYKTSFDKANRTSVNAARGMGLEKALPVFAEIGERF-GLPTLTDVHEIHQCAPVGEVVDV
LQIPAFLCRQTDLLVAAA-------RTGRVVNVKKGQFLAPWDMVNVVAKLTQSG-----
--N------GRVLLTERGASFGYNTLVSDMRGLP---VM-AQT--GAPVVFDATHSVQQP
GGK----GAS-SGGQREFVPVLARAAVAVGV-AAVFIETHPDPDHA-PSDGPNMVPLKDL
ESLVALLQEIDRVAKAH-------------
>UniRef100_B1LZU2   2-dehydro-3-deoxyphosphooctonate aldolase n=1 Tax=Methylobacterium radiotolerans (strain ATCC 27329 / DSM 1819 / JCM 2831) RepID=KDSA_METRJ
-MSKIETSGPVVQVGDARFANHLPLTLIAGPCQLEGRQHALEIAAALKEMAAGL-G-VGL
VFKTSFDKANRTSGSAARGIGLDGALPVFAEIRETL-GLPVLTDVHAAEQCARAAEAVDV
LQIPAFLCRQTDLLLAAA-------ATGRAVNIKKGQFLAPWDMKHVAAKVTEAG-----
--N------PNVIVTERGASFGYNTLVSDMRSLP---IM-AQVTQGAPVVFDATHSVQQP
GGQ----GAS-SGGQREFVAVLARAAVAVGV-AGVFIETHPDPDRA-PSDGPNMVALRDM
PALLEELLAFDRLAKRRTA-----------
>UniRef100_Q89KV0   2-dehydro-3-deoxyphosphooctonate aldolase n=1 Tax=Bradyrhizobium japonicum RepID=KDSA_BRAJA
-MSSSTSAAPVVTIGRVKFGNDLPISIIAGPCQLESRQHALEVASALKEIAARL-N-IGL
VYKTSFDKANRTSASAARGLGLAQSLPIFAEIRSSL-GLPVLTDVHEATQCAEVAQAVDI
LQIPAFLCRQTDLLLAAA-------ATGKVVNVKKGQFLAPWDMANVVTKITSAN-----
--N------PNVLVTERGASFGYNTLVSDMRALP---IL-ARTT-GAPVIFDATHSVQQP
GGK----GTS-SGGEREFVPVLARAAVAVGV-AGVFIETHPDPDSA-PSDGPNMVPLREF
EGLIRRLMAFDALAKNPR------------
>KDSA_BRASB
------------------FGNDLPLAVIAGPCQLESRGHALEVASALKEIATRL-N-IGL
VYKTSFDKANRTSGSAARGLGLAQSLPIFAEIRSSL-GLPVLTDIHDASQCAEVAQAVDV
LQIPAFLCRQTDLLLAAA-------ATGKVVNVKKGQFLAPWDMANVVAKITGAG-----
--N------PNVLATERGVSFGYNTLISDMRSLP---IM-ARTT-GAPVIFDATHSVQQP
GGQ----GTS-SGGQREFVPVLARAAVAVGV-AGVFIETHPDPDHA-PSDGPNMVPLAEF
EGLLRRLMAFDKLAKAP-------------
>KDSA_BRASO
------------------FGNQLPLAVIAGPCQLESRGHALEVASALKEIATRL-N-ISL
VYKTSFDKANRTSGSAARGLGLAQSLPIFAEIRSSL-GLPVLTDVHDASQCAEVAQAVDI
LQIPAFLCRQTDLLLAAA-------ATGKVVNVKKGQFLAPWDMANVVAKITGAG-----
--N------PNVLATERGVSFGYNTLISDMRSLP---IM-AKTT-GAPVIFDATHSVQQP
GGQ----GTS-SGGQREFVPVLARAAVAVGV-AGVFIETHPDPDHA-PSDGPNMVPLAQF
EGLLRTLMAFDALAKGQ-------------
>UniRef100_Q1QMJ3   2-dehydro-3-deoxyphosphooctonate aldolase n=1 Tax=Nitrobacter hamburgensis (strain X14 / DSM 10229) RepID=KDSA_NITHX
-MNQSVSAAPVVSAGSVTFGQDRPLSIIAGPCQMESRAHALEVAGALKEIAARL-N-IGL
VFKTSFDKANRTSASGARGLGLKQALPVFAEIGSSL-GLPVLTDVHEAAQCTEVAQAVDV
LQIPAFLCRQTDLLLAAA-------ATGKVVNVKKGQFLAPWDMANVVAKITGGG-----
--N------PNVLVTERGASFGYNTLVSDMRSLP---IL-ARTT-GAPVIFDATHSVQQP
GGN----GTS-SGGEREFVPVLARAAVAVGV-AGVFIETHPDPDHA-PSDGPNMVPLREF
EALVRRLMAFDALAKAADPALPK-------
>UniRef100_Q3SRK0   2-dehydro-3-deoxyphosphooctonate aldolase n=1 Tax=Nitrobacter winogradskyi (strain Nb-255 / ATCC 25391) RepID=KDSA_NITWN
-MNQPVSASPVVSVGSVTFGQDRPLSIIAGPCQMESRAHALEVAGALKDIAARL-N-VGL
VFKTSFDKANRTSASGARGIGLKQALPVFADIRSSL-GLPVLTDVHEAAQCAEVAQVVDV
LQIPAFLCRQTDLLLAAA-------ATGKVVNVKKGQFLAPWDMGNVVAKITGGG-----
--N------RNILVTERGASFGYNTLVSDMRALP---IL-ARTT-GAPVIFDATHSVQQP
GGK----GAS-TGGEREFVPVLARAAVAVGV-AGVFIETHPDPDHA-PSDGPNMVPLREF
EALVRRLMAFDALAKAADPACPE-------
>Q07NE5_RHOP5
------------------FGNALPLSIIAGPCQLESRAHALEVAGALKEISTRL-G-IGL
VFKTSFDKANRTSASAARGVGLNDALPVFAEIRETL-GLPVLTDVHEIEQCARAAEAVDV
LQIPAFLCRQTDLLLAAA-------ATGKVVNVKKGQFLAPWDMANVVAKLVGAG-----
--N------PNVLVTERGASFGYNTLVSDMRALP---IM-ARTT-GAPVIFDATHSVQQP
GGK----GTS-SGGEREFVPVLARAAVAVGV-AGVFIETHPDPDHA-PSDGPNMVPLREF
EALVRRLMQFDALAKAT-------------
>Q215A8_RHOPB
------------------FGNALPLAVIAGPCQLESRAHALETASALKEIAQKL-G-IGL
VYKTSFDKANRTSATSQRGLGLEQALPIFAEIRESF-GLPVLTDVHESEQCARAAEAVDI
LQIPAFLCRQTDLLLAAA-------ATGKVVNVKKGQFLAPWDMANVVQKLTSAG-----
--N------ANVLVTERGVSFGYNTLVSDMRALP---IL-ARTT-GAPVIFDATHSVQQP
GGK----GTS-SGGEREFVPVLARAAVAVGV-AGVFIETHPDPDHA-PSDGPNMVPLREF
EALMQRLMQFDALAKAR-------------
>UniRef100_B3Q6L6   2-dehydro-3-deoxyphosphooctonate aldolase n=1 Tax=Rhodopseudomonas palustris (strain TIE-1) RepID=KDSA_RHOPT
-MNKSIAPATSVVAGNVKFGNALPLSVIAGPCQLESRAHALEVASALKEIATRL-G-IGL
VYKTSFDKANRTSAASARGLGLDAALPIFAEIRDHL-GLPVLTDVHENEQCARAAEAVDI
LQIPAFLCRQTDLLLAAA-------ATGRIVNVKKGQFLAPWDMGNVVSKITHAG-----
--N------AKVLVTERGVSFGYNTLVSDMRALP---IM-AKTT-GAPVIFDATHSVQQP
GGK----GTS-SGGEREYVPVLARAAVAVGV-AGVFIETHPDPDHA-PSDGPNMVPLREF
EALIKTLMEFDALAKKRSTVGAV-------
>UniRef100_P61657   2-dehydro-3-deoxyphosphooctonate aldolase n=1 Tax=Rhodopseudomonas palustris RepID=KDSA_RHOPA
-MNKSIAPATSVVAGNVKFGNALPLSVIAGPCQLESRAHALEVASALKEIATRL-G-IGL
VYKTSFDKANRTSAASARGLGLDAALPIFAEIRDHL-GLPVLTDVHENEQCARAAEAVDI
LQIPAFLCRQTDLLLAAA-------ATGRIVNVKKGQFLAPWDMGNVVSKITHAG-----
--N------SKVLVTERGVSFGYNTLVSDMRALP---IM-AKTT-GAPVIFDATHSVQQP
GGK----GTS-SGGEREYVPVLARAAVAVGV-AGVFIETHPDPDHA-PSDGPNMVPLREF
EALIKTLMEFDALAKKRSTVGAV-------
>UniRef100_Q136E1   2-dehydro-3-deoxyphosphooctonate aldolase n=1 Tax=Rhodopseudomonas palustris (strain BisB5) RepID=KDSA_RHOPS
-MNKSIAPAPVVAAGDVKFGNSLPLSVIAGPCQLESRAHALEVASALKEIATRL-G-IGL
VYKTSFDKANRTSAASARGIGLDAALAIFAEIRDSV-GLPVLTDVHEAEQCARAAEAVDI
LQIPAFLCRQTDLLLAAA-------ATGRIVNVKKGQFLAPWDMGNVVAKITTAG-----
--N------QKVLVTERGASFGYNTLVSDMRALP---IM-ARTT-GAPVIFDATHSVQQP
GGK----GTS-SGGEREFVPVLARAAVAVGV-AGVFIETHPDPDHA-PSDGPNMVPLRDF
EALLRTLMEFDALAKKRPGAGTI-------
>KDSA_RHOP2
------------------FGNALPLSVIAGPCQLESRAHALEVAAALQEIGKRL-G-IGI
VYKTSFDKANRTSAASARGIGLDGALPIFAEIRDSI-GLPVLTDVHEAGQCARAAEAVDI
LQIPAFLCRQTDLLLAAA-------ATGRIVNVKKGQFLAPWDMGNVVAKITSAG-----
--N------PKVLVTERGVSFGYNTLVSDMRALP---IM-AKTT-GAPVIFDATHSVQQP
GGK----GTS-SGGEREFVPVLARAAVAVGV-AGVFIETHPDPDHA-PSDGPNMVPLRDF
ESLLRTLMEFDALAKRR-------------
>KDSA_CAUCR
------------------IGNGEKLSIIAGPCQMESRQHALETAHALKEMADRL-G-VGL
IYKTSYDKANRTSANAQRGIGLKDSLAIFQEIREVT-GLPTLTDVHETSHCSIVAEAVDV
IQIPAFLCRQTDLLVAAA-------STGRAINIKKGQFLAPWDMKNVIAKVTGAG-----
--N------PNVMACERGASFGYNTLVSDMRALP---IM-KEI--GCPVVFDATHSVQQP
GGQ----GTS-SGGQREFVPTLARAAVAVGV-ACVFIETHPDPDNA-PSDGPNMVPVKEF
EALVANLLRYDALTKAA-------------
>Q0APK5_MARMM
------------------IGNDRKLSIIAGPCQLESRQHGLDVSARLREIADRL-D-VGL
IYKTSFDKANRTSASAQRGLGLEASLPVFEEIRETS-GLPVLTDVHSEEQARIAATAVDV
LQIPAFLCRQTDLLIAAA-------KTGKPINVKKGQFLAPWDMKNVIEKIAAAG-----
--N------PDIMACERGASFGYNTLVSDMRSLP---IM-AQF--GAPVVFDATHSVQQP
GGQ----GTS-SGGQREFVPTLARAAVAVGV-AAVFIETHPDPDNA-PSDGPNMVPLGEF
EALVKRLLEFDALAKGY-------------
>UniRef100_A1US93   2-dehydro-3-deoxyphosphooctonate aldolase n=1 Tax=Bartonella bacilliformis (strain ATCC 35685 / KC583) RepID=KDSA_BARBK
----MSQPNVSVKVGNVVFSNKAPLSLIVGPCQIESRDHAFEMAGRIKAIADQA-G-IGF
VYKSSYDKANRTSLSAARGIGLEKAIAIFADLKKEF-GFPILTDVHTEEQCRAVSSVVDV
LQIPAFLCRQTDLLVAAA-------KTGCVINIKKGQFLAPWDMENVLKKVTQSG-----
--N------PDVMLCERGTSFGYNRLVSDMRSLP---IM-SSF--GAPVIFDATHSVQEP
GGK----GDS-SGGQRQFVEILARAAVAVGV-AGIFLETHQDPDNA-PSDGANMIEIDNL
QRLIEILMNFDRLTKNELNIHA--------
>UniRef100_A9IS46   2-dehydro-3-deoxyphosphooctonate aldolase n=1 Tax=Bartonella tribocorum (strain CIP 105476 / IBS 506) RepID=KDSA_BART1
----MTKPNARVKVGNIIFSNEMPLSLIAGPCQMESRDHAFEMAGRIKTMTDQL-G-IGF
VYKSSYDKANRTSLSAARGIGLEKAMAIFSDLKKEF-DCPILTDVHTEEQCTIVSSTVDI
LQIPAFLCRQTDLLVAAA-------KTGCVVNIKKGQFLAPWDMENVLKKVVHSG-----
--N------PNVMLCERGTSFGYNRLISDMRSLP---IL-RSF--GAPVIFDATHSVQEP
GGQ----GAS-SGGQRQFVEVLARAAVSVGV-AGIFLETHQDPDHA-PSDGPNMIKIDDL
QRLIETLMEFDDLSKKLN------------
>UniRef100_Q6G026   2-dehydro-3-deoxyphosphooctonate aldolase n=1 Tax=Bartonella quintana RepID=KDSA_BARQU
----MFQPNTIVKVGNIVFSNETPFSLIVGPCQMESRDHAFEMAGRIKTITDQI-G-IGF
VYKSSYDKANRTSLGAARGIGLEKAMAIFSDIKKEF-GCPVLTDVHTEEQCAAVGSVVDV
LQIPAFLCRQTDLLVAAA-------KTGRVINIKKGQFLAPWDMENVLKKVTQSG-----
--N------PHVMLCERGTSFGYNRLISDMRSLP---IL-RSF--GAPVIFDATHSVQEP
GGQ----GDS-SGGQRQFVEVLARAAVSVGV-AGIFLETHQDPDNA-PSDGPNMVKIDHL
QRLLETLMEFDYLSKKVN------------
>KDSA_BARHE
------------------FSNEAPFSLIAGPCQIESRDHAFEMAGRIKTITDQV-G-IGF
VYKSSYDKANRTSLSAVRGVGLENAMAIFSDLKKEF-GCPILTDVHTEEQCTVVASTVDI
LQIPAFLCRQTDLLVAAA-------KTGRVINIKKGQFLAPWDMKNVLRKVTQSG-----
--N------RNVMLCERGTSFGYNRLISDMRSLP---IL-RSF--GAPVIFDATHSVQEP
GGQ----GDS-SGGQRQFVEILARAAVSVGV-AGIFLETHQDPDNA-PSDGPNMIKIDHL
QRLLETLMEFDYLSKKT-------------
>UniRef100_A6X0L7   2-dehydro-3-deoxyphosphooctonate aldolase n=1 Tax=Ochrobactrum anthropi (strain ATCC 49188 / DSM 6882 / NCTC 12168) RepID=KDSA_OCHA4
----MATANSSVKIGNVTFSNSAPFALIAGPCQMETREHAFDMAGRLKEMTDKL-G-IDL
VYKSSFDKANRTSLKAERGIGLEKAMEVFADLKKEF-GFPVLTDIHTEEQCAAVAPVVDV
LQIPAFLCRQTDLLIAAA-------KTGRVVNVKKGQFLAPWDMKNVLSKITESG-----
--N------PNVLATERGVSFGYNTLVSDMRSLP---IM-AGL--GSPVVFDATHSVQQP
GGH----GGS-SGGQREFVETLARAAVAVGV-AGLFIETHQDPDNA-PSDGPNMVPVDKM
PALLEKLMAFDRIAKGL-------------
>KDSA_BRUA2
------------------FSNSAPLALIAGPCQMETRDHAFEMAGRLKEMTDKL-G-IGL
VYKSSFDKANRTSLKAARGIGLEKALEVFSDLKKEY-GFPVLTDIHTEEQCAAVAPVVDV
LQIPAFLCRQTDLLIAAA-------RTGRVVNVKKGQFLAPWDMKNVLAKITESG-----
--N------PNVLATERGVSFGYNTLVSDMRALP---IM-AGL--GAPVIFDATHSVQQP
GGQ----GGS-TGGQREFVETLARAAVAVGV-AGFFIETHEDPDNA-PSDGPNMVPIDKM
PALLEKLMAFDRIAKAL-------------
>B0CGT3_BRUSI
------------------FSNSAPLALIAGPCQMETRDHAFEMAGHLKEMTDKL-G-IGL
VYKSSFDKANRTSLKAARGIGLEKALEVFSDLKKEY-GFPVLTDIHTEEQCAAVAPVVDV
LQIPAFLCRQTDLLIAAA-------RTGRVVNVKKGQFLAPWDMKNVLAKITESG-----
--N------PNVLATERGVSFGYNTLVSDMRALP---IM-AGL--GAPVIFDATHSVQQP
GGQ----GGS-TGGQREFVETLARAAVAVGV-AGLFIETHEDPDNA-PSDGPNMVPIDKM
PALLEKLMAFDRIAKAL-------------
>KDSA_BRUME
------------------FSNSAPLALIAGPCQMETRDHAFEMAGRLKEMTDKL-G-IGL
VYKSSFDKANRTSLKAARGIGLEKALEVFSDLKKEY-GFPVLTDIHTEEQCAAVAPVVDV
LQIPAFLCRQTDLLIAAA-------RTGRVVNVKKGQFLAPWDMKNVLAKITESG-----
--N------PNVLATERGVSFGYNTLVSDMRALP---IM-AGL--GAPVIFDATHSVQQP
GGQ----GGS-TGGQREFVETLARAAVAVGV-AGLFIETHEDPDNA-PSDGPNMVPIDKM
PALLEKLMAFDRIAKAL-------------
>Q1MH37_RHIL3
------------------FSNAGRLSLIAGPCQMESRDHAFMVAGTLKELCGKL-G-IGL
VYKSSFDKANRTSLSAERGIGIEKGMEVFADLKKEF-GFPVLTDVHTAEQCEEVAKVVDV
LQIPAFLCRQTDLLIAAA-------KTGRVVNVKKGQFLAPWDMKNVLKKLNASG-----
--N------PNVLLCERGASFGYNTLVSDMRSLP---IM-AAM--GAPVVFDATHSVAQP
GGQ----GES-SGGQREFVETLARAAVAAGI-AGVFVETHQDPDNA-PSDGPNMVYLKDM
PRLLEKLLAFDAVAKA--------------
>Q2K8X0_RHIEC
------------------FSNAGRLSLIAGPCQMESRDHAFMVAGTLKELCAKL-G-VGL
VYKSSFDKANRTSLSAERGIGLEKGMEVFADLKKEF-GFPVLTDVHTAEQCAEVAEVIDV
LQIPAFLCRQTDLLIAAA-------RTGRVVNVKKGQFLAPWDMKNVLKKLNASG-----
--N------PNVLLCERGASFGYNTLVSDMRSLP---IM-TAM--GAPVIFDATHSVAQP
GGQ----GES-SGGQREFVETLARAAVATGI-AGVFLETHQDPDNA-PSDGPNMVYLKDM
PRLLEKLLAFDAVAKA--------------
>KDSA_AGRT5
------------------FCNTERFSLIAGPCQMESRDHAFMIAGVLKELCDSL-G-IGL
VYKSSFDKANRTSLSGKRGIGLDSAMEIFADLKKEF-GFPVLSDIHTEEQCAIVSEVVDV
LQIPAFLSRQTDLLVAAA-------KTGRVINVKKGQFLAPWDMKNVLAKLNESG-----
--N------PNVLLCERGASFGYNTLVSDMRSLP---IM-ASL--GAPVIFDATHSVQQP
GGQ----GGS-TGGQREFVETLARAAVAVGV-AGLFIETHEDPDNA-PSDGPNMVHLKDM
PKLLEKLLAFDAITKA--------------
>A6U8E4_SINMW
------------------FSQKERLTLIAGPCQMESREHAFTIAGKLVELCRSL-G-IGL
VYKSSFDKANRTSLSGKRGIGLDNAMEVFADLKREF-GFPVLTDIHTEEQCALVAETVDI
LQIPAFLSRQTDLLVAAA-------KTGRAINVKKGQFLAPWDMKNVLAKFTQSG-----
--N------PNVLLCERGASFGYNTLVSDMRSLP---IM-AAL--GAPVVFDATHSVQQP
GGQ----GGS-SGGQREFVETLARAAVAVGV-AGVFVETHEDPDNA-PSDGPNMVPLKDM
PRLLEKLLAFDAIAKG--------------
>KDSA_RHIME
------------------FSQKERLTLIAGPCQMESREHAFMIAGELVELCRSL-G-LGL
VYKSSFDKANRTSLSGKRGIGLDKAMEVFADLKREF-GFPVLTDIHTEEQCAAVAETVDI
LQIPAFLSRQTDLLVAAA-------KTGRTINVKKGQFLAPWDMKNVLAKFTESG-----
--N------PNVLLCERGASFGYNTLVSDMRSLP---IM-AAL--GAPVVFDATHSVQQP
GGQ----GGS-TGGQREFVETLARAAVAVGV-AGVFVETHEDPDNA-PSDGPNMVPLKDM
PRLLEKLLAFDAVAKA--------------
>KDSA_RHILO
------------------FDNNAALALIAGPCQFESRQHAFDMAGALKELTARL-G-IGL
VYKTSYDKANRTSLSATRGAGMDAALPVFDELRKEF-SLPVLTDVHTEEQCAIVAPHVDV
LQIPAFLSRQTDMLVAAA-------KTGKVINVKKGQFLAPWDMKNVVAKITGSG-----
--N------PNVLTTERGASFGYNTLVSDMRALP---VM-AEI--GAPVIFDATHSVQQP
GGQ----GGS-SGGERRFVETLARAAVAVGV-AGVFIETHQDPDNSTSSDGPNMLPLKDM
PALLERLMAFDRIAKGR-------------
>UniRef100_Q11HU7   2-dehydro-3-deoxyphosphooctonate aldolase n=1 Tax=Mesorhizobium sp. (strain BNC1) RepID=KDSA_MESSB
-----MIPNPRVEIGQAVFANDAPLALIAGPCQLESREHAFEMAGRLKEMAEKL-G-LGF
VYKTSFDKANRTSLLGKRGAGLDAALPIFADLRREL-GVPVLTDVHTEGQCEILADAVDV
LQIPAFLCRQTDLLVAAA-------KTGKVVNVKKGQFLAPWDMKNVVAKITASG-----
--N------PNVLTTERGVSFGYNTLVTDMRALP---IM-AEI--GAPVIFDATHSVQQP
GGQ----GSS-SGGDRRFVETLARAAVAVGV-AGVFIETHQDPDNA-PSDGPNMVQLDKM
PALLERLMAFDRIAKSK-------------
>A0LK05_SYNFM
------------------VGTNR-FFVIGGPCVIENRDMTLRIAEFLRNACARL-H-IPC
VFKSSYDKANRTSIHSYRGPGIEEGLAILSEVRREI-GIPVLTDVHGVSEVAPAKEVVDI
LQVPAFLARQTDLVVAVG-------LTGKPVNLKKAQFLAPRDMSLVIEKVRGTG-----
--N------DKILVTERGTQFGYNNLVVDMRSIP---IL-SES--GCPVVFDATHSVQLP
GGQ----GTR-SGGERRYVAALACAAVAAGA-HGVFLEMHEDPDRA-LCDGPNSLPLEQV
SPLLEKLLDIHRIVRDT-------------
>Q310T3_DESDG
-----------------KTLCDGPFIIA-GPCVLESYELALETARIVREAADRH-A-VTA
IFKSSFDKANRTSASSFRGPGMTTGLEWLARIREET-GLPVITDIHEPAQAAPVAAVADI
LQIPAFLCRQTALLQAAA-------ATGSVVNVKKGQFVAPWDMGPVVEKLHAAG-----
--N------RHVMLTERGASFGYNNLVVDFRSFS---IM-RSL--NVPVIFDATHSVQLP
GGQ----GSC-SGGDRRHVPALARAAVAAGA-NGVFLECHPDPDKA-LCDGPNSWPAGRL
SDLVGDLKSIWSIDYAC-------------
>KDSA_DESVH
------------------ARLAARRFILAGPCALEDFDVAMETAHAVREAAEAA-G-LFA
VFKSSWDKANRTSITSFRGPGLVRGMEWLARIREES-GLPVVTDIHLPEQAAPVAEVADI
IQIPAFLCRQTDLLVAAA-------ATGRVVNVKKGQFVAPWDMRPAVEKLRAAG-----
--N------ERILLTERGASFGYNNLVVDYRSIP---TM-QGF--GVPVVFDATHSVQLP
GGL----GGS-SGGERRHVPVLARAAVAAGV-DGVFLECHPDPDKA-LCDGPNSWPLDRL
PALLKELSALWSLEHVC-------------
>KDSA_DESVV
------------------ARLAARRFILAGPCALEDFDVAMETAHAVREAAEAA-G-LFA
VFKSSWDKANRTSITSFRGPGLVRGMEWLARIREES-GLPVVTDIHLPEQAAPVAEVADI
IQIPAFLCRQTDLLVAAA-------ATGRVVNVKKGQFVAPWDMRPAVEKLRAAG-----
--N------ERILLTERGTSFGYNNLVVDYRSIP---TM-QGF--GVPVVFDATHSVQLP
GGL----GGS-SGGERRHVPVLARAAVAAGV-DGVFLECHPDPDKA-LCDGPNSWPLDRL
PALLKELSALWSLEHVC-------------
>UniRef100_Q6AQ79   2-dehydro-3-deoxyphosphooctonate aldolase n=1 Tax=Desulfotalea psychrophila RepID=KDSA_DESPS
MTVVTPVAVAQPNGSDILVGSGQPLLLIGGPCSLESEQLGREVAETVSKICKKL-G-ISY
VFKASFDKANRTSISSYRGPGLKKGLASLARIREDL-QVPVISDIHDISQVGPAAEVLDI
IQIPAFLCRQTDLLVAAA-------KSGKPVNVKKGQFVSPWDMENAIGKLRDAG-----
--S------DKVMLVERGACFGYNNLVVDMRSLP---VM-RSF--NCPVIYDATHSVQLP
GGA----GGS-SSGQREFIEPLSKAAIAAGI-DGLFMEIHPDPDKA-LCDGPNSIALDQV
EELLTKLVKVRAAVEE--------------
>UniRef100_A8ZU09   2-dehydro-3-deoxyphosphooctonate aldolase n=1 Tax=Desulfococcus oleovorans (strain DSM 6200 / Hxd3) RepID=KDSA_DESOH
-------MTDTIVLNDISIGGGAPLVVIAGPCVIEDYDTTLQAAEFLKTVTDRL-G-IPF
IFKASYDKANRSSVHSFRGPGPDLGLDILRRVKERL-HVPVLSDVHTESQIGPAAQVLDI
IQTPAFLCRQTDFITAVA-------ATGKIINIKKGQFLAPWDITQVVEKARTAG-----
--N------ENILITERGAMFGYNNLVVDFRAIP---IMQQQT--GKPVIFDATHSVQLP
GGQ----GTC-SGGQREFVPCLARAAVAAGA-DGIFLEVHRNPDKA-LCDGPNSLPLEQV
EPLLTALVAIRQAATEQAGHA---------
>UniRef100_B8F9X0   2-dehydro-3-deoxyphosphooctonate aldolase n=1 Tax=Desulfatibacillum alkenivorans (strain AK-01) RepID=KDSA_DESAA
------MTNTFSIGNNMNVGLGAPLLLIAGPCVIENEEKTLEIAERIKGIVRDM-D-VNF
VFKASFDKANRTSIDSFRGPGLEQGLAILGKVKSRL-GLPVISDVHSPDQVGPASEVLDI
LQIPAFLCRQTDLLTAAG-------NSGKPVNVKKGQFVGPWDMKHVTGKVLSTG-----
--N------ERIMLTERGSSFGYNNLVVDFRNFS---IM-RDL--GFPVVFDATHSVQMP
GGL----GSC-SGGDRSYVPLLARAAAAAGV-DGVFFEVHTDPDKA-LCDGPNSLTMEML
ESILPQLLAIRKAAS---------------
>Q2LSM7_SYNAS
------------------VGGGSPLVLIAGPCVIEDEERTRDIALYLKKLTDEM-D-IPF
IFKASYDKANRTSGKAYRGPGLERGIEILKAIKGDL-GIPILSDVHSREEIEKAAEILDV
VQIPAFLCRQTDLVREVA-------RLARAVNIKKGQFLAPWDVRNIIEKVLSEG-----
--N------ERILVTERGTSFGYNNLVVDFRSLP---LL-RRE--GYPVIFDATHSVQLP
GGQ----GTA-SGGQREMVPCLMRAAAAVGI-DGLFLEVHPDPEKA-LCDGPNSLYLDAL
PELLSTVKSIDRLVKNR-------------
>UniRef100_Q3A372   2-dehydro-3-deoxyphosphooctonate aldolase n=1 Tax=Pelobacter carbinolicus (strain DSM 2380 / Gra Bd 1) RepID=KDSA_PELCD
-------MPDTLKVADVTFGGNHPVALIAGPCVMENEAHTLAIARQLLEVKNEL-G-VGV
VFKASFDKANRTSVSAYRGPGLESGLRILDKVRQQT-GLPIVSDIHDVSQVEAAAEVLDI
LQIPAFLCRQTDLLLAAG-------RSGKVVNIKKGQFLAPWDMANAVAKVASTG-----
--N------DRILLTERGTSFGYNNLVVDMRSLA---VM-REL--GCPVVFDATHAVQLP
GGA----GTS-SGGQRQFVAALSRAAVAVGV-DGLFWEVHPDPDRA-LCDGANSLPLDQV
KKTLKEMMAIDAIVKGNTES----------
>UniRef100_B3E467   2-dehydro-3-deoxyphosphooctonate aldolase n=1 Tax=Geobacter lovleyi (strain ATCC BAA-1151 / DSM 17278 / SZ) RepID=KDSA_GEOLS
-------MTKELSIGSVKMGGGRLLVLIAGPCVIESEEATLRHAERLMTICNGL-G-MPL
IFKSSYDKANRTSINAFRGPGMDEGLRILSKVKESL-GIPVLSDIHSIEQVAPAAQVLDV
LQIPAFLCRQTDLVVAAA-------KTGKVVNVKKGQFLAPWDMRNVVGKVAASG-----
--N------ENIILTERGASFGYNNLVVDMRSFP---VM-RSY--GYPVVFDATHSVQLP
GGQ----GES-SGGQREFVETLSRAAVATGI-DGIFMEVHEDPSCA-LCDGPNSIPLAEL
PALLKRLQALDAVVR---------------
>UniRef100_A1APG0   2-dehydro-3-deoxyphosphooctonate aldolase n=1 Tax=Pelobacter propionicus (strain DSM 2379) RepID=KDSA_PELPD
-------MTREIVIGGVKIGAKRPLALVAGPCVIESELATMRQAERLMTICNAL-S-LPL
IFKASYDKANRTSIGAYRGPGMREGLRILRKVKESL-GLAVLSDVHSIEQVAPAAEVLDV
LQIPAFLCRQTDLLIAAA-------ATGRVINVKKGQFLAPWDMKNVAAKIASSG-----
--N------ENIILTERGASFGYNNLVVDMRSFP---VM-RAS--GYPVIFDATHSVQLP
GGQ----GES-SGGQREFVEFLSRAAVAAGV-DGIFMEVHEEPEKA-LCDGPNSIALNDL
PALLATLKAIDAVVK---------------
>UniRef100_B5E8N4   2-dehydro-3-deoxyphosphooctonate aldolase n=1 Tax=Geobacter bemidjiensis (strain Bem / ATCC BAA-1014 / DSM 16622) RepID=KDSA_GEOBB
-------MTREITVGGVKIGGGRPLALVAGPCVIENETATLRCAERLMSICNGV-G-ISL
IFKASYDKANRTSVTAFRGPGMKEGLRILAKVKEAL-GVPVLSDIHSIEQVEPAAEVLDV
LQIPAFLCRQTDLLVAAG-------NTGKVINVKKGQFLAPWDMKNVVGKISSCD-----
--N------DNIILTERGASFGYNNLVVDMRSFP---IM-RST--GYPVIFDATHSVQLP
GGE----GTS-SGGQREYVEFLSRAAVAAGV-DGIFMEVHEEPEQA-LCDGPNSVRLDDM
PALLKKLKAIDAIVNQ--------------
>A5G5T2_GEOUR
------------------IGGDRPLVLIAGPCVIENEVATMRCAERLMTICNGV-S-IPL
IFKASYDKANRTSVNSFRGPGMKDGLKILKKVKEAL-GVPVLSDIHSIEQVEPAAEVLDV
VQIPAFLCRQTDLVVAAA-------RSGKVVNIKKGQFLAPWDMENVAGKAVSTG-----
--N------DNIILTERGVSFGYNNLVSDMRSFP---IL-RKI--GYPVVFDATHSVQLP
GGL----GGS-SGGQREFVEYLGRAAVATGI-DGIFMEVHDDPEKA-LCDGPNSVKLEDL
PALLKKLKAIDAIVK---------------
>UniRef100_Q39W61   2-dehydro-3-deoxyphosphooctonate aldolase n=1 Tax=Geobacter metallireducens (strain GS-15 / ATCC 53774 / DSM 7210) RepID=KDSA_GEOMG
-------MTREIAIGNVKMGGSRPLVLIAGPCVIENETATLRCAERLMTIVNGL-S-IPL
IFKASYDKANRTSVTAFRGPGLKEGLRILAKVKESL-GLPVISDIHSIEQVQPAAEVLDI
LQIPAFLCRQTDLLVEAA-------RTGCVVNVKKGQFLAPWDMENVVGKIVASG-----
--N------ERIILTERGASFGYNNLVSDMRSLP---IM-RRF--GFPVVFDATHSVQLP
GGQ----GGS-SGGQREFVEYLSRAAVATGI-DGVFLEVHEEPDKA-LCDGPNSVPLDDL
PVLLKKLKAIDAIVK---------------
>KDSA_GEOSL
------------------IGGDRPLVLIAGPCVIENEAATLRCAERLMTICNGV-S-VSL
VFKASYDKANRTSVTSFRGPGMQEGLRILQKVKDSL-GIPVISDIHSIEQVKPAAEVLDI
IQVPAFLCRQTDLVVEVG-------RTNRVVNVKKGQFMAPWDMENVVGKILSTG-----
--N------ERIILTERGVTFGYNNLVSDMRSLP---IM-RRI--GFPVVFDATHSVQLP
GGQ----GGS-SGGQREFVEYLSRAAVATGI-DGIFMEVHEDPEKA-LCDGPNSVKLDDL
PALLKKLKAIDAIVK---------------
