# Supplementary material for: The Contribution of Coevolving Residues to the Stability of KDO8P Synthase
Source: PLoS One. 2011 Mar 9;6(3):e17459. doi: 10.1371/journal.pone.0017459 (PMC3052366; doi:10.1371/journal.pone.0017459)
Supplement: MSA S2 — MSA in fasta format of all KDO8P synthases with only the positions corresponding to the sequence of Nm. KDO8PS (Uniref entry 9JZ55) retained. (FASTA) [file pone.0017459.s007.fasta]

REMARK: MSA of all KDO8P synthases with only the positions corresponding 
REMARK: to the sequence of Neisseria meningitidis KDO8PS (sequence 9JZ55) 
REMARK: retained.

>UniRef100_P61656     2-dehydro-3-deoxyphosphooctonate aldolase n=2 Tax=Leptospira interrogans RepID=KDSA_LEPIC
KRDFLNGTKIGGDEPFFLISGPCVMENRDLLDRVCAEMIEVCGELKIPYI
FKSSFDKANRSSVNSYRGPGLAEGIKNLEYIKNKYNVPVLTDIHETSQIS
PLKDVIDVYQIPAFLCRQTDLISQSAQTGKWVNVKKGQFLAPADTRHIAV
KMNESGNNKLLVTERGTSFGYGNLIFDGRAIPIIHGF--DIPLVFDATHS
AQLPGAAGNSTGGQREFIPSILRSAVSFGIEGIFMEVHPDPPNALSDATT
QYPLSQIKSLLKEMIGLDRYIKKEILISRS
>Q050X1_LEPBL
---------IGGDEPFFLIAGPCVMENRDLLDRVCAEMIEICDELKISYV
FKSSFDKANRSSVNSYRGPGLTEGIQNLEYIKNKYNVPVLTDIHETHQIA
PLKDAIDIYQIPAFLCRQTDLIAESAKTGRWVNVKKGQFLAPSDTRHIAV
KMKESGNDKLLVTERGTSFGYGNLIFDGRAIPIIHGF--DIPLIFDATHS
AQLPGAAENSTGGQREFIPSILRSAVSLGIEGVFMEVHPDPQKALSDATT
QYPLSRIKDLLKEMIGLDRYVKKE------
>Q8D2L1_WIGBR/13-279
------NIKISNSLPMVVFGGLNVLEKYDITMKVCEHFVKITNKLNIPFV
FKASFDKANRSSINSYRGPGLKNGIKIFSEIKKKFNVKIMTDIHDSTQAD
HVSEVVDIIQIPAFLARQTDLIASAANTGKVLNIKKPQFLSPDQIIYIIE
KIKSLGNKKIIICERGTMFGYNNLIVDILGLDVMKKISGGYPIILDVTHS
LQNRKFLSPVSSGNNDQVNSLSRAGISVGIAGIFIESHTNPEQAKCDGPC
AIPLKKLELTLNQAKTIDDLIKS-------
>Q492V6_BLOPB/10-276
------DIKVSNNLPFVLFGGMNVLESRDITMKVCEHYAKITHKLNIPHI
FKASFDKANRSSIDSYRGPGLEEGLRLFQELQEIFGVKLMTDVHEIYQVK
TVSEVVDVLQIPAFLARQTDLIASIAQTGMPINIKKPQYMSPTQIIHIVK
KCRSFSNKNIILCERGTVFGYDNLVVDMLGFNVMNHVSKGCPIIVDVTHA
LQKRNPLSPISGGRNRQIYDMARASTAVGIAGLFLEAHPNPHRAKCDGSS
ALPLNQLENFLTQIKSIDELVKS-------
>Q7VR72_BLOFL/10-277
------NIKISNKLPFVLFGGMNVLEKYDTIMQVCEYYVSITQKLNIPYI
FKASFDKANRTSIHSYRGPGLESGLRLFQILKKKFGVKLMTDVHEINQAQ
IISEVVDVIQLPAFLARQTDLIKAIAQTGSVVNIKKPQYMSPEQVQYIVN
KFHFFKNNKIILCERGTMFGYNDLIVDILGLHKMQHVSKGCPIIVDVTHA
LQTRQPYSAVEGKNRLQIFDLAKASIAVGIAGLFIEAHPDPDNAKCDGPI
ALPLYQLPCFLNKIKLLDTLVKS-------
>A3S6J5_PROMA/4-246
TSVKVAKIEIGNDRPLVLIGGVNVIESRDMAMRAAEVFVREATRLGLPLV
FKASFDKANRSSIDSFRGPGLDEGLKIFEEIKAAFEVPVISDVHEIHQAK
PAADVLDILQIPAFLARQTDLVRAIAETGKPINVKKPQFLSPQQVPNIVD
KIKSCGNDQVMICERGTSFGYDNLVVDILGFGVMKKENDDIPIVFDVTHS
LQTRAPGSKASGGRREQIYELARAGVAAGIAALFLEAHEDPD--------
------------------------------
>A6DQH2_9BACT/5-266
-----------NDKPFTLFGGLNVLEDLDSTLFACEKYVKVTNKLSIPYV
FKASFDKANRSSVHSYRGVGLDKGMRIFEEIKKEFGVKIITDVHEIYQVE
QVAEVVDILQLPAFLARQTDLVVAISKAKKPINIKKPQFMSPSQVRYIVN
KCKEAGNDNVLLCERGTCFGYDNLVVDMLGFSQMKIATNNAPIIFDVTHS
LQQRDPLSDASGGRRAQVLELAKAGISTRIAGLFLESHPDPDKAKCDGPS
ALPLSLLEAFLQQIKDLDDLIKS-------
>A0GD65_9BURK/13-279
------AVTVSNRLPFVLFGGINVLEDLDSTLYACRHYVETTAKLNIPFV
FKASFDKANRSSIHSYRGVGIDEGLSIFEAVKREFGVPVITDVHEVEQAA
RVAEVVDVLQVPAFLARQTDLVVAIAKTGRVINIKKPQFMSPTQVAHIVG
KCREVGNDNVILCERGSSFGYDNLVVDMLGFRQMIEASDGAPAIFDVTHS
LQYRDPGGAASGGRRRQVVELARAGLAVGLSGLFLEAHPDPDHARCDGPS
ALPLAVLEPFLQQMKDLDDLIKS-------
>Q2SYU2_BURTA
---------AGNDRPFVLFGGINVLESLDFTLEVCSEYAAVTRKLGIPFV
FKASFDKANRSSIHSYRGVGLDEGLKILAEVKARFGVPVITDVHEVEQAA
PVAEVADVLQVPAFLARQTDLVVAIAKAAKPVNVKKPQFMSPTQVKHVVS
KCLEAGNDRVMLCERGSSFGYDNLVVDMLGFRQMAEATGGCPVIFDVTHS
LQCRDPLGEASGGRRRQVLDLARAGVAVGIAGLFVEAHPDPERARCDGPS
ALPLPLLEGFLSQMKAIDDLVKRM------
>A4MEK2_BURPS/2-274
NVAISPGVTAGNSLPFVLFGGINVLESLDFTLDVCGEYAAVTRKLGIPFV
FKASFDKANRSSIHSYRGVGLDEGLKIFAEVKARFGVPVITDVHEVEQAA
PVAEIADVLQVPAFLARQTDLVVAIAKAGKPVNVKKPQFMSPTQLKHVVS
KCGEVGNDRVMLCERGSSFGYDNLVVDMLGFRQMAETTSGCPVIFDVTHS
LQCRDPLGDASGGRRRQVLDLARAGIAVGIAGLFLEAHPDPDRARCDGPS
ALPLHQLEGFLSQMKAIDDLVKR-------
>A3ND03_BURP6
---------AGNSLPFVLFGGINVLESLDFTLDVCGEYVAVTRKLGIPFV
FKASFDKANRSSIHSYRGVGLDEGLKIFAEVKARFGVPVITDVHEAEQAA
PVAEIADVLQVPAFLARQTDLVVAIAKAGKPVNVKKPQFMSPTQLKHVVS
KCGEVGNDRVMLCERGSSFGYDNLVVDMLGFRQMAETTGGCPVIFDVTHS
LQWRDPLGDASGGRRRQVLDLARAGIAVGIAGLFLEAHPDPDRARCDGPS
ALPLHQLEGFLSQMKAIDDLVKRM------
>Q3JP68_BURP1/2-274
NVAISPGVTAGNSLPFVLFGGINVLESLDFTLDVCGEYVAVTRKLGIPFV
FKASFDKANRSSIHSYRGVGLDEGLKIFAEVKARFGVPVITDVHEAEQAA
PVAEIADVLQVPAFLARQTDLVVAIAKAGKPVNVKKPQFMSPTQLKHVVS
KCGEVGNDRVMLCERGSSFGYDNLVVDMLGFRQMAETTGGCPVIFDVTHS
LQCRDPLGDASGGRRRQVLDLARAGIAVGIAGLFLEAHPDPDRARCDGPS
ALPLHQLEGLLSQMKAIDDLVKR-------
>A3NYR7_BURP0/2-274
NVAISPGVTAGNSLPFVLFGGINVLESLDFTLDVCGEYVAVTRKLGIPFV
FKASFDKANRSSIHSYRGVGLDEGLKIFAEVKARFGVPVITDVHEVEQAA
PVAEIADVLQVPAFLARQTDLVVAIAKAGKPVNVKKPQFMSPTQLKHVVS
KCGEVGNDRVMLCERGSSFGYDNLVVDMLGFRQMAETTGGCPVIFDVTHS
LQCRDPLGDASGGRRRQVLDLARAGIAVGIAGLFLEAHPDPDRARCDGPS
ALPLHQLEGFLSQMKAIDDLVKR-------
>A8EHV0_BURPS/2-274
NVAISPGVTAGNSLPFVLFGGINVLESLDFTLDVCGEYVAVTRKLGIPFV
FKASFDKANRSSIHSYRGVGLDEGLKIFAEVKARFGVPVITDVHEAEQAA
PVAEIADVLQVPAFLARQTDLVVAIAKAGKPVNVKKPQFMSPTQLKHVVS
KCGEVGNDRVMLCERGSSFGYDNLVVDMLGFRQMAETTGGCPVIFDVTHS
LQCRDPLGDASGGRRRQVLDLARAGIAVGIAGLFLEAHPDPDRARCDGPS
ALPLHQLEGFLSQMKAIDDLVKR-------
>Q39M80_BURS3/37-309
NVSITPDVTVGNSLPFVLFGGLNVLESVEFTLYVCSRYVEVTRRLGIPLV
FKASFDKANRSSIHSYRGVGFDEGLRIFEEIKSRFGVPVITDVHEVWQAE
PASHVADVLQVPAFLARQTDLVVAIARTGNAVNIKKPQFMSPTQIEHVVS
KCREAGNDKVILCERGASFGYDNLVVDMLGFRQMRDATGDCPVIFDVTHS
LQMRDPHGAASGGRRRQVLDLARAGMAVGLAGLFLEAHPEPDQARCDGPS
ALPLAQLDAFLQQVKAVDDLVKR-------
>A0TEM3_9BURK/2-274
NVTITPDVTVGNDLPFALFGGLNVLESLDFTLDVCNTFVEVTRRLGIPLV
FKASFDKANRSSIHSYRGVGFDEGLRIFDEVKRRFGMPVITDVHEVWQAE
PVSKVVDVLQVPAFLARQTDLVVAIAQTGNAVNIKKPQFMSPTQIEHVVS
KCREAGNDKVILCERGSSFGYDNLVVDMLGFGQMRDATGDCPVIFDVTHS
LQMRDPHGAASGGRRRQVLDLARAGMAVGLAGLFLEAHPDPDRARCDGPS
ALPLALLDPFLQQVKAVDDLVKQ-------
>Q0B297_BURCM/2-274
NVTIAPDVTVGNDSPFVLFGGLNVLEGLDFTLDVCNTFVEVTRRLGIPLV
FKASFDKANRSSIHSYRGVGFDEGLRIFDEVKRRFGVPVITDVHEVWQAE
PVSQVVDVLQVPAFLARQTDLVVAIAQTGNAVNIKKPQFMSPTQIEHVVS
KCREAGNDKVILCERGSSFGYDNLVVDMLGFRQMRDATGDCPVIFDVTHS
LQMRDPHGAASGGRRRQVLDLARAGMAVGLAGLFLEAHPDPDRARCDGPS
ALPLALLDPFLQQVKAVDDLVKR-------
>Q1QZX8_CHRSD/9-276
---EFAGLRAGNSLPLALFGGMNVLESREMALEVAEAYVEVTGRLGMPYV
FKSSFDKANRSSIHSYRGPGLEKGLEWLAEIKERFNVPVITDVHEPWQAK
PVAEVADVIQLPAFLARQTDLVVAMAETGAAINIKKPQFIAPHEMRHIIR
KCEEVGNSRLILCERGSSFGYNNLVVDMLGFGEMKQT--GYPVFFDVTHA
LQRPGGRADSADGRRAQVAELARAGVAVGLAGVFLEAHPDPDNAKCDGPC
ALPLNRLEGFLSQLKAIDDLVKG-------
>Q6Y840_MORCA/9-283
SNITVSGIEIGNDKPFVLFGGMNVLESRELAFEIAEQYIDICQRLNIGYV
FKASFDKANRSSLHSFRGPSLENGLTWLNDIKETYNVPIITDVHEPYQAA
PVAKVADILQLPAFLSRQTDLVSAIARTGKIINVKKAQFLAPHEMRHIIN
KCLEAGNDQVILCERGSAFGYNNLVVDMLGFDTMKSM--NVPVFFDVTHA
LQEPGARGDSAGGRRHQITTLARAGMATGLAGLFLEAHPDPDKAKCDGPS
ALRLNQLEPFLIQIKQLDDLVKG-------
>UniRef100_Q6FAT8     2-dehydro-3-deoxyphosphooctonate aldolase n=1 Tax=Acinetobacter sp. (strain ADP1) RepID=KDSA_ACIAD
EIVRLGDIQMANHLPFVLFGGMNVLESKDLAFEIAETYVDICKRLEIPYV
FKASFDKANRSSLHSFRGPGLEKGIEWLGEIKKHFNVPIITDVHEPYQAA
PVAEVADIIQLPAFLSRQTDLVEAMAKTQAIINIKKAQFLSPREMNHILN
KCLEAGNDKLILCERGTSFGYNNLVVDMLGFDTMKEM--NVPVFFDVTHA
LQTPGGRADSAGGRRAQITTLARAGMATGLAGLFLEAHPDPEKAKCDGPC
ALRLSQLEPFLAQLKELDALVKGFKKLDTH
>UniRef100_B0VQI5     2-dehydro-3-deoxyphosphooctonate aldolase n=1 Tax=Acinetobacter baumannii (strain SDF) RepID=KDSA_ACIBS
EVVRLGDIQMANHLPFVLFGGMNVLESKDLAFEIAETYIDICKRLDIPYV
FKASFDKANRSSLHSFRGPGLEKGIEWLGDIKKHFNVPIITDVHEPYQAA
PVAEVADIIQLPAFLSRQTDLVEAMAKTQAIINIKKAQFLAPHEMRHILH
KCLEVGNDKLILCERGSAFGYNNLVVDMLGFDIMKEM--NVPVFFDVTHA
LQTPGGRSDSAGGRRAQITTLARAGMATGLAGLFLESHPDPDKAKCDGPS
ALRLSQLEPFLAQLKELDTLVKGFKKLDTH
>UniRef100_B7H226     2-dehydro-3-deoxyphosphooctonate aldolase n=4 Tax=Acinetobacter baumannii RepID=KDSA_ACIB3
EVVRLGDIQMANHLPFVLFGGMNVLESKDLAFEIAETYIDICKRLDIPYV
FKASFDKANRSSLHSFRGPGLEKGIEWLGDIKKHFNVPIITDVHEPYQAA
PVAEVADIIQLPAFLSRQTDLVEAMAKTQAIINIKKAQFLAPHEMRHILH
KCLEAGNDKLILCERGSAFGYNNLVVDMLGFDIMKEM--NVPVFFDVTHA
LQTPGGRSDSAGGRRAQITTLARAGMATGLAGLFLESHPDPDKAKCDGPS
ALRLSQLEPFLAQLKELDTLVKGFKKLDTH
>A5WG17_PSYWF
---------IGNDQPFVLFGGMNVLESKELAFEIAEGYIDICNRLGIGYV
FKASFDKANRSSLNSYRGPGLEKGVDWLSQIKEKYNVPIITDVHEPYQAE
PVAEVADVIQLPAFLSRQTDLVQAMAKTGAIINIKKAQFLAPHEMRHIIN
KCLEAGNDKIILCERGTAFGYNNLVVDMLGFDTMKQM--DVPVFFDVTHS
LQQPGARSDSAGGRREQITTLARAGMATGLAGLFLEAHPEPEVAKCDGPC
ALRMSQLEAFLSQLKQIDDLVKGF------
>Q1Q9K2_PSYCK
---------IGNDQPFVLFGGMNVLESKEMAFEIAEQYVDICQRLGIGYV
FKASFDKANRSSLTSYRGPGLEKGIDWLGQIKEKFQVPIITDVHEPYQAA
PVAEVADIIQLPAFLSRQTDLVHAMAKTDAIINIKKAQFLAPHEMRHIVN
KCLEGGNDKLILCERGSAFGYNNLVVDMLGFDTMKQM--EIPVFFDVTHS
LQQPGGRSDSAGGRREQITTLARAGMATGIAGLFLEAHPNPEVAKCDGPC
ALRMSQLEPFLRQLKQLDDLVKGF------
>Q4FR70_PSYAR
---------IGNDQPFVLFGGMNVLESKEMAFEIAEQYVDICQRLGIGYV
FKASFDKANRSSLTSYRGPGLEKGIDWLGQIKEKFQVPIITDVHEPYQAA
PVAEVADIIQLPAFLSRQTDLVHAMAKTDAIINIKKAQFLAPHEMRHIVN
KCLEGGNDKLILCERGSAFGYNNLVVDMLGFDTMKQM--EIPVFFDVTHS
LQQPGARSDSAGGRREQITTLARAGMATGLAGLFLEAHPNPETAKCDGPC
ALRMSQLEPFLRQLKQLDDLVKGF------
>UniRef100_A1SV93     2-dehydro-3-deoxyphosphooctonate aldolase n=1 Tax=Psychromonas ingrahamii (strain 37) RepID=KDSA_PSYIN
KIIKVGNIDVANDRPFVLFGGMNVLESRDMAMRVVETYVEATTALNIPYV
FKASFDKANRSSIHSYRGPGLEEGLRIFEEIKNTFNVPIITDVHEPSQAA
PVAEVVDVIQLPAFLSRQTDLVKAMAETNAVINVKKAQFLAPHEMKHIIT
KFNEAGNDNIILCERGSCFGYNNLVVDMLGFSTMKET--GYPVIFDVTHS
LQKPGARSDSADGRRSQVVQLGLAGMSQGIAGLFLESHPDPANAKCDGPC
ALPLHQLKAFLSQMKQMDELAKSFDIIDTE
>Q1ZGE9_9GAMM/11-275
------NIDVANDLPFVLFGGMNVLESRDLAMRMVEKYVEVTSALNIPYV
FKASFDKANRSSINSYRGPGLEEGLRIFEEIKKTFNVPIITDVHEPHQAA
AVAEVVDVIQLPAFLSRQTDLVQAMASTNAVINVKKAQFLAPHEMAHIIT
KFKEAGNDKIILCERGSCFGYNNLVVDMLGFSTMKET--GYPVIFDVTHS
LQKPGARSDSADGRRSQVVQLGLAGMSQGIAGLFLESHPDPSNAKCDGPC
ALALDKLKPFLTQMKQMDELAKS-------
>A3WLY1_9GAMM/8-271
------NITFDNQRPFVLFGGLNVLESQDLALRTAEHFMKVTEALGIPYV
FKASFDKANRSSIHSFRGPGLEEGLKIFEAVKQAFNVPIITDVHEPYQAS
PVAEVADIIQLPAFLARQTDLVMAMAKTGAVVNVKKPQFLAPHEMKHIIK
KFNEAGNERILLCERGSCFGYNNLIVDMLGMDDMKSM---APVVFDATHA
LQRPGGRLDSADGRRAQAAELARSGMALGLAGLFIEAHPNPDEAKCDGPC
ALPLAKLEPYLQQMKAVDDLVKS-------
>Q5QUZ7_IDILO
---------IANEKPFVLFGGMNVLESRDLALRIAEHYVEVTSRLGIPYV
FKASFDKANRSSIHSFRGPGLEEGLRIFEEVKQQFNVPLITDVHEPHQAA
PVAEVVDVLQLPAFLARQTDLVVALAETGSMVNIKKPQFLAPQEMKHIIK
KFGEAGNEKLMLCERGSSFGYNNLIVDMLGMDEMKPM---APVIFDATHA
LQRPGGRADSADGRRAQAAQLARSGMSLGIAGLFIEAHPNPDEAKCDGPC
ALPLHALEPYLQQMKAIDDLVKSF------
>KDSA_COLP3
---------VANEQPFVLFGGMNVLESRDLAMKIAEHYVEVTQKLGIPYV
FKASFDKANRSSVNSYRGPGLDEGLKIFEEIKSTFNVPIITDVHESYQAQ
PVSEVVDVIQLPAFLARQTDLVVAMAKTGAVINVKKPQFLAAHEMKHIIT
KFGEAGNENIILCERGSCYGYNNLVVDMLAMDEMKNY---APVIFDATHA
LQKPGGRSDSADGRRAQAAQLARSGMAIGIAGLFIEAHPDPSAAKCDGPC
ALPLDKLEPYLAQMKALDDLVKGF------
>A4B6G2_ALTMA/12-275
------NVEVANHLPFVLFGGMNVLESRDLAMRIAEHYVEVTQKLNIPYV
FKASFDKANRSSVTSYRGPGMEEGLRIFEEIKSTFNVPLITDVHEPHQAA
PVADVVDVIQLPAFLARQTDLVVAMAKTGAVINVKKPQFLAPHEMRHIIG
KLGEAGNDNVILCERGSCFGYNNLVVDMLGMDAMKEY---APVIFDATHA
LQMPGGRATSADGRRAQAAQLARSGMALGLAGLFIEAHPNPDEALCDGPC
ALPLAKLEPYLQQMKALDELVKG-------
>Q1N0A1_9GAMM/5-272
--VSVASLDVANNIPFTLFGGMNVLESRDLAMSICEEYVKVTEKLGIPYV
FKASFDKANRSSINSYRGPGMDEGLKIFQEIKDTFGVPIITDVHEPYQAA
PVAEVVDVIQLPAFLARQTDLVVAMAKTGAAINVKKPQFLAPHEMRHIIK
KFEEAGNQRVMLCERGSSFGYNNLVVDMLGMDEMKTM---APVIFDATHA
LQRPGGRSDSADGRRAQAFELARSGMALGIAGLFLEAHPNPDEAKCDGPC
ALPLDKLEPYLEQMKAVDDLVKS-------
>UniRef100_A1S8Q7     2-dehydro-3-deoxyphosphooctonate aldolase n=1 Tax=Shewanella amazonensis (strain ATCC BAA-1098 / SB2B) RepID=KDSA_SHEAM
KTIQLGDIAIANDKPFVLFGGMNVLESRDLAMSIAEKYLEVTQKLGIPYV
FKASFDKANRSSINSYRGPGMEEGLKIFQEIKDTFNVPLITDVHEPHQCA
PVAEVVDIIQLPAFLARQTDLVIAMARTGAIINVKKPQFLAPHEMRHIVK
KFNEAGNDEIILCERGSCFGYNNLVVDMLGMDEMKQS--GYPVIFDATHA
LQRPGGREDSAGGRRAQATELARSGMALGLAGLFIEAHPDPDNAKCDGPC
ALPLHQLEAYLSQMKAVDDLVKSFPALDTS
>KDSA_SHEFN/11-275
------NVQVANDKPFVLFGGMNVLESRDLAMSIAEHYVEVTQKLGIPYV
FKASFDKANRSSVNSYRGPGMEEGLRIFEEIKSTFNVPMITDVHEIHQCA
PVAEVVDIIQLPAFLARQTDLVVAMAKTGAVINVKKPQFLAPHEMRHIIT
KFNEAGNDNIILCERGSSFGYNNLVVDMLGMDEMKQT--GYPVIFDATHA
LQRPGGRADSAGGRRAQATELARSGMALGLAGLFIEAHPDPDNAKCDGPC
ALPLHLLEKYLTQMKAVDELVKS-------
>KDSA_SHEDO/5-278
LATEAGAIEIANDKPFVLFGGMNVLESRDLAMSIAEHYVEVTQKLGIPYV
FKASFDKANRSSVNSYRGPGMEEGLKIFEEIKRTFNVPLITDVHEVHQCA
PVAEVVDIIQLPAFLARQTDLVVAMAKTGAIINVKKPQFLAPHEMRHIVT
KFNEAGNDKIILCERGSSFGYNNLVVDMLGMDDMKKT--GYPVIFDATHA
LQRPGGRADSAGGRRAQATELARSGMALGIAGLFIEAHPDPDNAKCDGPC
ALPLHQLENYLKQMKAVDDLVKS-------
>UniRef100_A3QH22     2-dehydro-3-deoxyphosphooctonate aldolase n=1 Tax=Shewanella loihica (strain ATCC BAA-1088 / PV-4) RepID=KDSA_SHELP
KTIKLGSIEIANDKPFVLFGGMNVLESRDLAMQIAETYAEVTQKLGIPYV
FKASFDKANRSSVNSYRGPGMEEGLKIFQEIKDTFNLPLITDVHEPYQCQ
PVAEVVDIIQLPAFLARQTDLVVAMAKTGAIINVKKPQFLAPHEMRHIIT
KFNEAGNDEIILCERGSCFGYNNLVVDMLGMDEMKQS--GYPVIFDATHA
LQRPGGRADSAGGRRAQATELARSGMALGLAGLFIEAHPDPDNAKCDGPC
ALPLHQLENYLTQMKAIDDLVKSFAPIDTS
>UniRef100_A4Y3K6     2-dehydro-3-deoxyphosphooctonate aldolase n=3 Tax=Shewanella RepID=KDSA_SHEPC
KIINLGSIEIANDKPFVLFGGMNVLESRDLAMSIAETYAEVTQKLGIPYV
FKASFDKANRSSVNSYRGPGMEEGLKIFEEIKKTFNLPLITDVHETYQCA
PVAEVVDIIQLPAFLARQTDLVVAMAKTGAIINVKKPQFLAPHEMRHIIT
KFNEAGNDEIILCERGSCFGYNNLVVDMLGMDEMKQS--GYPVIFDATHA
LQRPGGRSDSAGGRRAQATELARSGMALGLAGLFIEAHPDPDNAKCDGPC
ALPLHQLENYLKQMKAIDDLVKSFEPIDTS
>UniRef100_A0KT94       2-dehydro-3-deoxyphosphooctonate aldolase n=2 Tax=Shewanella RepID=KDSA_SHESA
KIINLGSIEIANDKPFVLFGGMNVLESRDLAMSIAETYAEVTQKLGIPYV
FKASFDKANRSSVNSYRGPGMEEGLKIFEEIKKTFNLPLITDVHETYQCA
PVAEVVDIIQLPAFLARQTDLVVAMAKTGAIINVKKPQFLAPHEMRHIIT
KFNEAGNDEIILCERGSCFGYNNLVVDMLGMDEMKQS--GYPVIFDATHA
LQRPGGRADSAGGRRAQATELARSGMALGLAGLFIEAHPDPDNAKCDGPC
ALPLHQLENYLKQMKAIDDLVKSFDPIDTS
>UniRef100_Q8EAR9     2-dehydro-3-deoxyphosphooctonate aldolase n=1 Tax=Shewanella oneidensis RepID=KDSA_SHEON
KIIKLGSIEIANDKPFVLFGGMNVLESRDLAMSIAETYAEVTQKLGIPYV
FKASFDKANRSSVNSYRGPGMEEGLKIFEEIKKTFNLPLITDVHETYQCA
PVAEVVDIIQLPAFLARQTDLVVAMAKTGAIINVKKPQFLAPHEMRHIIT
KFNEAGNDEIILCERGSCFGYNNLVVDMLGMDEMKQS--GYPVIFDATHA
LQRPGGRADSAGGRRAQATELARSGMALGLAGLFIEAHPDPDNAKCDGPC
ALPLHQLENYLKQMKAIDDLVKSFEPIDTS
>KDSA_SHESM/10-274
------SIEIANDKPFVLFGGMNVLESRDLAMSIAETYAEVTQKLGIPYV
FKASFDKANRSSVNSYRGPGMEEGLKIFEEIKKTFNLPLITDVHEPYQCA
PVAEVVDIIQLPAFLARQTDLVVAMAKTGAIINVKKPQFLAPHEMRHIIT
KFNEAGNDEIILCERGSCFGYNNLVVDMLGMDEMKQS--GYPVIFDATHA
LQRPGGRADSAGGRRAQATELARSGMALGLAGLFIEAHPDPDNAKCDGPC
ALPLHQLENYLKQMKAIDDLVKS-------
>UniRef100_A3D0G8     2-dehydro-3-deoxyphosphooctonate aldolase n=3 Tax=Shewanella baltica RepID=KDSA_SHEB5
KIINLGSIEIANDKPFVLFGGMNVLESRDLAMSIAETYAEVTQKLGIPYV
FKASFDKANRSSINSYRGPGMEEGLKIFEEIKKTFNLPLITDVHEVHQCA
PVAEVVDIIQLPAFLARQTDLVVAMAKTGAIINVKKPQFLAPHEMRHIIT
KFNEAGNDEIILCERGSSFGYNNLVVDMLGMDEMKQS--GYPVIFDATHA
LQRPGGRADSAGGRRAQATELARSGMALGLAGLFIEAHPDPDNAKCDGPC
ALPLHQLENYLKQMKAIDDLVKSFEPIDTS
>UniRef100_A6WSE4     2-dehydro-3-deoxyphosphooctonate aldolase n=1 Tax=Shewanella baltica (strain OS185) RepID=KDSA_SHEB8
KIINLGSIEIANDKPFVLFGGMNVLESRDLAMSIAETYAEVTQKLGIPYV
FKASFDKANRSSINSYRGPGMEEGLKIFEEIKKTFNLPLITDVHEVHQCA
PVAEVVDIIQLPAFLARQTDLVVAMAKTGTIINVKKPQFLAPHEMRHIIT
KFNEAGNDEIILCERGSSFGYNNLVVDMLGMDEMKQS--GYPVIFDATHA
LQRPGGRADSAGGRRAQAAELARSGMALGLAGLFIEAHPDPDNAKCDGPC
ALPLHQLENYLKQMKAIDDLVKSFDPIDTS
>UniRef100_A8FYY1     2-dehydro-3-deoxyphosphooctonate aldolase n=1 Tax=Shewanella sediminis (strain HAW-EB3) RepID=KDSA_SHESH
KIIGLGSIEIANDKPFVLFGGMNVLESRDLAMKIAETYAEVTQKLGIPYV
FKASFDKANRSSVNSYRGPGMEEGLKIFEEIKSTFNLPLITDVHEVHQCA
PVAEVVDIIQLPAFLARQTDLVVAMAKTDAIINVKKPQFLAPHEMRHIIT
KFNEAGNDKIILCERGSSFGYNNLVVDMLGMDEMKQS--GYPVIFDATHA
LQRPGGRSDSAGGRRAQATELARSGMALGLAGLFIEAHPDPDNAKCDGPC
ALPLHQLEAYLTQMKAVDDLVKSFDAIDTS
>A0JA01_9GAMM/10-274
------SIEIANDKPFVLFGGMNVLESRDLAMKIAETYAETTQKLGIPYV
FKASFDKANRSSVNSYRGPGMEEGLKIFEEIKSTFNLPLITDVHEIHQCA
PVAEVVDIIQLPAFLARQTDLVVAMAKTGAIINVKKPQFLAPHEMRHIIT
KFNEAGNDEIILCERGSSFGYNNLVVDMLGMDEMKQT--GYPVIFDATHA
LQRPGGRADSAGGRRAQATELARSGMALGLAGLFIEAHPDPDNAKCDGPC
ALPLHQLEAYLTQMKAVDDLVKS-------
>UniRef100_B8CKA0       2-dehydro-3-deoxyphosphooctonate aldolase n=1 Tax=Shewanella piezotolerans (strain WP3 / JCM 13877) RepID=KDSA_SHEPW
KTIDLGSIEIANDKPFVLFGGMNVLESRDLAMQIAETYAEVTQKLGIPYV
FKASFDKANRSSVNSYRGPGMEEGLKIFEEIKSTFNLPLITDVHEVHQCA
PVAEVVDIIQLPAFLARQTDLVVAMAKTGAIINVKKPQFLAPHEMRHIIS
KFNEAGNDEIILCERGSSFGYNNLVVDMLGMDEMKQS--GYPVIFDATHA
LQKPGGRSDSAGGRRAQATELARSGMALGLAGLFIEAHPDPDNAKCDGPC
ALPLHQLENYLTQMKAVDDLVKSFAPIDTS
>UniRef100_B0TR22       2-dehydro-3-deoxyphosphooctonate aldolase n=1 Tax=Shewanella halifaxensis (strain HAW-EB4) RepID=KDSA_SHEHH
KIISLGSIEIANDKPFVLFGGMNVLESRDLAMQIAETYAEVTQKLGIPYV
FKASFDKANRSSVNSYRGPGMEEGLKIFEEIKSTFNLPLITDVHEVQQCA
PVAEVVDVIQLPAFLARQTDLVVAMAKTGAIINVKKPQFLAPHEMRHIIT
KFNEAGNDEIMLCERGSSFGYNNLVVDMLGMDEMKQT--GYPVIFDATHA
LQRPGGRSDSAGGRRAQATELARSGMALGLAGLFIEAHPDPDNAKCDGPC
ALPLHQLENYLTQMKAVDDLVKSFEPIDTS
>A8H7A0_9GAMM/3-274
KIISLGSIEIANDKPFVLFGGMNVLESRDLAMQIAETYAEVTQKLGIPYV
FKASFDKANRSSVNSYRGPGMEEGLKIFEEIKSTFNLPLITDVHEVHQCA
PVAEVVDVIQLPAFLARQTDLVVAMAKTGAIINVKKPQFLAPHEMRHIIT
KFNEAGNDEIMLCERGSSFGYNNLVVDMLGMDEMKQT--GYPVIFDATHA
LQRPGGRSDSAGGRRAQATELARSGMALGLAGLFIEAHPDPDNAKCDGPC
ALPLHQLENYLTQMKAIDDLVKS-------
>Q15TR5_PSEA6
---------VANDKPFVLFGGMNVLESRDMAMRIAEHYKEITSKLGIPYV
FKASFDKANRSSVNSYRGPGMDEGLEIFAEIKATFDVPLITDVHEPAQAA
PVAEVVDVIQLPAFLARQTDLVVAMAKTNAIINVKKPQFLAPHEMRHIIT
KFMEAGNDKIILCERGSSFGYNNLVVDMLGMDEMKQY---APVIFDATHA
LQKPGGRTDSADGRRAQAAQLARSGMALGLAGLFIEAHPNPNEAKCDGPC
ALSLDKLEPYLQQMLALDDLVKGF------
>A4CFL3_9GAMM/10-273
------SIEVANNKPFVLFGGMNVLESRDLAMRIAEYYVEVTTKLGIPYV
FKASFDKANRSSINSYRGPGLDEGLKIFQEIKQTFNVPLITDVHEPHQAA
PVAEVVDVIQLPAFLARQTDLVVAMAKTGAVINVKKPQFLAPHEMRHIIQ
KFHEAGNDKVILCERGSSFGYNNLVVDMLGMDDMKQQ---APVIFDATHA
LQRPGGRTDSADGRRAQAAELARSGMALGLAGLFIEAHPNPNEAKCDGPC
ALQLDKLAGYLTQMKAVDDLIKS-------
>UniRef100_Q3IK90     2-dehydro-3-deoxyphosphooctonate aldolase n=1 Tax=Pseudoalteromonas haloplanktis (strain TAC 125) RepID=KDSA_PSEHT
QIIKINDIELANNKPFVLFGGINVLESRDLAMRVAEHYVEVTTKLNIPYV
FKASFDKANRSSINSYRGPGLDEGLKIFEEIKKTFNIPLITDVHEPHQAA
PVAEVVDVIQLPAFLARQTDLVVAMAKTGAIINVKKPQFLAPHEMRHIIT
KFNEAGNNNVALCERGSSFGYNNLVVDMLGMDDMKVM---APVIFDATHA
LQRPGGRADSADGRRAQAAELARSGMALGIAGLFIEAHPNPNEAKCDGPC
ALALSKLEGYLTQMKAVDDLIKSFAPLDTS
>A0Y6B5_9GAMM/10-273
------DIELANNKPFVLFGGMNVLESRDLAMRIAEHYVEVTTKLNIPYV
FKASFDKANRSSINSYRGPGMEEGLKIFEEIKNTFNIPLITDVHEPHQAA
PVAEVVDVIQLPAFLARQTDLVVAMAKTGAIINVKKPQFLAPHEMRHIIT
KFNEAGNNNIALCERGSSFGYNNLVVDMLGMDDMKAM---APVIFDATHA
LQRPGGRADSADGRRAQAAELARSGMALGIAGLFIEAHPNPNEAKCDGPC
ALALSKLEGYLSQMKAVDDLVKS-------
>A3YC98_9GAMM/10-281
IIEINQDVKVANHLPFVLFSGVNVLESRDLAMSVAEEHVKVCQALNIPYV
FKGSFDKANRSSINSFRGPGMEEGLRILEDVKASFNVPVITDVHEVAQCA
PVAEVADVIQLPAFLSRQTDLVVAMAQTDAVINIKKAQFLAPHEMQHILT
KCEEAGNDRLMLCERGTMMGYNNLVVDMLGFGLMKKF--DYPVMFDVTHA
LQKPGGRAESADGRRAQVAELARSGMALGLSSLFLETHPNPNQAKCDGPC
ALPLDKLKPFLHQLKQIDELVKG-------
>A6VUC6_9GAMM/16-280
------KIEVANHLPFVLFSGVNVLESRDLAMRVAEEHVKVTEALGIPYV
FKGSFDKANRSSINSFRGPGMEEGLKILQEIKDTFDVPVITDVHEAYQCA
PVAEVADVIQLPAFLSRQTDLVIAMAKTGAVINIKKAQFLAPHEMKHILT
KCEEAGNNNLMLCERGTMMGYNNLVVDMLGFGEMKKF--GYPVMFDVTHS
LQRPGGREDSADGRRAQVTELARAGMSLGLSSLFLETHPDPDSAKCDGPC
ALPLGKLAPFLKQMKQLDELVKT-------
>Q2BP40_9GAMM/4-274
KTVQVAGIEIANDKPMVLFGGMNVLESRDLALKIAEYYVEVTQKLGIPYV
FKASFDKANRSSLTSFRGPGLDEGLKILQEIKDTFKVPLITDVHEPDQAA
PAAEVCDIIQLPAFLSRQTDLVQAMAQTDAVINIKKAQFLAPQEMKHILH
KCEEAGNSDLILCERGSCYGYNNLIVDMLGFSIMKEF--GYPVMFDATHA
LQMPGGRTDSAGGRRALAAQLSRAGLSQGIAGLFLEAHPDPEQAKCDGPC
ALPLHTLEAYLSQMKAVDDLVKS-------
>A4BE16_9GAMM/10-274
------NIECSNDKPFTLFGGINVLESRDLAMSAAEQYVRITEELDIPYV
FKASFDKANRSSINSFRGPGLEEGLKILEEVKNTFNVPVITDVHEPYQAQ
PAAEVADIIQLPAFLSRQTDLVMAMAKTGATINIKKAQFLAPHEMAHILT
KFQEAGNDQLILCERGTSFGYNNLVVDMLGFGIMKET--GFPVIFDVTHA
LQRPGGRLDSADGRRAQVTDLARAGMSQKIAGLFLESHPDPSQAKCDGPS
ALPLDKLKAFLEQMKAVDTVVKE-------
>Q0VQD7_ALCBS
---------FANDKPMALFGGMNVLESRDLAMQVAEAYAEATSKLNMPWV
FKASFDKANRSSLSSYRGPGMEEGLKIFEEVKKTFNCPLITDVHEPGQAG
PVAEVVDIIQLPAFLARQTDLVVAMAKTGAIINIKKPQFLAPHEMSHILH
KCEDAGNDQLILCERGSSFGYNNLVVDMLGFGIMKQF--NYPVFFDVTHA
LQKPGGRADSADGRRAQVAELGRAGISQGIAGLFLEAHPDPDNAKCDGPC
ALRLDRLEPFLAQMQALDNTVKAL------
>A3JGV7_9ALTE/6-274
--VIVADIEIANHKPFVLFAGMNVLESRELAFEVAETYVEVCRKLGIPFV
FKASFDKANRSSVNSFRGPGLDKGLQILADIKARFGVPIISDVHEAAQAA
PAAEVCDIIQLPAFLSRQTDLVVAMAKTGAVINIKKAQFLAPQEMRHIIA
KFEEAGNDQIILCERGSSFGYNNLVVDMLGFGIMKSM--NVPVMFDVTHS
LQMPGGRADSAGGRRAQVTELALAGMSQGLAGLFLEAHPNPDEAMCDGPC
SLRLSQLEPFLERVKAVDDLVKS-------
>A6F3D0_9ALTE/10-274
------GIEVANHKPFVLFGGMNVLESPEMAMEVAEAYVEATRKLGIPYV
FKASFDKANRSSVHSFRGPGLEKGLQILADIKSKFGVPIISDVHEPEQAA
PAAEVCDIIQLPAFLSRQTDLVVAMAETGAVINIKKAQFLAPQEMKHIIA
KCGEAGNDKVILCERGTSFGYNNLVVDMLGFGIMKSL--DVPVMFDVTHA
LQMPGGRADSAGGRRAQVTDLALAGMSQGLAGLFLEAHPDPDQAKCDGPC
ALRLSQLEPFLARVKAVDDLVKS-------
>UniRef100_A1TZ47     2-dehydro-3-deoxyphosphooctonate aldolase n=1 Tax=Marinobacter aquaeolei (strain ATCC 700491 / DSM 11845 / VT8) RepID=KDSA_MARAV
SNLNVSGIEIANDRPFVLFGGMNVLESRELAFEVAEKYVDVCTRLGIPYV
FKASFDKANRSSVNSFRGPGLEKGLQILADIKSKFGVPIISDVHEPGQAA
PAAEVCDIIQLPAFLSRQTDLVVAMAKTGAVINIKKAQFLAPQEMKHIIT
KCEEAGNDQIILCERGTSFGYNNLVVDMLGFGIMKQM--NVPVFFDVTHA
LQMPGGRADSAGGRRAQVTDLALAGMSQGLAGLFLEAHPDPDKARCDGPC
ALRLSQLEPFLERVKAVDDLVKSFKPIDTA
>UniRef100_Q2SKX1     2-dehydro-3-deoxyphosphooctonate aldolase n=1 Tax=Hahella chejuensis (strain KCTC 2396) RepID=KDSA_HAHCH
RTVKVGGIDIANDRPFVLFGGMNVLESRDLALQVAESYVKVTQKLGIPYV
FKASFDKANRSSINSYRGPGLDEGLRIFEEIKRTFNVPVITDIHEPHQAQ
PVAEVADIIQLPAFLSRQTDLVAAMARTGCPVNIKKAQFLAPQEMKHILS
KCEEAGNDQLILCERGSSFGYNNLVVDMLGFGIMKQF--GYPVFFDVTHS
LQMPGGLSSSAGGRREQVVQLARSGMAVGLAGLFLEAHPDPDVAKCDGPC
ALRLSQLEPFLAQMKALDDMVKQFPNIDTA
>Q4IXV1_AZOVI/10-274
------DIEIANDRPMALFGGMNVLESRDLALRVCEEYVRVTGKLGIPYV
FKASFDKANRSSITSFRGPGLEEGMRIFEEVKKAFGVPVLTDVHEPWQAA
PVAEVCDILQLPAFLSRQTDLVVAMAKTSAVINIKKAQFLAPQEMQHILR
KCEEAGNDQLILCERGTSFGYNNLVVDMLGFGIMKQF--EYPVFFDVTHA
LQMPGGRADSAGGRRAQVTDLAKAGISQGLAGLFLEAHPDPDNAKCDGPC
ALRLDKLEPFLAQLAQLDALVKK-------
>UniRef100_A6V1F2     2-dehydro-3-deoxyphosphooctonate aldolase n=1 Tax=Pseudomonas aeruginosa (strain PA7) RepID=KDSA_PSEA7
KIVRVGDIQIGNDLPFVLFGGMNVLESRDLAMQVCEEYVRVTEKLGIPYV
FKASFDKANRSSIHSFRGPGLEEGMKIFEEIKKTFKVPVITDVHEPHQAQ
PVAEVCDIIQLPAFLSRQTDLVVAMARTNAVINIKKAQFLAPQEMKHILT
KCEEAGNDRLILCERGSSFGYNNLVVDMLGFGIMKQF--EYPVFFDVTHA
LQMPGGRADSAGGRRAQVTDLAKAGLSQKLAGLFLEAHPDPEHAKCDGPC
ALRLNKLEAFLSQLKQLDELIKSFPAIETA
>UniRef100_Q02RA8     2-dehydro-3-deoxyphosphooctonate aldolase n=5 Tax=Pseudomonas aeruginosa RepID=KDSA_PSEAB
KIVRVGDIQIGNDLPFVLFGGMNVLESRDLAMQVCEEYVRVTEKLGIPYV
FKASFDKANRSSIHSFRGPGLEEGMKIFEEIKKTFKVPVITDVHEPFQAQ
PVAEVCDIIQLPAFLSRQTDLVVAMARTNAVINIKKAQFLAPQEMKHILT
KCEEAGNDRLILCERGSSFGYNNLVVDMLGFGIMKQF--EYPVFFDVTHA
LQMPGGRADSAGGRRAQVTDLAKAGLSQKLAGLFLEAHPDPEHAKCDGPC
ALRLNKLEAFLSQLKQLDELIKSFPAIETA
>UniRef100_Q48F78     2-dehydro-3-deoxyphosphooctonate aldolase n=1 Tax=Pseudomonas syringae pv. phaseolicola (strain 1448A / Race 6) RepID=KDSA_PSE14
KTIRVGSIEIANDKPMVLFGGMNVLESRDMAMQVCEEYVRVTEKLGIPYV
FKASFDKANRSSVNSYRGPGLEEGMRIFEEIKRTFNVPLITDVHEPHQAA
VVAEVCDIIQLPAFLSRQTDLVVAMAKTGAVINIKKAQFLAPQEMKHILT
KCEEAGNDQLILCERGSSFGYNNLVVDMLGFGVMKQF--EYPILFDVTHA
LQMPGGRSDSAGGRRAQVLDLAKAGISQNLAGLFLEAHPDPDNAKCDGPC
ALRLDKLEPFLAQLKSLDELVKSFPIVETA
>UniRef100_Q886M4     2-dehydro-3-deoxyphosphooctonate aldolase n=1 Tax=Pseudomonas syringae pv. tomato RepID=KDSA_PSESM
KIIRTGSIEIANDKPMVVFGGMNVLESRDMAMQVCEEYVRVTEKLGIPYV
FKASFDKANRSSVNSYRGPGLEEGMRIFEEIKRTFNVPLITDVHEPHQAA
VVAEVCDIIQLPAFLSRQTDLVVAMAKTGAIINIKKAQFLAPQEMKHILT
KCEEAGNDQLILCERGSSFGYNNLVVDMLGFGIMKQF--EYPVLFDVTHA
LQMPGGRSDSAGGRRAQVLDLAKAGISQNLAGLFLEAHPDPDNAKCDGPC
ALRLDKLEPFLAQLKSLDELVKSFPIVETA
>UniRef100_Q4ZWQ9     2-dehydro-3-deoxyphosphooctonate aldolase n=1 Tax=Pseudomonas syringae pv. syringae (strain B728a) RepID=KDSA_PSEU2
KIIRVGSIEVANDKPMVLFGGMNVLESRDMAMQVCEEYVKVTEKLGIPYV
FKASFDKANRSSVNSYRGPGLEEGMRIFEEIKRTFNVPLITDVHEPHQAA
VVAEVCDIIQLPAFLSRQTDLVVAMAKTGAIINIKKAQFLAPQEMKHILT
KCEEAGNDQLILCERGSSFGYNNLVVDMLGFGIMKQF--EYPILFDVTHA
LQMPGGRSDSAGGRRAQVLDLAKAGISQNLAGLFLEAHPDPDNAKCDGPC
ALRLDKLEPFLAQLKSLDELVKSFPIVETA
>UniRef100_Q4KHF7     2-dehydro-3-deoxyphosphooctonate aldolase n=1 Tax=Pseudomonas fluorescens (strain Pf-5 / ATCC BAA-477) RepID=KDSA_PSEF5
KIIRVGNIEIANDKPMVLFGGMNVLESRDMAMQVCEEYVRVTEKLGIPYV
FKASFDKANRSSVTSYRGPGLEEGMRIFEDVKQAFGVPIITDVHEPAQAA
VVAEVCDIIQLPAFLSRQTDLVVAMAKTGAVINIKKAQFLAPQEMKHILS
KCEEAGNDQLILCERGSSFGYNNLVVDMLGFGIMKQF--EYPVFFDVTHA
LQMPGGRADSAGGRRAQVTDLAKAGMSQSLAGLFLEAHPDPDNAKCDGPC
ALRLDKLEPFLAQLKALDELVKSFPTVETA
>KDSA_PSEPF
---------IANDKPMVLFGGMNVLESRDMAMQVCEEYVKVTEKLGIPYV
FKASFDKANRSSVTSYRGPGLEEGMRIFQDIKQAFGVPIITDVHEPDQAA
VVAEVCDIIQLPAFLSRQTDLVVAMAKTNAVINIKKAQFLAPQEMKHILN
KCVEAGNDQLILCERGSSFGYNNLVVDMLGFGIMKQF--EYPVFFDVTHS
LQMPGGRSDSAGGRRAQVTDLAKAGMSQSLAGLFLEAHPDPDNAKCDGPC
ALRLDKLEPFLAQLKALDELVKSF------
>UniRef100_Q1I645     2-dehydro-3-deoxyphosphooctonate aldolase n=1 Tax=Pseudomonas entomophila (strain L48) RepID=KDSA_PSEE4
KIIRVGNIEIANDKPFVLFGGMNVLESRDLALKVCEEYVRVTEKLGIPYV
FKASFDKANRSSVNSYRGPGMEEGLKIFEEIKRTFNVPVITDVHEPYQCE
PVAQVCDIIQLPAFLSRQTDLVVAMAKTGAVINIKKAQFLAPHEMKHILA
KCVEAGNDQLILCERGSSFGYNNLVVDMLGFGIMKQF--EYPVFFDVTHS
LQTPGGRADSAGGRRAQVTDLAKAGMSQGLAGLFLEAHPDPDNAKCDGPC
ALRLDKLEPFLAQLKQLDDLVKSFPTVETA
>A5W830_PSEP1
---------IANDKPFVLFGGMNVLESRDLAMKVCEEYVRVTEKLGIPYV
FKASFDKANRSSVTSYRGPGMEEGLKIFEEIKRTFNVPVITDVHEPYQAE
PVAKVCDIIQLPAFLSRQTDLVVAMAKTGVVINIKKAQFLAPQEMKHILA
KCEEAGNDQLILCERGSSFGYNNLVVDMLGFGIMKQF--EYPVFFDVTHA
LQMPGGRADSAGGRRAQVTDLAKAGMSQGLAGLFLEAHPDPDNAKCDGPC
ALRLDKLEPFLVQLKQLDDLVKSF------
>B0KSB8_PSEPG
---------IANDKPFVLFGGMNVLESRDLAMKVCEEYVRVTEKLGIPYV
FKASFDKANRSSVTSYRGPGMEEGLKIFEEIKRTFNVPVITDVHEPYQAE
PVAKVCDIIQLPAFLSRQTDLVVAMAKTGAVINIKKAQFLAPQEMKHILA
KCEEAGNDQLILCERGSSFGYNNLVVDMLGFGIMKQF--EYPVFFDVTHA
LQMPGGRSDSAGGRRAQVTDLAKAGMSQGLAGLFLEAHPDPDNAKCDGPC
ALRLDKLEPFLAQLKQLDDLVKSF------
>UniRef100_A4VJU0     2-dehydro-3-deoxyphosphooctonate aldolase n=1 Tax=Pseudomonas stutzeri (strain A1501) RepID=KDSA_PSEU5
KTIRVGNIEIANDKPFVLFGGINVLESRDLAMQACEEYVRVTEKLGIPYV
FKASFDKANRSSITSFRGPGLEEGMKIFEKVKKTFGVPVITDVHEPWQAQ
PVADVCDIIQLPAFLSRQTDLVVAMAKTGAVINIKKAQFLAPQEMKHILK
KCEEAGNDQLILCERGSSFGYNNLVVDMLGFGIMKQF--EYPVFFDVTHA
LQMPGGRADSAGGRRAQVTDLAKAGLSQGLAGLFLEAHPDPDNAKCDGPC
ALRLNKLEAFLTQLKQLDDLVKNFPPIETA
>UniRef100_A4XWS2     2-dehydro-3-deoxyphosphooctonate aldolase n=1 Tax=Pseudomonas mendocina (strain ymp) RepID=KDSA_PSEMY
KIIKVRDIEIANDKPFVLFGGINVLESRDLAMQACEEYVRVTEKLGIPYV
FKASFDKANRSSITSFRGPGLEEGMKIFEEVKKTFGVPVITDVHEPHQAA
AVAEVCDIIQLPAFLSRQTDLVVAMAKTGAVINIKKAQFLAPQEMKHILT
KCEEAGNDQLILCERGSSFGYNNLVVDMLGFGIMKQF--EYPVFFDVTHA
LQMPGGRADSAGGRRAQVTDLAKAGMSQGLAGLFLEAHPDPENAKCDGPC
ALRLNKLEPFLSQLKQLDDLVKSFPPIETA
>A0Z6I8_9GAMM/3-278
VIVSAGDIQFANHLPFVLIGGINVLESEQFAVDVAGHYQEVCRRLSIPLV
FKASYDKANRSSVASYRGPGLDLGLRQLGAVKSALGVAILTDVHAPEEAA
AAAEVCDIIQLPAFLARQTDLIQAMANTGAVINIKKPQFLSPEQMVHIVD
KFRECGNGQLLLCERGSNFGYDNLVVDMLGFGVMQRVTGGLPLIFDVTHA
LQRRDPGQSASGGRRQQVLSLARSGMAIGLAGLFLEAHPEPDKALCDGPS
ALPLELLEPFLEQIKAVDTMAKA-------
>A2CCS7_PROM3/20-293
PSVSIDGIRVANDQPFVLIGGVNVLESLDFAINVAGHYVEVCQRLDIPFV
FKASYDKANRSSIHSYRGPGITTGLNILRAVKETYKIPVLTDVHSPEEAS
EAAAICDVIQLPAFLARQTDLVRAMAETNAVINIKKPQFLSPEQMKNITE
KFRECGNTKLLLCERGSNFGYDNLVVDMLGFGVMKHICNDLPLIFDVTHA
LQCRDAGGAASGGRRAQVLELARAGMAVGLAGLFLEAHPNPDEAFCDGPS
ALPLAKLEPFLTQIKAIDDLVKS-------
>A4AAB7_9GAMM/9-275
------ELRIANDAPFVLLGGVNVLESREFALEVAQEYVSVCAELAVPLV
FKASYDKANRSSIHSFRGPGLSAGLEILAEVKSRFQVPVITDVHTPEEAA
PAAEVCDIIQLPAFLARQTDLVRAMAETGAAINIKKPQFLSPSQMANVVE
KFRECGNERLMLCERGSNYGYDNLVVDMLGFGVMRQATAGVPQIFDVTHA
LQCRDPMGAASGGRRSQVTELARAGMAVGLAGLFLESHPDPDKALCDGPS
ALPLEKLKPFLEQVQAVDKLVKA-------
>KDSA_SYNPX
---------FANDRPFALLGGVNVLEDLDFALRCAGHYKQVCERLGIPLV
FKASYDKANRSSIHSFRGPGLEAGLQILQAVKDTLGIPVITDVHSPEEAK
AAAKVADIIQLPAFLARQTDLVRAMAETGAVINIKKPQFLSPEQIRNIVD
KFRECGNEQLLICERGTNFGYDNLVVDMLGFGVMKRTCDDLPLIFDVTHA
LQCRDPGGAASGGRRSQVVDLAKAGMAVGLAGLFLEAHPDPNQARCDGPS
ALPLDQLEPFLTQVKAIDDLVKSQ------
>Q3AN81_SYNSC
---------FANDRPFALLGGVNVLEDLDFALRCSKHYKDVCERLNIPLV
FKASYDKANRSSIHSFRGPGLKHGLEILQAVKDTHGIPVITDVHSPEEAA
AAAKVADIIQLPAFLARQTNLVRAMAETGAVINIKKPQFLSPEQMRNIVD
KFRECGNEQLLLCERGTNFGYDNLVVDMLGFGVMKRTCDDLPLIFDVTHA
LQCRDPGGAASGGRRTQVVDLARSGMAVGLAGLFLEAHPDPAKARCDGPS
ALPLDQLEPFLTQVKAIDDLVKGM------
>Q3ANB7_SYNSC
---------FANDRPFALLGGVNVLEDLDFALRCAGHYKNVCGRLNIPLV
FKASYDKANRSSIHSFRGPGLNEGLQILQAVKDTHGIPVITDVHSPEEAA
AAAKVADIIQLPAFLARQTDLVRAMAETGAMINVKKPQFLSPEQMRNIVD
KFRECGNENLLLCERGTNFGYDNLVVDMLGFGVMKRTCDDLPLIFDVTHA
LQCRDPGGAASGGRRSQVVDLARSGMAVGLAGLFLEAHPDPARARCDGPS
ALPLDQLEPFLTQVKAIDDLVKAM------
>Q063B9_9SYNE/2-275
RQVQLGNITFANDQPFVLLGGVNVLEDLDFALNCAGHYKTVCERLGIPLV
FKASYDKANRSSIHSFRGPGLEKGLAILQAVKDTHGIPVITDVHTPEEAV
AAAAVADIIQLPAFLARQTDLVTAMANTGSVINIKKPQFLSPEQMANIVE
KFKECGNDQLLLCERGSNFGYDNLVVDMLGFGVMKKTCQDIPLIFDVTHA
LQCRDPGGAASGGRRSQVVDLARAGIAVGLAGLFLEAHPDPDKARCDGPS
ALPLDLLEPFLSQLKALDQLVKT-------
>Q3B0E7_SYNS9/2-275
RQVQLGNITFANDRPFVLLGGVNVLEDLDFALHCASHYKTVCERLGIPLV
FKASYDKANRSSIHSFRGPGLEQGLSILEAVKNTHGIPVITDVHTPEGAV
AAAAVADIIQLPAFLARQTDLVTAMANTGAVINIKKPQFLSPEQMANIVE
KFKECGNEQLLLCERGSNFGYDNLVVDMLGFGVMKQTCQDIPLIFDVTHA
LQCRDPGCAASGGRRSQVVDLARSGMAIGLAGLFLEAHPNPAQARCDGPS
ALPLNLLEPFLTQVKAIDDLVKG-------
>UniRef100_Q7V4M4     2-dehydro-3-deoxyphosphooctonate aldolase n=1 Tax=Prochlorococcus marinus (strain MIT 9313) RepID=KDSA_PROMM
RSIALGTIRFANDAPFVLIGGINVLESREFALEVAGHYKTVCTKLGIPLV
FKASFDKANRSSIHSYRGPGLREGLEILQVVKDTHGIPVITDVHSPEEAT
PAAEVCDIIQLPAFLARQTDLIEAMAKTGAVINIKKPQFLSPSQMSNVVE
KFRECGNENLLICERGSNFGYDNLVVDMLAFGVMKHCCNDLPLIFDVTHA
LQCRDPSGAASGGRRSQVVDLARSGMAVGLAGLFLESHPDPDKARCDGPS
ALPLALLEPFLQQVKAIDEVVKALPTLSVS
>Q05UB6_9SYNE/3-276
RCVALGDIRFANDAPFVLIGGVNVLESRDFAVEVAGHYKAVCQRLGIPLV
FKASYDKANRSSIHSYRGPGLKDGLQMLQAVKDTHGIPVITDVHSPEEAA
PAAAVCDIIQLPAFLARQTDLVEAMASTGAVINIKKPQFLSPSQMANVVE
KFRECGNEQLLICERGSNFGYDNLVVDMLGFGVMKRSCHDLPLIFDVTHA
LQCRDPGGAASGGRRSQVVDLARAGMAVGLAGLFLESHPDPNTARCDGPS
ALPLDQLEAFLSQVKAIDKVVKA-------
>A3Z4D3_9SYNE/3-276
QQVALGTLSFANDAPFVLIGGVNVLESRDFALEVAGHYKAVCERLDIPLV
FKASFDKANRSSIHSYRGPGLNEGLAMLQAVKARHGIPVITDVHTPEQAA
PAAAVCDIIQLPAFLARQTDLVEAMARTGAVINIKKPQFLSPSQMANVVE
KFRECGNERLLICERGSNFGYDNLVVDMLGFGVMKRCCNDLPLIFDVTHA
LQCRDPGGAASGGRRSQVLELARAGMAVGLAGLFLESHPDPDQARCDGPS
ALPLEQLEPFLSQLKAVDHLVKN-------
>UniRef100_A5GI92     2-dehydro-3-deoxyphosphooctonate aldolase n=1 Tax=Synechococcus sp. (strain WH7803) RepID=KDSA_SYNPW
RQVSLGSITFANDAPFVLIGGVNVLESQQFALDAAAVYADVCRRLSIPLV
FKASFDKANRSSIHSFRGPGLSDGLAMLQAVKDTHGIPVITDVHTPEQAA
PAAEVCDIIQLPAFLARQTDLVQAMAGTGAVINIKKPQFLSPSQMANVVE
KFRECGNEQLLICERGSNFGYDNLVVDMLGFGVMKRCCDDLPLIFDVTHA
LQCRDPGGAASGGRRSQVLDLARAGMAVGLAGLFLEAHPDPSQARCDGPS
ALPLHQLEPFLSQLKAVDDLVKSLPALTIQ
>A4CT88_SYNPV/3-276
RQVSLGSITFANDAPFVLIGGVNVLESQQFALDAAAKYADVCRRLAIPLV
FKASFDKANRSSVHSFRGPGLEEGLAMLQAVKDTHGMPVITDVHTPEQAA
PAAEVCDIIQLPAFLARQTDLVEAMAQTGAVINIKKPQFLSPSQMANVVE
KFRECGNERLLICERGSNFGYDNLVVDMLGFGVMKRCCDDLPLIFDVTHA
LQCRDPGGAASGGRRSQVLDLARAGMAIGLAGLFLESHPDPSQARCDGPS
ALPLEQLEPFLSQLKAVDDLVKS-------
>A6F6J4_9GAMM/4-277
IVKIGNDIVCANNLPFVLFGGINVLEDELTTLRAVEAYKTVTDKLGIPFI
FKASFDKANRSSIHSFRGVGLEKGLHIFQRVKAEFNVPIITDVHTEAQCQ
PVADVVDVIQLPAFLARQTDLVQAMAATGAVINIKKPQFMSPHQVGNIVD
KFAECGNEQVIICERGHCHGYDNLIVDPLAFGVMKELTQGTPIILDSTHA
TQQRDAGSAASGGRRKQVPELSYAGLATGIAGLFIEAHENPAQARCDGPS
ALPFAKLEAFLAQAKAIDDVVKS-------
>A6DJU3_9BACT/9-276
------NISLANDKPFVLFGGLNVLENEADTLKVCEKYLSVCEELSIPYV
FKASFDKANRSSVHSFRGVGLEKGMEIFKALKREFNVPIITDVHEVEQCQ
PVADVVDVIQLPAFLARQTDLVVAMAKTNAVINIKKPQFLSPGQMKNIVE
KFAEAGNEKTILCERGSCMGYDNLVVDMLGFRTMKQSTGGAPVIFDVTHS
LQCRDPLGAASGGRREQVLELARSGMATRLAGLFLESHPNPEEAKCDGPS
ALPLDLLKPFLQQVKAIDDLVKS-------
>Q1LB84_RALME
---------VPNDASLVLFGGINVLESRDLAMQACAAYVEITTRLGIPYV
FKASFDKANRSSIHSYRGPGLEEGLRILQDVKAAFDVPVLTDIHEPWQAA
PVSEVADVLQLPAFLARQTDLVVSLARTGRPINIKKPQFMSPTQIQHIVE
KFREAGNENLLLCDRGTCFGYDNLVVDMLGFSVMRRATGDLPIVFDVTHS
LQQRDPGNAASGGRRTQVVELARAGVAVGIAGLFLEAHPEPDRALCDGPS
ALPLDQLEPFLTQVKMLDDVVKSL------
>KDSA_BORA1
---------CANNLPFVLFGGINVLESEDLALRSCAEYVRVTDKLGIPYV
FKASFDKANRSSIHSYRGPGLDEGMRIFEKVKQEFGVPIITDVHEPWQAA
IVAQTADILQLPAFLARQTDLVIALAKTGKVINIKKPQFLSPSQMAHIAE
KFREAGNDQLILCDRGSCFGYDNLVVDMLGFDVMTKSTGGLPVIFDVTHA
LQQRDPGGAASGGRRQQSAQLARSAMALGLAGLFLEAHPDPAKALCDGPS
ALPLAQLEPYLAQIKAIDDLVKSF------
>KDSA_CHRVO
---------VGNEAPFTLFGGINVLESRDLALRAAEEYVRVTQKLGIPYV
FKGSFDKANRSSIHSYRGPGLEEGMKILQAVKDTFGVPVITDVHEPWQAA
PVAEVADVVQLPAFLARQTDLVEALAKTGRAVNIKKPQFMSPAQIQNVVE
KFVEAGNEQLILCDRGTCLGYDNLVVDMLGFGVMKKVSGNRPVIFDVTHS
LQQRESGAAASGGRRAQVAELARAGMAVGLAGLFLEAHPNPAEAKCDGPS
ALPLAQLEPFLAQVKAIDDLVKSF------
>A5W7C2_PSEP1
---------CSNDAPFVLFGGINVLESEELALTACAEYVRVTEKLGIPYV
FKASFDKANRSSIHSYRGPGMEEGLRIFEKVKAEFGVPIITDVHEISQAA
PVAEVVDVLQLPAFLARQTDLVVALAKTGKPVNIKKPQFLSPSQMRNIVD
KFQEAGNDQLILCDRGSCMGYDNLVVDMLGFGVMKRTCNNLPIIFDVTHA
LQNRDPSGAASGGRREQVVDLARAGMGVGLAGLFLEAHPNPIQAKCDGPS
ALPLDKLEPFLAQIKALDDLVKSF------
>KDSA2_PSEPK
---------CSNSAPFVLFGGINVLESEDLALTACAEYVRVTQKLGIPYV
FKASFDKANRSSIHSYRGPGMEEGLRIFEKVKAEFGVPIITDVHEIYQTA
PVAEVVDVLQLPAFLARQTDLVVALAKTGKPVNIKKPQFLSPSQMQNIVH
KFKEAGNDQLILCDRGTCMGYDNLIVDMLGFGVMKRTCQDLPIIFDVTHA
LQNRDPSGAASGGRREQVVELARAGMGVGLAGLFLEAHPNPDQAKCDGPS
ALPLDKLEPFLAQIKALDDLVKSF------
>A1FL61_PSEPU/1-273
MIKITQNIECSNAAPFVLFGGINVLESEDLALTACAEYVRVTEKLGIPYV
FKASFDKANRSSIHSYRGPGMEEGLRIFEKVKAEFGVPIITDVHEIYQCA
PVAEVVDVLQLPAFLARQTDLVVALAKTGKPVNIKKPQFLSPSQMQNIVQ
KFKEAGNDQLILCDRGTCMGYDNLVVDMLGFGVMKRTCDDLPIIFDVTHA
LQNRDPSGAASGGRREQVVDLARAGMGVGLAGLFLEAHPNPDQAKCDGPS
ALPLDKLEPFLAQIKALDDLVKS-------
>UniRef100_A6SVC5     2-dehydro-3-deoxyphosphooctonate aldolase n=1 Tax=Janthinobacterium sp. (strain Marseille) (Minibacterium massiliensis) RepID=KDSA_JANMA
MININGEIKVDNAAPFVLFGGINVLESRDLAMRSCEEYVRVTGKLGIPYV
FKASFDKANRSSIHSYRGPGLEEGLRIFEDVKKTFGVPLITDVHEPYQAK
IAAEVIDVLQLPAFLARQTDLVVALAQTGRVINIKKPQFLSPPQMLNIVE
KFREAGNDKLILCDRGTCFGYDNLVVDMLGFGVMKKVTGNLPIIFDVTHA
LQQRDSLGTASGGRREQVADLARAGMGVGLAGLFLEAHPDPKVAKCDGPS
ALPLDKLEPFLAQLKQLDDLVKSFAPLDIE
>A4G2D3_HERAR/6-272
------DIKVDNALPFVLFGGINVLESRDLAMKSCEEYVRVTQKLGIPYV
FKASFDKANRSSIHSYRGPGLEEGMRIFEEVKKTFNVPVITDVHEVHQAE
IVAEVADVLQLPAFLARQTDLVVALAKTGSVINIKKPQFLSPSQMMNIVE
KFKEAGNEQLILCDRGTCFGYDNLVVDMLGFGVMKKVCNNLPIIFDVTHA
LQQRDPGGAASGGRREQVADLARAGMSVGLAGLFLEAHPDPKSAKCDGPS
ALPLDKLEPFLAQLKQLDDLVKS-------
>Q21LC3_SACD2
---------VANNKPFTLFGGMNVLESKDLALRTAEAYVNVTQKLGIPYV
FKASFDKANRSSINSYRGPGMEEGLRIFQAVKDEFGVPIITDVHECDQAA
PVAEVVDVIQLPAFLARQTDLVKAMAATNAVINVKKPQFLSPGQMKNIVE
KFAESGNEKVILCERGACMGYDNLVVDMLGFRTMKEVSGGLPVIFDVTHS
LQCRDPLGAASGGRRHQTAELGRAGIAVGIAGLFLEAHPNPAEAKCDGPS
ALPLEQLEAFLTQMKTVDDVIKGL------
>A0KMZ4_AERHH
---------VANDKPFVLFGGMNVLESRDMAMAVCEKYVEVTSKLGIPFV
FKASWDKANRSSIHSYRGPGLEEGMKIFQELKATFGMPVISDLHEPHQAK
PVAEVVDVIQLPAFLARQTDLVEAMARTGNVINIKKPQFLSPSQMKNITD
KFEECGNDRLILCERGANFGYDNLVVDMLGLGVMKKSTGGYPVIFDVTHS
LQCRDPMGAASGGRREQVTELARAGMAVGLAGLFIESHPDPKIARCDGPS
ALPLEKLEGFLKQMKAIDDLIKGF------
>A4SK67_AERS4
---------VANDKPFVLFGGMNVLESRDMAMAVCEKYVEVTSKLGIPFV
FKASWDKANRSSIHSYRGPGLEEGMKIFQELKATFGMPVISDLHEVHQAK
PVAEVVDVIQLPAFLARQTDLVEAMARTGNVINIKKPQFLSPSQMKNITD
KFEECGNDQLILCERGANFGYDNLVVDMLGLGVMKKSTGGYPVIFDVTHS
LQCRDPLGAASGGRRDQVTELARAGMAVGLAGLFIESHPDPKVARCDGPS
ALPLDKLEGFLKQMKAIDDLIKGF------
>KDSA_BDEBA
---------VANDKPFVLFAGLNVLESRDLAMQVCEHFVKVTDKLKIPYV
FKSSFDKANRSSIHSYRGPGMEEGLKIFAELKKTFGVKVITDVHEIHQAK
PVAEVVDVIQLPAFLARQTDLVEAMARTGAVINVKKPQFLSPGQMGNIVD
KFAECGNDKIILCDRGTNFGYDNLVVDTLGFNIMKKVSKGSPVILDATHA
LQCRDPFGAASGGRRGQVAELSRAGLAVGLAGLFIESHPNPDKALCDGPS
ALPLSKVEPFLQQMKALDDLVKSF------
>UniRef100_Q6LNB8     2-dehydro-3-deoxyphosphooctonate aldolase n=1 Tax=Photobacterium profundum RepID=KDSA_PHOPR
KTVRVGDIDVANDKPFVLFGGMNVLESRDLAMKICEHYVEVTNKLGIPFV
FKASFDKANRSSVHSYRGPGMEEGLKIFQELKDTFGVKIITDIHEIYQAQ
PVADVVDVIQLPAFLARQTDLVEAMAKTGAVINVKKPQYMSPGQVGNIVE
KFAECDNENVILCERGALHGYDNLVVDMLGFDVMKKASKGSPIIFDVTHA
LQCRDPLGAASGGRREQTVDLARSGIATGIAGLFMEAHPAPDQARCDGPS
AFPLDKLEPFLNQIKQLDDLIKGFEAIEIN
>Q1Z2A5_PHOPR/11-277
------DIDVANDKPFVLFGGMNVLESRDLAMKICEHYVEVTNKLGIPFV
FKASFDKANRSSVHSYRGPGMEEGLKIFQELKDTFGVKIITDIHEIYQAQ
PVADVVDVIQLPAFLARQTDLVEAMAKTGAVINVKKPQYMSPGQVGNIVE
KFAECDNENVILCERGALHGYDNLVVDMLGFDVMKKASKGSPIIFDVTHA
LQCRDPLGAASGGRREQTVDLARSGIATGIAGLFMEAHPTPDQARCDGPS
AFPLDKLEPFLNQIKQLDDLIKG-------
>Q1ZJD2_9VIBR/11-277
------DIDVANDKPFVLFGGMNVLESRDLAMQMCEHYVKVTEKLGIPYV
FKASFDKANRSSVHSYRGPGMEEGLKIFQELKDTFGVKIITDIHEKEQAQ
PVADVVDVIQLPAFLARQTDLVEAMAKTGAVINVKKPQFMSPGQVGNIVE
KFAECDNHNVILCERGVLHGYDNLVVDMLGFDVMKKASKGSPIIFDVTHA
LQCRDPLGAASGGRREQTVDLARSGIATGIAGLFMEAHPTPDLALCDGPS
AFPLDKLEPFLAQIKQLDDLIKS-------
>Q2C6E5_9GAMM/11-277
------DIDVANDKPFVLFGGMNVLESRDLAMQMCEHYVKVTEKLGIPFV
FKASFDKANRSSVHSYRGPGMEEGLKIFQELKDTFGVKIITDIHEKDQAQ
PVADVVDVIQLPAFLARQTDLVEAMAKTGAVINVKKPQFMSPGQVGNIVE
KFAECDNHNVILCERGVLHGYDNLVVDMLGFDVMKKASQGSPIIFDVTHA
LQCRDPQGAASGGRREQTVDLARSGIATGIAGLFMEAHPTPDLARCDGPS
AFPLDKLEPFLAQIKQLDDLIKS-------
>A7K3F5_9VIBR/10-276
------HIEVANDKPFTLFGGMNVLESRDLAMQICEYYVKVTEKLGIPYV
FKASFDKANRSSVHSYRGPGLDEGMKIFQELKDTFGVKIITDVHTEAQAQ
PVAEVVDVIQLPAFLARQTDLVEAMAKTGAVINVKKPQFMSPGQVGNIVE
KFGECGNDRIILCERGACHGYDNLVVDMLGFGVMKKASQGSPIIFDVTHS
LQMRDPSGAASGGRREQTVELALSGMATGIAGLFMEAHPEPNKAKCDGPS
AFPLAKLEQFLSQVKQVDDLVKS-------
>UniRef100_Q5E6S9     2-dehydro-3-deoxyphosphooctonate aldolase n=2 Tax=Vibrio fischeri RepID=KDSA_VIBF1
KTVKIGNIDVANDKPFTLFAGMNVLESRDLAMQICEKYVEVTDRLGIPYV
FKASFDKANRSSVHSYRGPGMEEGLKIFQELKDTFGVKIITDIHTEAQAQ
PVADVVDVIQLPAFLARQTDLVEAMAKTGAVINVKKPQFMSPDQVGNIID
KFSECGNENIILCERGSCMGYDNLVVDMLGFGVMKKASNGSPIIFDVTHS
LQNRDPSGKASGGRRSQTVELAKAGLATGIAGLFIEAHPNPDKALCDGPS
ALPLDQLEPFLKQMKSLDDLIKGFEHIDIK
>UniRef100_B6EHH9       2-dehydro-3-deoxyphosphooctonate aldolase n=1 Tax=Aliivibrio salmonicida (strain LFI1238) RepID=KDSA_ALISL
KTVKIGNIDVANDKPFTLFAGMNVLESRDLAMRMCETYVEITDRLGIPYV
FKASFDKANRSSVHSYRGPGMEEGLKIFQELKDTFGVKIITDIHTEAQAQ
PVADVVDVIQLPAFLARQTDLVETMARTGAVINVKKPQFMSPDQVGNIVD
KFAECGNENIILCERGSCMGYDNLVVDMLGFGVMKKVSNGSPIIFDVTHS
LQNRDPSGKASGGRRSQTVELAKAGLATGIAGLFIEAHPTPDKALCDGPS
ALPLDQLEPFLKQMKALDDLIKGFEHIDIK
>A5L8D7_9GAMM/10-276
------DMPIANDKPFTLFAGMNVLESRDLAMQICEHYVKVTEKLGIPYV
FKASFDKANRSSVHSYRGPGMEEGLKIFQELKDTFGVKIITDVHTEAQAQ
PVADVVDVIQLPAFLARQTDLVEAMAKTGAVINVKKPQFMSPNQVGNIVD
KFAECGNDKIILCERGSCMGYDNLVVDMLGFGVMKKSSNGSPIIFDVTHS
LQMRDPSGAASGGRREQTVELAKAGLATGIAGLFIEAHPNPDQARCDGPS
ALPLDKLEPFLKQMKALDDLIKG-------
>A3V064_VIBSP/10-276
------DMPIANDKPFTLFAGMNVLESRDLAMQICEHYVKVTEKLGIPYV
FKASFDKANRSSVHSYRGPGMEEGLKIFQELKDTFGVKIITDIHTEAQAQ
PVADVVDVIQLPAFLARQTDLVEAMAKTGAVVNVKKPQFMSPDQVGNIVD
KFAECGNDNIILCERGSCMGYDNLVVDMLGFGVMKKSSNGSPIIFDVTHA
LQMRDPSGAASGGRREQTVELAKAGLATGIAGLFLEAHPNPDQARCDGPS
ALPLDKLEPFLKQMKALDDLIKG-------
>A3Y4B6_9VIBR/10-276
------NMPIANDKPFTLFAGMNVLESRDLAMQICEHYVKVTEKLGIPYV
FKASFDKANRSSVHSYRGPGMEEGLKIFQELKDTFGVKIITDIHTEAQAQ
PVADVVDVIQLPAFLARQTDLVEAMAKTGAVINVKKPQFMSPDQVGNIVD
KFAECGNDNIILCERGSCMGYDNLVVDMLGFGVMKKSSNGSPIIFDVTHA
LQMRDPSGAASGGRREQTVELAKAGIATGIAGLFLEAHPNPDQARCDGPS
ALPLDKLEPFLKQMKALDDLIKG-------
>A6D987_9VIBR/10-276
------DIPVANDKPFTLFAGMNVLESRDLAMQICEHYVKVTEKLGIPYV
FKASFDKANRSSVHSYRGPGLEEGMKIFQELKDTFGVKIITDVHTEEQAQ
PVADVVDVIQLPAFLARQTDLVEAMAKTNAVINVKKPQFMSPGQVGNIVD
KFAECGNDKIILCERGSCHGYDNLVVDMLGFGVMKKASNGSPIIFDVTHS
LQMRDPSGAASGGRREQTVELAKAGLATGIAGLFIEAHPNPDKALCDGPS
ALPLDKLEPFLAQMKALDDLIKG-------
>UniRef100_A5F692     2-dehydro-3-deoxyphosphooctonate aldolase n=13 Tax=Vibrio cholerae RepID=KDSA_VIBC3
KIVHVGDIPVANDKPFTLFAGMNVLESRDLAMQICEHYVKVTDKLGIPYV
FKASFDKANRSSVHSYRGPGLEEGMKIFQELKETFGVKIITDVHTEAQAQ
PVADVVDVIQLPAFLARQTDLVEAMAKTGAVINVKKPQFMSPGQVGNIVE
KFAECGNDKVILCERGSCHGYDNLVVDMLGFGVMKQASNGSPIIFDVTHS
LQMRDPSGAASGGRREQTVELAKAGLATGIAGLFIEAHPNPDKARCDGPS
ALPLDKLEPFLAQMKALDDLIKSFAHIDIR
>KDSA_VIBVY
---------VANDKPFTLFAGMNVLESRDLAMQICEHYVKVTDKLGIPYV
FKASFDKANRSSVHSYRGPGLEEGMKIFQELKDTFGVKIITDVHTEAQAQ
PVADVVDVIQLPAFLARQTDLVEAMAKTGAVINVKKPQFMSPGQVGNIVE
KFAECGNDKIILCERGSCHGYDNLVVDMLGFGVMKKASKGSPIIFDVTHS
LQMRDPSGAASGGRREQTVELAKAGLATGIAGLFIEAHPNPDQARCDGPS
ALPLDKLEPFLAQMKALDDLVKSF------
>UniRef100_A7MY69     2-dehydro-3-deoxyphosphooctonate aldolase n=1 Tax=Vibrio harveyi (strain ATCC BAA-1116 / BB120) RepID=KDSA_VIBHB
KIVNIGDIQVANDKPFTLFAGMNVLESRDLAMQICEHYVKVTDKLGIPYV
FKASFDKANRSSVHSYRGPGLEEGMKIFQELKDTFGVKIITDVHTEAQAQ
PVADVVDVIQLPAFLARQTDLVEAMAKTGAVINVKKPQFMSPGQVGNIVE
KFAECGNENIILCERGSCMGYDNLVVDMLGFGVMKNASKGSPIIFDVTHS
LQMRDPSGAASGGRREQTVELAKAGLATGIAGLFIEAHPNPDQARCDGPS
ALPLDKLEPFLAQMKSLDDLIKSFADIDIK
>KDSA_VIBPA
---------VANDKPFTLFAGMNVLESRDLAMQICEHYVKVTDKLGIPYV
FKASFDKANRSSVHSYRGPGLEEGMKIFQELKDTFGVKIITDVHTEAQAQ
PVADVVDVIQLPAFLARQTDLVEAMAKTGAVINVKKPQFMSPGQVGNIVE
KFAECGNDKIILCERGSCHGYDNLVVDMLGFGVMKNASKGSPIIFDVTHS
LQMRDPSGAASGGRREQTVELAKAGLATGIAGLFIEAHPNPDQARCDGPS
ALPLDKLEPFLAQMKSLDDLIKSF------
>Q1V3A5_VIBAL/10-276
------DIQVANDKPFTLFAGMNVLESRDLAMQICEHYVKVTEKLGIPYV
FKASFDKANRSSVHSYRGPGLEEGMKILQELKDTFGVKIITDVHTEAQAQ
PVADVVDVIQLPAFLARQTDLVEAMAKTGAVINVKKPQFMSPGQVGNIVE
KFAECGNDKIILCERGSCHGYDNLVVDMLGFGVMKNASKGSPIIFDVTHS
LQMRDPSGAASGGRREQTVELAKAGLATGIAGLFIEAHPNPDQARCDGPS
ALPLDKLEPFLAQMKSLDDLIKS-------
>A7K6G7_9VIBR/25-291
------DIQVANDKPFTLFAGMNVLESRDLAMQICEHYVKVTEKLGIPYV
FKASFDKANRSSVHSYRGPGLEEGMKIFQELKDTFGVKIITDVHTEAQAQ
PVADVVDVIQLPAFLARQTDLVEAMAKTGAVINVKKPQFMSPGQVGNIVE
KFAECGNDKIILCERGSCHGYDNLVVDMLGFGVMKNASKGSPIIFDVTHS
LQMRDPSGAASGGRREQTVELAKAGLATGIAGLFIEAHPNPDQARCDGPS
ALPLDKLEPFLAQMKSLDDLIKS-------
>UniRef100_Q7VMV6     2-dehydro-3-deoxyphosphooctonate aldolase n=1 Tax=Haemophilus ducreyi RepID=KDSA_HAEDU
KSVTVGQLEIANDRPFTLFGGMNVLESRDMAMRVCEKYVAVTNKLNVPYI
FKASFDKANRSSIHSYRGPGMEEGLKIFQELKQTFGVNIITDVHEIYQCQ
PVAEVVDIIQLPAFLARQTDLVEAMARTGAVINVKKPQFLSPGQMGNIVE
KIVECGNQQIILCDRGTNFGYDNLVVDMLSFNIMKKVSDGCPVIFDVTHA
LQCRDPFGSASGGRRDQVTELARAGLATGLAGLFLEAHPDPNTAKCDGPS
ALPLDKLEAFVAQMKAIDNLVKSFAELDTA
>KDSA_PASMU/10-276
------EIEISNDKPFVLFGGMNVLESRDMAMQVCEAYVKVTEKLGVPYV
FKASFDKANRSSIHSYRGPGMEQGLKIFQELKDTFGVKLITDVHEIYQCQ
PVAEVVDIIQLPAFLARQTDLVAAMAKTGAIINVKKPQFLSPGQMGNIVE
KIEECGNDNVILCDRGTNFGYDNLVVDMLGFSVMKKVSKGCPVIFDVTHA
LQCRDPFGAASGGRRGQVTELARAGMAVGLAGLFLEAHPNPSQAKCDGPS
ALPLSALEGFVHQMKAIDDLVKH-------
>KDSA_HAES1/3-276
QVIQLGNIEIGNNKPFVLFGGMNVLESRDMAMQVCEKYVEVTQKLGVPYI
FKASFDKANRSSIHSYRGPGMEEGLKIFQELKETFGVKVITDVHEIYQCR
PVAEVVDIIQLPAFLARQTDLVEAMARTGAVINVKKPQFLSPGQIGNIVE
KIAECGNNKVILCDRGTNFGYDNLVVDMLGFNIMKKVSQGCPVIFDVTHS
LQCRDPFGAASGGRRDQVTELARSGMAIGLAGLFLESHPNPNQAKCDGPS
ALPLSKLEPFIAQMKAIDDLVKS-------
>UniRef100_B0UUE2       2-dehydro-3-deoxyphosphooctonate aldolase n=1 Tax=Haemophilus somnus (strain 2336) RepID=KDSA_HAES2
QVIQLGNIEIGNNKPFVLFGGMNVLESRDMAMQVCEKYVEVTQKLGVPYI
FKASFDKANRSSIHSYRGPGMEEGLKIFQELKETFGVKVITDVHEIYQCR
PVAEVVDIIQLPAFLARQTDLVEAMARTGAVINVKKPQFLSPGQIGNIVE
KIAECGNNKVILCDRGTNFGYDNLVVDMLGFNIMKKVSQGCPVIFDVTHS
LQCRDPFGAASGGRRDQVTELARSGMAIGLAGLFLESHPNPNQAKCDGPS
ALPLSKLEPFVAQMKAIDDLVKSFEEIDTS
>UniRef100_Q65TB4     2-dehydro-3-deoxyphosphooctonate aldolase n=1 Tax=Mannheimia succiniciproducens (strain MBEL55E) RepID=KDSA_MANSM
KIVRIGDINVANDNPFVLFGGMNVLESRDMAMQVCEKYVEVTNKLGVPYV
FKASFDKANRSSIHSYRGPGMEEGLKIFQELKQTFGVKIITDVHEIYQCK
PVAEVADVIQLPAFLARQTDLVEAMARTGAVINVKKPQFLSPGQMGNIVE
KIEECGNDKVILCDRGSNFGYDNLVVDMLGFGVMKKVSKGAPVIFDVTHS
LQCRDPFGAASGGRRDQVTELARAGLAVGIAGLFLEAHPDPNNAKCDGPS
ALPLSVLEGFVSQMKALDDLVKSFPQLDTS
>UniRef100_A6VP95     2-dehydro-3-deoxyphosphooctonate aldolase n=1 Tax=Actinobacillus succinogenes (strain ATCC 55618 / 130Z) RepID=KDSA_ACTSZ
KTVKIGNIDVANHKPFVLFGGMNVLESRDMAMQVCEKYVEVTDKLGVPYV
FKASFDKANRSSIHSYRGPGMEEGLKIFQELKKTFGVKVIADVHEIYQCN
PVAEVVDVIQLPAFLARQTDLVEAMARTGAVINVKKPQFLSPGQMGNIVE
KIEECGNDKVILCDRGTNFGYDNLVVDMLGFGVMKKASKGCPVIFDVTHS
LQCRDPFGAASGGRREQVTELARAGMAVGIAGLFLEAHPDPNNAKCDGPS
ALPLSALEGFVVQMKAIDELVKSFPELDTS
>A4N9U5_HAEIN/10-276
------NIDVANDKPFVLFGGMNVLESRDMAMQVCEAYVKVTEKLGVPYV
FKASFDKANRSSIHSYRGPGMEEGLKIFQELKDTFGVKIITDVHEIYQCQ
PVADVVDVIQLPAFLARQTDLVEAMARTGAVINVKKPQFLSPGQMGNIVD
KFEECGNDKIILCDRGSNFGYDNLIVDMLGFSVMKKASKGSPVIFDVTHS
LQCRDPFGAASSGRRAQVTELARSGLAVGIAGLFLEAHPNPNQAKCDGPS
ALPLSALEGFVSQMKAIDDLVKS-------
>A4NFI7_HAEIN/3-276
KIVKIGNIDIANDKPFVLFGGMNVLESRDMAMQVCESYVKVTEKLGVPYV
FKASFDKANRSSIHSYRGPGMEEGLKIFQELKDTFGVKIITDVHEIYQCQ
PVADVVDVIQLPAFLARQTDLVEAMAKTGAVINVKKPQFLSPGQMGNIME
KIEECGNDKIILCDRGTNFGYDNLIVDMLGFSVMKKASKGSPVIFDVTHS
LQCRDPFGAASSGRRAQVTELARSGLAVGIAGLFLEAHPNPNQAKCDGPS
ALPLSALEGFVFQMRAIDDLVKS-------
>A4P0G1_HAEIN/2-257
-----------------LFGGMNVLESRDMAMQVCEAYVKVTEKLGVPYV
FKASFDKANRSSIHSYRGPGMEEGLKIFQELKDTFGVKIITDVHEIYQCQ
PVADVVDVIQLPAFLARQTDLVEAMARTGAVINVKKPQFLSPGQMGNIVE
KIEECGNDKIILCDRGTNFGYDNLIVDMLGFSVMKKASKGSPVIFDVTHS
LQCRDPFGAASSGRRAQVTELARSGLAVGIAGLFLEAHPNPNQAKCDGPS
ALPLSALEGFVFQMKAIDDLVKS-------
>A4N0U1_HAEIN/10-276
------NIDVANDKPFVLFGGMNVLESRDMAMQVCEAYVKVIEKLGVPYV
FKASFDKANRSSIHSYRGPGMEEGLKIFQELKETFGVKIITDVHEIYQCQ
PVADVVDIIQLPAFLARQTDLVEAMAKTGAVINVKKPQFLSPGQMGNIVE
KIEECGNDKIILCDRGTNFGYDNLIVDMLGFSVMKKASKGSPVIFDVTHS
LQCRDPFGAASGGRRAQVTELARSGLAVGIAGLFLEAHPNPNQAKCDGPS
ALPLSALEGFVSQMKAIDDLVKS-------
>UniRef100_A5UCE8     2-dehydro-3-deoxyphosphooctonate aldolase n=1 Tax=Haemophilus influenzae (strain PittEE) RepID=KDSA_HAEIE
KIVKIGNIDVANDKPFVLFGGMNVLESRDMAMQVCESYVKVTEKLGVPYV
FKASFDKANRSSIHSYRGPGMEEGLKIFQELKDTFGVKIITDVHEIYQCQ
PVADVVDIIQLPAFLARQTDLVEAMAKTGAVINVKKPQFLSPSQMGNIVE
KIEECGNDKIILCDRGTNFGYDNLIVDMLGFSVMKKASKGSPVIFDVTHS
LQCRDPFGAASSGRRAQVTELARSGLAVGIAGLFLEAHPNPNQAKCDGPS
ALPLSALEGFVFQMKAIDDLVKSFPELDTS
>A4NMT8_HAEIN/10-276
------NIDVANDKPFVLFGGMNVLESRDMAMQVCESYVKVTEKLGVPYV
FKASFDKANRSSIHSYRGPGMEEGLKIFQELKDTFGVKIITDVHEIYQCQ
PVADVVDIIQLPAFLARQTDLVEAMAKTGAVINVKKPQFLSPSQMGNIVE
KIEECGNDKIILCDRGTNFGYDNLIVDMLGFSVMKKASKGSPVIFDVTHS
LQCRDPFGAASSGRRAQVTELARSGLAVGIAGLFLEAHPNPNQAKCDGPS
ALPLSALEGFVFQMRAIDDLVKS-------
>A5UEF6_HAEIG/10-276
------NIDVANDKPFVLFGGMNVLESRDMAMQVCEAYVKVTEKLGVPYV
FKASFDKANRSSIHSYRGPGMEEGLKIFQELKDTFGVKIITDVHEIYQCQ
PVADVVDIIQLPAFLARQTDLVEAMAKTGAVINVKKPQFLSPSQMGNIVE
KIEECGNDKIILCDRGTNFGYDNLIVDMLGFSVMKKASKGNPVIFDVTHS
LQCRDPFGAASSGRRAQVTELARSGLAVGIAGLFLEAHPNPNQAKCDGPS
ALPLSALEGFVSQMKAIDDLVKS-------
>UniRef100_Q4QKR7     2-dehydro-3-deoxyphosphooctonate aldolase n=2 Tax=Haemophilus influenzae RepID=KDSA_HAEI8
KIVKIGNIDVANDKPFVLFGGMNVLESRDMAMQVCEAYVKVTEKLGVPYV
FKASFDKANRSSIHSYRGPGMEEGLKIFQELKDTFGVKIITDVHEIYQCQ
PVADVVDIIQLPAFLARQTDLVEAMAKTGAVINVKKPQFLSPGQMGNIVE
KIEECGNDKIILCDRGTNFGYDNLIVDMLGFSVMKKASKGSPVIFDVTHS
LQCRDPFGAASSGRRAQVTELARSGLAVGIAGLFLEAHPNPNQAKCDGPS
ALPLSALEGFVSQMKAIDDLVKSFPELDTS
>KDSA_HAEIN
---------VANDKPFVLFGGMNVLESRDMAMQVCEAYVKVTEKLGVPYV
FKASFDKANRSSIHSYRGPGMEEGLKIFQELKDTFGVKIITDVHEIYQCQ
PVADVVDIIQLPAFLARQTDLVEAMAKTGAVINVKKPQFLSPSQMGNIVE
KIEECGNDKIILCDRGTNFGYDNLIVDMLGFSVMKKASKGSPVIFDVTHS
LQCRDPFGAASSGRRAQVTELARSGLAVGIAGLFLEAHPNPNQAKCDGPS
ALPLSALEGFVSQMKAIDDLVKSF------
>KDSA_PASHA/10-276
------NLEIANDKPFTLFGGMNVLESRDMAMAVCEKYVEVTNKLGVPYV
FKASFDKANRSSIHSYRGPGMEEGLKIFQELKDTFGVKIITDVHEIYQCK
PVAEVVDIIQLPAFLARQTDLVEAMARTGAVINVKKPQFLSPGQMGNIVE
KIEECGNDQVILCDRGTNFGYDNLVVDMLGFSVMKQVSKGCPVIFDVTHS
LQCRDPFGAASSGRRAQVTELARAGLAVGIAGLFLEAHPDPNNAKCDGPS
ALPLSTLEAFVGQMKAIDDLVKS-------
>A7JUS6_PASHA/10-276
------NIEVANHKPFTLFGGMNVLESRDMALRVCEQYVEVTQKLNVPYV
FKASFDKANRSSIHSYRGPGMEEGLKIFQELKQTFGVNIITDVHEIYQCK
PVAEVVDVIQLPAFLARQTDLVEAMARTGAVINVKKPQFLSPGQMGNIVE
KIAECGNDQVILCDRGTNFGYDNLVVDMLGFGIMKKVSKGCPVIFDVTHS
LQCRDPFGAASGGRRDQVTELARSGMAIGLAGLFLEAHPDPNSAKCDGPS
ALPLSKLEAFVSQMKAIDELVKS-------
>A3N2M6_ACTP2
---------VANDKPFTLFGGMNVLESRDMAMRVCEQYVEVTNKLGVPYV
FKASFDKANRSSIHSYRGPGMEEGLKIFQELKDTFGVSIITDVHEIYQCK
PVAEVVDIIQLPAFLARQTDLVEAMARTGVVINVKKPQFLSPGQMGNIVE
KIAECGNENVILCDRGTNFGYDNLVVDMLGFNIMKKVSKGCPVIFDVTHS
LQCRDPFGAASGGRRDQVTELARSGMAIGLAGLFLEAHPDPNSAKCDGPS
ALPLSKLEAFVSQMKAIDDLVKSF------
>A3N3X8_ACTP2/10-276
------NIEVANDKPFTLFGGMNVLESRDMAMRVCEQYVEVTNKLGVPYV
FKASFDKANRSSIHSYRGPGMEEGLKIFQELKDTFGVNIITDVHEIYQCK
PVAEVVDIIQLPAFLARQTDLVEAMARTGAVINVKKPQFLSPGQMGNIVE
KIAECGNENVILCDRGTNFGYDNLVVDMLGFNIMKKVSKGCPVIFDVTHS
LQCRDPFGAASGGRRDQVTELARSGMAIGLAGLFLEAHPDPNNAKCDGPS
ALPLSKLEAFVSQMKAIDDLVKS-------
>UniRef100_B0BU69       2-dehydro-3-deoxyphosphooctonate aldolase n=1 Tax=Actinobacillus pleuropneumoniae serotype 3 (strain JL03) RepID=KDSA_ACTPJ
KIVKVGNIEVANDKPFTLFGGMNVLESRDMAMRVCEQYVEVTNKLGVPYV
FKASFDKANRSSIHSYRGPGMEEGLKIFQELKDTFGVNIITDVHEIYQCK
PVAEVVDIIQLPAFLARQTDLVEAMARTGAVINVKKPQFLSPGQMGNIVE
KIAECGNENVILCDRGTNFGYDNLVVDMLGFNIMKKVSKGCPVIFDVTHS
LQCRDPFGAASGGRRDQVTELARSGMAIGLAGLFLEAHPDPNSAKCDGPS
ALPLSKLEAFVSQMKAIDDLVKSFEEIDTS
>UniRef100_Q2NRS7       2-dehydro-3-deoxyphosphooctonate aldolase n=1 Tax=Sodalis glossinidius (strain morsitans) RepID=KDSA_SODGM
LVVNIGDIQAANDLPFVLFGGMNVLESRDLAMRICEHYVTVTEKLGIPYV
FKASFDKANRSSIHSYRGPGLDEGMKIFSELKAQFGVKVITDVHEAGQAQ
SVADVVDVIQLPAFLARQTDLVEAMARTGAVINVKKPQFISPGQVGNIVD
KFREAGNHQVILCDRGSNFGYDNLVVDMLGFNVMKQVSGGCPVIFDVTHA
LQTRDPFGAASGGRRAQVSELARAGMAVGIAGLFIEAHPDPANAKCDGPS
ALPIAKLEPFLRQMKAIDELVKSFPELDTG
>UniRef100_B4EVS0       2-dehydro-3-deoxyphosphooctonate aldolase n=1 Tax=Proteus mirabilis (strain HI4320) RepID=KDSA_PROMH
KVVSIGDIKVANNLPFVLFGGMNVLESRDLAMRICEHYVTVTQKLDIPYV
FKASFDKANRSSIHSYRGPGLDEGMKIFQELKETFGVKIITDVHEPSQAQ
PVSEVVDVIQLPAFLARQTDLVEAMAKTGAVINVKKPQFVSPGQMGNIVE
KFKEGGNDQVILCDRGSNFGYDNLVVDMLGFHVMMQASEGAPVIFDVTHS
LQCRDPFGAASGGRRGQVAELARAGMAVGLAGLFLEAHPDPDHARCDGPS
ALPLAKLEPFLAQIKAIDSLVKSFPELDTS
>UniRef100_Q6D547     2-dehydro-3-deoxyphosphooctonate aldolase n=1 Tax=Erwinia carotovora subsp. atroseptica RepID=KDSA_ERWCT
KVVKIGDIPVANDLPFVLFGGMNVLESRDLAMRICEHYVTVTQKLGIPYV
FKASFDKANRSSIHSYRGPGLEEGMKIFQELKQTFGVKIITDVHDSHQAQ
PVADVVDVIQLPAFLARQTDLVEAMAKTGAVINVKKPQFVSPGQMGNIVD
KFIEGGNDQIILCDRGSNFGYDNLVVDMLGFNVMKHASNGSPVIFDVTHA
LQCRDPFGAASGGRRGQVTELARAGMAVGLAGLFIEAHPDPANAKCDGPS
ALPLDKLEPFLQQIKAIDDLVKSFPELDTS
>A7MKA7_ENTS8/10-276
------DINVANDLPFVLFGGMNVLESRDLAMRICEHYVTVTQKLGIPYV
FKASFDKANRSSIHSYRGPGLEEGMKIFQELKQTFGVKIITDVHTAEQAQ
PVADVVDVIQLPAFLARQTDLVEAMAKTGAVINVKKPQFISPGQIGNIVD
KFKEGGNEQVILCDRGTNFGYDNLVVDMLGFGVMKKVSGNAPVIFDVTHA
LQCRDPFGAASSGRRAQVTELARAGMATGLAGLFIEAHPDPENAKCDGPS
ALPLAKLEAFLTQIKAIDDLVKS-------
>UniRef100_B2VEI7       2-dehydro-3-deoxyphosphooctonate aldolase n=1 Tax=Erwinia tasmaniensis (strain DSM 17950 / Et1/99) RepID=KDSA_ERWT9
KVVSIGDIKVANDLPFVLFGGMNVLESRDLAMRICEHYVTVTQKLGIPYV
FKASFDKANRSSIHSYRGPGLEEGMKIFQEIKQAFGVKIITDVHEASQAQ
TVADVVDVIQLPAFLARQTDLVEAMAKTGAVINVKKPQFVSPGQMGNIVD
KFAEGGNENVILCDRGANFGYDNLVVDMLGFNVMKQVSNNSPVIFDVTHA
LQCRDPMGAASSGRRGQVSELARAGMAVGIAGLFIEAHPDPANAKCDGPS
ALPLDKLEPFLLQMKAIDDLVKSFPELDTN
>UniRef100_A4WBC2     2-dehydro-3-deoxyphosphooctonate aldolase n=1 Tax=Enterobacter sp. (strain 638) RepID=KDSA_ENT38
KVVSIGDINVANDLPFVLFGGMNVLESRDLAMRICEHYVTVTQKLGIPYV
FKASFDKANRSSINSYRGPGLEEGMKIFQELKQTFGVKVITDVHEASQAQ
PVAEVVDVIQLPAFLARQTDLVEAMAKTGAVINVKKPQFVSPGQMGNIVD
KFIEGGNDQIILCDRGANFGYDNLVVDMLGFSVMKKVSNNSPVIFDVTHA
LQCRDPFGAASSGRRGQVTELARAGMATGIAGLFIEAHPDPANAKCDGPS
ALPLDKLEPFLKQIKAIDDLVKSFDELDTS
>A6TAN5_KLEPN/10-276
------DINVANDLPFVLFGGMNVLESRDLAMRICEHYVTVTQKLGIPYV
FKASFDKANRSSIHSYRGPGLEEGMKIFQELKQTFGVKIITDVHEASQAQ
PVADVVDVIQLPAFLARQTDLVEAMAKTGAVINVKKPQFVSPGQMGNIVD
KFIEGGNDKVILCDRGANFGYDNLVVDMLGFGVMKKASNNSPVIFDVTHA
LQCRDPFGAASGGRRAQVSELARAGMAVGIAGLFIEAHPDPDHAKCDGPS
ALPLDKLEPFLKQMKAIDDLVKS-------
>A9MPA5_SALAR
---------VANDLPFVLFGGMNVLESRDLAMRICEHYVTVTQKLGIPYV
FKASFDKANRSSIHSYRGPGLEEGMKIFQELKQTFGVKVITDVHEASQAQ
PVADVVDVIQLPAFLARQTDLVEAMAKTGAVINVKKPQFVSPGQMGNIVD
KFHEGGNDKVILCDRGANFGYDNLVVDMLGFGVMKKVSGNCPVIFDVTHA
LQCRDPFGAASGGRRGQVTELARAGMAVGLAGLFLESHPDPANAKCDGPS
ALPLAKLEQFLTQIKAIDDLVKSF------
>KDSA_SALCH
---------VANDLPFVLFGGMNVLESRDLAMRICEHYVTVTQKLGIPYV
FKASFDKANRSSIHSYRGPGLEEGMKIFQELKQTFGVKVITDVHEASQAQ
PVADVVDVIQLPAFLARQTDLVEAMAKTGAVINVKKPQFVSPGQMGNIVD
KFHEGGNDKVILCDRGANFGYDNLVVDMLGFSVMKKVSGNSPVIFDVTHA
LQCRDPFGAASGGRRGQVTELARAGMAVGLAGLFLESHPDPANAKCDGPS
ALPLAKLEQFLTQIKAIDDLVKSF------
>KDSA_SALPA
---------VANDLPFVLFGGMNVLESRDLAMRICEHYVTVTQKLGIPYV
FKASFDKANRSSIHSYRGPGLEEGMKIFQELKQTFGVKVITDVHEASQVQ
PVADVVDVIQLPAFLARQTDLVEAMAKTGAVINVKKPQFVSPGQMGNIVD
KFHEGGNDKVILCDRGANFGYDNLVVDMLGFSVMKKVSGNSPVIFDVTHA
LQCRDPFGAASGGRRGQVTELARAGMAVGLAGLFLESHPDPANAKCDGPS
ALPLAKLEQFLTQIKAIDDLVKSF------
>KDSA_CITK8
---------VANDLPFVLFGGMNVLESRDLAMRICEHYVTVTQKLGIPYV
FKASFDKANRSSIHSYRGPGLEEGMKIFQELKQTFGVKVITDVHEASQAQ
PVADVVDVIQLPAFLARQTDLVEAMAKTGAVINVKKPQFVSPGQMGNIVD
KFHEGGNDKVILCDRGANFGYDNLVVDMLGFSVMKKVSGNSPVIFDVTHA
LQCRDPFGAASGGRRAQVTELARAGMAVGLAGLFIEAHPDPEHAKCDGPS
ALPLAKLEPFLKQIKAIDDLVKSF------
>UniRef100_B7LSH5       2-dehydro-3-deoxyphosphooctonate aldolase n=1 Tax=Escherichia fergusonii (strain ATCC 35469 / DSM 13698 / CDC 0568-73) RepID=KDSA_ESCF3
KVVSIGDINVANDLPFVLFGGMNVLESRDLAMRICEHYVTVTQKLGIPYV
FKASFDKANRSSIHSYRGPGLEEGMKIFQELKQTFGVKIITDVHEPSQAQ
PVADVVDVIQLPAFLARQTDLVEAMAKTGAVINVKKPQFVSPGQMGNIVD
KFKEGGNDKVILCDRGANFGYDNLVVDMLGFSVMKKVSGNSPVIFDVTHA
LQCRDPFGAASGGRRAQVTELARAGMAVGLAGLFIEAHPDPEHAKCDGPS
ALPLAKLEPFLKQMKAIDELVKGFEELDTS
>KDSA_ECOL5/10-276
------DINVANDLPFVLFGGMNVLESRDLAMRICEHYLTVTQKLGIPYV
FKASFDKANRSSIHSYRGPGLEEGMKIFQELKQTFGVKIITDVHEPSQAQ
PVADVVDVIQLPAFLARQTDLVEAMAKTGAVINVKKPQFVSPGQMGNIVD
KFKEGGNEKVILCDRGANFGYDNLVVDMLGFSIMKKVSGNSPVIFDVTHA
LQCRDPFGAPSGGRRAQVAELARAGMAVGLAGLFIEAHPDPEHAKCDGPS
ALPLAKLEPFLKQMKAIDDLVKG-------
>UniRef100_Q8FHZ8     2-dehydro-3-deoxyphosphooctonate aldolase n=1 Tax=Escherichia coli O6 RepID=KDSA_ECOL6
KVVSIGDINVANDLPFVLFGGMNVLESRDLAMRICEHYVTVTQKLGIPYV
FKASFDKANRSSIHSYRGPGLEEGMKIFQELKQTFGVKIITDVHEPSQAQ
PVADVVDVIQLPAFLARQTDLVEAMAKTGAVINVKKPQFVSPGQMGNIVD
KFKEGGNEKVILCDRGANFGYDNLVVDMLGFSIMKKVSGNSPVIFDVTHA
LQCRDPFGAASGGRRAQVTELARAGMAVGLAGLFIEAHPDPEHAKCDGPS
ALPLAKLEPFLKQMKAIDDLVKGFEELDTS
>KDSA_ECO57/10-276
------DINVANDLPFVLFGGMNVLESRDLAMRICEHYVTVTQKLGIPYV
FKASFDKANRSSIHSYRGPGLEEGMKIFQELKQTFGVKIITDVHEPSQAQ
PVADVVDVIQLPAFLARQTDLVEAMAKTGAVINVKKPQFVSPGQMGNIVD
KFKEGGNEKVILCDRGANFGYDNLVVDMLGFSIMKKVSGNSPVIFDVTHA
LQCRDPFGAASGGRRAQVAELARAGMAVGLAGLFIEAHPDPEHAKCDGPS
ALPLAKLEPFLRQMKAIDDLVKG-------
>A2UH75_ECOLX/10-276
------DINVANDLPFVLFGGMNVLESRDLAMRICEHYVTVTQKLGIPYV
FKASFDKANRSSIHSYRGPGLEEGMKIFQELKQTFGVKIITDVHEPSQAQ
PVADVVDVIQLPAFLARQTDLVEAMAKTGAVINVKKPQFVSPGQMGNIVD
KFKEGGNEKVILCDRGANFGYDNLVVDMLGFSIMKKVSGNSPVIFDVTHA
LQCRDPFGAASGGRRAQVAELARAGMAVGLAGLFIEAHPDPEHAKCDGPS
ALPLAKLEPFLKQMKAIDDLVKG-------
>KDSA_PHOLL/10-276
------DIKVANDLPFVLFGGMNVLESRDLAMSICEHYVTVTQKLGIPYV
FKASFDKANRSSIHSYRGPGLEEGMKIFQELKQTFGVKIITDVHESAQAQ
PVAEVVDVIQLPAFLARQTDLVEAMARTGAVINVKKPQFISPGQMGNIVD
KFKEGGNDQVILCDRGSNFGYDNLVVDMLGFNVMAQATGGHPVIFDVTHS
LQCRDPFGAASGGRRAQVAELARAGMAVGIAGLFLEAHPDPANAMCDGPS
ALPLAKLEPFLSQMKAIDDVVKS-------
>A8GDA7_9ENTR/10-276
------DINVANDLPFVLFGGMNVLESRDLAMRICEHYVTVTQKLGIPYV
FKASFDKANRSSIHSYRGPGLEEGMKIFEEIKKTFGVKTITDVHEASQAQ
PVSEVVDVIQLPAFLARQTDLVEAMAKTGAVINVKKPQFVSPGQMGNIVD
KFKEGGNDQVILCDRGSNFGYDNLVVDMLGINVMKNATGGHPVIFDVTHA
LQTRDPFGAASGGRRAQVAELARAGMAVGLAGLFIEAHPEPNSAKCDGPS
ALPLDKLEPFLVQMKAIDDLVKS-------
>UniRef100_A1JRS8     2-dehydro-3-deoxyphosphooctonate aldolase n=1 Tax=Yersinia enterocolitica serotype O:8 / biotype 1B (strain 8081) RepID=KDSA_YERE8
KVVSIGDIKVANDLPFVLFGGMNVLESRDLAMRICEHYVTVTQKLGIPYV
FKASFDKANRSSIHSYRGPGLEEGMKIFQELKQQFGVKVITDVHEISQCQ
PVAEVVDVIQLPAFLARQTDLVEAMARTGAVINVKKPQFVSPGQMGNIVE
KFKEAGNDQVILCDRGSNFGYDNLVVDMLGINVMVKATGGHPVIFDVTHA
LQCRDPFGSASGGRRAQVAELARAGMAVGLAGLFIEAHPEPNSAKCDGPS
ALPLDKLEPFLMQMKAIDDLVKSFPELDTS
>A6BQZ2_YERPE/10-276
------DINVANDLPFVLFGGMNVLESRDLAMRICEHYVTVTQKLGIPYV
FKASFDKANRSSIHSYRGPGLEEGMKIFQELKQQFGVKVITDVHEASQAQ
PVSEVVDVIQLPAFLARQTDLVEAMARTGAVINVKKPQFVSPGQMGNIVE
KFKEAGNDQVILCDRGSNFGYDNLVVDMLGINVMVQATGGHPVIFDVTHA
LQCRDPFGAASGGRRAQVAELARAGMAVGLAGLFIEAHPEPNSAKCDGPS
ALPLDKLEPFLVQMKAIDDLVKS-------
>A0YEN9_9GAMM/10-276
------SVSISNDLPFVLFGGMNVLESRDMAMTMAEQYVEITQRLGIPYV
FKASFDKANRSSIHSFRGPGLEEGLKIFEEIKQTFNVPVITDIHEIEQAQ
AVADVCDVIQLPAFLARQTDLVAAMAATGNVINIKKPQFLSPSQMKNIVE
KFAECGNDKVMLCERGSNFGYDNLVVDMLGFRTMKEVSGGAPIIFDVTHA
LQCRDPMGAASGGRRHQVAELGRAGMSQKLAGLFLEAHPDPDNAKCDGPS
ALPMAVLEDFLKEMKAVDDLMKS-------
>Q1YSS8_9GAMM/10-276
------DIDVSNDAPMVLFGGMNVLESRDMAMQIAEAYVRATEKLGIPYV
FKASFDKANRSSITSYRGPGLDEGLKIFQEIKQTFNIPLITDVHEIEQAK
PVAEVCDVIQLPAFLARQTDLVQAMAETGAVINVKKPQFLSPGQMGNIVD
KFRECGNDQIMLCERGTCMGYDNLVVDMLGFRTMKDVSGGLPLIFDVTHA
LQCRDPLGAASGGRRHQVAELGRAGIAVGIAGLFLEAHPDPDQARCDGPS
ALPLDKLEPFLAQMKAFDDLIKS-------
>Q70JW1_NEIME/10-276
------NIKISNSLPFTLFGGINVLEDLDSTLFACEKYVEVTEKLKIPYV
FKASFDKANRSSIHSYRGVGLEEGMNIFSAVKDRFGVPVITDVHEPYQCN
AVAEVVDILQLPAFLARQTDLVFAMAQTGRVINIKKPQFLSPEQMKNIVE
KFKEAGNDQLILCERGANFGYDNLVVDMLGFGVMKKTCDDLPVIFDVTHA
LQKRDSGSSASGGRREQVLDLAMAGMATGLAGLFLEAHPNPDKARCDGPS
ALPLDKLEDFLLRVKAVDETVKS-------
>KDSA_NEIMA
---------LGNNLPFVLFGGINVLESLDSTLQTCAHYVEVTRKLGIPYI
FKASFDKANRSSIHSYRGVGLEEGLKIFEKVKAEFGIPVITDVHEPHQCQ
PVAEVCDVIQLPAFLARQTDLVAAMAETGNVINIKKPQFLSPSQMKNIVE
KFHEADNGKLILCERGSSFGYDNLVVDILGFGVMKQTCGNLPVIFDVTHS
LQTRDAGSAASGGRRAQALDLALAGMATRLAGLFLESHPDPKLAKCDGPS
ALPLHLLEDFLIRIKALDDLIKSQ------
>UniRef100_Q9JZ55     2-dehydro-3-deoxyphosphooctonate aldolase n=1 Tax=Neisseria meningitidis serogroup B RepID=KDSA_NEIMB
MDIKINDITLGNNSPFVLFGGINVLESLDSTLQTCAHYVEVTRKLGIPYI
FKASFDKANRSSIHSYRGVGLEEGLKIFEKVKAEFGIPVITDVHEPHQCQ
PVAEVCDVIQLPAFLARQTDLVVAMAKTGNVVNIKKPQFLSPSQMKNIVE
KFHEAGNGKLILCERGSSFGYDNLVVDMLGFGVMKQTCGNLPVIFDVTHS
LQTRDAGSAASGGRRAQALDLALAGMATRLAGLFLESHPDPKLAKCDGPS
ALPLHLLEDFLIRIKALDDLIKSQPILTIE
>UniRef100_A9LZL2       2-dehydro-3-deoxyphosphooctonate aldolase n=1 Tax=Neisseria meningitidis serogroup C (strain 053442) RepID=KDSA_NEIM0
MDIKINDFTLGNNSPFVLFGGINVLESLDSTLQTCAHYVEVTRKLGIPYI
FKASFDKANRSSIHSYRGVGLEEGLKIFEKVKAEFGIPVITDVHEPHQCQ
PVAEVCDVIQLPAFLARQTDLVVAMAKTGNVVNIKKPQFLSPSQMKNIVE
KFHEAGNGKLILCERGSSFGYDNLVVDMLGFGVMKQTCGNLPVIFDVTHS
LQTRDAGSAASGGRRAQALDLALAGMATRLAGLFLESHPDPKLAKCDGPS
ALPLHLLEDFLIRIKALDDLIKSQPILTIE
>UniRef100_A1KUB4     2-dehydro-3-deoxyphosphooctonate aldolase n=1 Tax=Neisseria meningitidis serogroup C / serotype 2a (strain ATCC 700532 / FAM18) RepID=KDSA_NEIMF
MDIKINGITVGNDAPFVLFGGINVLEDLDSTLQTCAHYVEVTRKLGIPYI
FKASFDKANRSSIHSYRGVGLEEGLKIFEKVKAEFGIPVITDVHEPHQCQ
PVAEVCDVIQLPAFLARQTDLVAAMAETGNVINIKKPQFLSPSQMKNIVE
KFREAGNGKLILCERGSSFGYDNLVVDMLGFGVMKQTCGNLPVIFDVTHS
LQTRDAGSAASGGRRAQALDLALAGMATRLAGLFLESHPDPKLAKCDGPS
ALPLHLLEDFLIRIKALDDLIKSQPILTIE
>UniRef100_Q5F8Z0     2-dehydro-3-deoxyphosphooctonate aldolase n=3 Tax=Neisseria gonorrhoeae RepID=KDSA_NEIG1
MDIKINDITLGNNSPFVLFGGINVLEDLDSTLQTCAHYVEVTRKLGIPYI
FKASFDKANRSSIHSYRGVGLEEGLKIFEKVKAEFGIPVITDVHEPHQCQ
PVAEVCDVIQLPAFLARQTDLVAAMAETGNVINIKKPQFLSPSQMKNIVE
KFREAGNGKLILCERGSSFGYDNLVVDMLGFGVMKQTCGNLPVIFDVTHS
LQTRDAGSAASGGRRAQALDLALAGMATRLAGLFLESHPDPKLAKCDGPS
ALPLHLLENFLIRIKALDDLIKSQPILTIE
>A4RVU8_9CHLO/18-280
-------------QPFFLMAGPNVIQSEEHIFAMCRELKRVTDELDVPFI
FKSSFDKANRTSITSFRGPGIDDGLRILQAVKTTFDVPIVTDIHTEEQAE
PVSAVADVMQIPAFLCRQTDLLLAAGRTGRVINIKKGQFCAPSVMRNSAK
KVFSTGNENVLLCERGSTFGYSDLVVDMRNIPLMRDA--GCPIVADVTHS
LQQPAGLGAVSGGSRELIPTIARSCVAAGVDGLFMEVHNDPNSSPVDGPT
QWPLRHFPELLAELKAIALATKA-------
>Q9ARD1_SOLLC/10-277
--------QLKAAEPFFLLAGPNVIESEDHILYMAKHLKNITSKLGLKFV
FKSSFDKANRTSSKSFRGPGLAEGLKILEKVKTIYDIPIVTDVHESIQCE
AVGRVADIIQIPAFLCRQTDLLVAAAKTGKVINIKKGQFCASSVMVNSAE
KVRLAGNQNVMVCERGTMFGYNDLIVDPRNFEWMREA--NCPVVADITHS
LQQPAGKGGVSGGLRELIPCIARTAVAVGGDGLFMEVHNDPLSAPVDGPT
QWPLRHLEELLEELVALGRVSKG-------
>A7QMI8_VITVI/16-277
--------------PFFLLAGPNVIESEEHIMYMAKAIKSLTSKFGLKLV
FKSSFDKANRTSSKSFRGPGMIEGLKILEKVKVAYDIPIVTDVHEIEQCE
PVGRVADIIQIPAFLCRQTDLLVAAAKTGKIINIKKGQFCAPSVMVNSAE
KIRLAGNENVMVCERGTMFGYNDLIVDPRNLEWMREA--NCPIVADVTHS
LQQPAGRGGVSGGLRELIPCIARTAVAVGVDGIFMEVHNDPLNAPVDGPT
QWPLRHLEELLEELVAIARVSKG-------
>Q0IPE5_ORYSJ/11-278
--------QLKAAQPFFLLAGPNVIESEEHVLKMAKHIKGITTKLGLPLV
FKSSFDKANRTSSKSFRGPGLEEGLKILEKVKATYDIPVVTDVHESHQCE
AVGRVADIIQIPAFLCRQTDLLVAAAKTGKIINIKKGQFCAPSVMANSAE
KIRLAGNQNVMVCERGTMFGYNDLIVDPRNFEWLREA--NCPVVADVTHA
LQQPAGKGGVSGGLRELIPCIARTSVAVGVDGIFMEVHDDPLNAPCDGPT
QWPLRNLEELLEELIAIARVTKG-------
>A2Q1V7_MEDTR/10-277
--------QLKAAHPFFLLAGPNVIESEEHIMKMAKHIKAISSKFGIPLV
FKSSFDKANRTSSKSFRGPGMVEGLKILEKVKVAYDIPIVTDVHEASQCE
AVGRVADIIQIPAFLCRQTDLLVAAAQTGKIINIKKGQFCAPSVMANSAE
KVRLAGNPNVMVCERGTMFGYNDLIVDPRNLEWLREA--NCPVVADITHS
LQQPAGKGGVSGGLRELIPCIARTSVAVGVDGIFMEVHDDPLSAPVDGPT
QWPLRHLEELLEELIAISGKQRE-------
>UniRef100_Q9AV97     2-dehydro-3-deoxyphosphooctonate aldolase n=2 Tax=Arabidopsis thaliana RepID=KDSA_ARATH
AATSLLYNQLKAAEPFFLLAGPNVIESEEHILRMAKHIKDISTKVGLPLV
FKSSFDKANRTSSKSFRGPGMAEGLKILEKVKVAYDLPIVTDVHESSQCE
AVGKVADIIQIPAFLCRQTDLLVAAAQTGKIINIKKGQFCAPSVMENSAE
KIRLAGNPNVMVCERGTMFGYNDLIVDPRNFEWMREA--NCPVVADITHS
LQQPAGKGGVSGGLRELIPCIARTAVAVGVDGIFMEVHDDPLSAPVDGPT
QWPLRHLEELLEELIAIARVTKGKQRLQID
>Q9SA33_ARATH/25-286
--------------PFFLLAGPNVIESEEHVLRMAKSIKDISTKLGLPLV
FKSSFDKANRTSSKSFRGPGMAEGLKILEKVKVAFDLPIVTDVHESSQCE
AVGKVADIIQIPAFLCRQTDLLVAAAQSGKIINIKKGQFCGHSVMRNSAE
KVRLAGNPNVMVCERGTMFGYNDLIVDPRNLEWMREA--DCPVVADITHS
LQQPAGKGGVSGGLRELIPCIARTAVAVGVDGIFMEVHDDPLNAPVDGPT
QWPLRHLEELLEELIAIASVTKG-------
>Q0C410_HYPNA/3-283
LTHTPSGWTIGGKGPLAVMAGLNVLEDEGLALEVGTELKRICVSLGLPYV
FKASFDKANRSSITSYRGPGLETGLKILSSVKAKLGVPVVTDLHEPAQAE
PVAAVADIIQLPAFLVRQTDLVIATAREKALIQAKKAQFMAPWDAKNILT
KIAEVAETGVIMCERGVSFGYNNLVVDMLAIPEMKKL--GCPVTIDATHA
VQLPGADGASTGGRRDGVAIIAKSAIAAGADGVFLEFHTDPDKALCDGPS
CLALSGAEALLSTLKSIHSAANG-------
>A7HXZ8_9RHIZ/3-280
LNLSKWNIAIGDGQPLFCIAGLNVLEDRDLAFETARHLKAVMEKLELPFV
FKASFDKANRSSIKSYRGPGLEKGLAILAEVKEKFDLPIATDIHDETQAE
AVAEVADLVQIPAFLCRQTDLVVAAAKAGGLLHVKKGQFLAPWDCRNIVS
KIKEAAGDLTILCERGSSFGYNNLVVDMLAFAEMKKL--GVPVTIDATHA
VQLPGADGASTGGRRDGVPIIAKAAVAAGADGVFLEFHPEPDKALCDPLS
CLPLAGAEELFASLKAIRAA----------
>Q0M589_9CAUL/1-283
VHLKRWNISMGAGQPLAVIAGLNVLENLDLALEVGRELKAITAELGLPFV
FKASFDKANRSSITSYRGPGLKDGLAMLAEVKAKLNVPIATDIHEIDQAQ
PVAAVADIVQIPAFLCRQTDLIVAASAAGGWLHVKKAQFLAPWDCKNIIS
KAREAADLQIILCERGASFGYNNLVVDMLGIPQMQSL--GVPVTIDATHA
VQLPGADGGSTGGRREGVPIIAKAAVAAGADGVFLEFHPEPDKALCDAPS
CLALGDAAGLLKTLKALHGVVRA-------
>KDSA_PARUW
---------IGPKEPLVIMSGPCVIESETHCLKAAETLKNMFEKYNVSLI
FKSSYDKANRSAYDSFRGPGLEEGLRILERIQKEFGLAVVTDVHSPQEAT
TAGSVCEIIQIPAFLCRQTDLILAAAQTGAIVSIKKGQFLAPWDMENVIR
KMESGGNSNIILVDRGTTFGYNNLISDMRGIPIMQEL--GYPVCFDATHS
VQKPGGLGSKSGGDREFIPILAKAALAAGANCLFIESHPNPSEAKSDAAS
VMDFKDLDQLLPQFKELYELIQKQ------
>KDSA_RHOBA
---------CGPGEPLLVIAGPCVLQSRELALQIGEELARINQRSDVQVI
FKASFDKANRTSLAAQRGPGIEQGLGLLEAVRANTGLPVTTDIHLPEQAA
AVGEVCDLLQIPAFLARQTDLLVAAASTGRPVNVKKGQFMSPGDMRYVVD
KLRGSGDGGVMACERGTFFGYGRLVNDMQAIPIMRSL--GVPVVFDATHS
VQQPGGLGGATGGNREMVEPLARAAVAIGCDALFFETHPDPQTSPSDGPN
MIPLDRFAGTLDRLLRLREAVDGL------
>UniRef100_Q8RE91     2-dehydro-3-deoxyphosphooctonate aldolase n=1 Tax=Fusobacterium nucleatum subsp. nucleatum RepID=KDSA_FUSNN
NKVKVGNIVFGGKKRFVLIAGPCVMESQELMDEVAGGIKEICDRLGIEYI
FKASFDKANRSSIYSYRGPGLEEGMKMLTKIKEKFNVPVITDVHEAWQCK
EVAKVADILQIPAFLCRQTDLLIAAAETGKAVNIKKGQFLAPWDMKNIVV
KMEESRNKNIMLCERGSTFGYNNMVVDMRSLLEMRKF--NYPVIFDVTHS
VQKPGGLGTATSGDREYVYPLLRAGLAIGVDAIFAEVHPNPAEAKSDGPN
MLYLKDLEEILKIAIEIDKIVKGV------
>A6Q4R3_NITSB
---------------MILIAGPCVIESQEQLEIIASDLKRYHKSDEIDFY
FKASFDKANRTSLDSYRGPGLEKGLEMLAKIKEDFGYKILTDVHESYQVE
AVAEVADVIQIPAFLCRQTDLLVAAATTERIVNIKKGQFMHPEDMKYSVL
KVLKTRDAGVWLTERGTSFGYRNLVVDMRSLVIMREF---APVIFDATHA
VQMPGGAGGKSSGNKEFVAPLSRAVAAVGVDGFFFETHYDPSCALSDGPN
MVTPSELEAIVDDIFKIERALHV-------
>KDSA_HELAH
---------KTKTPKLVLIAGPCVIESLDNLRGIAIKLQPLANNERLDFY
FKASFDKANRTSLESYRGPGLEKGLEMLQAIKDEFGYKILTDVHESYQVS
IAVKVADILQIPAFLCRQTDLIVEVSQTNAIINIKKGQFMSPKDMQYSVL
KALKTRTNGVWLCERGSSFGYGNLVVDMRSLKIMREF---APVIFDATHS
VQMPGGANGKSSGESSFAPILARAAAAVGVDGLFAETHIDPKNALSDGAN
MLKPNELESLVTDMLKIQNLF---------
>UniRef100_B6JPA2     2-dehydro-3-deoxyphosphooctonate aldolase n=1 Tax=Helicobacter pylori (strain P12) RepID=KDSA_HELP2
----MKTSNTKTPKP-VLIAGPCVIESLENLRSIAIKLQPLANNERLDFY
FKASFDKANRTSLESYRGPGLEKGLEMLQTIKDEFGYKILTDVHESYQAS
VAAKVADILQIPAFLCRQTDLIVAVSQTDAIVNIKKGQFMNPKDMQYSVL
KALKTRANGVWLCERGSSFGYGNLVVDMRSLTIMREF---APVIFDATHS
VQMPGGANGKSSGDSSFAPILARAAAAVGIDGLFAETHVDPKNALSDGAN
MLKPDELEHLVTDMLKIQNLF---------
>KDSA_HELPJ
--------NTKTPKP-VLIAGPCVIESLENLRSIAIKLQPLANNERLDFY
FKASFDKANRTSLESYRGPGLEKGLEMLQTIKDEFGYKILTDVHESYQAS
VAAKVADILQIPAFLCRQTDLIVEVSQTNAIVNIKKGQFMNPKDMQYSVL
KALKTRTNGVWLCERGSSFGYGNLVVDMRSLKIMREF---APVIFDATHS
VQMPGGANGKSSGDSSFPPILPRAAAAVGIDGLFAETHIDPKNALSDGAN
MLKPDELEHLVTDMLKIQNLF---------
>UniRef100_B2UW07     2-dehydro-3-deoxyphosphooctonate aldolase n=1 Tax=Helicobacter pylori (strain Shi470) RepID=KDSA_HELPS
-----MKTSKTKTPKSVLIAGPCVIESLENLRSIAIKLQPLANNERLDFY
FKASFDKANRTSLESYRGPGLGKGLEMLQTIKDEFGYKILTDVHESYQAS
AAAKVADILQIPAFLCRQTDLIVEVSQTNAIINIKKGQFMNPKDMQYSVL
KALKTRTNGVWLCERGSSFGYGNLVVDMRSLKIMREF---APVIFDATHS
VQMPGGANGKSSGDSSFAPILARAAAAVGIDGLFAETHVDPKNALSDGAN
MLKPDELEHLVADMLKIQNLF---------
>UniRef100_P56060     2-dehydro-3-deoxyphosphooctonate aldolase n=1 Tax=Helicobacter pylori RepID=KDSA_HELPY
-----MKTSKTKTPKSVLIAGPCVIESLENLRSIATKLQPLANNERLDFY
FKASFDKANRTSLESYRGPGLEKGLEMLQTIKEEFGYKILTDVHESYQAS
VAAKVADILQIPAFLCRQTDLIVEVSQTNAIVNIKKGQFMNPKDMQYSVL
KALKTRTNGVWLCERGSSFGYGNLVVDMRSLKIMREF---APVIFDATHS
VQMPGGANGKSSGDSSFAPILARAAAAVGIDGLFAETHVDPKNALSDGAN
MLKPDELEQLVTDMLKIQNLF---------
>KDSA_HELPH
---------KTKPPKSVLIAGPCVIESLENLRSIAIKLQPLANNERLDFY
FKASFDKANRTSLESYRGPGLEKGLEMLQIIKEEFGYKILTDVHESYQAS
VAAKVADILQIPAFLCRQTDLIVEVSQTNAIINIKKGQFMNPKDMQYSVL
KALKTRTNGVWLCERGSSFGYGNLVVDMRSLTIMREF---APVIFDATHS
VQMPGGANGKSSGDSSFAPILARAAAAVGIDGLFAETHVDPKNALSDGAN
MLKPDELERLVTDMLKIQNLF---------
>UniRef100_Q7VK53     2-dehydro-3-deoxyphosphooctonate aldolase n=1 Tax=Helicobacter hepaticus RepID=KDSA_HELHP
---------------MILMSGPCVIESYEALSAVAQALKPLSEKAHIDFY
FKASFDKANRTSLESYRGPGLEKGLELLSEIKKQFGYKIITDIHESYQAK
HIAKVADVIQIPAFLCRQTDLIVEVAKTERIVNIKKGQFMNPSDMQHSVL
KAIKTRTYGIWLTERGSTFGYGNLVVDMRSLVIMRSF---APVIFDATHS
VQMPGAAGGKSGGDSSFVPYLARAAAAVGVDGFFMETHLNPKEALSDGPN
MVQTNALIPLIEQLYDIENLTQHKNGK---
>KDSA_WOLSU
---------------MILIAGPCVIESQEMLRKIASELQPLSEDARIDFY
FKASFDKANRTSLESYRGPGLEKGLEMLGRIKEEFGYKLLTDIHETQQVA
KAAQVVDILQIPAFLCRQTDLIVEAAKSQSIVNIKKGQFMNPADMSHSVL
KAIKTRSLGIWLTERGSSFGYGNLVVDMRSLMIMRQF---APVIFDATHA
VQMPGAAGGKSGGDSRFVAPLSRAAAAVGVDGFFTETHVSPKEALSDGPN
MITPQALKVLVHQLLALSEI----------
>KDSA_CAMJD
------------MKKMILIAGPCVIESKDLIFKVAKQLKNFNENPNIEFY
FKSSFDKANRTSINSFRGPGLEEGLKILQSVKDEFGMKILTDIHESNQAN
PVSEVADVLQIPAFLCRQTDLLVAAAKTKAKVNIKKGQFLNPSDIKYSVK
KVLQTRGNGVFVAERGASFGYGNLVVDMRSLVIMREF---APVIFDATHS
VQMPGAAGGSSGGKSEFVEPLARAAAAVGIDGFFFETHINPCEALCDGPN
MLDLTRLKNCVNTLLEIQNII---------
>KDSA_CAMJJ
------------MKKMILIAGPCVIESKDLIFKVAEQLKNFNENPNIEFY
FKSSFDKANRTSINSFRGPGLEEGLKILQSVKDEFGMKILTDIHESNQAN
PVSEVADVLQIPAFLCRQTDLLVAAAKTKAKVNIKKGQFLNPSDIKYSVK
KALQTRGNGVFVAERGSSFGYGNLVVDMRSLVIMREF---APVIFDATHS
VQMPGAAGGSSGGKSEFVEPLARAAAAVGIDGFFFETHINPCEALCDGPN
MLNLTRLKNCVNTLLEIQNIIKEN------
>KDSA_CAMJ8
------------MKKMILIAGPCVIESKDLIFKVAEQLKNFNENPNIEFY
FKSSFDKANRTSINSFRGPGLEEGLKILQSVKDEFGMKILTDIHESNQAA
AVSEVADVLQIPAFLCRQTDLLVAAAKTKAKVNIKKGQFLNPSDIKYSVK
KVLQTRGNGVFVAERGASFGYGNLVVDMRSLVIMREF---APVIFDATHS
VQMPGAAGGSSGGKSEFVEPLARAAAAVGIDGFFFETHINPCEALCDGPN
MLNLTRLKNCVNTLLEIQNIIKEN------
>KDSA_CAMJE
------------MKKMILIAGPCVIESKDLIFKVAEQLKNFNENPNIEFY
FKSSFDKANRTSINSFRGPGLEEGLKILQSVKDEFGMKILTDIHESNQAN
PVSEVADVLQIPAFLCRQTDLLVAAAKTKAKINIKKGQFLNPSDIKYSVK
KVLQTRGNGVFVAERGASFGYGNLVVDMRSLVIMREF---APVIFDATHS
VQMPGAAGGSSGGKSEFVEPLARAAAAVGIDGFFFETHINPCEALCDGPN
MLNLTRLKNCVNTLLEIQNIIKEN------
>A7HZI5_CAMHC
---------------MIIIAGPCVIESKELVFAVAEKLREIANNKEIEFY
FKSSFDKANRTSISSFRGPGLKKGCEILNEVKEKFGYKILTDIHESHQAA
PVSEVADVLQIPAFLCRQTDLLIAAAKTNAVVNIKKGQFLAPDQMKFSVK
KILETRGNGVWLTERGSTFGYGNLVVDMRSLMIMREF---APVIFDATHS
VQMPGGLNGKSGGDSRFVPILARAAAATGCDGFFYETHINPCEALCDGPN
MLNLDELYKTINETIKIKDVLKYE------
>A0RQK0_CAMFF
----------LGNIIMVLIAGPCVIESRDLVFKVAEKLSKFNEMGWIDFY
FKSSFDKANRTSISSFRGPGLEEGCKILSEVKKEFGFKILTDIHESYQAT
PVSQVADALQIPAFLCRQTDLLVAAAKTKAMVNIKKGQFLSPDAMKYSVK
KVLETRGNGVYLCERGSTFGYGNLVVDMRSLVIMKEF---APVIFDATHS
VQMPSANGATSGGDSRFVPYLARAAAAVGVDGFFYETHINPCDALCDGAN
MLTLEALEKNINDIKNIKEVL---------
>A7GWZ3_CAMC5
---------------MILIAGPCVIESEKLVFDVAKRLVKFNEDARIDFY
FKSSFDKANRTSISSFRGPGLEKGCEILAKVKKEFGFKILTDIHESYQAA
PMGEVADVLQIPAFLCRQTDLLVAAARTKAVVNIKKGQFLAASAMKHSVK
KVLETRGNGVWLTERGSTFGYGNLVVDMRNLVLMREF---APVIFDATHS
VQMPSALGEKSGGDAKFVPYLARAAAAVGVDGFFYETHINPCEALCDGPN
MLNLDELDANINEIFRIQEALNFA------
>A7ZBS3_CAMC1
---------------MILIAGPCVIESKELVFEVAKRLVKFNENPKLDFY
FKSSFDKANRTSISSFRGPGLEKGCEILAEVKKEFGFKILTDIHESYQAQ
PVGEVADVLQIPAFLCRQTDLLVAAAKTKAVVNIKKGQFLAASAMKHSVK
KVLETRGNGVWLTERGSTFGYGNLVVDMRNLVMMREF---APVIFDATHS
VQMPSALGEKSGGDARFVPYLARAAASVGVDGFFYETHINPCEALCDGPN
MLNLDELEKVVNDTLKIEEILNF-------
>Q30TJ9_SULDN
---------------MKLLAGPCVIESEENIFKIAKSLETYQNDKTIDFY
FKSSFDKANRTSLDSFRGLGIDEGLRILQKVKDDFGYKVVTDVHESCQVA
QVAEVVDMLQIPAFLCRQTDLLVACAKTNREVNIKKGQFINPPDMRYSVA
KVLKTRSHGVFLCERGSSFGYGNIIVDMRSLVIMREF---APTIFDATHS
VQAPGALGGKTGGDRTMVPYLSSAAAAVGVDGFFFETHFDPSIALSDGPN
MIKLDELETIINKIKKIQEI----------
>A6QBK8_SULNB
---------------MILIAGPCVLESRENVMRIAESLGKYDDDCTKDFY
FKASFDKANRTSLDSFRGPGLEEGLKMLQEVKEQFGYKILTDVHDYTQPA
AVAEVADVLQIPAFLSRQTDLLVAAAKTSAVVNIKKGQFLAPAAMEHSVA
KVLKTRNYNVWLTERGSSFGYGNLVVDMRGLVTMRQF---APVIFDATHS
VQMPASGGASSGGDSSFVPYLSRAAAAVGVDGFFFETHFDPSIALSDGPN
MIELQKLDGLIEQIDAIRSIVE--------
>Q2IH82_ANADE
---------VGDGQPLLLIAGPCVMEDEAHGLRHARRVKELAAQHGVPVV
FKASFDKANRSSGKSYRGPGLEAGLAAFQAVKRETGLPCLTDVHETWQAE
PAGRVVDVLQVPAFLCRQTDLVIACARHGRAVNVKKGQFLAPREMRHAIA
KCREGGNENVFLTERGATFGYGNLVVDMRALVQMREL--GVPVCMDATHS
VQMPGSGGDTTAGDRQFVAPLARAAAAVGIDALFMEIHEDPAVAKSDGPN
SLDFPTADRVLREVLAVRRALGQP------
>KDSA_CHLMU
---------MFPNNKMLLIAGPCVIED-NSVFETARRLKEIVAPYSVHWI
FKSSYDKANRSSLQNYRGPGLKLGLQTLAKIKETFDVEILTDVHSPDEAR
EAAKVCDIIQVPAFLCRQTDLLVTAGETQAIVNIKKGQFLSPWEMQGPID
KVLSTGNNKIILTERGCSFGYNNLVSDMRSIEVLRRF--GFPVIFDGTHS
IQLPGALQSQSGGQTEFIPVLTRSAIAAGVHGLFIETHPNPASALSDAAS
MLSLKDLERLLPSWVQLFTYIQEM------
>UniRef100_B0B8N1     2-dehydro-3-deoxyphosphooctonate aldolase n=2 Tax=Chlamydia trachomatis RepID=KDSA_CHLT2
---------MFPENKMLLIAGPCVIED-NSVFETARRLKEIVAPYSVHWI
FKSSYDKANRSSVHNYRGPGLRLGLQTLAKIKEELDVEILTDVHSPDEAR
EAAKVCDIIQVPAFLCRQTDLLVTAGETQAIVNIKKGQFLSPWEMQGPID
KVLSTGNNKIILTERGCSFGYNNLVSDMRSIEVLRRF--GFPVVFDGTHS
VQLPGALHSQSGGQTEFIPVLTRSAIAAGVQGLFIETHPNPSSALSDAAS
MLSLKDLERLLPAWVQLFTYIQEMDAVSV-
>KDSA_CHLTA
---------MFPENKMLLIAGPCVIED-NSVFETARRLKEIVAPYSVHWI
FKSSYDKANRSSVHNYRGPGLKLGLQTLAKIKEELDVEILTDVHSPDEAR
EAAKVCDIIQVPAFLCRQTDLLVTAGETQAIVNIKKGQFLSPWEMQGPID
KVLSTGNNKIILTERGCSFGYNNLVSDMRSIEVLRRF--GFPVVFDGTHS
VQLPGALHSQSGGQTEFIPVLTRSAIAAGVQGLFIETHPNPSSALSDAAS
MLSLKDLERLLPAWVQLFTYIQEM------
>UniRef100_Q9Z7I4     2-dehydro-3-deoxyphosphooctonate aldolase n=1 Tax=Chlamydia pneumoniae RepID=KDSA_CHLPN
----------MFNNKMILIAGPCVIEGEDITLEIAGKLQSILAPYDIQWF
FKSSYDKANRSSLNSFRGPGLTEGLRILAKVKETFGVGILTDVHTPQDAY
AAAEVCNILQVPAFLCRQTDLLVATAETGAIVNLKKGQFLSPWDMEGPIN
KVLSTGNNKILLTERGCSFGYNNLVSDMRSIPVLSRS--GFPVIFDATHS
VQLPGALSTESGGLTEFVPTLSRAALAAGAHGLFIETHTNPKIAKSDAAS
MLSLEEFAALLPTWDQLFTCVSSFDMVSA-
>UniRef100_Q5L789     2-dehydro-3-deoxyphosphooctonate aldolase n=1 Tax=Chlamydophila abortus RepID=KDSA_CHLAB
----------MFSDKMILIAGPCVIEEEETTLEIAAKIQEIVAPYDIHWI
FKSSYDKANRSSIHSYRGPGLKEGLRILSKVKQTFGVEILTDVHSPEEAR
AAAEVCDILQIPAFLCRQTDLLVAAAETQAVINIKKGQFLSPWDMQGPVD
KVLSTGNSKIILTERGCSFGYNNLVSDMRAIAVLSKM--GFPVVFDGTHS
VQLPGGLKTHSGGQTEFIPTLTRAALAAGAHGLFIETHTNPAIAKSDAAS
MLSLKAFEVLLPVWNQLYQCVRSFEMASV-
>KDSA_CHLPS
-----------FSDKMILIAGPCVIEEEETTLEIASKIQEIVAPYDIHWI
FKSSYDKANRSSINSYRGPGLQEGLRILSKVKQTFGVEILTDVHSPEEAR
AAAEVCDILQIPAFLCRQTDLLVAAAETHAVINIKKGQFLSPWDMQGPVD
KVLSTGNSKIILTERGCSFGYNNLVSDMRSIAVLSKM--GFPVVFDGTHS
VQLPGGLKTHSGGQTEFIPTLTRAALAAGAHGLFIETHMNPAIAKSDAAS
MLSLKTFEALLPIWNQLYQCVRSF------
>UniRef100_Q252N1     2-dehydro-3-deoxyphosphooctonate aldolase n=1 Tax=Chlamydophila felis (strain Fe/C-56) RepID=KDSA_CHLFF
----------MFSDKMILIAGPCVIEGEEITLEIASKIHELVSPYDIHWI
FKSSYDKANRSSINSYRGPGLSEGLRILSKVKETLGVEILTDVHSPEEAR
AAAEVCDILQIPAFLCRQTDLLVAAAETNAIINIKKGQFLSPWDMQGPVD
KVLSTGNNKIILTERGCSFGYNNLVSDMRSIPVLSSM--GFPVVFDGTHS
VQLPGGLKTQSGGQTEFIPTLTRAALAAGAHGLFIETHSHPAIAKSDAAS
MLPLKTFEALLPLWDQLYTCVRSFEMASV-
>UniRef100_Q824W7     2-dehydro-3-deoxyphosphooctonate aldolase n=1 Tax=Chlamydophila caviae RepID=KDSA_CHLCV
----------MFSDKMILIAGPCVIEEEETTLEIASRIQELVTPYDIHWI
FKSSYDKANRSSINSYRGPGLNEGLRILSKVKDTLGVEILTDVHSPEEAR
AAAKVCDILQIPAFLCRQTDLLVAAAETNAVINIKKGQFLSPWDMQGPVD
KVLSTGNNKIILTERGCSFGYNNLVSDMRSIPVLSGM--GFPVVFDGTHS
VQLPGGLKTHSGGQTEFIPTLTRAALAAGAHGLFIETHANPAIAKSDAAS
MLSLKTFEALLPLWDQLYTCVRSFEMASV-
>UniRef100_Q1IKD0     2-dehydro-3-deoxyphosphooctonate aldolase n=1 Tax=Acidobacteria bacterium (strain Ellin345) RepID=KDSA_ACIBL
EPFKVKDVEIGGPK-LFLIAGPCVIESEAHAMKMAEAISGVCKAMKIPYI
FKASYDKANRTSLSSFRGPGLHEGLRILAKVADEVNVPVLTDVHDTEQAT
AAGDIVDVLQIPAFLCRQTDLLVAAAKTGKVVNVKKGQFVAPNDMQYAVT
KVRESGNQRVCLTERGASFGYNNLVVDMRALPIMRQF---APVIFDATHS
VQLPSAGGHASGGQPEFIPVLSRAAVAAGVDGVFMEVHDDPPHAKSDGAN
ALDLKLLRGVLTSLLRIREAVTPPAAS---
>KDSA_AQUAE
------------MEKFLVIAGPCAIESEELLLKVGEEIKRLSEKFEVEFV
FKSSFDKANRSSIHSFRGHGLEYGVKALRKVKEEFGLKITTDIHESWQAE
PVAEVADIIQIPAFLCRQTDLLLAAAKTGRAVNVKKGQFLAPWDTKNVVE
KLKFGGAKEIYLTERGTTFGYNNLVVDFRSLPIMKQW---AKVIYDATHS
VQLPGGLGDKSGGMREFIFPLIRAAVAVGCDGVFMETHPEPEKALSDAST
QLPLSQLEGIIEAILEIREVASKYYETIPV
>Q2GAF0_NOVAD
---------MKRRRRPFLISGPCVIEGLDLCLGMAEALARLADKLDIAIV
FKASFDKANRTSAASFRGPGLERGLRILESVKRESGLPVLTDVHEAGHCA
EVAEVVDFLQTPAFLARQTDLIEAAAATGRPVNLKKAQFMAPADMLAVVD
KARMASQGSLAVCERGTAFGYGNLVVDMRSLDELRAT--GCPVIFDATHS
VQLPGALGSCSGGQRRHVPTLARAAVAVGVDGLFLECHPDPDRALSDGPN
SLALADVGPLMRVLVEIDAARRAE------
>UniRef100_A0L7X4     2-dehydro-3-deoxyphosphooctonate aldolase n=1 Tax=Magnetococcus sp. (strain MC-1) RepID=KDSA_MAGSM
RTITVDTVRFGNHLPMTLIAGPCVIEGLEFALRTAEALKQICEGVGVELV
YKSSFDKANRTSEGSFRGPGMEAGLRILERVRREVGVPVITDVHEADQCV
AVAEVVDMLQTPAFLCRQTDFIQAAARPGKPVNIKKGQFLAPQDMARVAA
KAAATGNENILLCERGFSFGYQNLVVDMRGLSIMAQS--GYPVIFDATHS
VQQPGALGGASGGDRRFVSDLARAAVAVGVAGVFMEVHPDPDHAPCDGPN
MLPMAHLSPLLDQLKALDRIRKEAMALESG
>Q2A271_FRATH
---------VGNGKPFFLMSGPCVIESEQMAMDTAGYLAEVTKDLGINFV
YKSSFDKANRSSINSFRGLGVDKGLEILAKVKKTYNVPVVTDVHEDTPFA
EVAEVVDVLQIPAFLCRQTNFILEVCKQGKPVNIKKGQFLAPWDMQHVVT
KAKSTGNEQIMVCERGVSFGYNNLVSDMRSLEIMKAT--GCPVVFDATHS
VQLPGGQGSSSGGQREFVPVLSKAAMAVGIDGLFMETHPNPDEAKSDGPN
SFPMYKIKEFLSLLKELDHLVKSQ------
>A0Q5J1_FRATN
---------VGNGKPFFLMSGPCVIESEQMAMDTAGYLAEVTRDLGINFV
YKSSFDKANRSSINSFRGLGVDKGLEILAKVKKTYNVPVVTDVHEDTPFA
EVAEVVDVLQTPAFLCRQTNFILEVCKQGKPVNIKKGQFLAPWDMQHVVT
KAKSTGNEQIMVCERGVSFGYNNLVSDMRSLEIMKAT--GCPVVFDATHS
VQLPGGQGSSSGGQREFVPVLSKAAMAVGIDGLFMETHPNPDEAKSDGPN
SFPMYKIKEFLSLLKELDHLVKSQ------
>Q5NGX5_FRATT
---------VGNGKPFFLMSGPCVIESEQMAMDTAGYLAEVTKDLGINFV
YKSSFDKANRSSINSFRGLGVDKGLEILAKVKKTYNVPVVTDVHEDTPFA
EVAEVVDVLQTPAFLCRQTNFILEVCKQGKPVNIKKGQFLAPWDMQHVVT
KAKSTGNEQIMVCERGVSFGYNNLVSDMRSLEIMKAT--GCPVVFDATHS
VQLPGGQGSSSGGQREFVPVLSKAAMAVGIDGLFMETHPNPDEAKSDGPN
SFPMYKIKEFLSLLKELDHLVKSQ------
>A5EW23_DICNV
---------VDNDRPFFLIAGPCVIESEYLALHTAEVLKTITDELKIPFI
YKSSFDKANRSSGASFRGLGLAEGLRILAKVKETFAVPILTDVHEYTPLD
EVASVVDVLQTPAFLCRQTDFITRVCAQGKPVNIKKGQFLAPWDMKHVVA
KAKATGNEQIMLCERGASFGYNNLVADMRSLAVMKTF--SAPVVFDATHS
VQLPGGNGASSGGQREFVPVLARAAIAVGVAGIFMETHPEPEKALSDGAN
SIPLAQMRHLLQQLRALDTLVKTN------
>A9N9V0_COXBR
---------IGLNNPLFLIAGPCVIESEALVMDVAGELKSITQQLDMPFI
FKASFDKANRSSHLSYRGPGIEKGLTILEKVKKTLEVPIITDVHEDTPLQ
EVAAVVDVLQTPAFLCRQSNFIRSVAACGKPVNIKKGQFLSPWEMKQVVA
KAWATGNKKIMVCERGYSFGYNNLISDMRALAILRET--ACPVIFDATHS
VQLPGGHGTNSGGQREFVPVLARAATAAGIAGIFMETHPDPDRALSDGPN
SWPLAKMQPLLETLKELDKIVKNA------
>KDSA_COXBU
---------IGLNNPLFLIAGPCVIESEALVMDVAGELKSITQQLDMPFI
FKASFDKANRSSHLSYRGPGIEKGLTILEKVKKTLEVPIITDVHEDTPLQ
EVAAVVDVLQTPAFLCRQSNFIRSVAACGKPVNIKKGQFLAPWEMKQVVA
KAWATGNKKIMVCERGYSFGYNNLISDMRALAILRET--ACPVIFDATHS
VQLPGGHGTNSGGQREFVPVLARAATAAGIAGIFMETHPDPDRALSDGPN
SWPLAKMQPLLETLKELDKVVKNA------
>UniRef100_A9KDH6     2-dehydro-3-deoxyphosphooctonate aldolase n=1 Tax=Coxiella burnetii (strain Dugway 5J108-111) RepID=KDSA_COXBN
MLMQIADFEIGLNNPLFLIAGPCVIESEALVMDVAGELKSITQQLDMPFI
FKASFDKANRSSHLSYRGPGIEKGLTILEKVKKTLEVPIITDVHEDTPLQ
EVAAVVDVLQTPAFLCRQSNFIRSVAACGKPVNIKKGQFLAPWEMKQVVA
KAWATGNKKIMVCERGYSFGYNNLISDMRALAILRET--ACPVIFDATHS
VQLPGGHGTSSGGQRKFVPVLARAATAAGIAGIFMETHPDPDRALSDGPN
SWPLAKMQPLLETLKELDKVVKNAGFLEQS
>UniRef100_B6J4X2     2-dehydro-3-deoxyphosphooctonate aldolase n=2 Tax=Coxiella burnetii RepID=KDSA_COXB1
MLMQIADFEIGLNNPLFLIAGPCVIESEALVMDVAGELKSITQQLDMPFI
FKASFDKANRSSHLSYRGPGIEKGLTILEKVKKTLEVPIITDVHEDTPLQ
EVAAVVDVLQTPAFLCRQSNFIRSVAACGKPVNIKKGQFLAPWEMKQVVA
KAWATGNKKIMVCERGYSFGYNNLISDMRALAILRET--ACPVIFDATHS
VQLPGGHGTSSGGQREFVPVLARAATAAGIAGIFMETHPDPDRALSDGPN
SWPLAKMQPLLETLKELDKVVKNAGFLEQS
>UniRef100_B7J6R3     2-dehydro-3-deoxyphosphooctonate aldolase n=2 Tax=Thiobacillus ferrooxidans RepID=KDSA_ACIF2
--MRLCGFEAGLQHPFFLMAGPCAIESESLALRTAEDLRDICARLGIPFI
YKSSYDKANRSSGQSFRGPGMDEGLRILEKVRREVGVPVVTDVHEKEDVS
AVAEVVDVLQTPAFLCRQTDFIQAVAAAGKPVNIKKGQFLAPWDMLHVAS
KAKATGNEQIMVCERGASFGYNNLVSDMRSLAVMRQT--GCPVVFDATHS
VQLPGGQGDRSGGQREFIPVLARAAVAAGVSGLFMETHPNPADALSDGPN
AWPLGRMEDLLRILQHIDHVVKNQDFPENY
>UniRef100_Q9PDU0     2-dehydro-3-deoxyphosphooctonate aldolase n=1 Tax=Xylella fastidiosa RepID=KDSA_XYLFA
--MKLCGFEVGLNQPLFLIAGPCVIESLQLQLDTAGVLKEITSKLGLNFI
FKSSFDKANRTSGSSFRGPGLEEGLKVLEAVKTQIGVPVLTDVHEYTPID
EVATVVDVLQTPAFLVRQTDFIRNVCAVGKPVNIKKGQFLSPWDMKPVVE
KAKSTGNSQILVCERGASFGYNNLVSDMRSLAVMRET--GCPVVFDATHS
VQLPGAQGGRSGGQREFVPVLARAAVAVGISGLFAETHPDPPNALSDGPN
AWPLHTMAMLLETLVELDAVTKKRGFLEQD
>KDSA_XYLFT
---------VGLNQPLFLIAGPCVIESLQLQLDTAGVLKEITSKLGLNFI
FKSSFDKANRTSGSSFRGPGLEEGLKVLEAVKTQIGVPVLTDVHEYTPID
EVATVVDVLQTPAFLVRQTDFIRNVCAVGKPVNIKKGQFLSPWDMKPVVE
KAKSTGNSQILVCERGASFGYNNLVSDMRSLAVMRET--GCPVVFDATHS
VQLPGAQGGRSGGQREFVPVLARAAVAVGISGLFAETHPDPPNALSDGPN
AWPLRTMAMLLETLVELDAVTKKR------
>UniRef100_B2FK85     2-dehydro-3-deoxyphosphooctonate aldolase n=1 Tax=Stenotrophomonas maltophilia (strain K279a) RepID=KDSA_STRMK
--MKLCGFEVGLDQPLFLIAGPCVIESMQLQLDTAGKLKEVTDKLGVNFI
FKSSFDKANRTSGTAFRGPGMEEGLKVLAEVRKQIGVPVLTDVHEYTPMD
EVASVVDVLQTPAFLVRQTDFIRKVCSAGKPVNIKKGQFLAPWDMKPVVE
KAKATGNEQIMVCERGASFGYNNLVSDMRSLAVMRDT--GCPVVFDATHS
VQLPGGQGTSSGGQREHVPVLARAAVAVGISGLFAETHPDPSKALSDGPN
AWPLDQMEALLETLMELDAVTKKHGFSRFA
>UniRef100_B4SR83     2-dehydro-3-deoxyphosphooctonate aldolase n=1 Tax=Stenotrophomonas maltophilia (strain R551-3) RepID=KDSA_STRM5
--MKLCGFEVGLDQPLFLIAGPCVIESMQLQLDTAGKLKEVTDRLGVNFI
FKSSFDKANRTSGTAFRGPGMEEGLKVLAEVKKQIGVPVLTDVHEYTPMD
EVASVVDVLQTPAFLVRQTDFIRKVCSAGKPVNIKKGQFLAPWDMKPVVE
KAKATGNEQIMVCERGASFGYNNLVSDMRSLAVMRDT--GCPVVFDATHS
VQLPGGQGTSSGGQREHVPVLARAAVAVGISGLFAETHPDPSKALSDGPN
AWPLDQMEALLETLMELDAVTKKHGFSRFA
>UniRef100_Q4UTP0     2-dehydro-3-deoxyphosphooctonate aldolase n=3 Tax=Xanthomonas campestris pv. campestris RepID=KDSA_XANC8
--MKLCDFEVGLDQPLFLIAGPCVIESMQLQLDVAGKLKEITGKLGINFI
FKSSFDKANRTSGTSFRGPGLEEGLKVLDAVKKQIGVPVLTDVHEYTPMN
EVAAVVDVLQTPAFLVRQTDFIKNVCAAGKPVNIKKGQFLAPWDMKPVVD
KAKSTGNEQIMVCERGASFGYNNLVSDMRSLSVMRDT--GCPVVFDATHS
VQLPGGQGSSSGGQREFVPVLARAAVAVGISGLFAETHPDPSKALSDGPN
AWPLDRMEELLETLMELDAVTKKHGFARFA
>KDSA_XANAC
---------VGLDQPLFLIAGPCVIESMQLQLDVAGKLKEITGKLGVNFI
FKSSFDKANRTSGTSFRGPGLEEGLKVLDAVKKQIGVPVLTDVHEYTPMN
EVAAVVDVLQTPAFLVRQTDFIKNVCAAGKPVNIKKGQFLAPWDMKPVVD
KAKSTGNEQIMVCERGASFGYNNLVSDMRSLSVMRDT--GCPVVFDATHS
VQLPGGQGSSSGGQREFVPVLARAAVAVGISGLFAETHPDPSKALSDGPN
AWPLDRMEELLETLMELDTVTKKH------
>KDSA_XANC5
---------VGLDQPLFLIAGPCVIESMQLQLDVAGRLKEITGKLGVNFI
FKSSFDKANRTSGTSFRGPGLEEGLKVLDAVKKQIGVPVLTDVHEYTPMN
EVAAVVDVLQTPAFLVRQTDFIKNVCAAGKPVNIKKGQFLAPWDMKPVVD
KAKSTGNEQIMVCERGASFGYNNLVSDMRSLSVMRDT--GCPVVFDATHS
VQLPGGQGSSSGGQREFVPVLARAAVAVGISGLFAETHPDPSKALSDGPN
AWPLDRMEELLETLMELDAVTKKH------
>Q5GYK1_XANOR
---------VGLDQPLFLIAGPCVIESMQLQLDVAGKLKEITGKLGVNFI
FKSSFDKANRTSGTSFRGPGLEEGLKVLDAVKRQIGVPVLTDVHEYTPMN
EVAAVVDVLQTPAFLVRQTDFIKNVCAAGKPVNIKKGQFLAPWDMKPVVD
KAKSTGNAQIMVCERGASFGYNNLVSDMRSLSVMRDT--GCPVVFDATHS
VQLPGGQGSSSGGQREFVPVLARAAVAVGISGLFAETHPDPSKALSDGPN
AWPLDRMEELLETLMELDAVTKKH------
>A1AX91_RUTMC
---------VSIDQPFFLIAGLCVIESEALVMETATYLAKVTNNLGVNFI
YKSSYDKANRTSVNSFRGLGLEQGLRILQKVKDEVGVPVLTDVHEDTPLD
EVASVVDMMQTPAFLVRQTNFIQNVCKQGLPVNIKKGQFQAPWDMNNVVE
KAHATGNQQITVCDRGTSFGYNTLISDMRGLVSMRNT--NCPVVFDATHS
VQQPGGQGTTSGGQREMVPVLARAAVAVGISGIFMETHPNPTNAKSDGPN
SIPINKMDELLKILQELDNVTKKN------
>A5CW13_VESOH
---------VGINHPFFLIAGPCVIESEALALETATYLKRVTEDLGINFI
YKSSYDKANRTSTNSFRGLGVKEGLRILQKVKDEVGVPVLTDVHEDTPLS
EVASVVDMMQTPAFLVRQTNFIQNVCKQGIPVNIKKGQFQAPWDIGNVVN
KAYETGNRLITICERGTSFGYNTLISDMRGLSTMRST--GCPIVFDATHS
VQQPGGNGLTSGGQREMVPVVARAAIGVGVSGFFMETHPNPNEAFSDGPN
MVPIDKIDELLKTLQELDAVTKKH------
>UniRef100_Q5WXA7     2-dehydro-3-deoxyphosphooctonate aldolase n=1 Tax=Legionella pneumophila (strain Lens) RepID=KDSA_LEGPL
--MRLCGFEAGLDKPLFLIAGPCVIESEELALETAGYLKEMCSQLNIPFI
YKSSFDKANRSSISSYRGPGFEKGLSILEKVKSQIGVPVLTDVHEDTPLF
EVSSVVDVLQTPAFLCRQTNFIQKVAAMNKPVNIKKGQFLAPWEMKHVIA
KAKAQGNEQIMACERGVSFGYNNLVSDMRSLVIMRET--GCPVVYDATHS
VQLPGGNNGVSGGQREFIPALARAAVAVGISGLFMETHPDPDNALSDGPN
SWPLDKMKQLLESLKAADEVYKKYSTDF--
>UniRef100_Q5X5Y5     2-dehydro-3-deoxyphosphooctonate aldolase n=3 Tax=Legionella pneumophila RepID=KDSA_LEGPA
--MRLCGFEAGLDKPLFLIAGPCVIESEELALETAGYLKEMCSQLNIPFI
YKSSFDKANRSSISSYRGPGFEKGLSILEKVKSQIGVPVLTDVHEDTPLF
EVSSVVDVLQTPAFLCRQTNFIQKVAAMNKPVNIKKGQFLAPWEMKHVIA
KAKAQGNEQIMACERGVSFGYNNLVSDMRSLVIMRET--GCPVVYDATHS
VQLPGGNNGVSGGQREFIPALARAAVAVGISGLFMETHPDPDKALSDGPN
SWPLDKMKQLLESLKAADEVYKKYSTDF--
>UniRef100_Q604M5     2-dehydro-3-deoxyphosphooctonate aldolase n=1 Tax=Methylococcus capsulatus RepID=KDSA_METCA
RPFELCGFPVGLEHPLFLIAGPCVIETEQLALDTAGALKEITDGLGIPFI
YKSSFDKANRSSHASYRGPGMEEGLRILAEVKRQIGVPVLTDVHEDTPLQ
EVASVVDVLQTPAFLCRQTNFIQNVANTGKPVNLKKGQFLAPWDMKHVAA
KALATGNRHIMVCERGVSFGYNNLVSDMRSLSIMRET--GCPVVYDATHS
VQLPGGQGTASGGQREFVPALARAAVAVGISGLFMETHPDPDRALSDGPN
SWPLDRMKALLELLSTLDRTVKASPLL---
>Q31G67_THICR
---------VGIDQPLFLIAGPCVIESEQLAIETAGQLKELTDALGIPFI
YKSSYDKANRSSTKSFRGLGVEEGLRILQKVKDEIGVPVLTDVHEDTPLD
EVASVVDVMQTPAFLVRQTNFIQNVCRQGLPVNIKKGQFQAPWDMDQVVA
KAREVGNDQIMVCDRGTSFGYNTLISDMRGLASMRQT--GCPVVFDATHS
VQQPGGQGTTSGGQREMVPVLARAAIAAGISGVFMETHPDPENALSDGPN
MWPISRLKPLLETMKELDEVVKRH------
>UniRef100_Q3JCT2     2-dehydro-3-deoxyphosphooctonate aldolase n=2 Tax=Nitrosococcus oceani RepID=KDSA_NITOC
--MELCGFEVGLERALFLIAGPCVIESEQLALDTAGRLKEMTERLGIPFI
YKSSFDKANRTAVESFRGLGMEAGLGILEKVKATLGVPVLTDVHEDTPLQ
EVAAVVDVLQTPAFLCRQTNFIQNVARQGRPVNIKKGQFLAPWDMKHVVE
KARAVGNQQIMVCERGVSFGYNTLVSDMRSLAVMRDT--GCPVVFDATHS
VQQPGGKGGCSGGQREWVPVLARAAVAAGVAGVFMETHPDPERALSDGPN
AWPLGAMEKLLETLSTIDKTVKTDGFLEAE
>KDSA_THIDA
---------AGLDQPLFLISGPCVIESEQLAMDTAGQLKEMCAGLGIPFI
YKSSFDKANRSSTKSFRGLGLEEGLRILADVKAKIGVPVLTDVHEDTPLD
EVAAVVDVLQTPAFLCRQTNFIQNVARAGRPVNIKKGQFLAPWDMQNVVD
KAREVGNDQIMVCERGVSFGYNTLVSDMRGLAIMRGT--GCPVVFDATHS
VQQPGGQGATSGGQREFVPVLARAAVASGVAGVFAETHPDPACALSDGPN
AWPLGMMRELLETLKEIDALVKQR------
>UniRef100_Q0A7K3     2-dehydro-3-deoxyphosphooctonate aldolase n=1 Tax=Alkalilimnicola ehrlichei (strain MLHE-1) RepID=KDSA_ALHEH
--MDLCGFRVGLDRPLFLIAGPCVVESEQLALDTAGALAEMTGELGIPFI
YKSSFDKANRSSHESYRGPGLEAGLRVLEQVRRQIGVPVITDVHEDTPLV
EVASVVDVLQTPAFLCRQTNFIQNVARQGRPVNIKKGQFLAPWDMRHVVA
KAREAGNQQIMVCERGVSFGYNNLVSDMRALAVMRET--GAPVVFDATHS
VQLPGGQGSASGGQREFVPVLARAAVAAGVAGLFMETHPDPDQALSDGPN
AWPLERMRELLETLMELDQVVKGRGFTEQG
>A1WWZ3_HALHL
---------AGIEQPLFLIAGPCVVESEALALESALELRDLCAELGVPLI
YKSSFDKANRSSAQSYRGPGMEAGLRVLERVRREVGVPVVTDVHEDTPLD
EVASVVDVLQTPAFLCRQTNFIQRVAACGLPVNLKKGQFLAPWDMTHVVD
KARATGNEHILVCERGVSFGYNNLISDMRALAVMRQT--GAPVVFDATHS
VQLPGGQGHASGGQREFVPVLARAAVAAGVSGLFMETHPDPDAALSDGPN
AWPLDRMRELLATLIALDRVVKEQ------
>UniRef100_Q1H010     2-dehydro-3-deoxyphosphooctonate aldolase n=1 Tax=Methylobacillus flagellatus (strain KT / ATCC 51484 / DSM 6875) RepID=KDSA_METFK
--MQLCGFEVGIDQPLFLIAGPCVIESQEMAIETAGQLKEITTALGINFI
YKSSYDKANRSSNKTFRGFGMDEGLKILDEVRRQVGVPILTDVHTEAQVP
HVAAVVDVLQTPAFLCRQTDFITACAQSGKPVNIKKGQFLAPGDMKQVVQ
KAKEANGDTIMVCERGASFGYNTLISDMRGLAIMRET--NCPVVFDATHS
VQQPGGQGDKSGGQREFVPVLARAAVASGVAGVFMETHPDPAQALSDGPN
AWPLSKMKALLEVLVDLDRVVKKAGFIEHT
>UniRef100_A1W4R2     2-dehydro-3-deoxyphosphooctonate aldolase n=1 Tax=Acidovorax sp. (strain JS42) RepID=KDSA_ACISJ
--MQLCGFDVGLDQRFFLIAGTCSIEGLEMSLDVAGQLKEACAPLGIPLI
YKGSFDKANRSSGTSKRGVGLDAGLKILDEVRRQLQLPILTDVHDTSHVA
EVASVVDVLQTPAFLCRQTDFIRAVAQSGKPVNIKKGQFLAPWDMKNVID
KARAAARDRFLACERGVSFGYNNLVADMTSLAEMRNS--GAPVVFDVTHS
VQKPGGLGAVSGGARDMVPVLARAGVAVGVAGLFMETHPKPAEAWSDGPN
AVPLKHMRALLETLVALDDVTKKNGFLENN
>UniRef100_B1Y4K5     2-dehydro-3-deoxyphosphooctonate aldolase n=1 Tax=Leptothrix cholodnii (strain ATCC 51168 / LMG 8142 / SP-6) RepID=KDSA_LEPCP
--MKLCGFDVGIDQPFFLIAGTCSIEGLQMSLDVAGLLKEACAGLGIPLI
YKGSFDKANRSSGTTNRGLGLEAGLKILDEVRRQTGLPVLTDVHDESQVA
EVASVVDVLQTPAFLCRQTDFIRAVAMSGKPVNIKKGQFLAPWDMKNVID
KARAAARDRFLACERGVSFGYNNLVADMTSLAEMRNT--GAPVVFDVTHS
VQKPGGLGGSSGGAREMVPVLARAGVAVGVAGLFMETHPDPAKAFSDGPN
AVPLKHMKTLLEQLVALDRVVKTRPLLEND
>KDSA_DECAR
---------AGLDQPFFLIAGPCTAESEQLCLDVAGHMKEVCARLGINYI
FKASYDKANRSSGKSVRGLGLEEGLRIFSEVQRQIGVPVLTDVHTIEDIP
AVAAVVDVLQTPAFLCRQTDFIHAVATCGKPVNIKKGQFLAPGDMKNVVD
KAREVNNDNIMVCERGASFGYNNLVSDMRSLAIMRET--GCPVVFDATHS
VQLPGGQGTTSGGQREFVPVLARAAIAVGISGLFMETHPCPEKAWSDGPN
SWPLDRMESLLATLVALDKAVKTA------
>UniRef100_A9IIP6     2-dehydro-3-deoxyphosphooctonate aldolase n=1 Tax=Bordetella petrii (strain ATCC BAA-461 / DSM 12804 / CCUG 43448) RepID=KDSA_BORPD
--MKACGFDIGLEHPFFLIAGPCVIESRELAFDTAGRLKEITSRLGIPFI
YKSSFDKANRSSGKSFRGLGIDEGLKILADVRDQVGVPVLTDVHETEQVE
PVAAVVDMLQTPAFLCRQTDFIRACAASLKPVNIKKGQFLAPHDMVQVAQ
KARDAAISNILVCERGASFGYNNLVSDMRSLAIMRET--GCPVVFDATHS
VQLPGGQGTSSGGQREFVPVLARAAVAVGVSGLFMETHPNPACALSDGPN
AVPLDLMPALLESLVELDRVTKRNGFVENQ
>UniRef100_Q7W5N7     2-dehydro-3-deoxyphosphooctonate aldolase n=2 Tax=Bordetella RepID=KDSA_BORPA
-MMKACGFDIGLDHPFFLIAGPCVIESRELAFETAGRLKEITGKLGVPFI
YKSSFDKANRSSGKSFRGPGMDEGLKILADVRAQLDVPVLTDVHDIDQVA
PVAAVVDMLQTPAFLCRQTDFIRACAATLKPVNIKKGQFLAPHDMLQVAR
KARDAALNNILVCERGASFGYNNLVSDMRSLAIMRET--DCPVVFDATHS
VQLPGGQGASSGGQREFVPVLARAAVAVGVAGLFMETHPNPACAMSDGPN
AVPLDRMAELLESLVALDRVTKRSGFLENQ
>UniRef100_Q7WD73     2-dehydro-3-deoxyphosphooctonate aldolase n=1 Tax=Bordetella bronchiseptica RepID=KDSA_BORBR
-MMKACGFDIGLDHPFFLIAGPCVIESRELAFETAGRLKEITGKLGVSFI
YKSSFDKANRSSGKSFRGPGMDEGLKILADVRAQLDVPVLTDVHDIDQVA
PVAAVVDMLQTPAFLCRQTDFIRACAATLKPVNIKKGQFLAPHDMLQVAR
KARDAALNNILVCERGASFGYNNLVSDMRSLAIMRET--DCPVVFDATHS
VQLPGGQGASSGGQREFVPVLARAAVAVGVAGLFMETHPNPACAMSDGPN
AVPLDRMAELLESLVALDRVTKRSGFLENQ
>UniRef100_A1K7F7     2-dehydro-3-deoxyphosphooctonate aldolase n=1 Tax=Azoarcus sp. (strain BH72) RepID=KDSA_AZOSB
--MNLCGFEVGLDKPVFLIAGPCVIESREMAFETAGALKDICAEVGIPFI
YKSSYDKANRSSGKSYRGMGMEKGLDILADVKKQLGVPVLTDVHSIEEIP
AVAAVVDVLQTPAFLCRQTDFIHAVASCGRPVNIKKGQFLAPGDMKNVVD
KAREANGDNIMVCERGASFGYNNLVSDMRSLAIMRET--GCPVVFDATHS
VQLPGGQGTASGGQREFVPVLARAAVAVGVAGLFMETHPNPAQALSDGPN
AWPLPRMKALLSTLKAIDELVKSRGLLETE
>UniRef100_Q5NZ70     2-dehydro-3-deoxyphosphooctonate aldolase n=1 Tax=Azoarcus sp. (strain EbN1) RepID=KDSA_AZOSE
--MKLCGFEAGLDKPFFLIAGPCVIESRDMAFETAGALKEICVELGIPFI
YKSSYDKANRSSGKSYRGMGMEKGLEILADVKKQLGVPVLTDVHAIDEIP
AVAAAVDVLQTPAFLCRQTDFIHAVAASGRPVNIKKGQFLAPGDMKNVVD
KAREANGDTIMVCERGASFGYNNLVSDMRSLAIMRET--GCPVVFDATHS
VQLPGGQGTASGGQREFVPVLARAAVAVGIAGLFMESHPDPAKALSDGPN
AWPLPKMKALLATLKEIDALVKAHGFMEMA
>A4SXE8_POLSQ
---------VGLDHRFFLIAGPCVIESEQSAIDIAGELKEITSALKIPFI
YKSSFDKANRSSGTSFRGLGMEKGLEILAKVKKEVGVPVLTDVHDIGEIA
AVAKVVDVLQTPAFLCRQTDFIRACAQSGKPVNFKKGQFLSPHEMLNVIE
KARGAAADQFMVCERGASFGYNNLVSDMRSLAILRES--KAPVVFDATHS
VQLPGGQGNSSGGQREFVPVLARAAVAVGISGLFMETHPDPAKALSDGPN
AVPLNRMKELLQSLVDIDSVVKAN------
>Q2SXC6_BURTA
---------VGLDKPFFLIAGTCVVESEQMTIDTAGRLKEICAKLGVPFI
YKSSYDKANRSSGKSFRGLGMDEGLRILAEVKRQLNVPVLTDVHEIDEIA
PVAAVVDVLQTPAFLCRQTDFIRACAQSGKPVNIKKGQFLAPHDMKNVID
KARDAARDRFMACERGVSFGYNNLVSDMRSLAIMRET--GAPVVFDATHS
VQLPGGQGTSSGGQREFVPVLARAAVATGVAGLFMETHPNPAEAKSDGPN
AVPLGRMAALLETLVTLDQAVKRV------
>UniRef100_A3ML78     2-dehydro-3-deoxyphosphooctonate aldolase n=17 Tax=pseudomallei group RepID=KDSA_BURM7
--MNLAGFEVGLDKPFFLIAGTCVVESEQMTIDTAGRLKEICATLGVPFI
YKSSYDKANRSSGKSFRGLGMDEGLRILAEVKRQLNVPVLTDVHEIDEIA
PVAAVVDVLQTPAFLCRQTDFIRACAQSGKPVNIKKGQFLAPHDMKNVID
KARDAARDRFMACERGVSFGYNNLVSDMRSLAIMRET--GAPVVFDATHS
VQLPGGQGTSSGGQREFVPVLARAALATGVAGLFMETHPNPAEAKSDGPN
AVPLGRMAALLETLVTLDRAVKRVPFLEND
>A3NB83_BURP6
---------VGLDKPFFLIAGTCVVESEQMTIDTAGRLQEICATLGVPFI
YKSSYDKANRSSGKSFRGLGMDEGLRILAEVKRQLNVPVLTDVHEIDEIA
PVAAVVDVLQTPAFLCRQTDFIRACAQSGKPVNIKKGQFLAPHDMKNVID
KARDAARDRFMACERGVSFGYNNLVSDMRSLAIMRET--GAPVVFDATHS
VQLPGGQGTSSGGQREFVPVLARAALATGVAGLFMETHPNPAEAKSDGPN
AVPLGRMAALLETLVTLDRAVKRV------
>UniRef100_B2JIX1     2-dehydro-3-deoxyphosphooctonate aldolase n=1 Tax=Burkholderia phymatum (strain DSM 17167 / STM815) RepID=KDSA_BURP8
--MKLGDFEIGLDKPFFLIAGTCVVESEQMTIDTAGKLKEICAKLKIPFI
YKSSYDKANRSSGKSFRGLGMDEGLRILSEVKRQLGLHVLTDVHSEHEIE
PVASVVDVLQTPAFLCRQTDFIHACARSGKPVNIKKGQFLAPHDMKNVID
KARDAARDRFMACERGVSFGYNNLVSDMRSLAIMRET--GAPVVFDATHS
VQLPGGQGTSSGGQREFVPVLARAAVATGIAGLFMETHPNPAEAKSDGPN
AVPLHRMADLLETLMTLDQAVKRTPFLEND
>KDSA_BURXL
---------IGLDRPFFLIAGTCVVESEQMTIDTAGRLKEICAKLNIPFI
YKSSYDKANRSSGKSFRGLGMDEGLRILSEVKRQLGLPVLTDVHAEHEIE
QVASVVDVLQTPAFLCRQTDFIHACARSGKPVNIKKGQFLAPHDMKNVID
KARDAARDRFMACERGVSFGYNNLVSDMRSLAIMRET--NAPVVFDATHS
VQLPGGQGTSSGGQREFVPVLARAAVAVGVAGLFMETHPNPAQAKSDGPN
AVPLHRMADLLETLVTLDRAVKRA------
>Q0BDS2_BURCM
---------VGLDQPFFLIAGTCVVESEQMTIDTAGRLKEICEKLNVPFI
YKSSYDKANRSSGKSFRGLGMDEGLRILGEVKRQLGLPVLTDVHSIDEIE
QVASVVDVLQTPAFLCRQTDFIHACARSGKPVNIKKGQFLAPHDMKNVID
KAREAARDRFMACERGVSFGYNNLVSDMRSLAIMRET--SAPVVFDATHS
VQLPGGQGTSSGGQREFVPVLARAAVATGVAGLFMETHPNPAEAKSDGPN
AVPLNRMGALLETLVTLDQAVKRH------
>KDSA_BURVG
---------VGLDQPFFLIAGTCVVESEQMTIDTAGRLKEICAKLNVPFI
YKSSYDKANRSSGKSFRGLGMDEGLRILGEVKRQLGLPVLTDVHSIDEIE
QVASVVDVLQTPAFLCRQTDFIHACARSGKPVNIKKGQFLAPHDMKNVID
KARDAARDRFMACERGVSFGYNNLVSDMRSLAIMRET--NAPVVFDATHS
VQLPGGQGTSSGGQREFVPVLARAAVATGVAGLFMETHPNPAEAKSDGPN
AVPLHRMGALLETLVTLDQAVKRN------
>KDSA_BURCA
---------VGLDQPFFLIAGTCVVESEQMTIDTAGRLKEICEKLNVPFI
YKSSYDKANRSSGKSFRGLGMDEGLRILGEVKRQLGLPVLTDVHSIDEIE
QVASVVDVLQTPAFLCRQTDFIHACARSGKPVNIKKGQFLAPHDMKNVID
KARDAARDRFMACERGVSFGYNNLVSDMRSLAIMRET--NAPVVFDATHS
VQLPGGQGTSSGGQREFVPVLARAAVATGVAGLFMETHPNPAEAKSDGPN
AVPLNRMGALLETLVTLDQAVKRN------
>UniRef100_B1JUY7     2-dehydro-3-deoxyphosphooctonate aldolase n=2 Tax=Burkholderia cenocepacia RepID=KDSA_BURCC
--MKLCDFEVGLDQPFFLIAGTCVVESEQMTIDTAGRLKEICEKLNVPFI
YKSSYDKANRSSGKSFRGLGMDEGLRILGEVKRQLGLPVLTDVHSIDEIE
QVASVVDVLQTPAFLCRQTDFIHACARSGKPVNIKKGQFLAPHDMKNVID
KARDAARDRFMACERGVSFGYNNLVSDMRSLAIMRET--NAPVVFDATHS
VQLPGGQGTSSGGQREFVPVLARAAVATGVAGLFMETHPNPAEAKSDGPN
AVPLNRMGALLETLVTLDQAVKRNPFLEND
>UniRef100_B4EDA2     2-dehydro-3-deoxyphosphooctonate aldolase n=1 Tax=Burkholderia cepacia (strain J2315 / LMG 16656) RepID=KDSA_BURCJ
--MKLCDFEVGLDQPFFLIAGTCVVESEQMTIDTAGRLKEICEKLNVPFI
YKSSYDKANRSSGKSFRGLGMDEGLRILSEVKRQLGLPVLTDVHSIDEIE
QVASVVDVLQTPAFLCRQTDFIHACARSGKPVNIKKGQFLAPHDMKNVID
KARDAARDRFMACERGVSFGYNNLVSDMRSLAIMRET--NAPVVFDATHS
VQLPGGQGTSSGGQREFVPVLARAAVATGVAGLFMETHPNPAEAKSDGPN
AVPLNRMGALLETLVTLDQAVKRNPFLEND
>UniRef100_A9AGW1     2-dehydro-3-deoxyphosphooctonate aldolase n=2 Tax=Burkholderia multivorans RepID=KDSA_BURM1
--MKLCDFEVGLDKPFFLIAGTCVVESEQMTIDTAGRLKEICAKLNIPFI
YKSSYDKANRSSGKSFRGLGMDEGLRILSEVKRQLGLPVLTDVHSIDEIE
QVASVVDVLQTPAFLCRQTDFIHACARSGKPVNIKKGQFLAPHDMKNVID
KARDAARDRFMACERGVSFGYNNLVSDMRSLAIMRET--NAPVVFDATHS
VQLPGGQGTSSGGQREFVPVLARAAVATGVAGLFMETHPNPAEAKSDGPN
AVPLNRMSALLETLVTLDQAVKRGPFLEND
>Q39EV8_BURS3
---------VGLDKPFFLIAGTCVVESEQMTIDTAGRLKEICAKLNIPFI
YKSSYDKANRSSGKSFRGLGMDEGLRILSEVKRQLGLPVLTDVHSIDEIE
QVASVVDVLQTPAFLCRQTDFIHACARSGKPVNIKKGQFLAPHDMKNVID
KAREAARDRFMACERGVSFGYNNLVSDMRSLAIMRET--SAPVVFDATHS
VQLPGGQGTSSGGQREFVPVLARAAVATGVAGLFMETHPNPAEAKSDGPN
AVPLNRMGALLETLVTLDQAVKRN------
>UniRef100_Q473G6     2-dehydro-3-deoxyphosphooctonate aldolase n=1 Tax=Ralstonia eutropha (strain JMP134) RepID=KDSA_RALEJ
--MKLCGFEVGLDKPFFLIAGPCVIESEQMALDTAGELKAITGELGIPFI
YKSSFDKANRSSGKSFRGLGMEKGLEILATVKREIGVPVLTDIHEIDEIK
PVAAVVDVLQTPAFLCRQTDFIRACAQSGKPVNIKKGQFLAPHDMKNVID
KARDAARDVFMACERGVSFGYNNLVSDMRSLAIMRET--GAPVVFDATHS
VQLPGGQGTSSGGQREFVPVLSRAAVATGIAGLFMETHPDPNKAMSDGPN
AVPLSRMKELLAVLRDLDALTKRAGFLEDN
>Q1LPI7_RALME
---------VGLDKPFFLIAGPCVIESEQMALDTAGELKAITGELGIPFI
YKSSFDKANRSSGKSFRGLGMEKGLEILATVKRQIGVPVLTDIHEIDEIK
PVAAVVDVLQTPAFLCRQTDFIRACAQSGKPVNIKKGQFLAPHDMKNVID
KARDAARDVFMACERGVSFGYNNLVSDMRSLAIMRET--GAPVVFDATHS
VQLPGGQGTSSGGQREFVPVLSRAAVATGVAGLFMETHPDPSKAMSDGPN
AVPLSRMKELLTVLRDLDGMVKRA------
>UniRef100_B3R497     2-dehydro-3-deoxyphosphooctonate aldolase n=1 Tax=Cupriavidus taiwanensis (strain R1 / LMG 19424) RepID=KDSA_CUPTR
--MKLCGFEVGLDKPFFLIAGPCVIESEQMALDTAGELKAITTELGIPFI
YKSSFDKANRSSGKSFRGLGMEKGLEILAHVKREIGVPVLTDIHEIDEIK
PVAAVVDVLQTPAFLCRQTDFIRACAQSGKPVNIKKGQFLAPHDMKNVID
KARDAARDVFMACERGVSFGYNNLVSDMRSLAIMRET--GAPVVFDATHS
VQLPGGQGTSSGGQREFVPVLSRAAVATGVAGLFMETHPDPSKAMSDGPN
AVPLSRMKELLTVLKELDTLVKRAGFLEDN
>UniRef100_Q0KCE4     2-dehydro-3-deoxyphosphooctonate aldolase n=1 Tax=Ralstonia eutropha (strain ATCC 17699 / H16 / DSM 428 / Stanier 337) RepID=KDSA_RALEH
--MKLCGFEAGLDKPFFLIAGPCVIESEQMALDTAGELKAITAELGIPFI
YKSSFDKANRSSGKSFRGLGMEKGLEILATVKREIGVPVLTDIHEIDEIK
PVAAVVDVLQTPAFLCRQTDFIRACAQSGKPVNIKKGQFLAPHDMKNVID
KARDAARDVFMACERGVSFGYNNLVSDMRSLAIMRET--GAPVVFDATHS
VQLPGGQGTSSGGQREFVPVLSRAAVATGVAGLFMETHPDPSKAMSDGPN
AVPLSRMKELLAVLKELDTLVKRAGFLEDN
>UniRef100_B2U9C1     2-dehydro-3-deoxyphosphooctonate aldolase n=1 Tax=Ralstonia pickettii (strain 12J) RepID=KDSA_RALPJ
--MKLCDFEVGLDKPFFLIAGTCVIESEQMAIDTAGTLKEITGALGIPFI
YKSSFDKANRSSDASFRGLGMEEGLRILSEVRRQVGVPVLTDIHEIDEIK
PVAEVVDVLQTPAFLCRQTDFIRACAQSGKPVNIKKGQFLAPHDMKNVID
KARHAARDNFMACERGASFGYNNLVSDMRSLAIMRET--GAPVVFDATHS
VQLPGGQGTSSGGQREFVPVLARAAIAVGVAGVFMETHPDPACAKSDGPN
AVPLRRMKDLLSVLKELDALTKRSGFLENQ
>KDSA_RALSO
---------IGLDRPFFLIAGTCVIESEQMAIDTAGTLKEITGALGIPFI
YKSSFDKANRSSDASFRGLGMEEGLRILAEVRRQVGVPVLTDIHEIDEIK
PVASVVDVLQTPAFLCRQTDFIRACAQSGKPVNIKKGQFLAPHDMKNVID
KARHAARDSFMACERGASFGYNNLVSDMRSLAIMRET--GAPVVFDATHS
VQLPGGQGTSSGGQREFVPVLARAAVATGVAGVFMETHPDPACAKSDGPN
AVPLRRMKDLLSVLKELDTLTKRN------
>UniRef100_A1WL88     2-dehydro-3-deoxyphosphooctonate aldolase n=1 Tax=Verminephrobacter eiseniae (strain EF01-2) RepID=KDSA_VEREI
--MKLCGFDVGLEQRLFLIAGPCVIESAQLQMDVAGQLREITARLGMPFI
FKSSFDKANRSSGSSYRGPGRDKGLEILARVRRELALPVLTDVHTEDDIA
AAAQVVDVLQTPAFLCRQTDFISAAARCGKPVNIKKGQFLAPHEMHNVID
KARAAARDRFMACERGASFGYNNLVSDMRSLAIMRAS--GAPVVFDATHS
VQLPGSQGSRSGGQREMVPVLARAAVAAGVAGIFMETHPDPDRALSDGPN
AVPLKHMQALLETLVALDGVTKRHGFLENR
>UniRef100_A2SJR1     2-dehydro-3-deoxyphosphooctonate aldolase n=1 Tax=Methylibium petroleiphilum (strain PM1) RepID=KDSA_METPP
--MKLCGFDVGLDRPFFLISGPCVVESEQLQMDVAGRLKEITAALGIPFI
FKSSYDKANRSSGTSFRGPGMEKGLEILAKVRRDLQVPVLTDVHSEAEIP
VVAQHVDVLQTPAFLCRQTDFIRAVAQSGKPVNIKKGQFLAPGDMKNVIQ
KARDAARDVFMACERGASFGYNNLVSDMRSLAIMRET--GSPVVFDATHS
VQLPGGQGTSSGGQREFVPVLSRAAIAVGVAGVFMETHPDPAKALSDGPN
AVPLKHMKALLEQLVSIDRVIKAQPLLEND
>UniRef100_A9BN40     2-dehydro-3-deoxyphosphooctonate aldolase n=1 Tax=Delftia acidovorans (strain DSM 14801 / SPH-1) RepID=KDSA_DELAS
--MKLCGFDVGLDRRFFLIAGPCVVESEQLQMDVAGHLKEITAALGIHFI
FKSSYDKANRSSGASFRGPGMDKGLEILAKVKKDLQVPILTDVHTESEIP
AVSQVVDVLQTPAFLCRQTDFIRAVAQSGRPVNIKKGQFLAPHDMKNVID
KARAAAKDSFMACERGASFGYNNLVSDMRSLSIMRET--GAPVVFDATHS
VQLPGGNGTSSGGMREMVPVLSRAAVAVGVAGLFMETHPNPPCALSDGPN
AVPLKHMKALLETLVALDDVTKKNGFLEND
>UniRef100_A1TLS9     2-dehydro-3-deoxyphosphooctonate aldolase n=1 Tax=Acidovorax avenae subsp. citrulli (strain AAC00-1) RepID=KDSA_ACIAC
--MKLCGFDVGLDRPFFLIAGPCVIESEQLQMDVAGRLKETTAALGIPFI
FKSSFDKANRSSGTSFRGPGREKGLEILAKIRRELNVPVLTDVHTEDDIT
EAAKVVDVLQTPAFLCRQTDFIRAVAQSGKPVNIKKGQFLAPHDMKNVID
KARAAARDSFMACERGASFGYNNLVSDMRGLAIMRET--GAPVVFDATHS
VQLPGGQGTSSGGQREMVPVLARAAVAVGVAGLFMETHPDPCNALSDGPN
AVPLKHMKALLETLVALDSVTKRNGFLEND
>UniRef100_Q21V38     2-dehydro-3-deoxyphosphooctonate aldolase n=1 Tax=Rhodoferax ferrireducens (strain DSM 15236 / ATCC BAA-621 / T118) RepID=KDSA_RHOFD
--MKLCGFEVGLNQPLFLIAGPCVIESEQLQMDTAGTLKEITASLGIAFI
FKSSFDKANRSSGSTFRGPGIERGLEILAKVKRELGVPILTDIHSEDQIA
QVASVVDVLQTPAFLCRQTDFIRAVAQSGLPVNIKKGQFLAPGDMKNVID
KARAAARDNFMACERGVSFGYNNLVSDMRSLAIMRDT--GAPVVFDATHS
VQLPGGQGTSSGGQREMVPVLARAAVAVGVAGLFMETHPDPSKALSDGPN
AVPLKHMRALLETLVALDAVTKKNGFLENS
>UniRef100_A1VLH2     2-dehydro-3-deoxyphosphooctonate aldolase n=1 Tax=Polaromonas naphthalenivorans (strain CJ2) RepID=KDSA_POLNA
--MKLCGFDIGLDQPFFLIAGPCVVESEQLQMDTAGTLKEITASLGIPFI
FKSSYDKANRSSGTSFRGPGMEKGLQILAKVKRELGLPILTDVHSEAEIT
AVAAVVDVLQTPAFLCRQTDFIHAVAQSGRPVNIKKGQFLAPGDMKNVID
KARAAARDRFMACERGASFGYNNLVSDMRSLAIMRET--RAPVVFDATHS
VQLPGGMGTSSGGQREMVPVLARAAVAVGIAGLFMETHPDPANAMSDGPN
AVPLKHMKALLETLLELDRVTKKNGYLENS
>UniRef100_Q128E6     2-dehydro-3-deoxyphosphooctonate aldolase n=1 Tax=Polaromonas sp. (strain JS666 / ATCC BAA-500) RepID=KDSA_POLSJ
--MKLCGFDIGLNQPFFLIAGPCVVESEQLQMDTAGTLKEITSSLGIPFI
FKSSYDKANRSSGTSFRGPGMVKGLEILAKVKRELNLPLLTDVHSEADIA
TVASVVDVLQTPAFLCRQTDFIHAVAQSGKPVNIKKGQFLAPGDMKNVID
KARAAARDNFMACERGASFGYNNLVSDMRSLAIMRET--NAPVVFDATHS
VQLPGGQGTSSGGQREMVPVLARAAVAVGVAGLFMETHPDPAKALSDGPN
AVPLKHMKALLETLLELDRVTKKNGYLENS
>Q5NME8_ZYMMO
---------VGLGHKLFLIAGPCVIETEDLTLRTAERLKKIAEKLGILLI
YKSSFDKANRSSSQSFRGPGIDEGLRILEKVQRDVGLPVLTDVHTASQVQ
TVAEVVDVLQTPAFLVRQTDLIEAAAASGRPVNIKKGQFLAPGDMANVVA
KARVAAAPSIMVAERGACFGYNNLVSDMRGLVIMRET--NCPLVFDATHS
VQLPGGLGNKSSGERQFVSVLARAAVSVGIAGLFLETHPDPANALSDGPN
TVPLDHLEPLLTNLVDLDSFVKER------
>A5VC20_SPHWW
---------VGLDEPLFVIAGPCVIESEALVLSVAERLRAIADRLGLFAI
FKSSFDKANRSSGASFRGPGLDDGLRILEKVRAETGLPVLTDVHDVDQVR
AAAQVVDVLQTPAFLARQTDLIEAVGASGRVANIKKAQFMAPHDMAHVVA
KAQGAARTPVLVTERGTSFGYNNLVTDLRGLAIMRDT--GCPVVFDATHS
VQLPGGLGASSGGQREYVPVLARGAVAVGIAGLFMETHPDPASAMSDGPN
AWPLDRLEPLLAELQALDAHGIEA------
>UniRef100_A8GUR8     2-dehydro-3-deoxyphosphooctonate aldolase n=2 Tax=Rickettsia bellii RepID=KDSA_RICB8
KIIKLKDLKIGNDLPFTLIAGPCQIEGLDHALFMAEELVKLTTRLNIPFI
YKSSFDKANRTSVNGARGLGIDKGLEVLAEVKRAFNCPIVTDVHSENQCA
EVAKIVDMLQIPAFLCRQTDLLQAAAATGKIVNVKKGQFLAPWDMKNVHK
KLESFGAKDILLTERGTCFGYNNLVSDMRGLAIMAEL--NTPVIFDATHS
VQQPGGLGGSTGGERKYVELLAKAAVAVGVAGLYMEVHQDPDNAPSDGPC
MIRLDNLERVLTKLKKYDEITKEK------
>UniRef100_Q9ZE84     2-dehydro-3-deoxyphosphooctonate aldolase n=1 Tax=Rickettsia prowazekii RepID=KDSA_RICPR
KVVKLNNIKIGNDLQFVLIAGPCQIEGKDHALFMAEKLMKLTSKLSIPFI
YKSSFDKANRTSINGIRGLGIEKGLEILSKVKSEFDCPIITDVHSESQCI
ETAKVVDILQIPAFLCRQTDLLKAAAKTGKIVKVKKGQFLAPWDMKNVQK
KLEVFGAKDILFTERGSCFGYNNLVSDMRSLAIMSEL--NVPVVFDATHS
VQQPGGRGGSSGGERKYVELLAKAAISVGIAGIYMEVHQDPDNAPSDGPC
MIKLDNLESILIKLKKYDKITKEIV-----
>KDSA_RICTY
---------IGNDLQFVLIAGPCQIEDEDHALFMAEKLIQLTSKLSIPFI
YKSSFDKANRTSINGIRGLGIEKGLEILSKVKSEFNCPIITDVHSESQCT
DTAKVVDILQIPAFLCRQTDLLKAAAKTGKIVKVKKGQFLAPWDMKNVQT
KLEAFGAKDILFTERGSCFGYNNLISDMRSLAIMSEL--NVPVVFDATHS
VQQPGGRGGSSGGERKYVELLAKAAISVGIAGIYMEVHQDPDNAPSDGPC
MIKLDHLESILIKLKKYDKITKEE------
>UniRef100_A8EXC8     2-dehydro-3-deoxyphosphooctonate aldolase n=1 Tax=Rickettsia canadensis (strain McKiel) RepID=KDSA_RICCK
KVVKLHNIKIGNDLPFILIAGPCQIEGQDHALFMAEKLVKLTSKLDIPFI
YKSSFDKANRTSINGVRGLGIEKGLEVLSKVKAEFDCPIVTDVHSESQCT
ETARVVDILQIPAFLCRQTDLLQAAAKTGKIVKVKKGQFLAPWDMKNVQT
KLKAFGAENILFTERGTCFGYNNLVSDMRSLAIMAKL--NVPVIFDATHS
VQQPGGLGDSTGGERKYVELLAKAATTVGIAGMYMEVHQDPDNAPSDGPC
MIKLDNLESILIKLKKYDKITKEK------
>UniRef100_A8GM05     2-dehydro-3-deoxyphosphooctonate aldolase n=1 Tax=Rickettsia akari (strain Hartford) RepID=KDSA_RICAH
KIVKLNNIKIGNDLPFVLIAGPCQIEGKDHALFMAEKLVKLTSKLDIAFI
YKSSFDKANRTSVNGIRGVGIEKGLEILSKVKSEFDCPIVTDIHSESQCT
ETAEVADILQIPAFLCRQTDLLQAAAKTGKIVKVKKGQFLAPWDMKNVQT
KLQAFGVKDILFTERGACFGYNNLVSDMRSLAIMAEL--NVPIVFDATHS
VQQPGGLGGSTGGDRKYVELLAKAAIAVGIAGMYMEVHQDPDNAPSDGPC
MMKLDNLESILIKLKKYDKITKEK------
>UniRef100_Q4UN94     2-dehydro-3-deoxyphosphooctonate aldolase n=1 Tax=Rickettsia felis RepID=KDSA_RICFE
KVVKLNNIKIGNDLPFVLIAGPCQIEGKDHALFMAEKLVKLTSKLEIPFI
YKSSFDKANRTSVNGIRGLGIEKGLEILSKVKSEFDCPIVTDVHSESQCT
ETAEIADILQIPAFLCRQTDLLQAAAKTGKIVKVKKGQFLAPWDMKNVQT
KLEAFGVKDILFTERGACFGYNNLVSDMRSLAIIAEL--NVPVVFDATHS
VQQPGGLGGSTGGERKYVELLAKAATAVGIAGMYMEVHQDPDNAPSDGPC
MIKLDNLESILIKLKKYDKITKEK------
>A8F0G9_RICM5
---------IGNDLPFVLITGPCQIEGKDHALFMAEKLVKLTSKLEIPFI
YKSSFDKANRTSVHGIRGLGIEKGLEILSKVKSEFDCPIVTDVHSESQCT
ETAEVADILQIPAFLCRQTDLLQAAAKTGKIVKVKKGQFLAPWDMKNVQT
KLEAFGVKDILFTERGACFGYNNLVSDMRSLAIMAEL--NVPVVFDATHS
VQQPGGLGSSTGGERKYVELLAKAATSVGIAGMYMEVHQDPDNAPSDGPC
MMKLDNLESILIKLKKYDKITKEK------
>B0BW09_RICRI
---------IGNDLPFVLITGPCQIEGKDHALFMAEKLVKLTSKLEIPFI
YKSSFDKANRTSVHGIRGVGIEKGLEILSKVKSEFDCPIVTDVHSESQCT
ATAEVADILQIPAFLCRQTDLLQAAAKTGKIVKVKKGQFLAPWDMKNVQT
KLETFGVKDILFTERGACFGYNNLVSDMRSLAIMAEL--NVPVVFDATHS
VQQPGGLGGSTGGERKYVELLAKAATSVGIAGMYMEVHQDPDNAPSDGPC
MMKLDNLESILIKLKKYDKITKEK------
>UniRef100_Q92JH7     2-dehydro-3-deoxyphosphooctonate aldolase n=1 Tax=Rickettsia conorii RepID=KDSA_RICCN
KVVKLNNIKIGNDLPFVLITGPCQIEGKDHALFMAEKLVKLTSKLEIPFI
YKSSFDKANRTSVHGIRGVGIEKGLEILSKVKSEFDCPIVTDVHSESQCT
ETAEVADILQIPAFLCRQTDLLQAAAKTGKIVKVKKGQFLAPWDMKNVQT
KLEAFGVKDILFTERGACFGYNNLVSDMRSLAIMAEL--NVPVVFDATHS
VQQPGGLGGSTGGERKYVELLAKAATSVGIAGIYMEVHQDPDNAPSDGPC
MMKLDNLESILIKLKKYDKITKEK------
>UniRef100_B0BZZ8     2-dehydro-3-deoxyphosphooctonate aldolase n=1 Tax=Acaryochloris marina (strain MBIC 11017) RepID=KDSA_ACAM1
RTQVTDTLAIGEGCPLTLLSGPCVIESEDFTLKMASGIARICEKLGISYV
FKSSFDKANRTSISSFRGHPMEEGLRILQRVKDEVGVPVVTDIHESHQAA
PVAEVADILQIPAFLCRQTDLLMAAAATGRTINVKKGQFLAPWDMKNVVS
KLEAGGAKKILLTERGTSFGYNALVVDFRSLPQMRSF--GYPVVFDATHS
VQMPGGQGSSSGGQREYAPYLARAAAAIGVDALFMEVHENPDQAPSDGPN
MIPLHQLEDVLRPILEVHKIMNSTPVLA--
>UniRef100_Q31KV0     2-dehydro-3-deoxyphosphooctonate aldolase n=1 Tax=Synechococcus elongatus (strain PCC 7942) RepID=KDSA_SYNE7
RAKVGDRFSIGDGCPLTLFGGPCVIEGEDFSLKMAESIAKVCDRLGVQFV
FKSSFDKANRTSIGSFRGYGLEEGLRILERVKTELGLPVLTDIHESQQAA
TVAEVVDILQIPAFLCRQTDLLLAAAATGRTVNVKKAQFLAPWDMKNVVN
KLRQGGAENLLLTERGSCFGYNALVVDFRSLPLMREL--GCPVVFDATHS
VQIPGGAGDRSSGQREFVPVLARAAAAVGIDALFMEIHENPDQALSDGPN
MIRLADLEATLRQILRVREAVAEPIGASA-
>KDSA_SYNP6
---------IGDGCPLTLFGGPCVIEGEDFSLKMAESIAKVCDRLGVQFV
FKSSFDKANRTSIGSFRGYGLEEGLRILERVKTELGLPVLTDIHESQQAA
TVAEVVDILQIPAFLCRQTDLLLAAAATGRTVNVKKAQFLAPWDMKNVVN
KLRQGGAENLLLTERGSCFGYNALVVDFRSLPLMREL--GCPVVFDATHS
VQIPGGAGDRSSGQREFVPVLARAAAAVGIDALFMEIHENPDQALSDGPN
MIRLADLEATLRHILRVREAVAEP------
>A5GQM9_SYNR3
-----------MSIPFTLIAGPCVLESPELVFDMAAALKAMSERLGIRLL
FKTSFDKANRSSGGSFRGPGMEQGLEVLAQLKQELGVQLLTDIHESHQAA
VVAQVVDVLQIPAFLCRQTDLLLAAAAAASVVNVKKGQFLAPWDMAQVVS
KLREAG-EQLWLTERGTTFGYNTLVVDMRSLPQLRQQ--GCPVIFDATHS
VQQPGGRGSSTGGQREFVAPLARAAMAVGVDGLFIETHPDPDQALSDGPN
MVPLHRLEPLLEQLLAIRAAAAAQ------
>A3PS35_RHOS1
---------IGGGHPIALITGPCQLESLDHARMMAERIAEACAPTGTKFI
FKASYDKANRSSLSTARGLGMEKGLEILGRIREEFGVPVLTDVHEPGHCA
TAAEVCDVLQIPAFLCRQTDLLLAAGETGRAVNVKKGQFLAPWDMKNVAD
KVASTGNRRILLCERGTSFGYNTLVTDFRGLPTMAAT--GWPVVFDATHS
VQQPGGLGGSSGGQREFAPVLARAACAVGVSALFIETHEDPDRAPSDGPN
MIPVDRMGRLIADLCAFDALAKSL------
>A4X0C6_RHOS5
---------LGGAHPIALITGPCQLESLEHARMMAGRISEACAPTGTKFI
FKASYDKANRSSLGTARGLGMEKGLEILGAIRDEFGVPVLTDVHEPWQCA
KAAEVCDVLQIPAFLCRQTDLLLAAGETGKAVNIKKGQFLAPWDMGNVAA
KVASTGNRKILLCERGTSFGYNTLVTDFRGLPTMAAT--GWPVVFDATHS
VQQPGGLGGSSGGQREFAPVLARAACAVGVSALFIETHEDPDRAPSDGPN
MIPVDRMGRLIAELRAFDALAKSL------
>Q28L37_JANSC
---------VSNTAPLLVIAGPCQLESLDHARMIAGHMSQVCAQVGAQFV
FKGSYDKANRTSLDGKRGLGMTAGLEILATIRDELGCPVLTDVHTPEQCD
PVAGAVDILQIPAFLCRQTDLLLAAGKTGAAINVKKGQFLAPWDMANVAQ
KVASTGNERLMLTERGVSFGYNALVADMRSLPEMAKT--GYPVIMDATHA
VAQPGGLGGSSGGQREFAPVLARSAVALGIGGVFLETHEDPDTAPSDGPN
MIRLDDMEGVLGTLMALDKVAKAN------
>A8LPK6_DINSH
---------VGNDQPLTLIAGPCQLESFEQGLEIGAALKEACDRSGAQFI
FKASYDKANRTSAGGVRGMGMAAGLDALGRLRETLGVPVLTDVHAAEHCA
PAAEAVDILQIPAFLCRQTDLLIAAGETGAVVNVKKGQFLAPWDMPHVIG
KIESTGNTRIMLTERGASFGYNTLVADMRSLPTMMKT--GYPVVMDATHS
VQQPGGLGGASGGQREFAPVMARAAVSLGIAAVFIETHPAPDTAPSDGPN
MIPLAQMQDLIGDLMAFDALAKTN------
>A1B1E4_PARDP
---------VGNDQPLALIAGPCQLETLDHALMIAETVAESCAKAGAGFV
FKASYDKANRTSLKGRRGIGIDEGLRMLDEVRRRIGCPVLTDVHDIEQAR
LAGAVVDVIQIPAFLSRQTDLLLAAGETPAAVNIKKGQFLAPWDMPNVAE
KVASTGNERILLTERGVSFGYNTLVADMRSLPIMART--GWPVIMDATHS
VQQPGGQGGSSGGQREFAPVMARAAVALGVAGVFIETHQDPDNAPSDGPN
MIHLDRMPALIASLMRFDALAKSD------
>Q1GIY0_SILST
---------IGNDCPLTVIAGPCQLESADHAQMIAGKLKEACDAAGAQFI
FKASYDKANRTSLSGKRGLGIDKGLEVLAGVRDTFGVPVLTDVHTEAQCI
VAGDVVDVLQIPAFLCRQTDMLLAAGNTGKAVNIKKGQFLAPWDMDNVVA
KVESTGNDKILLTERGTSFGYNALVADMRGLPRMAQT--GYPVVMDATHS
VQQPGGQGGSTGGQREFAPVMARAAVSLGIASVFIETHEDPDNAPSDGPN
MIYLKDMPQLIETLMGFDALAKAN------
>Q5LUV5_SILPO
---------VGNDLPLTIIAGPCQLESADHAQMIAGTLKEACDAAGAQYV
FKASYDKANRTSLGGKRGMGIDAGLKVLDDIRRTMGVPVLTDVHSEAQCA
IAAEAVDVLQIPAFLCRQTDMLLAAGNTGAVINVKKGQFLAPWEMGNIVD
KIASTGNENILLTERGVSFGYNTLVADMRALPIMAQT--GYPVVMDATHS
VQQPGGRGGSSGGQREFAPVMARAAVAVGTAAVFMETHQDPDNAPCDGPN
MIYLDEMPGLIDTLMRFDALAKAN------
>Q169Q7_ROSDO
---------IGNDRPLTVIAGPCQLESADHAQMIAGRMKEACDKAGAQYV
FKASYDKANRTSLSGIRGPGMDEGLKILQSVGQAIDVPVLTDVHNEGQCA
PAAQAVDILQIPAFLCRQTDMLLAAGQTGAAVNVKKGQFLAPWEMSNITT
KIESTGNTRILLTERGTSFGYNTLVADMRALPQMAQT--GYPVVMDATHS
VQQPGGKGGSSGGQREFAPVMARAAVAIGVAAVFIETHENPDASPSDGPN
MIYLDQMPDLIETLMQFDALAKAR------
>Q4FM38_PELUB
---------ISNDNKICIIAGPCQLETEQHAMDMAGKIQEITKKLGLGFI
YKTSFDKANRTSLKGQRGAGLEASLPVFDKIKKELNVPILTDIHNAEQCS
LLKDHVDILQIPAFLCRQTDLLIAAAKTNKIINVKKGQFLAPWDMVNVTK
KISDSGNNNILVTERGASFGYNTLVSDMRSLPIMAKN--GYPVIFDATHS
VQQPGGLGETSGGQREFVEYLARAAVAVGVAGVFIETHQDPDNAPSDGPN
MVPLDKLEKLLSQLFEIDNLIKK-------
>Q0BTX5_GRABC
---------FGNDLPFVLIAGPCQIESRAHAEGVAAELHAICARLDIPLV
FKASYDKANRTSVGGARGVGMERGLDILAGIRERFDIPVLTDIHDIGQCK
PAAEAVDILQIPAFLCRQTDLLLAAGETGRTINVKKGQFLAPWDMRNVAA
KIASTGNHNLLLTERGASFGYNTLVTDFRALPIMAQT--GYPVVFDATHS
VQQPGGQGTASGGDRTFAPILARAALAVGVASVFIECHPDPDRAPSDGPN
MIPLDQMEETLRRLKQFDVLGKAG------
>A5FXW8_ACICJ
---------VGNDLPFTLIAGPCQIESAEHAGEVAGALAAMTRELGIGLI
FKSSYDKANRTSLTAGRGVGMAQGLQILADIRAKFGIPVLTDVHDAAQCA
PAAEAVDVLQIPAFLCRQTDLLLAAGHTGRAINVKKGQFLAPWDMRNVAA
KIASTGNERILLTERGASFGYNTLVSDLRALPIMAQT--GYPVVFDATHS
VQQPGGQGTASGGQREFAPILARAALAVGCAAVFIECHPDPDHAPSDGPN
MIRLAEMPALLARLQQFDRLAKSA------
>A9HJ79_GLUDA
---------VGNDRPFVLIAGPCQIESEAHAMETADALHGIARETGVGLI
YKSSFDKANRTSLGAARGVGMAAGLEILARVRERFGVPVLTDVHAADQCA
PTAAAVDVLQIPAFLCRQTDLLLAAGETGAAINVKKGQFLAPWDMTNVAA
KIASTGNERIMLCERGTSFGYNTLVNDMRGLPIMAAT--GYPVVYDATHS
VQQPGGLGGSSGGQREFAPILARGALAIGVAAVFIETHQDPDSAPSDGPN
MIPIRDMKALVQRLAQYDRLTKAG------
>Q5FNN3_GLUOX
---------VGQDQPFTLIAGPCQIESREHATEMADAISSLCRELGIGLI
YKSSFDKANRSSVNAARGVGMDAGLDILASIRERFGVPVLTDVHTAEQCA
PAAQAVDVLQIPAFLCRQTDLLLAAGKTGRAINIKKGQFLAPWDMANVAA
KIASTGNERIMLCDRGTSFGYNTLVSDMRGLPIMAQT--GYPVVFDATHS
VQQPGGLGASTGGQREFVEPLARAALSIGVAAVFIETHQDPDHAPSDGPT
MVPLSEMSGLLTRLKAFDALAKSF------
>Q2W699_MAGMM
---------LGNDLPLVLIAGPCQMESRDHAMECAEALKIMAAEAGIALI
YKSSFDKANRTSLAGQRGVGLDKALPIFAEIKAKLGLPVLTDVHTEEQCV
IAAKVADVLQIPAFLCRQTDLLVAAGRTGAVINVKKGQFLAPWDMANVAA
KIESTGNSRVLLTERGASFGYNTLVTDMRGLPIMART--GWPVIMDATHA
VQAPGGQGNSSGGDRRFAPVLARAAVAIGVAGVFVECHPDPDHAPSDGPN
MIAMKDMPALVEVLMKLDATAKSF------
>Q2RT59_RHORT
---------FGNDLPMVLIAGPCQMESREHALETASILVALCADLGVPFI
YKTSFDKANRTSLSGQRGVGMEKALPIFAEIRETLGCPVLTDVHDAGQCA
PVAEAVDVLQIPAFLCRQTDLLLAAAATGRVINVKKGQFLAPWDMKNVAN
KVMSAGNERVLLTERGASFGYNTLVTDMRSLPIMRDT--GCPIIIDATHS
VQQPGGQGGSSGGQREFAPVIARAALAVGVAGVFLETHADPDHAPSDGPN
MIALDAMPALIAVLRDLDAFAKKY------
>A7HXX8_PARL1
---------IANDKPFVLIAGPCQLETRQHAFDMAGAVKEITDRLGIGFI
YKTSFDKANRTSRNATRGLGLELALPIFEDLKKELGLPVLTDVHERDQCA
EVASVVDVLQIPAFLCRQTDLLEAAAQTGKVVNVKKGQFLAPWDMKNVVN
KVVDAGNPNVLATERGVSFGYNTLVNDMRALPIMKEQC-RCPVVIDATHS
VQQPGGQGTASGGDRRMVPHIATAAVSLGVAAVFIETHQDPDNAPSDGPN
MVKLDELEALLARLRKFDELAKVA------
>A8IBG0_AZOC5
---------IGNSLPLALIAGPCQMESRDHALETAAALKEITDRLGIGLI
YKTSFDKANRTSVNAARGMGLEKALPVFAEIGERFGLPTLTDVHEIHQCA
PVGEVVDVLQIPAFLCRQTDLLVAAARTGRVVNVKKGQFLAPWDMVNVVA
KLTQSGNGRVLLTERGASFGYNTLVSDMRGLPVMAQT--GAPVVFDATHS
VQQPGGKGASSGGQREFVPVLARAAVAVGVAAVFIETHPDPDHAPSDGPN
MVPLKDLESLVALLQEIDRVAKAH------
>UniRef100_B1LZU2     2-dehydro-3-deoxyphosphooctonate aldolase n=1 Tax=Methylobacterium radiotolerans (strain ATCC 27329 / DSM 1819 / JCM 2831) RepID=KDSA_METRJ
PVVQVGDARFANHLPLTLIAGPCQLEGRQHALEIAAALKEMAAGLGVGLV
FKTSFDKANRTSGSAARGIGLDGALPVFAEIRETLGLPVLTDVHAAEQCA
RAAEAVDVLQIPAFLCRQTDLLLAAAATGRAVNIKKGQFLAPWDMKHVAA
KVTEAGNPNVIVTERGASFGYNTLVSDMRSLPIMAQVTQGAPVVFDATHS
VQQPGGQGASSGGQREFVAVLARAAVAVGVAGVFIETHPDPDRAPSDGPN
MVALRDMPALLEELLAFDRLAKRRTA----
>UniRef100_Q89KV0     2-dehydro-3-deoxyphosphooctonate aldolase n=1 Tax=Bradyrhizobium japonicum RepID=KDSA_BRAJA
PVVTIGRVKFGNDLPISIIAGPCQLESRQHALEVASALKEIAARLNIGLV
YKTSFDKANRTSASAARGLGLAQSLPIFAEIRSSLGLPVLTDVHEATQCA
EVAQAVDILQIPAFLCRQTDLLLAAAATGKVVNVKKGQFLAPWDMANVVT
KITSANNPNVLVTERGASFGYNTLVSDMRALPILARTT-GAPVIFDATHS
VQQPGGKGTSSGGEREFVPVLARAAVAVGVAGVFIETHPDPDSAPSDGPN
MVPLREFEGLIRRLMAFDALAKNPR-----
>KDSA_BRASB
---------FGNDLPLAVIAGPCQLESRGHALEVASALKEIATRLNIGLV
YKTSFDKANRTSGSAARGLGLAQSLPIFAEIRSSLGLPVLTDIHDASQCA
EVAQAVDVLQIPAFLCRQTDLLLAAAATGKVVNVKKGQFLAPWDMANVVA
KITGAGNPNVLATERGVSFGYNTLISDMRSLPIMARTT-GAPVIFDATHS
VQQPGGQGTSSGGQREFVPVLARAAVAVGVAGVFIETHPDPDHAPSDGPN
MVPLAEFEGLLRRLMAFDKLAKAP------
>KDSA_BRASO
---------FGNQLPLAVIAGPCQLESRGHALEVASALKEIATRLNISLV
YKTSFDKANRTSGSAARGLGLAQSLPIFAEIRSSLGLPVLTDVHDASQCA
EVAQAVDILQIPAFLCRQTDLLLAAAATGKVVNVKKGQFLAPWDMANVVA
KITGAGNPNVLATERGVSFGYNTLISDMRSLPIMAKTT-GAPVIFDATHS
VQQPGGQGTSSGGQREFVPVLARAAVAVGVAGVFIETHPDPDHAPSDGPN
MVPLAQFEGLLRTLMAFDALAKGQ------
>UniRef100_Q1QMJ3     2-dehydro-3-deoxyphosphooctonate aldolase n=1 Tax=Nitrobacter hamburgensis (strain X14 / DSM 10229) RepID=KDSA_NITHX
PVVSAGSVTFGQDRPLSIIAGPCQMESRAHALEVAGALKEIAARLNIGLV
FKTSFDKANRTSASGARGLGLKQALPVFAEIGSSLGLPVLTDVHEAAQCT
EVAQAVDVLQIPAFLCRQTDLLLAAAATGKVVNVKKGQFLAPWDMANVVA
KITGGGNPNVLVTERGASFGYNTLVSDMRSLPILARTT-GAPVIFDATHS
VQQPGGNGTSSGGEREFVPVLARAAVAVGVAGVFIETHPDPDHAPSDGPN
MVPLREFEALVRRLMAFDALAKAADPALPK
>UniRef100_Q3SRK0     2-dehydro-3-deoxyphosphooctonate aldolase n=1 Tax=Nitrobacter winogradskyi (strain Nb-255 / ATCC 25391) RepID=KDSA_NITWN
PVVSVGSVTFGQDRPLSIIAGPCQMESRAHALEVAGALKDIAARLNVGLV
FKTSFDKANRTSASGARGIGLKQALPVFADIRSSLGLPVLTDVHEAAQCA
EVAQVVDVLQIPAFLCRQTDLLLAAAATGKVVNVKKGQFLAPWDMGNVVA
KITGGGNRNILVTERGASFGYNTLVSDMRALPILARTT-GAPVIFDATHS
VQQPGGKGASTGGEREFVPVLARAAVAVGVAGVFIETHPDPDHAPSDGPN
MVPLREFEALVRRLMAFDALAKAADPACPE
>Q07NE5_RHOP5
---------FGNALPLSIIAGPCQLESRAHALEVAGALKEISTRLGIGLV
FKTSFDKANRTSASAARGVGLNDALPVFAEIRETLGLPVLTDVHEIEQCA
RAAEAVDVLQIPAFLCRQTDLLLAAAATGKVVNVKKGQFLAPWDMANVVA
KLVGAGNPNVLVTERGASFGYNTLVSDMRALPIMARTT-GAPVIFDATHS
VQQPGGKGTSSGGEREFVPVLARAAVAVGVAGVFIETHPDPDHAPSDGPN
MVPLREFEALVRRLMQFDALAKAT------
>Q215A8_RHOPB
---------FGNALPLAVIAGPCQLESRAHALETASALKEIAQKLGIGLV
YKTSFDKANRTSATSQRGLGLEQALPIFAEIRESFGLPVLTDVHESEQCA
RAAEAVDILQIPAFLCRQTDLLLAAAATGKVVNVKKGQFLAPWDMANVVQ
KLTSAGNANVLVTERGVSFGYNTLVSDMRALPILARTT-GAPVIFDATHS
VQQPGGKGTSSGGEREFVPVLARAAVAVGVAGVFIETHPDPDHAPSDGPN
MVPLREFEALMQRLMQFDALAKAR------
>UniRef100_B3Q6L6     2-dehydro-3-deoxyphosphooctonate aldolase n=1 Tax=Rhodopseudomonas palustris (strain TIE-1) RepID=KDSA_RHOPT
TSVVAGNVKFGNALPLSVIAGPCQLESRAHALEVASALKEIATRLGIGLV
YKTSFDKANRTSAASARGLGLDAALPIFAEIRDHLGLPVLTDVHENEQCA
RAAEAVDILQIPAFLCRQTDLLLAAAATGRIVNVKKGQFLAPWDMGNVVS
KITHAGNAKVLVTERGVSFGYNTLVSDMRALPIMAKTT-GAPVIFDATHS
VQQPGGKGTSSGGEREYVPVLARAAVAVGVAGVFIETHPDPDHAPSDGPN
MVPLREFEALIKTLMEFDALAKKRSTVGAV
>UniRef100_P61657     2-dehydro-3-deoxyphosphooctonate aldolase n=1 Tax=Rhodopseudomonas palustris RepID=KDSA_RHOPA
TSVVAGNVKFGNALPLSVIAGPCQLESRAHALEVASALKEIATRLGIGLV
YKTSFDKANRTSAASARGLGLDAALPIFAEIRDHLGLPVLTDVHENEQCA
RAAEAVDILQIPAFLCRQTDLLLAAAATGRIVNVKKGQFLAPWDMGNVVS
KITHAGNSKVLVTERGVSFGYNTLVSDMRALPIMAKTT-GAPVIFDATHS
VQQPGGKGTSSGGEREYVPVLARAAVAVGVAGVFIETHPDPDHAPSDGPN
MVPLREFEALIKTLMEFDALAKKRSTVGAV
>UniRef100_Q136E1     2-dehydro-3-deoxyphosphooctonate aldolase n=1 Tax=Rhodopseudomonas palustris (strain BisB5) RepID=KDSA_RHOPS
PVVAAGDVKFGNSLPLSVIAGPCQLESRAHALEVASALKEIATRLGIGLV
YKTSFDKANRTSAASARGIGLDAALAIFAEIRDSVGLPVLTDVHEAEQCA
RAAEAVDILQIPAFLCRQTDLLLAAAATGRIVNVKKGQFLAPWDMGNVVA
KITTAGNQKVLVTERGASFGYNTLVSDMRALPIMARTT-GAPVIFDATHS
VQQPGGKGTSSGGEREFVPVLARAAVAVGVAGVFIETHPDPDHAPSDGPN
MVPLRDFEALLRTLMEFDALAKKRPGAGTI
>KDSA_RHOP2
---------FGNALPLSVIAGPCQLESRAHALEVAAALQEIGKRLGIGIV
YKTSFDKANRTSAASARGIGLDGALPIFAEIRDSIGLPVLTDVHEAGQCA
RAAEAVDILQIPAFLCRQTDLLLAAAATGRIVNVKKGQFLAPWDMGNVVA
KITSAGNPKVLVTERGVSFGYNTLVSDMRALPIMAKTT-GAPVIFDATHS
VQQPGGKGTSSGGEREFVPVLARAAVAVGVAGVFIETHPDPDHAPSDGPN
MVPLRDFESLLRTLMEFDALAKRR------
>KDSA_CAUCR
---------IGNGEKLSIIAGPCQMESRQHALETAHALKEMADRLGVGLI
YKTSYDKANRTSANAQRGIGLKDSLAIFQEIREVTGLPTLTDVHETSHCS
IVAEAVDVIQIPAFLCRQTDLLVAAASTGRAINIKKGQFLAPWDMKNVIA
KVTGAGNPNVMACERGASFGYNTLVSDMRALPIMKEI--GCPVVFDATHS
VQQPGGQGTSSGGQREFVPTLARAAVAVGVACVFIETHPDPDNAPSDGPN
MVPVKEFEALVANLLRYDALTKAA------
>Q0APK5_MARMM
---------IGNDRKLSIIAGPCQLESRQHGLDVSARLREIADRLDVGLI
YKTSFDKANRTSASAQRGLGLEASLPVFEEIRETSGLPVLTDVHSEEQAR
IAATAVDVLQIPAFLCRQTDLLIAAAKTGKPINVKKGQFLAPWDMKNVIE
KIAAAGNPDIMACERGASFGYNTLVSDMRSLPIMAQF--GAPVVFDATHS
VQQPGGQGTSSGGQREFVPTLARAAVAVGVAAVFIETHPDPDNAPSDGPN
MVPLGEFEALVKRLLEFDALAKGY------
>UniRef100_A1US93     2-dehydro-3-deoxyphosphooctonate aldolase n=1 Tax=Bartonella bacilliformis (strain ATCC 35685 / KC583) RepID=KDSA_BARBK
VSVKVGNVVFSNKAPLSLIVGPCQIESRDHAFEMAGRIKAIADQAGIGFV
YKSSYDKANRTSLSAARGIGLEKAIAIFADLKKEFGFPILTDVHTEEQCR
AVSSVVDVLQIPAFLCRQTDLLVAAAKTGCVINIKKGQFLAPWDMENVLK
KVTQSGNPDVMLCERGTSFGYNRLVSDMRSLPIMSSF--GAPVIFDATHS
VQEPGGKGDSSGGQRQFVEILARAAVAVGVAGIFLETHQDPDNAPSDGAN
MIEIDNLQRLIEILMNFDRLTKNELNIHA-
>UniRef100_A9IS46     2-dehydro-3-deoxyphosphooctonate aldolase n=1 Tax=Bartonella tribocorum (strain CIP 105476 / IBS 506) RepID=KDSA_BART1
ARVKVGNIIFSNEMPLSLIAGPCQMESRDHAFEMAGRIKTMTDQLGIGFV
YKSSYDKANRTSLSAARGIGLEKAMAIFSDLKKEFDCPILTDVHTEEQCT
IVSSTVDILQIPAFLCRQTDLLVAAAKTGCVVNIKKGQFLAPWDMENVLK
KVVHSGNPNVMLCERGTSFGYNRLISDMRSLPILRSF--GAPVIFDATHS
VQEPGGQGASSGGQRQFVEVLARAAVSVGVAGIFLETHQDPDHAPSDGPN
MIKIDDLQRLIETLMEFDDLSKKLN-----
>UniRef100_Q6G026     2-dehydro-3-deoxyphosphooctonate aldolase n=1 Tax=Bartonella quintana RepID=KDSA_BARQU
TIVKVGNIVFSNETPFSLIVGPCQMESRDHAFEMAGRIKTITDQIGIGFV
YKSSYDKANRTSLGAARGIGLEKAMAIFSDIKKEFGCPVLTDVHTEEQCA
AVGSVVDVLQIPAFLCRQTDLLVAAAKTGRVINIKKGQFLAPWDMENVLK
KVTQSGNPHVMLCERGTSFGYNRLISDMRSLPILRSF--GAPVIFDATHS
VQEPGGQGDSSGGQRQFVEVLARAAVSVGVAGIFLETHQDPDNAPSDGPN
MVKIDHLQRLLETLMEFDYLSKKVN-----
>KDSA_BARHE
---------FSNEAPFSLIAGPCQIESRDHAFEMAGRIKTITDQVGIGFV
YKSSYDKANRTSLSAVRGVGLENAMAIFSDLKKEFGCPILTDVHTEEQCT
VVASTVDILQIPAFLCRQTDLLVAAAKTGRVINIKKGQFLAPWDMKNVLR
KVTQSGNRNVMLCERGTSFGYNRLISDMRSLPILRSF--GAPVIFDATHS
VQEPGGQGDSSGGQRQFVEILARAAVSVGVAGIFLETHQDPDNAPSDGPN
MIKIDHLQRLLETLMEFDYLSKKT------
>UniRef100_A6X0L7     2-dehydro-3-deoxyphosphooctonate aldolase n=1 Tax=Ochrobactrum anthropi (strain ATCC 49188 / DSM 6882 / NCTC 12168) RepID=KDSA_OCHA4
SSVKIGNVTFSNSAPFALIAGPCQMETREHAFDMAGRLKEMTDKLGIDLV
YKSSFDKANRTSLKAERGIGLEKAMEVFADLKKEFGFPVLTDIHTEEQCA
AVAPVVDVLQIPAFLCRQTDLLIAAAKTGRVVNVKKGQFLAPWDMKNVLS
KITESGNPNVLATERGVSFGYNTLVSDMRSLPIMAGL--GSPVVFDATHS
VQQPGGHGGSSGGQREFVETLARAAVAVGVAGLFIETHQDPDNAPSDGPN
MVPVDKMPALLEKLMAFDRIAKGL------
>KDSA_BRUA2
---------FSNSAPLALIAGPCQMETRDHAFEMAGRLKEMTDKLGIGLV
YKSSFDKANRTSLKAARGIGLEKALEVFSDLKKEYGFPVLTDIHTEEQCA
AVAPVVDVLQIPAFLCRQTDLLIAAARTGRVVNVKKGQFLAPWDMKNVLA
KITESGNPNVLATERGVSFGYNTLVSDMRALPIMAGL--GAPVIFDATHS
VQQPGGQGGSTGGQREFVETLARAAVAVGVAGFFIETHEDPDNAPSDGPN
MVPIDKMPALLEKLMAFDRIAKAL------
>B0CGT3_BRUSI
---------FSNSAPLALIAGPCQMETRDHAFEMAGHLKEMTDKLGIGLV
YKSSFDKANRTSLKAARGIGLEKALEVFSDLKKEYGFPVLTDIHTEEQCA
AVAPVVDVLQIPAFLCRQTDLLIAAARTGRVVNVKKGQFLAPWDMKNVLA
KITESGNPNVLATERGVSFGYNTLVSDMRALPIMAGL--GAPVIFDATHS
VQQPGGQGGSTGGQREFVETLARAAVAVGVAGLFIETHEDPDNAPSDGPN
MVPIDKMPALLEKLMAFDRIAKAL------
>KDSA_BRUME
---------FSNSAPLALIAGPCQMETRDHAFEMAGRLKEMTDKLGIGLV
YKSSFDKANRTSLKAARGIGLEKALEVFSDLKKEYGFPVLTDIHTEEQCA
AVAPVVDVLQIPAFLCRQTDLLIAAARTGRVVNVKKGQFLAPWDMKNVLA
KITESGNPNVLATERGVSFGYNTLVSDMRALPIMAGL--GAPVIFDATHS
VQQPGGQGGSTGGQREFVETLARAAVAVGVAGLFIETHEDPDNAPSDGPN
MVPIDKMPALLEKLMAFDRIAKAL------
>Q1MH37_RHIL3
---------FSNAGRLSLIAGPCQMESRDHAFMVAGTLKELCGKLGIGLV
YKSSFDKANRTSLSAERGIGIEKGMEVFADLKKEFGFPVLTDVHTAEQCE
EVAKVVDVLQIPAFLCRQTDLLIAAAKTGRVVNVKKGQFLAPWDMKNVLK
KLNASGNPNVLLCERGASFGYNTLVSDMRSLPIMAAM--GAPVVFDATHS
VAQPGGQGESSGGQREFVETLARAAVAAGIAGVFVETHQDPDNAPSDGPN
MVYLKDMPRLLEKLLAFDAVAKA-------
>Q2K8X0_RHIEC
---------FSNAGRLSLIAGPCQMESRDHAFMVAGTLKELCAKLGVGLV
YKSSFDKANRTSLSAERGIGLEKGMEVFADLKKEFGFPVLTDVHTAEQCA
EVAEVIDVLQIPAFLCRQTDLLIAAARTGRVVNVKKGQFLAPWDMKNVLK
KLNASGNPNVLLCERGASFGYNTLVSDMRSLPIMTAM--GAPVIFDATHS
VAQPGGQGESSGGQREFVETLARAAVATGIAGVFLETHQDPDNAPSDGPN
MVYLKDMPRLLEKLLAFDAVAKA-------
>KDSA_AGRT5
---------FCNTERFSLIAGPCQMESRDHAFMIAGVLKELCDSLGIGLV
YKSSFDKANRTSLSGKRGIGLDSAMEIFADLKKEFGFPVLSDIHTEEQCA
IVSEVVDVLQIPAFLSRQTDLLVAAAKTGRVINVKKGQFLAPWDMKNVLA
KLNESGNPNVLLCERGASFGYNTLVSDMRSLPIMASL--GAPVIFDATHS
VQQPGGQGGSTGGQREFVETLARAAVAVGVAGLFIETHEDPDNAPSDGPN
MVHLKDMPKLLEKLLAFDAITKA-------
>A6U8E4_SINMW
---------FSQKERLTLIAGPCQMESREHAFTIAGKLVELCRSLGIGLV
YKSSFDKANRTSLSGKRGIGLDNAMEVFADLKREFGFPVLTDIHTEEQCA
LVAETVDILQIPAFLSRQTDLLVAAAKTGRAINVKKGQFLAPWDMKNVLA
KFTQSGNPNVLLCERGASFGYNTLVSDMRSLPIMAAL--GAPVVFDATHS
VQQPGGQGGSSGGQREFVETLARAAVAVGVAGVFVETHEDPDNAPSDGPN
MVPLKDMPRLLEKLLAFDAIAKG-------
>KDSA_RHIME
---------FSQKERLTLIAGPCQMESREHAFMIAGELVELCRSLGLGLV
YKSSFDKANRTSLSGKRGIGLDKAMEVFADLKREFGFPVLTDIHTEEQCA
AVAETVDILQIPAFLSRQTDLLVAAAKTGRTINVKKGQFLAPWDMKNVLA
KFTESGNPNVLLCERGASFGYNTLVSDMRSLPIMAAL--GAPVVFDATHS
VQQPGGQGGSTGGQREFVETLARAAVAVGVAGVFVETHEDPDNAPSDGPN
MVPLKDMPRLLEKLLAFDAVAKA-------
>KDSA_RHILO
---------FDNNAALALIAGPCQFESRQHAFDMAGALKELTARLGIGLV
YKTSYDKANRTSLSATRGAGMDAALPVFDELRKEFSLPVLTDVHTEEQCA
IVAPHVDVLQIPAFLSRQTDMLVAAAKTGKVINVKKGQFLAPWDMKNVVA
KITGSGNPNVLTTERGASFGYNTLVSDMRALPVMAEI--GAPVIFDATHS
VQQPGGQGGSSGGERRFVETLARAAVAVGVAGVFIETHQDPDNSSSDGPN
MLPLKDMPALLERLMAFDRIAKGR------
>UniRef100_Q11HU7     2-dehydro-3-deoxyphosphooctonate aldolase n=1 Tax=Mesorhizobium sp. (strain BNC1) RepID=KDSA_MESSB
PRVEIGQAVFANDAPLALIAGPCQLESREHAFEMAGRLKEMAEKLGLGFV
YKTSFDKANRTSLLGKRGAGLDAALPIFADLRRELGVPVLTDVHTEGQCE
ILADAVDVLQIPAFLCRQTDLLVAAAKTGKVVNVKKGQFLAPWDMKNVVA
KITASGNPNVLTTERGVSFGYNTLVTDMRALPIMAEI--GAPVIFDATHS
VQQPGGQGSSSGGDRRFVETLARAAVAVGVAGVFIETHQDPDNAPSDGPN
MVQLDKMPALLERLMAFDRIAKSK------
>A0LK05_SYNFM
---------VGTNR-FFVIGGPCVIENRDMTLRIAEFLRNACARLHIPCV
FKSSYDKANRTSIHSYRGPGIEEGLAILSEVRREIGIPVLTDVHGVSEVA
PAKEVVDILQVPAFLARQTDLVVAVGLTGKPVNLKKAQFLAPRDMSLVIE
KVRGTGNDKILVTERGTQFGYNNLVVDMRSIPILSES--GCPVVFDATHS
VQLPGGQGTRSGGERRYVAALACAAVAAGAHGVFLEMHEDPDRALCDGPN
SLPLEQVSPLLEKLLDIHRIVRDT------
>Q310T3_DESDG
--------KTLCDGPFIIA-GPCVLESYELALETARIVREAADRHAVTAI
FKSSFDKANRTSASSFRGPGMTTGLEWLARIREETGLPVITDIHEPAQAA
PVAAVADILQIPAFLCRQTALLQAAAATGSVVNVKKGQFVAPWDMGPVVE
KLHAAGNRHVMLTERGASFGYNNLVVDFRSFSIMRSL--NVPVIFDATHS
VQLPGGQGSCSGGDRRHVPALARAAVAAGANGVFLECHPDPDKALCDGPN
SWPAGRLSDLVGDLKSIWSIDYAC------
>KDSA_DESVH
---------ARLAARRFILAGPCALEDFDVAMETAHAVREAAEAAGLFAV
FKSSWDKANRTSITSFRGPGLVRGMEWLARIREESGLPVVTDIHLPEQAA
PVAEVADIIQIPAFLCRQTDLLVAAAATGRVVNVKKGQFVAPWDMRPAVE
KLRAAGNERILLTERGASFGYNNLVVDYRSIPTMQGF--GVPVVFDATHS
VQLPGGLGGSSGGERRHVPVLARAAVAAGVDGVFLECHPDPDKALCDGPN
SWPLDRLPALLKELSALWSLEHVC------
>KDSA_DESVV
---------ARLAARRFILAGPCALEDFDVAMETAHAVREAAEAAGLFAV
FKSSWDKANRTSITSFRGPGLVRGMEWLARIREESGLPVVTDIHLPEQAA
PVAEVADIIQIPAFLCRQTDLLVAAAATGRVVNVKKGQFVAPWDMRPAVE
KLRAAGNERILLTERGTSFGYNNLVVDYRSIPTMQGF--GVPVVFDATHS
VQLPGGLGGSSGGERRHVPVLARAAVAAGVDGVFLECHPDPDKALCDGPN
SWPLDRLPALLKELSALWSLEHVC------
>UniRef100_Q6AQ79     2-dehydro-3-deoxyphosphooctonate aldolase n=1 Tax=Desulfotalea psychrophila RepID=KDSA_DESPS
AQPNGSDILVGSGQPLLLIGGPCSLESEQLGREVAETVSKICKKLGISYV
FKASFDKANRTSISSYRGPGLKKGLASLARIREDLQVPVISDIHDISQVG
PAAEVLDIIQIPAFLCRQTDLLVAAAKSGKPVNVKKGQFVSPWDMENAIG
KLRDAGSDKVMLVERGACFGYNNLVVDMRSLPVMRSF--NCPVIYDATHS
VQLPGGAGGSSSGQREFIEPLSKAAIAAGIDGLFMEIHPDPDKALCDGPN
SIALDQVEELLTKLVKVRAAVEE-------
>UniRef100_A8ZU09     2-dehydro-3-deoxyphosphooctonate aldolase n=1 Tax=Desulfococcus oleovorans (strain DSM 6200 / Hxd3) RepID=KDSA_DESOH
DTIVLNDISIGGGAPLVVIAGPCVIEDYDTTLQAAEFLKTVTDRLGIPFI
FKASYDKANRSSVHSFRGPGPDLGLDILRRVKERLHVPVLSDVHTESQIG
PAAQVLDIIQTPAFLCRQTDFITAVAATGKIINIKKGQFLAPWDITQVVE
KARTAGNENILITERGAMFGYNNLVVDFRAIPIMQQT--GKPVIFDATHS
VQLPGGQGTCSGGQREFVPCLARAAVAAGADGIFLEVHRNPDKALCDGPN
SLPLEQVEPLLTALVAIRQAATEQAGHA--
>UniRef100_B8F9X0     2-dehydro-3-deoxyphosphooctonate aldolase n=1 Tax=Desulfatibacillum alkenivorans (strain AK-01) RepID=KDSA_DESAA
TFSIGNNMNVGLGAPLLLIAGPCVIENEEKTLEIAERIKGIVRDMDVNFV
FKASFDKANRTSIDSFRGPGLEQGLAILGKVKSRLGLPVISDVHSPDQVG
PASEVLDILQIPAFLCRQTDLLTAAGNSGKPVNVKKGQFVGPWDMKHVTG
KVLSTGNERIMLTERGSSFGYNNLVVDFRNFSIMRDL--GFPVVFDATHS
VQMPGGLGSCSGGDRSYVPLLARAAAAAGVDGVFFEVHTDPDKALCDGPN
SLTMEMLESILPQLLAIRKAAS--------
>Q2LSM7_SYNAS
---------VGGGSPLVLIAGPCVIEDEERTRDIALYLKKLTDEMDIPFI
FKASYDKANRTSGKAYRGPGLERGIEILKAIKGDLGIPILSDVHSREEIE
KAAEILDVVQIPAFLCRQTDLVREVARLARAVNIKKGQFLAPWDVRNIIE
KVLSEGNERILVTERGTSFGYNNLVVDFRSLPLLRRE--GYPVIFDATHS
VQLPGGQGTASGGQREMVPCLMRAAAAVGIDGLFLEVHPDPEKALCDGPN
SLYLDALPELLSTVKSIDRLVKNR------
>UniRef100_Q3A372     2-dehydro-3-deoxyphosphooctonate aldolase n=1 Tax=Pelobacter carbinolicus (strain DSM 2380 / Gra Bd 1) RepID=KDSA_PELCD
DTLKVADVTFGGNHPVALIAGPCVMENEAHTLAIARQLLEVKNELGVGVV
FKASFDKANRTSVSAYRGPGLESGLRILDKVRQQTGLPIVSDIHDVSQVE
AAAEVLDILQIPAFLCRQTDLLLAAGRSGKVVNIKKGQFLAPWDMANAVA
KVASTGNDRILLTERGTSFGYNNLVVDMRSLAVMREL--GCPVVFDATHA
VQLPGGAGTSSGGQRQFVAALSRAAVAVGVDGLFWEVHPDPDRALCDGAN
SLPLDQVKKTLKEMMAIDAIVKGNTES---
>UniRef100_B3E467     2-dehydro-3-deoxyphosphooctonate aldolase n=1 Tax=Geobacter lovleyi (strain ATCC BAA-1151 / DSM 17278 / SZ) RepID=KDSA_GEOLS
KELSIGSVKMGGGRLLVLIAGPCVIESEEATLRHAERLMTICNGLGMPLI
FKSSYDKANRTSINAFRGPGMDEGLRILSKVKESLGIPVLSDIHSIEQVA
PAAQVLDVLQIPAFLCRQTDLVVAAAKTGKVVNVKKGQFLAPWDMRNVVG
KVAASGNENIILTERGASFGYNNLVVDMRSFPVMRSY--GYPVVFDATHS
VQLPGGQGESSGGQREFVETLSRAAVATGIDGIFMEVHEDPSCALCDGPN
SIPLAELPALLKRLQALDAVVR--------
>UniRef100_A1APG0     2-dehydro-3-deoxyphosphooctonate aldolase n=1 Tax=Pelobacter propionicus (strain DSM 2379) RepID=KDSA_PELPD
REIVIGGVKIGAKRPLALVAGPCVIESELATMRQAERLMTICNALSLPLI
FKASYDKANRTSIGAYRGPGMREGLRILRKVKESLGLAVLSDVHSIEQVA
PAAEVLDVLQIPAFLCRQTDLLIAAAATGRVINVKKGQFLAPWDMKNVAA
KIASSGNENIILTERGASFGYNNLVVDMRSFPVMRAS--GYPVIFDATHS
VQLPGGQGESSGGQREFVEFLSRAAVAAGVDGIFMEVHEEPEKALCDGPN
SIALNDLPALLATLKAIDAVVK--------
>UniRef100_B5E8N4     2-dehydro-3-deoxyphosphooctonate aldolase n=1 Tax=Geobacter bemidjiensis (strain Bem / ATCC BAA-1014 / DSM 16622) RepID=KDSA_GEOBB
REITVGGVKIGGGRPLALVAGPCVIENETATLRCAERLMSICNGVGISLI
FKASYDKANRTSVTAFRGPGMKEGLRILAKVKEALGVPVLSDIHSIEQVE
PAAEVLDVLQIPAFLCRQTDLLVAAGNTGKVINVKKGQFLAPWDMKNVVG
KISSCDNDNIILTERGASFGYNNLVVDMRSFPIMRST--GYPVIFDATHS
VQLPGGEGTSSGGQREYVEFLSRAAVAAGVDGIFMEVHEEPEQALCDGPN
SVRLDDMPALLKKLKAIDAIVNQ-------
>A5G5T2_GEOUR
---------IGGDRPLVLIAGPCVIENEVATMRCAERLMTICNGVSIPLI
FKASYDKANRTSVNSFRGPGMKDGLKILKKVKEALGVPVLSDIHSIEQVE
PAAEVLDVVQIPAFLCRQTDLVVAAARSGKVVNIKKGQFLAPWDMENVAG
KAVSTGNDNIILTERGVSFGYNNLVSDMRSFPILRKI--GYPVVFDATHS
VQLPGGLGGSSGGQREFVEYLGRAAVATGIDGIFMEVHDDPEKALCDGPN
SVKLEDLPALLKKLKAIDAIVK--------
>UniRef100_Q39W61     2-dehydro-3-deoxyphosphooctonate aldolase n=1 Tax=Geobacter metallireducens (strain GS-15 / ATCC 53774 / DSM 7210) RepID=KDSA_GEOMG
REIAIGNVKMGGSRPLVLIAGPCVIENETATLRCAERLMTIVNGLSIPLI
FKASYDKANRTSVTAFRGPGLKEGLRILAKVKESLGLPVISDIHSIEQVQ
PAAEVLDILQIPAFLCRQTDLLVEAARTGCVVNVKKGQFLAPWDMENVVG
KIVASGNERIILTERGASFGYNNLVSDMRSLPIMRRF--GFPVVFDATHS
VQLPGGQGGSSGGQREFVEYLSRAAVATGIDGVFLEVHEEPDKALCDGPN
SVPLDDLPVLLKKLKAIDAIVK--------
>KDSA_GEOSL
---------IGGDRPLVLIAGPCVIENEAATLRCAERLMTICNGVSVSLV
FKASYDKANRTSVTSFRGPGMQEGLRILQKVKDSLGIPVISDIHSIEQVK
PAAEVLDIIQVPAFLCRQTDLVVEVGRTNRVVNVKKGQFMAPWDMENVVG
KILSTGNERIILTERGVTFGYNNLVSDMRSLPIMRRI--GFPVVFDATHS
VQLPGGQGGSSGGQREFVEYLSRAAVATGIDGIFMEVHEDPEKALCDGPN
SVKLDDLPALLKKLKAIDAIVK--------
