# Supplementary material for: The Contribution of Coevolving Residues to the Stability of KDO8P Synthase
Source: PLoS One. 2011 Mar 9;6(3):e17459. doi: 10.1371/journal.pone.0017459 (PMC3052366; doi:10.1371/journal.pone.0017459)
Supplement: MSA S3 — MSA in fasta format of KDO8P synthases with no more than 86% identity between any two sequences. Only the positions corresponding to the sequence of Nm. KDO8PS (Uniref entry 9JZ55) were retained. (FASTA) [file pone.0017459.s008.fasta]

REMARK: MSA of KDO8P synthases with no more than 86% 
REMARK: identity between any two sequences.
REMARK: Only the positions corresponding to the sequence 
REMARK: of Neisseria meningitidis KDO8PS 
REMARK: (sequence 9JZ55) were retained. 

>Q050X1_LEPBL
---------IGGDEPFFLIAGPCVMENRDLLDRVCAEMIEICDELKISYV
FKSSFDKANRSSVNSYRGPGLTEGIQNLEYIKNKYNVPVLTDIHETHQIA
PLKDAIDIYQIPAFLCRQTDLIAESAKTGRWVNVKKGQFLAPSDTRHIAV
KMKESGNDKLLVTERGTSFGYGNLIFDGRAIPIIHGF--DIPLIFDATHS
AQLPGAAENSTGGQREFIPSILRSAVSLGIEGVFMEVHPDPQKALSDATT
QYPLSRIKDLLKEMIGLDRYVKKE------
>Q8D2L1_WIGBR/13-279
------NIKISNSLPMVVFGGLNVLEKYDITMKVCEHFVKITNKLNIPFV
FKASFDKANRSSINSYRGPGLKNGIKIFSEIKKKFNVKIMTDIHDSTQAD
HVSEVVDIIQIPAFLARQTDLIASAANTGKVLNIKKPQFLSPDQIIYIIE
KIKSLGNKKIIICERGTMFGYNNLIVDILGLDVMKKISGGYPIILDVTHS
LQNRKFLSPVSSGNNDQVNSLSRAGISVGIAGIFIESHTNPEQAKCDGPC
AIPLKKLELTLNQAKTIDDLIKS-------
>Q492V6_BLOPB/10-276
------DIKVSNNLPFVLFGGMNVLESRDITMKVCEHYAKITHKLNIPHI
FKASFDKANRSSIDSYRGPGLEEGLRLFQELQEIFGVKLMTDVHEIYQVK
TVSEVVDVLQIPAFLARQTDLIASIAQTGMPINIKKPQYMSPTQIIHIVK
KCRSFSNKNIILCERGTVFGYDNLVVDMLGFNVMNHVSKGCPIIVDVTHA
LQKRNPLSPISGGRNRQIYDMARASTAVGIAGLFLEAHPNPHRAKCDGSS
ALPLNQLENFLTQIKSIDELVKS-------
>Q7VR72_BLOFL/10-277
------NIKISNKLPFVLFGGMNVLEKYDTIMQVCEYYVSITQKLNIPYI
FKASFDKANRTSIHSYRGPGLESGLRLFQILKKKFGVKLMTDVHEINQAQ
IISEVVDVIQLPAFLARQTDLIKAIAQTGSVVNIKKPQYMSPEQVQYIVN
KFHFFKNNKIILCERGTMFGYNDLIVDILGLHKMQHVSKGCPIIVDVTHA
LQTRQPYSAVEGKNRLQIFDLAKASIAVGIAGLFIEAHPDPDNAKCDGPI
ALPLYQLPCFLNKIKLLDTLVKS-------
>A3S6J5_PROMA/4-246
TSVKVAKIEIGNDRPLVLIGGVNVIESRDMAMRAAEVFVREATRLGLPLV
FKASFDKANRSSIDSFRGPGLDEGLKIFEEIKAAFEVPVISDVHEIHQAK
PAADVLDILQIPAFLARQTDLVRAIAETGKPINVKKPQFLSPQQVPNIVD
KIKSCGNDQVMICERGTSFGYDNLVVDILGFGVMKKENDDIPIVFDVTHS
LQTRAPGSKASGGRREQIYELARAGVAAGIAALFLEAHEDPD--------
------------------------------
>A6DQH2_9BACT/5-266
-----------NDKPFTLFGGLNVLEDLDSTLFACEKYVKVTNKLSIPYV
FKASFDKANRSSVHSYRGVGLDKGMRIFEEIKKEFGVKIITDVHEIYQVE
QVAEVVDILQLPAFLARQTDLVVAISKAKKPINIKKPQFMSPSQVRYIVN
KCKEAGNDNVLLCERGTCFGYDNLVVDMLGFSQMKIATNNAPIIFDVTHS
LQQRDPLSDASGGRRAQVLELAKAGISTRIAGLFLESHPDPDKAKCDGPS
ALPLSLLEAFLQQIKDLDDLIKS-------
>A0GD65_9BURK/13-279
------AVTVSNRLPFVLFGGINVLEDLDSTLYACRHYVETTAKLNIPFV
FKASFDKANRSSIHSYRGVGIDEGLSIFEAVKREFGVPVITDVHEVEQAA
RVAEVVDVLQVPAFLARQTDLVVAIAKTGRVINIKKPQFMSPTQVAHIVG
KCREVGNDNVILCERGSSFGYDNLVVDMLGFRQMIEASDGAPAIFDVTHS
LQYRDPGGAASGGRRRQVVELARAGLAVGLSGLFLEAHPDPDHARCDGPS
ALPLAVLEPFLQQMKDLDDLIKS-------
>Q2SYU2_BURTA
---------AGNDRPFVLFGGINVLESLDFTLEVCSEYAAVTRKLGIPFV
FKASFDKANRSSIHSYRGVGLDEGLKILAEVKARFGVPVITDVHEVEQAA
PVAEVADVLQVPAFLARQTDLVVAIAKAAKPVNVKKPQFMSPTQVKHVVS
KCLEAGNDRVMLCERGSSFGYDNLVVDMLGFRQMAEATGGCPVIFDVTHS
LQCRDPLGEASGGRRRQVLDLARAGVAVGIAGLFVEAHPDPERARCDGPS
ALPLPLLEGFLSQMKAIDDLVKRM------
>Q0B297_BURCM/2-274
NVTIAPDVTVGNDSPFVLFGGLNVLEGLDFTLDVCNTFVEVTRRLGIPLV
FKASFDKANRSSIHSYRGVGFDEGLRIFDEVKRRFGVPVITDVHEVWQAE
PVSQVVDVLQVPAFLARQTDLVVAIAQTGNAVNIKKPQFMSPTQIEHVVS
KCREAGNDKVILCERGSSFGYDNLVVDMLGFRQMRDATGDCPVIFDVTHS
LQMRDPHGAASGGRRRQVLDLARAGMAVGLAGLFLEAHPDPDRARCDGPS
ALPLALLDPFLQQVKAVDDLVKR-------
>Q1QZX8_CHRSD/9-276
---EFAGLRAGNSLPLALFGGMNVLESREMALEVAEAYVEVTGRLGMPYV
FKSSFDKANRSSIHSYRGPGLEKGLEWLAEIKERFNVPVITDVHEPWQAK
PVAEVADVIQLPAFLARQTDLVVAMAETGAAINIKKPQFIAPHEMRHIIR
KCEEVGNSRLILCERGSSFGYNNLVVDMLGFGEMKQT--GYPVFFDVTHA
LQRPGGRADSADGRRAQVAELARAGVAVGLAGVFLEAHPDPDNAKCDGPC
ALPLNRLEGFLSQLKAIDDLVKG-------
>Q6Y840_MORCA/9-283
SNITVSGIEIGNDKPFVLFGGMNVLESRELAFEIAEQYIDICQRLNIGYV
FKASFDKANRSSLHSFRGPSLENGLTWLNDIKETYNVPIITDVHEPYQAA
PVAKVADILQLPAFLSRQTDLVSAIARTGKIINVKKAQFLAPHEMRHIIN
KCLEAGNDQVILCERGSAFGYNNLVVDMLGFDTMKSM--NVPVFFDVTHA
LQEPGARGDSAGGRRHQITTLARAGMATGLAGLFLEAHPDPDKAKCDGPS
ALRLNQLEPFLIQIKQLDDLVKG-------
>UniRef100_Q6FAT8      2-dehydro-3-deoxyphosphooctonate aldolase n=1 Tax=Acinetobacter sp. (strain ADP1) RepID=KDSA_ACIAD
EIVRLGDIQMANHLPFVLFGGMNVLESKDLAFEIAETYVDICKRLEIPYV
FKASFDKANRSSLHSFRGPGLEKGIEWLGEIKKHFNVPIITDVHEPYQAA
PVAEVADIIQLPAFLSRQTDLVEAMAKTQAIINIKKAQFLSPREMNHILN
KCLEAGNDKLILCERGTSFGYNNLVVDMLGFDTMKEM--NVPVFFDVTHA
LQTPGGRADSAGGRRAQITTLARAGMATGLAGLFLEAHPDPEKAKCDGPC
ALRLSQLEPFLAQLKELDALVKGFKKLDTH
>Q4FR70_PSYAR
---------IGNDQPFVLFGGMNVLESKEMAFEIAEQYVDICQRLGIGYV
FKASFDKANRSSLTSYRGPGLEKGIDWLGQIKEKFQVPIITDVHEPYQAA
PVAEVADIIQLPAFLSRQTDLVHAMAKTDAIINIKKAQFLAPHEMRHIVN
KCLEGGNDKLILCERGSAFGYNNLVVDMLGFDTMKQM--EIPVFFDVTHS
LQQPGARSDSAGGRREQITTLARAGMATGLAGLFLEAHPNPETAKCDGPC
ALRMSQLEPFLRQLKQLDDLVKGF------
>UniRef100_A1SV93      2-dehydro-3-deoxyphosphooctonate aldolase n=1 Tax=Psychromonas ingrahamii (strain 37) RepID=KDSA_PSYIN
KIIKVGNIDVANDRPFVLFGGMNVLESRDMAMRVVETYVEATTALNIPYV
FKASFDKANRSSIHSYRGPGLEEGLRIFEEIKNTFNVPIITDVHEPSQAA
PVAEVVDVIQLPAFLSRQTDLVKAMAETNAVINVKKAQFLAPHEMKHIIT
KFNEAGNDNIILCERGSCFGYNNLVVDMLGFSTMKET--GYPVIFDVTHS
LQKPGARSDSADGRRSQVVQLGLAGMSQGIAGLFLESHPDPANAKCDGPC
ALPLHQLKAFLSQMKQMDELAKSFDIIDTE
>A3WLY1_9GAMM/8-271
------NITFDNQRPFVLFGGLNVLESQDLALRTAEHFMKVTEALGIPYV
FKASFDKANRSSIHSFRGPGLEEGLKIFEAVKQAFNVPIITDVHEPYQAS
PVAEVADIIQLPAFLARQTDLVMAMAKTGAVVNVKKPQFLAPHEMKHIIK
KFNEAGNERILLCERGSCFGYNNLIVDMLGMDDMKSM---APVVFDATHA
LQRPGGRLDSADGRRAQAAELARSGMALGLAGLFIEAHPNPDEAKCDGPC
ALPLAKLEPYLQQMKAVDDLVKS-------
>Q5QUZ7_IDILO
---------IANEKPFVLFGGMNVLESRDLALRIAEHYVEVTSRLGIPYV
FKASFDKANRSSIHSFRGPGLEEGLRIFEEVKQQFNVPLITDVHEPHQAA
PVAEVVDVLQLPAFLARQTDLVVALAETGSMVNIKKPQFLAPQEMKHIIK
KFGEAGNEKLMLCERGSSFGYNNLIVDMLGMDEMKPM---APVIFDATHA
LQRPGGRADSADGRRAQAAQLARSGMSLGIAGLFIEAHPNPDEAKCDGPC
ALPLHALEPYLQQMKAIDDLVKSF------
>KDSA_COLP3
---------VANEQPFVLFGGMNVLESRDLAMKIAEHYVEVTQKLGIPYV
FKASFDKANRSSVNSYRGPGLDEGLKIFEEIKSTFNVPIITDVHESYQAQ
PVSEVVDVIQLPAFLARQTDLVVAMAKTGAVINVKKPQFLAAHEMKHIIT
KFGEAGNENIILCERGSCYGYNNLVVDMLAMDEMKNY---APVIFDATHA
LQKPGGRSDSADGRRAQAAQLARSGMAIGIAGLFIEAHPDPSAAKCDGPC
ALPLDKLEPYLAQMKALDDLVKGF------
>A4B6G2_ALTMA/12-275
------NVEVANHLPFVLFGGMNVLESRDLAMRIAEHYVEVTQKLNIPYV
FKASFDKANRSSVTSYRGPGMEEGLRIFEEIKSTFNVPLITDVHEPHQAA
PVADVVDVIQLPAFLARQTDLVVAMAKTGAVINVKKPQFLAPHEMRHIIG
KLGEAGNDNVILCERGSCFGYNNLVVDMLGMDAMKEY---APVIFDATHA
LQMPGGRATSADGRRAQAAQLARSGMALGLAGLFIEAHPNPDEALCDGPC
ALPLAKLEPYLQQMKALDELVKG-------
>Q1N0A1_9GAMM/5-272
--VSVASLDVANNIPFTLFGGMNVLESRDLAMSICEEYVKVTEKLGIPYV
FKASFDKANRSSINSYRGPGMDEGLKIFQEIKDTFGVPIITDVHEPYQAA
PVAEVVDVIQLPAFLARQTDLVVAMAKTGAAINVKKPQFLAPHEMRHIIK
KFEEAGNQRVMLCERGSSFGYNNLVVDMLGMDEMKTM---APVIFDATHA
LQRPGGRSDSADGRRAQAFELARSGMALGIAGLFLEAHPNPDEAKCDGPC
ALPLDKLEPYLEQMKAVDDLVKS-------
>UniRef100_A1S8Q7      2-dehydro-3-deoxyphosphooctonate aldolase n=1 Tax=Shewanella amazonensis (strain ATCC BAA-1098 / SB2B) RepID=KDSA_SHEAM
KTIQLGDIAIANDKPFVLFGGMNVLESRDLAMSIAEKYLEVTQKLGIPYV
FKASFDKANRSSINSYRGPGMEEGLKIFQEIKDTFNVPLITDVHEPHQCA
PVAEVVDIIQLPAFLARQTDLVIAMARTGAIINVKKPQFLAPHEMRHIVK
KFNEAGNDEIILCERGSCFGYNNLVVDMLGMDEMKQS--GYPVIFDATHA
LQRPGGREDSAGGRRAQATELARSGMALGLAGLFIEAHPDPDNAKCDGPC
ALPLHQLEAYLSQMKAVDDLVKSFPALDTS
>Q15TR5_PSEA6
---------VANDKPFVLFGGMNVLESRDMAMRIAEHYKEITSKLGIPYV
FKASFDKANRSSVNSYRGPGMDEGLEIFAEIKATFDVPLITDVHEPAQAA
PVAEVVDVIQLPAFLARQTDLVVAMAKTNAIINVKKPQFLAPHEMRHIIT
KFMEAGNDKIILCERGSSFGYNNLVVDMLGMDEMKQY---APVIFDATHA
LQKPGGRTDSADGRRAQAAQLARSGMALGLAGLFIEAHPNPNEAKCDGPC
ALSLDKLEPYLQQMLALDDLVKGF------
>UniRef100_Q3IK90      2-dehydro-3-deoxyphosphooctonate aldolase n=1 Tax=Pseudoalteromonas haloplanktis (strain TAC 125) RepID=KDSA_PSEHT
QIIKINDIELANNKPFVLFGGINVLESRDLAMRVAEHYVEVTTKLNIPYV
FKASFDKANRSSINSYRGPGLDEGLKIFEEIKKTFNIPLITDVHEPHQAA
PVAEVVDVIQLPAFLARQTDLVVAMAKTGAIINVKKPQFLAPHEMRHIIT
KFNEAGNNNVALCERGSSFGYNNLVVDMLGMDDMKVM---APVIFDATHA
LQRPGGRADSADGRRAQAAELARSGMALGIAGLFIEAHPNPNEAKCDGPC
ALALSKLEGYLTQMKAVDDLIKSFAPLDTS
>A3YC98_9GAMM/10-281
IIEINQDVKVANHLPFVLFSGVNVLESRDLAMSVAEEHVKVCQALNIPYV
FKGSFDKANRSSINSFRGPGMEEGLRILEDVKASFNVPVITDVHEVAQCA
PVAEVADVIQLPAFLSRQTDLVVAMAQTDAVINIKKAQFLAPHEMQHILT
KCEEAGNDRLMLCERGTMMGYNNLVVDMLGFGLMKKF--DYPVMFDVTHA
LQKPGGRAESADGRRAQVAELARSGMALGLSSLFLETHPNPNQAKCDGPC
ALPLDKLKPFLHQLKQIDELVKG-------
>A6VUC6_9GAMM/16-280
------KIEVANHLPFVLFSGVNVLESRDLAMRVAEEHVKVTEALGIPYV
FKGSFDKANRSSINSFRGPGMEEGLKILQEIKDTFDVPVITDVHEAYQCA
PVAEVADVIQLPAFLSRQTDLVIAMAKTGAVINIKKAQFLAPHEMKHILT
KCEEAGNNNLMLCERGTMMGYNNLVVDMLGFGEMKKF--GYPVMFDVTHS
LQRPGGREDSADGRRAQVTELARAGMSLGLSSLFLETHPDPDSAKCDGPC
ALPLGKLAPFLKQMKQLDELVKT-------
>Q2BP40_9GAMM/4-274
KTVQVAGIEIANDKPMVLFGGMNVLESRDLALKIAEYYVEVTQKLGIPYV
FKASFDKANRSSLTSFRGPGLDEGLKILQEIKDTFKVPLITDVHEPDQAA
PAAEVCDIIQLPAFLSRQTDLVQAMAQTDAVINIKKAQFLAPQEMKHILH
KCEEAGNSDLILCERGSCYGYNNLIVDMLGFSIMKEF--GYPVMFDATHA
LQMPGGRTDSAGGRRALAAQLSRAGLSQGIAGLFLEAHPDPEQAKCDGPC
ALPLHTLEAYLSQMKAVDDLVKS-------
>A4BE16_9GAMM/10-274
------NIECSNDKPFTLFGGINVLESRDLAMSAAEQYVRITEELDIPYV
FKASFDKANRSSINSFRGPGLEEGLKILEEVKNTFNVPVITDVHEPYQAQ
PAAEVADIIQLPAFLSRQTDLVMAMAKTGATINIKKAQFLAPHEMAHILT
KFQEAGNDQLILCERGTSFGYNNLVVDMLGFGIMKET--GFPVIFDVTHA
LQRPGGRLDSADGRRAQVTDLARAGMSQKIAGLFLESHPDPSQAKCDGPS
ALPLDKLKAFLEQMKAVDTVVKE-------
>Q0VQD7_ALCBS
---------FANDKPMALFGGMNVLESRDLAMQVAEAYAEATSKLNMPWV
FKASFDKANRSSLSSYRGPGMEEGLKIFEEVKKTFNCPLITDVHEPGQAG
PVAEVVDIIQLPAFLARQTDLVVAMAKTGAIINIKKPQFLAPHEMSHILH
KCEDAGNDQLILCERGSSFGYNNLVVDMLGFGIMKQF--NYPVFFDVTHA
LQKPGGRADSADGRRAQVAELGRAGISQGIAGLFLEAHPDPDNAKCDGPC
ALRLDRLEPFLAQMQALDNTVKAL------
>A6F3D0_9ALTE/10-274
------GIEVANHKPFVLFGGMNVLESPEMAMEVAEAYVEATRKLGIPYV
FKASFDKANRSSVHSFRGPGLEKGLQILADIKSKFGVPIISDVHEPEQAA
PAAEVCDIIQLPAFLSRQTDLVVAMAETGAVINIKKAQFLAPQEMKHIIA
KCGEAGNDKVILCERGTSFGYNNLVVDMLGFGIMKSL--DVPVMFDVTHA
LQMPGGRADSAGGRRAQVTDLALAGMSQGLAGLFLEAHPDPDQAKCDGPC
ALRLSQLEPFLARVKAVDDLVKS-------
>UniRef100_Q2SKX1      2-dehydro-3-deoxyphosphooctonate aldolase n=1 Tax=Hahella chejuensis (strain KCTC 2396) RepID=KDSA_HAHCH
RTVKVGGIDIANDRPFVLFGGMNVLESRDLALQVAESYVKVTQKLGIPYV
FKASFDKANRSSINSYRGPGLDEGLRIFEEIKRTFNVPVITDIHEPHQAQ
PVAEVADIIQLPAFLSRQTDLVAAMARTGCPVNIKKAQFLAPQEMKHILS
KCEEAGNDQLILCERGSSFGYNNLVVDMLGFGIMKQF--GYPVFFDVTHS
LQMPGGLSSSAGGRREQVVQLARSGMAVGLAGLFLEAHPDPDVAKCDGPC
ALRLSQLEPFLAQMKALDDMVKQFPNIDTA
>UniRef100_Q02RA8      2-dehydro-3-deoxyphosphooctonate aldolase n=5 Tax=Pseudomonas aeruginosa RepID=KDSA_PSEAB
KIVRVGDIQIGNDLPFVLFGGMNVLESRDLAMQVCEEYVRVTEKLGIPYV
FKASFDKANRSSIHSFRGPGLEEGMKIFEEIKKTFKVPVITDVHEPFQAQ
PVAEVCDIIQLPAFLSRQTDLVVAMARTNAVINIKKAQFLAPQEMKHILT
KCEEAGNDRLILCERGSSFGYNNLVVDMLGFGIMKQF--EYPVFFDVTHA
LQMPGGRADSAGGRRAQVTDLAKAGLSQKLAGLFLEAHPDPEHAKCDGPC
ALRLNKLEAFLSQLKQLDELIKSFPAIETA
>UniRef100_Q1I645      2-dehydro-3-deoxyphosphooctonate aldolase n=1 Tax=Pseudomonas entomophila (strain L48) RepID=KDSA_PSEE4
KIIRVGNIEIANDKPFVLFGGMNVLESRDLALKVCEEYVRVTEKLGIPYV
FKASFDKANRSSVNSYRGPGMEEGLKIFEEIKRTFNVPVITDVHEPYQCE
PVAQVCDIIQLPAFLSRQTDLVVAMAKTGAVINIKKAQFLAPHEMKHILA
KCVEAGNDQLILCERGSSFGYNNLVVDMLGFGIMKQF--EYPVFFDVTHS
LQTPGGRADSAGGRRAQVTDLAKAGMSQGLAGLFLEAHPDPDNAKCDGPC
ALRLDKLEPFLAQLKQLDDLVKSFPTVETA
>A0Z6I8_9GAMM/3-278
VIVSAGDIQFANHLPFVLIGGINVLESEQFAVDVAGHYQEVCRRLSIPLV
FKASYDKANRSSVASYRGPGLDLGLRQLGAVKSALGVAILTDVHAPEEAA
AAAEVCDIIQLPAFLARQTDLIQAMANTGAVINIKKPQFLSPEQMVHIVD
KFRECGNGQLLLCERGSNFGYDNLVVDMLGFGVMQRVTGGLPLIFDVTHA
LQRRDPGQSASGGRRQQVLSLARSGMAIGLAGLFLEAHPEPDKALCDGPS
ALPLELLEPFLEQIKAVDTMAKA-------
>A2CCS7_PROM3/20-293
PSVSIDGIRVANDQPFVLIGGVNVLESLDFAINVAGHYVEVCQRLDIPFV
FKASYDKANRSSIHSYRGPGITTGLNILRAVKETYKIPVLTDVHSPEEAS
EAAAICDVIQLPAFLARQTDLVRAMAETNAVINIKKPQFLSPEQMKNITE
KFRECGNTKLLLCERGSNFGYDNLVVDMLGFGVMKHICNDLPLIFDVTHA
LQCRDAGGAASGGRRAQVLELARAGMAVGLAGLFLEAHPNPDEAFCDGPS
ALPLAKLEPFLTQIKAIDDLVKS-------
>A4AAB7_9GAMM/9-275
------ELRIANDAPFVLLGGVNVLESREFALEVAQEYVSVCAELAVPLV
FKASYDKANRSSIHSFRGPGLSAGLEILAEVKSRFQVPVITDVHTPEEAA
PAAEVCDIIQLPAFLARQTDLVRAMAETGAAINIKKPQFLSPSQMANVVE
KFRECGNERLMLCERGSNYGYDNLVVDMLGFGVMRQATAGVPQIFDVTHA
LQCRDPMGAASGGRRSQVTELARAGMAVGLAGLFLESHPDPDKALCDGPS
ALPLEKLKPFLEQVQAVDKLVKA-------
>Q3ANB7_SYNSC
---------FANDRPFALLGGVNVLEDLDFALRCAGHYKNVCGRLNIPLV
FKASYDKANRSSIHSFRGPGLNEGLQILQAVKDTHGIPVITDVHSPEEAA
AAAKVADIIQLPAFLARQTDLVRAMAETGAMINVKKPQFLSPEQMRNIVD
KFRECGNENLLLCERGTNFGYDNLVVDMLGFGVMKRTCDDLPLIFDVTHA
LQCRDPGGAASGGRRSQVVDLARSGMAVGLAGLFLEAHPDPARARCDGPS
ALPLDQLEPFLTQVKAIDDLVKAM------
>Q063B9_9SYNE/2-275
RQVQLGNITFANDQPFVLLGGVNVLEDLDFALNCAGHYKTVCERLGIPLV
FKASYDKANRSSIHSFRGPGLEKGLAILQAVKDTHGIPVITDVHTPEEAV
AAAAVADIIQLPAFLARQTDLVTAMANTGSVINIKKPQFLSPEQMANIVE
KFKECGNDQLLLCERGSNFGYDNLVVDMLGFGVMKKTCQDIPLIFDVTHA
LQCRDPGGAASGGRRSQVVDLARAGIAVGLAGLFLEAHPDPDKARCDGPS
ALPLDLLEPFLSQLKALDQLVKT-------
>UniRef100_Q7V4M4      2-dehydro-3-deoxyphosphooctonate aldolase n=1 Tax=Prochlorococcus marinus (strain MIT 9313) RepID=KDSA_PROMM
RSIALGTIRFANDAPFVLIGGINVLESREFALEVAGHYKTVCTKLGIPLV
FKASFDKANRSSIHSYRGPGLREGLEILQVVKDTHGIPVITDVHSPEEAT
PAAEVCDIIQLPAFLARQTDLIEAMAKTGAVINIKKPQFLSPSQMSNVVE
KFRECGNENLLICERGSNFGYDNLVVDMLAFGVMKHCCNDLPLIFDVTHA
LQCRDPSGAASGGRRSQVVDLARSGMAVGLAGLFLESHPDPDKARCDGPS
ALPLALLEPFLQQVKAIDEVVKALPTLSVS
>UniRef100_A5GI92      2-dehydro-3-deoxyphosphooctonate aldolase n=1 Tax=Synechococcus sp. (strain WH7803) RepID=KDSA_SYNPW
RQVSLGSITFANDAPFVLIGGVNVLESQQFALDAAAVYADVCRRLSIPLV
FKASFDKANRSSIHSFRGPGLSDGLAMLQAVKDTHGIPVITDVHTPEQAA
PAAEVCDIIQLPAFLARQTDLVQAMAGTGAVINIKKPQFLSPSQMANVVE
KFRECGNEQLLICERGSNFGYDNLVVDMLGFGVMKRCCDDLPLIFDVTHA
LQCRDPGGAASGGRRSQVLDLARAGMAVGLAGLFLEAHPDPSQARCDGPS
ALPLHQLEPFLSQLKAVDDLVKSLPALTIQ
>A6F6J4_9GAMM/4-277
IVKIGNDIVCANNLPFVLFGGINVLEDELTTLRAVEAYKTVTDKLGIPFI
FKASFDKANRSSIHSFRGVGLEKGLHIFQRVKAEFNVPIITDVHTEAQCQ
PVADVVDVIQLPAFLARQTDLVQAMAATGAVINIKKPQFMSPHQVGNIVD
KFAECGNEQVIICERGHCHGYDNLIVDPLAFGVMKELTQGTPIILDSTHA
TQQRDAGSAASGGRRKQVPELSYAGLATGIAGLFIEAHENPAQARCDGPS
ALPFAKLEAFLAQAKAIDDVVKS-------
>A6DJU3_9BACT/9-276
------NISLANDKPFVLFGGLNVLENEADTLKVCEKYLSVCEELSIPYV
FKASFDKANRSSVHSFRGVGLEKGMEIFKALKREFNVPIITDVHEVEQCQ
PVADVVDVIQLPAFLARQTDLVVAMAKTNAVINIKKPQFLSPGQMKNIVE
KFAEAGNEKTILCERGSCMGYDNLVVDMLGFRTMKQSTGGAPVIFDVTHS
LQCRDPLGAASGGRREQVLELARSGMATRLAGLFLESHPNPEEAKCDGPS
ALPLDLLKPFLQQVKAIDDLVKS-------
>Q1LB84_RALME
---------VPNDASLVLFGGINVLESRDLAMQACAAYVEITTRLGIPYV
FKASFDKANRSSIHSYRGPGLEEGLRILQDVKAAFDVPVLTDIHEPWQAA
PVSEVADVLQLPAFLARQTDLVVSLARTGRPINIKKPQFMSPTQIQHIVE
KFREAGNENLLLCDRGTCFGYDNLVVDMLGFSVMRRATGDLPIVFDVTHS
LQQRDPGNAASGGRRTQVVELARAGVAVGIAGLFLEAHPEPDRALCDGPS
ALPLDQLEPFLTQVKMLDDVVKSL------
>KDSA_BORA1
---------CANNLPFVLFGGINVLESEDLALRSCAEYVRVTDKLGIPYV
FKASFDKANRSSIHSYRGPGLDEGMRIFEKVKQEFGVPIITDVHEPWQAA
IVAQTADILQLPAFLARQTDLVIALAKTGKVINIKKPQFLSPSQMAHIAE
KFREAGNDQLILCDRGSCFGYDNLVVDMLGFDVMTKSTGGLPVIFDVTHA
LQQRDPGGAASGGRRQQSAQLARSAMALGLAGLFLEAHPDPAKALCDGPS
ALPLAQLEPYLAQIKAIDDLVKSF------
>KDSA_CHRVO
---------VGNEAPFTLFGGINVLESRDLALRAAEEYVRVTQKLGIPYV
FKGSFDKANRSSIHSYRGPGLEEGMKILQAVKDTFGVPVITDVHEPWQAA
PVAEVADVVQLPAFLARQTDLVEALAKTGRAVNIKKPQFMSPAQIQNVVE
KFVEAGNEQLILCDRGTCLGYDNLVVDMLGFGVMKKVSGNRPVIFDVTHS
LQQRESGAAASGGRRAQVAELARAGMAVGLAGLFLEAHPNPAEAKCDGPS
ALPLAQLEPFLAQVKAIDDLVKSF------
>A5W7C2_PSEP1
---------CSNDAPFVLFGGINVLESEELALTACAEYVRVTEKLGIPYV
FKASFDKANRSSIHSYRGPGMEEGLRIFEKVKAEFGVPIITDVHEISQAA
PVAEVVDVLQLPAFLARQTDLVVALAKTGKPVNIKKPQFLSPSQMRNIVD
KFQEAGNDQLILCDRGSCMGYDNLVVDMLGFGVMKRTCNNLPIIFDVTHA
LQNRDPSGAASGGRREQVVDLARAGMGVGLAGLFLEAHPNPIQAKCDGPS
ALPLDKLEPFLAQIKALDDLVKSF------
>A4G2D3_HERAR/6-272
------DIKVDNALPFVLFGGINVLESRDLAMKSCEEYVRVTQKLGIPYV
FKASFDKANRSSIHSYRGPGLEEGMRIFEEVKKTFNVPVITDVHEVHQAE
IVAEVADVLQLPAFLARQTDLVVALAKTGSVINIKKPQFLSPSQMMNIVE
KFKEAGNEQLILCDRGTCFGYDNLVVDMLGFGVMKKVCNNLPIIFDVTHA
LQQRDPGGAASGGRREQVADLARAGMSVGLAGLFLEAHPDPKSAKCDGPS
ALPLDKLEPFLAQLKQLDDLVKS-------
>Q21LC3_SACD2
---------VANNKPFTLFGGMNVLESKDLALRTAEAYVNVTQKLGIPYV
FKASFDKANRSSINSYRGPGMEEGLRIFQAVKDEFGVPIITDVHECDQAA
PVAEVVDVIQLPAFLARQTDLVKAMAATNAVINVKKPQFLSPGQMKNIVE
KFAESGNEKVILCERGACMGYDNLVVDMLGFRTMKEVSGGLPVIFDVTHS
LQCRDPLGAASGGRRHQTAELGRAGIAVGIAGLFLEAHPNPAEAKCDGPS
ALPLEQLEAFLTQMKTVDDVIKGL------
>A4SK67_AERS4
---------VANDKPFVLFGGMNVLESRDMAMAVCEKYVEVTSKLGIPFV
FKASWDKANRSSIHSYRGPGLEEGMKIFQELKATFGMPVISDLHEVHQAK
PVAEVVDVIQLPAFLARQTDLVEAMARTGNVINIKKPQFLSPSQMKNITD
KFEECGNDQLILCERGANFGYDNLVVDMLGLGVMKKSTGGYPVIFDVTHS
LQCRDPLGAASGGRRDQVTELARAGMAVGLAGLFIESHPDPKVARCDGPS
ALPLDKLEGFLKQMKAIDDLIKGF------
>KDSA_BDEBA
---------VANDKPFVLFAGLNVLESRDLAMQVCEHFVKVTDKLKIPYV
FKSSFDKANRSSIHSYRGPGMEEGLKIFAELKKTFGVKVITDVHEIHQAK
PVAEVVDVIQLPAFLARQTDLVEAMARTGAVINVKKPQFLSPGQMGNIVD
KFAECGNDKIILCDRGTNFGYDNLVVDTLGFNIMKKVSKGSPVILDATHA
LQCRDPFGAASGGRRGQVAELSRAGLAVGLAGLFIESHPNPDKALCDGPS
ALPLSKVEPFLQQMKALDDLVKSF------
>Q1Z2A5_PHOPR/11-277
------DIDVANDKPFVLFGGMNVLESRDLAMKICEHYVEVTNKLGIPFV
FKASFDKANRSSVHSYRGPGMEEGLKIFQELKDTFGVKIITDIHEIYQAQ
PVADVVDVIQLPAFLARQTDLVEAMAKTGAVINVKKPQYMSPGQVGNIVE
KFAECDNENVILCERGALHGYDNLVVDMLGFDVMKKASKGSPIIFDVTHA
LQCRDPLGAASGGRREQTVDLARSGIATGIAGLFMEAHPTPDQARCDGPS
AFPLDKLEPFLNQIKQLDDLIKG-------
>A7K3F5_9VIBR/10-276
------HIEVANDKPFTLFGGMNVLESRDLAMQICEYYVKVTEKLGIPYV
FKASFDKANRSSVHSYRGPGLDEGMKIFQELKDTFGVKIITDVHTEAQAQ
PVAEVVDVIQLPAFLARQTDLVEAMAKTGAVINVKKPQFMSPGQVGNIVE
KFGECGNDRIILCERGACHGYDNLVVDMLGFGVMKKASQGSPIIFDVTHS
LQMRDPSGAASGGRREQTVELALSGMATGIAGLFMEAHPEPNKAKCDGPS
AFPLAKLEQFLSQVKQVDDLVKS-------
>A3V064_VIBSP/10-276
------DMPIANDKPFTLFAGMNVLESRDLAMQICEHYVKVTEKLGIPYV
FKASFDKANRSSVHSYRGPGMEEGLKIFQELKDTFGVKIITDIHTEAQAQ
PVADVVDVIQLPAFLARQTDLVEAMAKTGAVVNVKKPQFMSPDQVGNIVD
KFAECGNDNIILCERGSCMGYDNLVVDMLGFGVMKKSSNGSPIIFDVTHA
LQMRDPSGAASGGRREQTVELAKAGLATGIAGLFLEAHPNPDQARCDGPS
ALPLDKLEPFLKQMKALDDLIKG-------
>UniRef100_Q7VMV6      2-dehydro-3-deoxyphosphooctonate aldolase n=1 Tax=Haemophilus ducreyi RepID=KDSA_HAEDU
KSVTVGQLEIANDRPFTLFGGMNVLESRDMAMRVCEKYVAVTNKLNVPYI
FKASFDKANRSSIHSYRGPGMEEGLKIFQELKQTFGVNIITDVHEIYQCQ
PVAEVVDIIQLPAFLARQTDLVEAMARTGAVINVKKPQFLSPGQMGNIVE
KIVECGNQQIILCDRGTNFGYDNLVVDMLSFNIMKKVSDGCPVIFDVTHA
LQCRDPFGSASGGRRDQVTELARAGLATGLAGLFLEAHPDPNTAKCDGPS
ALPLDKLEAFVAQMKAIDNLVKSFAELDTA
>KDSA_HAES1/3-276
QVIQLGNIEIGNNKPFVLFGGMNVLESRDMAMQVCEKYVEVTQKLGVPYI
FKASFDKANRSSIHSYRGPGMEEGLKIFQELKETFGVKVITDVHEIYQCR
PVAEVVDIIQLPAFLARQTDLVEAMARTGAVINVKKPQFLSPGQIGNIVE
KIAECGNNKVILCDRGTNFGYDNLVVDMLGFNIMKKVSQGCPVIFDVTHS
LQCRDPFGAASGGRRDQVTELARSGMAIGLAGLFLESHPNPNQAKCDGPS
ALPLSKLEPFIAQMKAIDDLVKS-------
>A4NFI7_HAEIN/3-276
KIVKIGNIDIANDKPFVLFGGMNVLESRDMAMQVCESYVKVTEKLGVPYV
FKASFDKANRSSIHSYRGPGMEEGLKIFQELKDTFGVKIITDVHEIYQCQ
PVADVVDVIQLPAFLARQTDLVEAMAKTGAVINVKKPQFLSPGQMGNIME
KIEECGNDKIILCDRGTNFGYDNLIVDMLGFSVMKKASKGSPVIFDVTHS
LQCRDPFGAASSGRRAQVTELARSGLAVGIAGLFLEAHPNPNQAKCDGPS
ALPLSALEGFVFQMRAIDDLVKS-------
>UniRef100_Q2NRS7        2-dehydro-3-deoxyphosphooctonate aldolase n=1 Tax=Sodalis glossinidius (strain morsitans) RepID=KDSA_SODGM
LVVNIGDIQAANDLPFVLFGGMNVLESRDLAMRICEHYVTVTEKLGIPYV
FKASFDKANRSSIHSYRGPGLDEGMKIFSELKAQFGVKVITDVHEAGQAQ
SVADVVDVIQLPAFLARQTDLVEAMARTGAVINVKKPQFISPGQVGNIVD
KFREAGNHQVILCDRGSNFGYDNLVVDMLGFNVMKQVSGGCPVIFDVTHA
LQTRDPFGAASGGRRAQVSELARAGMAVGIAGLFIEAHPDPANAKCDGPS
ALPIAKLEPFLRQMKAIDELVKSFPELDTG
>UniRef100_A4WBC2      2-dehydro-3-deoxyphosphooctonate aldolase n=1 Tax=Enterobacter sp. (strain 638) RepID=KDSA_ENT38
KVVSIGDINVANDLPFVLFGGMNVLESRDLAMRICEHYVTVTQKLGIPYV
FKASFDKANRSSINSYRGPGLEEGMKIFQELKQTFGVKVITDVHEASQAQ
PVAEVVDVIQLPAFLARQTDLVEAMAKTGAVINVKKPQFVSPGQMGNIVD
KFIEGGNDQIILCDRGANFGYDNLVVDMLGFSVMKKVSNNSPVIFDVTHA
LQCRDPFGAASSGRRGQVTELARAGMATGIAGLFIEAHPDPANAKCDGPS
ALPLDKLEPFLKQIKAIDDLVKSFDELDTS
>A0YEN9_9GAMM/10-276
------SVSISNDLPFVLFGGMNVLESRDMAMTMAEQYVEITQRLGIPYV
FKASFDKANRSSIHSFRGPGLEEGLKIFEEIKQTFNVPVITDIHEIEQAQ
AVADVCDVIQLPAFLARQTDLVAAMAATGNVINIKKPQFLSPSQMKNIVE
KFAECGNDKVMLCERGSNFGYDNLVVDMLGFRTMKEVSGGAPIIFDVTHA
LQCRDPMGAASGGRRHQVAELGRAGMSQKLAGLFLEAHPDPDNAKCDGPS
ALPMAVLEDFLKEMKAVDDLMKS-------
>Q1YSS8_9GAMM/10-276
------DIDVSNDAPMVLFGGMNVLESRDMAMQIAEAYVRATEKLGIPYV
FKASFDKANRSSITSYRGPGLDEGLKIFQEIKQTFNIPLITDVHEIEQAK
PVAEVCDVIQLPAFLARQTDLVQAMAETGAVINVKKPQFLSPGQMGNIVD
KFRECGNDQIMLCERGTCMGYDNLVVDMLGFRTMKDVSGGLPLIFDVTHA
LQCRDPLGAASGGRRHQVAELGRAGIAVGIAGLFLEAHPDPDQARCDGPS
ALPLDKLEPFLAQMKAFDDLIKS-------
>Q70JW1_NEIME/10-276
------NIKISNSLPFTLFGGINVLEDLDSTLFACEKYVEVTEKLKIPYV
FKASFDKANRSSIHSYRGVGLEEGMNIFSAVKDRFGVPVITDVHEPYQCN
AVAEVVDILQLPAFLARQTDLVFAMAQTGRVINIKKPQFLSPEQMKNIVE
KFKEAGNDQLILCERGANFGYDNLVVDMLGFGVMKKTCDDLPVIFDVTHA
LQKRDSGSSASGGRREQVLDLAMAGMATGLAGLFLEAHPNPDKARCDGPS
ALPLDKLEDFLLRVKAVDETVKS-------
>UniRef100_Q9JZ55      2-dehydro-3-deoxyphosphooctonate aldolase n=1 Tax=Neisseria meningitidis serogroup B RepID=KDSA_NEIMB
MDIKINDITLGNNSPFVLFGGINVLESLDSTLQTCAHYVEVTRKLGIPYI
FKASFDKANRSSIHSYRGVGLEEGLKIFEKVKAEFGIPVITDVHEPHQCQ
PVAEVCDVIQLPAFLARQTDLVVAMAKTGNVVNIKKPQFLSPSQMKNIVE
KFHEAGNGKLILCERGSSFGYDNLVVDMLGFGVMKQTCGNLPVIFDVTHS
LQTRDAGSAASGGRRAQALDLALAGMATRLAGLFLESHPDPKLAKCDGPS
ALPLHLLEDFLIRIKALDDLIKSQPILTIE
>A4RVU8_9CHLO/18-280
-------------QPFFLMAGPNVIQSEEHIFAMCRELKRVTDELDVPFI
FKSSFDKANRTSITSFRGPGIDDGLRILQAVKTTFDVPIVTDIHTEEQAE
PVSAVADVMQIPAFLCRQTDLLLAAGRTGRVINIKKGQFCAPSVMRNSAK
KVFSTGNENVLLCERGSTFGYSDLVVDMRNIPLMRDA--GCPIVADVTHS
LQQPAGLGAVSGGSRELIPTIARSCVAAGVDGLFMEVHNDPNSSPVDGPT
QWPLRHFPELLAELKAIALATKA-------
>Q9ARD1_SOLLC/10-277
--------QLKAAEPFFLLAGPNVIESEDHILYMAKHLKNITSKLGLKFV
FKSSFDKANRTSSKSFRGPGLAEGLKILEKVKTIYDIPIVTDVHESIQCE
AVGRVADIIQIPAFLCRQTDLLVAAAKTGKVINIKKGQFCASSVMVNSAE
KVRLAGNQNVMVCERGTMFGYNDLIVDPRNFEWMREA--NCPVVADITHS
LQQPAGKGGVSGGLRELIPCIARTAVAVGGDGLFMEVHNDPLSAPVDGPT
QWPLRHLEELLEELVALGRVSKG-------
>Q9SA33_ARATH/25-286
--------------PFFLLAGPNVIESEEHVLRMAKSIKDISTKLGLPLV
FKSSFDKANRTSSKSFRGPGMAEGLKILEKVKVAFDLPIVTDVHESSQCE
AVGKVADIIQIPAFLCRQTDLLVAAAQSGKIINIKKGQFCGHSVMRNSAE
KVRLAGNPNVMVCERGTMFGYNDLIVDPRNLEWMREA--DCPVVADITHS
LQQPAGKGGVSGGLRELIPCIARTAVAVGVDGIFMEVHDDPLNAPVDGPT
QWPLRHLEELLEELIAIASVTKG-------
>Q0C410_HYPNA/3-283
LTHTPSGWTIGGKGPLAVMAGLNVLEDEGLALEVGTELKRICVSLGLPYV
FKASFDKANRSSITSYRGPGLETGLKILSSVKAKLGVPVVTDLHEPAQAE
PVAAVADIIQLPAFLVRQTDLVIATAREKALIQAKKAQFMAPWDAKNILT
KIAEVAETGVIMCERGVSFGYNNLVVDMLAIPEMKKL--GCPVTIDATHA
VQLPGADGASTGGRRDGVAIIAKSAIAAGADGVFLEFHTDPDKALCDGPS
CLALSGAEALLSTLKSIHSAANG-------
>A7HXZ8_9RHIZ/3-280
LNLSKWNIAIGDGQPLFCIAGLNVLEDRDLAFETARHLKAVMEKLELPFV
FKASFDKANRSSIKSYRGPGLEKGLAILAEVKEKFDLPIATDIHDETQAE
AVAEVADLVQIPAFLCRQTDLVVAAAKAGGLLHVKKGQFLAPWDCRNIVS
KIKEAAGDLTILCERGSSFGYNNLVVDMLAFAEMKKL--GVPVTIDATHA
VQLPGADGASTGGRRDGVPIIAKAAVAAGADGVFLEFHPEPDKALCDPLS
CLPLAGAEELFASLKAIRAA----------
>Q0M589_9CAUL/1-283
VHLKRWNISMGAGQPLAVIAGLNVLENLDLALEVGRELKAITAELGLPFV
FKASFDKANRSSITSYRGPGLKDGLAMLAEVKAKLNVPIATDIHEIDQAQ
PVAAVADIVQIPAFLCRQTDLIVAASAAGGWLHVKKAQFLAPWDCKNIIS
KAREAADLQIILCERGASFGYNNLVVDMLGIPQMQSL--GVPVTIDATHA
VQLPGADGGSTGGRREGVPIIAKAAVAAGADGVFLEFHPEPDKALCDAPS
CLALGDAAGLLKTLKALHGVVRA-------
>KDSA_PARUW
---------IGPKEPLVIMSGPCVIESETHCLKAAETLKNMFEKYNVSLI
FKSSYDKANRSAYDSFRGPGLEEGLRILERIQKEFGLAVVTDVHSPQEAT
TAGSVCEIIQIPAFLCRQTDLILAAAQTGAIVSIKKGQFLAPWDMENVIR
KMESGGNSNIILVDRGTTFGYNNLISDMRGIPIMQEL--GYPVCFDATHS
VQKPGGLGSKSGGDREFIPILAKAALAAGANCLFIESHPNPSEAKSDAAS
VMDFKDLDQLLPQFKELYELIQKQ------
>KDSA_RHOBA
---------CGPGEPLLVIAGPCVLQSRELALQIGEELARINQRSDVQVI
FKASFDKANRTSLAAQRGPGIEQGLGLLEAVRANTGLPVTTDIHLPEQAA
AVGEVCDLLQIPAFLARQTDLLVAAASTGRPVNVKKGQFMSPGDMRYVVD
KLRGSGDGGVMACERGTFFGYGRLVNDMQAIPIMRSL--GVPVVFDATHS
VQQPGGLGGATGGNREMVEPLARAAVAIGCDALFFETHPDPQTSPSDGPN
MIPLDRFAGTLDRLLRLREAVDGL------
>UniRef100_Q8RE91      2-dehydro-3-deoxyphosphooctonate aldolase n=1 Tax=Fusobacterium nucleatum subsp. nucleatum RepID=KDSA_FUSNN
NKVKVGNIVFGGKKRFVLIAGPCVMESQELMDEVAGGIKEICDRLGIEYI
FKASFDKANRSSIYSYRGPGLEEGMKMLTKIKEKFNVPVITDVHEAWQCK
EVAKVADILQIPAFLCRQTDLLIAAAETGKAVNIKKGQFLAPWDMKNIVV
KMEESRNKNIMLCERGSTFGYNNMVVDMRSLLEMRKF--NYPVIFDVTHS
VQKPGGLGTATSGDREYVYPLLRAGLAIGVDAIFAEVHPNPAEAKSDGPN
MLYLKDLEEILKIAIEIDKIVKGV------
>A6Q4R3_NITSB
---------------MILIAGPCVIESQEQLEIIASDLKRYHKSDEIDFY
FKASFDKANRTSLDSYRGPGLEKGLEMLAKIKEDFGYKILTDVHESYQVE
AVAEVADVIQIPAFLCRQTDLLVAAATTERIVNIKKGQFMHPEDMKYSVL
KVLKTRDAGVWLTERGTSFGYRNLVVDMRSLVIMREF---APVIFDATHA
VQMPGGAGGKSSGNKEFVAPLSRAVAAVGVDGFFFETHYDPSCALSDGPN
MVTPSELEAIVDDIFKIERALHV-------
>UniRef100_B6JPA2      2-dehydro-3-deoxyphosphooctonate aldolase n=1 Tax=Helicobacter pylori (strain P12) RepID=KDSA_HELP2
----MKTSNTKTPKP-VLIAGPCVIESLENLRSIAIKLQPLANNERLDFY
FKASFDKANRTSLESYRGPGLEKGLEMLQTIKDEFGYKILTDVHESYQAS
VAAKVADILQIPAFLCRQTDLIVAVSQTDAIVNIKKGQFMNPKDMQYSVL
KALKTRANGVWLCERGSSFGYGNLVVDMRSLTIMREF---APVIFDATHS
VQMPGGANGKSSGDSSFAPILARAAAAVGIDGLFAETHVDPKNALSDGAN
MLKPDELEHLVTDMLKIQNLF---------
>UniRef100_Q7VK53      2-dehydro-3-deoxyphosphooctonate aldolase n=1 Tax=Helicobacter hepaticus RepID=KDSA_HELHP
---------------MILMSGPCVIESYEALSAVAQALKPLSEKAHIDFY
FKASFDKANRTSLESYRGPGLEKGLELLSEIKKQFGYKIITDIHESYQAK
HIAKVADVIQIPAFLCRQTDLIVEVAKTERIVNIKKGQFMNPSDMQHSVL
KAIKTRTYGIWLTERGSTFGYGNLVVDMRSLVIMRSF---APVIFDATHS
VQMPGAAGGKSGGDSSFVPYLARAAAAVGVDGFFMETHLNPKEALSDGPN
MVQTNALIPLIEQLYDIENLTQHKNGK---
>KDSA_WOLSU
---------------MILIAGPCVIESQEMLRKIASELQPLSEDARIDFY
FKASFDKANRTSLESYRGPGLEKGLEMLGRIKEEFGYKLLTDIHETQQVA
KAAQVVDILQIPAFLCRQTDLIVEAAKSQSIVNIKKGQFMNPADMSHSVL
KAIKTRSLGIWLTERGSSFGYGNLVVDMRSLMIMRQF---APVIFDATHA
VQMPGAAGGKSGGDSRFVAPLSRAAAAVGVDGFFTETHVSPKEALSDGPN
MITPQALKVLVHQLLALSEI----------
>KDSA_CAMJJ
------------MKKMILIAGPCVIESKDLIFKVAEQLKNFNENPNIEFY
FKSSFDKANRTSINSFRGPGLEEGLKILQSVKDEFGMKILTDIHESNQAN
PVSEVADVLQIPAFLCRQTDLLVAAAKTKAKVNIKKGQFLNPSDIKYSVK
KALQTRGNGVFVAERGSSFGYGNLVVDMRSLVIMREF---APVIFDATHS
VQMPGAAGGSSGGKSEFVEPLARAAAAVGIDGFFFETHINPCEALCDGPN
MLNLTRLKNCVNTLLEIQNIIKEN------
>A7HZI5_CAMHC
---------------MIIIAGPCVIESKELVFAVAEKLREIANNKEIEFY
FKSSFDKANRTSISSFRGPGLKKGCEILNEVKEKFGYKILTDIHESHQAA
PVSEVADVLQIPAFLCRQTDLLIAAAKTNAVVNIKKGQFLAPDQMKFSVK
KILETRGNGVWLTERGSTFGYGNLVVDMRSLMIMREF---APVIFDATHS
VQMPGGLNGKSGGDSRFVPILARAAAATGCDGFFYETHINPCEALCDGPN
MLNLDELYKTINETIKIKDVLKYE------
>A0RQK0_CAMFF
----------LGNIIMVLIAGPCVIESRDLVFKVAEKLSKFNEMGWIDFY
FKSSFDKANRTSISSFRGPGLEEGCKILSEVKKEFGFKILTDIHESYQAT
PVSQVADALQIPAFLCRQTDLLVAAAKTKAMVNIKKGQFLSPDAMKYSVK
KVLETRGNGVYLCERGSTFGYGNLVVDMRSLVIMKEF---APVIFDATHS
VQMPSANGATSGGDSRFVPYLARAAAAVGVDGFFYETHINPCDALCDGAN
MLTLEALEKNINDIKNIKEVL---------
>A7ZBS3_CAMC1
---------------MILIAGPCVIESKELVFEVAKRLVKFNENPKLDFY
FKSSFDKANRTSISSFRGPGLEKGCEILAEVKKEFGFKILTDIHESYQAQ
PVGEVADVLQIPAFLCRQTDLLVAAAKTKAVVNIKKGQFLAASAMKHSVK
KVLETRGNGVWLTERGSTFGYGNLVVDMRNLVMMREF---APVIFDATHS
VQMPSALGEKSGGDARFVPYLARAAASVGVDGFFYETHINPCEALCDGPN
MLNLDELEKVVNDTLKIEEILNF-------
>Q30TJ9_SULDN
---------------MKLLAGPCVIESEENIFKIAKSLETYQNDKTIDFY
FKSSFDKANRTSLDSFRGLGIDEGLRILQKVKDDFGYKVVTDVHESCQVA
QVAEVVDMLQIPAFLCRQTDLLVACAKTNREVNIKKGQFINPPDMRYSVA
KVLKTRSHGVFLCERGSSFGYGNIIVDMRSLVIMREF---APTIFDATHS
VQAPGALGGKTGGDRTMVPYLSSAAAAVGVDGFFFETHFDPSIALSDGPN
MIKLDELETIINKIKKIQEI----------
>A6QBK8_SULNB
---------------MILIAGPCVLESRENVMRIAESLGKYDDDCTKDFY
FKASFDKANRTSLDSFRGPGLEEGLKMLQEVKEQFGYKILTDVHDYTQPA
AVAEVADVLQIPAFLSRQTDLLVAAAKTSAVVNIKKGQFLAPAAMEHSVA
KVLKTRNYNVWLTERGSSFGYGNLVVDMRGLVTMRQF---APVIFDATHS
VQMPASGGASSGGDSSFVPYLSRAAAAVGVDGFFFETHFDPSIALSDGPN
MIELQKLDGLIEQIDAIRSIVE--------
>Q2IH82_ANADE
---------VGDGQPLLLIAGPCVMEDEAHGLRHARRVKELAAQHGVPVV
FKASFDKANRSSGKSYRGPGLEAGLAAFQAVKRETGLPCLTDVHETWQAE
PAGRVVDVLQVPAFLCRQTDLVIACARHGRAVNVKKGQFLAPREMRHAIA
KCREGGNENVFLTERGATFGYGNLVVDMRALVQMREL--GVPVCMDATHS
VQMPGSGGDTTAGDRQFVAPLARAAAAVGIDALFMEIHEDPAVAKSDGPN
SLDFPTADRVLREVLAVRRALGQP------
>KDSA_CHLMU
---------MFPNNKMLLIAGPCVIED-NSVFETARRLKEIVAPYSVHWI
FKSSYDKANRSSLQNYRGPGLKLGLQTLAKIKETFDVEILTDVHSPDEAR
EAAKVCDIIQVPAFLCRQTDLLVTAGETQAIVNIKKGQFLSPWEMQGPID
KVLSTGNNKIILTERGCSFGYNNLVSDMRSIEVLRRF--GFPVIFDGTHS
IQLPGALQSQSGGQTEFIPVLTRSAIAAGVHGLFIETHPNPASALSDAAS
MLSLKDLERLLPSWVQLFTYIQEM------
>UniRef100_Q9Z7I4      2-dehydro-3-deoxyphosphooctonate aldolase n=1 Tax=Chlamydia pneumoniae RepID=KDSA_CHLPN
----------MFNNKMILIAGPCVIEGEDITLEIAGKLQSILAPYDIQWF
FKSSYDKANRSSLNSFRGPGLTEGLRILAKVKETFGVGILTDVHTPQDAY
AAAEVCNILQVPAFLCRQTDLLVATAETGAIVNLKKGQFLSPWDMEGPIN
KVLSTGNNKILLTERGCSFGYNNLVSDMRSIPVLSRS--GFPVIFDATHS
VQLPGALSTESGGLTEFVPTLSRAALAAGAHGLFIETHTNPKIAKSDAAS
MLSLEEFAALLPTWDQLFTCVSSFDMVSA-
>UniRef100_Q5L789      2-dehydro-3-deoxyphosphooctonate aldolase n=1 Tax=Chlamydophila abortus RepID=KDSA_CHLAB
----------MFSDKMILIAGPCVIEEEETTLEIAAKIQEIVAPYDIHWI
FKSSYDKANRSSIHSYRGPGLKEGLRILSKVKQTFGVEILTDVHSPEEAR
AAAEVCDILQIPAFLCRQTDLLVAAAETQAVINIKKGQFLSPWDMQGPVD
KVLSTGNSKIILTERGCSFGYNNLVSDMRAIAVLSKM--GFPVVFDGTHS
VQLPGGLKTHSGGQTEFIPTLTRAALAAGAHGLFIETHTNPAIAKSDAAS
MLSLKAFEVLLPVWNQLYQCVRSFEMASV-
>UniRef100_Q1IKD0      2-dehydro-3-deoxyphosphooctonate aldolase n=1 Tax=Acidobacteria bacterium (strain Ellin345) RepID=KDSA_ACIBL
EPFKVKDVEIGGPK-LFLIAGPCVIESEAHAMKMAEAISGVCKAMKIPYI
FKASYDKANRTSLSSFRGPGLHEGLRILAKVADEVNVPVLTDVHDTEQAT
AAGDIVDVLQIPAFLCRQTDLLVAAAKTGKVVNVKKGQFVAPNDMQYAVT
KVRESGNQRVCLTERGASFGYNNLVVDMRALPIMRQF---APVIFDATHS
VQLPSAGGHASGGQPEFIPVLSRAAVAAGVDGVFMEVHDDPPHAKSDGAN
ALDLKLLRGVLTSLLRIREAVTPPAAS---
>KDSA_AQUAE
------------MEKFLVIAGPCAIESEELLLKVGEEIKRLSEKFEVEFV
FKSSFDKANRSSIHSFRGHGLEYGVKALRKVKEEFGLKITTDIHESWQAE
PVAEVADIIQIPAFLCRQTDLLLAAAKTGRAVNVKKGQFLAPWDTKNVVE
KLKFGGAKEIYLTERGTTFGYNNLVVDFRSLPIMKQW---AKVIYDATHS
VQLPGGLGDKSGGMREFIFPLIRAAVAVGCDGVFMETHPEPEKALSDAST
QLPLSQLEGIIEAILEIREVASKYYETIPV
>Q2GAF0_NOVAD
---------MKRRRRPFLISGPCVIEGLDLCLGMAEALARLADKLDIAIV
FKASFDKANRTSAASFRGPGLERGLRILESVKRESGLPVLTDVHEAGHCA
EVAEVVDFLQTPAFLARQTDLIEAAAATGRPVNLKKAQFMAPADMLAVVD
KARMASQGSLAVCERGTAFGYGNLVVDMRSLDELRAT--GCPVIFDATHS
VQLPGALGSCSGGQRRHVPTLARAAVAVGVDGLFLECHPDPDRALSDGPN
SLALADVGPLMRVLVEIDAARRAE------
>UniRef100_A0L7X4      2-dehydro-3-deoxyphosphooctonate aldolase n=1 Tax=Magnetococcus sp. (strain MC-1) RepID=KDSA_MAGSM
RTITVDTVRFGNHLPMTLIAGPCVIEGLEFALRTAEALKQICEGVGVELV
YKSSFDKANRTSEGSFRGPGMEAGLRILERVRREVGVPVITDVHEADQCV
AVAEVVDMLQTPAFLCRQTDFIQAAARPGKPVNIKKGQFLAPQDMARVAA
KAAATGNENILLCERGFSFGYQNLVVDMRGLSIMAQS--GYPVIFDATHS
VQQPGALGGASGGDRRFVSDLARAAVAVGVAGVFMEVHPDPDHAPCDGPN
MLPMAHLSPLLDQLKALDRIRKEAMALESG
>Q2A271_FRATH
---------VGNGKPFFLMSGPCVIESEQMAMDTAGYLAEVTKDLGINFV
YKSSFDKANRSSINSFRGLGVDKGLEILAKVKKTYNVPVVTDVHEDTPFA
EVAEVVDVLQIPAFLCRQTNFILEVCKQGKPVNIKKGQFLAPWDMQHVVT
KAKSTGNEQIMVCERGVSFGYNNLVSDMRSLEIMKAT--GCPVVFDATHS
VQLPGGQGSSSGGQREFVPVLSKAAMAVGIDGLFMETHPNPDEAKSDGPN
SFPMYKIKEFLSLLKELDHLVKSQ------
>A5EW23_DICNV
---------VDNDRPFFLIAGPCVIESEYLALHTAEVLKTITDELKIPFI
YKSSFDKANRSSGASFRGLGLAEGLRILAKVKETFAVPILTDVHEYTPLD
EVASVVDVLQTPAFLCRQTDFITRVCAQGKPVNIKKGQFLAPWDMKHVVA
KAKATGNEQIMLCERGASFGYNNLVADMRSLAVMKTF--SAPVVFDATHS
VQLPGGNGASSGGQREFVPVLARAAIAVGVAGIFMETHPEPEKALSDGAN
SIPLAQMRHLLQQLRALDTLVKTN------
>UniRef100_B6J4X2      2-dehydro-3-deoxyphosphooctonate aldolase n=2 Tax=Coxiella burnetii RepID=KDSA_COXB1
MLMQIADFEIGLNNPLFLIAGPCVIESEALVMDVAGELKSITQQLDMPFI
FKASFDKANRSSHLSYRGPGIEKGLTILEKVKKTLEVPIITDVHEDTPLQ
EVAAVVDVLQTPAFLCRQSNFIRSVAACGKPVNIKKGQFLAPWEMKQVVA
KAWATGNKKIMVCERGYSFGYNNLISDMRALAILRET--ACPVIFDATHS
VQLPGGHGTSSGGQREFVPVLARAATAAGIAGIFMETHPDPDRALSDGPN
SWPLAKMQPLLETLKELDKVVKNAGFLEQS
>UniRef100_B7J6R3      2-dehydro-3-deoxyphosphooctonate aldolase n=2 Tax=Thiobacillus ferrooxidans RepID=KDSA_ACIF2
--MRLCGFEAGLQHPFFLMAGPCAIESESLALRTAEDLRDICARLGIPFI
YKSSYDKANRSSGQSFRGPGMDEGLRILEKVRREVGVPVVTDVHEKEDVS
AVAEVVDVLQTPAFLCRQTDFIQAVAAAGKPVNIKKGQFLAPWDMLHVAS
KAKATGNEQIMVCERGASFGYNNLVSDMRSLAVMRQT--GCPVVFDATHS
VQLPGGQGDRSGGQREFIPVLARAAVAAGVSGLFMETHPNPADALSDGPN
AWPLGRMEDLLRILQHIDHVVKNQDFPENY
>KDSA_XYLFT
---------VGLNQPLFLIAGPCVIESLQLQLDTAGVLKEITSKLGLNFI
FKSSFDKANRTSGSSFRGPGLEEGLKVLEAVKTQIGVPVLTDVHEYTPID
EVATVVDVLQTPAFLVRQTDFIRNVCAVGKPVNIKKGQFLSPWDMKPVVE
KAKSTGNSQILVCERGASFGYNNLVSDMRSLAVMRET--GCPVVFDATHS
VQLPGAQGGRSGGQREFVPVLARAAVAVGISGLFAETHPDPPNALSDGPN
AWPLRTMAMLLETLVELDAVTKKR------
>UniRef100_B4SR83      2-dehydro-3-deoxyphosphooctonate aldolase n=1 Tax=Stenotrophomonas maltophilia (strain R551-3) RepID=KDSA_STRM5
--MKLCGFEVGLDQPLFLIAGPCVIESMQLQLDTAGKLKEVTDRLGVNFI
FKSSFDKANRTSGTAFRGPGMEEGLKVLAEVKKQIGVPVLTDVHEYTPMD
EVASVVDVLQTPAFLVRQTDFIRKVCSAGKPVNIKKGQFLAPWDMKPVVE
KAKATGNEQIMVCERGASFGYNNLVSDMRSLAVMRDT--GCPVVFDATHS
VQLPGGQGTSSGGQREHVPVLARAAVAVGISGLFAETHPDPSKALSDGPN
AWPLDQMEALLETLMELDAVTKKHGFSRFA
>A1AX91_RUTMC
---------VSIDQPFFLIAGLCVIESEALVMETATYLAKVTNNLGVNFI
YKSSYDKANRTSVNSFRGLGLEQGLRILQKVKDEVGVPVLTDVHEDTPLD
EVASVVDMMQTPAFLVRQTNFIQNVCKQGLPVNIKKGQFQAPWDMNNVVE
KAHATGNQQITVCDRGTSFGYNTLISDMRGLVSMRNT--NCPVVFDATHS
VQQPGGQGTTSGGQREMVPVLARAAVAVGISGIFMETHPNPTNAKSDGPN
SIPINKMDELLKILQELDNVTKKN------
>A5CW13_VESOH
---------VGINHPFFLIAGPCVIESEALALETATYLKRVTEDLGINFI
YKSSYDKANRTSTNSFRGLGVKEGLRILQKVKDEVGVPVLTDVHEDTPLS
EVASVVDMMQTPAFLVRQTNFIQNVCKQGIPVNIKKGQFQAPWDIGNVVN
KAYETGNRLITICERGTSFGYNTLISDMRGLSTMRST--GCPIVFDATHS
VQQPGGNGLTSGGQREMVPVVARAAIGVGVSGFFMETHPNPNEAFSDGPN
MVPIDKIDELLKTLQELDAVTKKH------
>UniRef100_Q5X5Y5      2-dehydro-3-deoxyphosphooctonate aldolase n=3 Tax=Legionella pneumophila RepID=KDSA_LEGPA
--MRLCGFEAGLDKPLFLIAGPCVIESEELALETAGYLKEMCSQLNIPFI
YKSSFDKANRSSISSYRGPGFEKGLSILEKVKSQIGVPVLTDVHEDTPLF
EVSSVVDVLQTPAFLCRQTNFIQKVAAMNKPVNIKKGQFLAPWEMKHVIA
KAKAQGNEQIMACERGVSFGYNNLVSDMRSLVIMRET--GCPVVYDATHS
VQLPGGNNGVSGGQREFIPALARAAVAVGISGLFMETHPDPDKALSDGPN
SWPLDKMKQLLESLKAADEVYKKYSTDF--
>UniRef100_Q604M5      2-dehydro-3-deoxyphosphooctonate aldolase n=1 Tax=Methylococcus capsulatus RepID=KDSA_METCA
RPFELCGFPVGLEHPLFLIAGPCVIETEQLALDTAGALKEITDGLGIPFI
YKSSFDKANRSSHASYRGPGMEEGLRILAEVKRQIGVPVLTDVHEDTPLQ
EVASVVDVLQTPAFLCRQTNFIQNVANTGKPVNLKKGQFLAPWDMKHVAA
KALATGNRHIMVCERGVSFGYNNLVSDMRSLSIMRET--GCPVVYDATHS
VQLPGGQGTASGGQREFVPALARAAVAVGISGLFMETHPDPDRALSDGPN
SWPLDRMKALLELLSTLDRTVKASPLL---
>Q31G67_THICR
---------VGIDQPLFLIAGPCVIESEQLAIETAGQLKELTDALGIPFI
YKSSYDKANRSSTKSFRGLGVEEGLRILQKVKDEIGVPVLTDVHEDTPLD
EVASVVDVMQTPAFLVRQTNFIQNVCRQGLPVNIKKGQFQAPWDMDQVVA
KAREVGNDQIMVCDRGTSFGYNTLISDMRGLASMRQT--GCPVVFDATHS
VQQPGGQGTTSGGQREMVPVLARAAIAAGISGVFMETHPDPENALSDGPN
MWPISRLKPLLETMKELDEVVKRH------
>UniRef100_Q3JCT2      2-dehydro-3-deoxyphosphooctonate aldolase n=2 Tax=Nitrosococcus oceani RepID=KDSA_NITOC
--MELCGFEVGLERALFLIAGPCVIESEQLALDTAGRLKEMTERLGIPFI
YKSSFDKANRTAVESFRGLGMEAGLGILEKVKATLGVPVLTDVHEDTPLQ
EVAAVVDVLQTPAFLCRQTNFIQNVARQGRPVNIKKGQFLAPWDMKHVVE
KARAVGNQQIMVCERGVSFGYNTLVSDMRSLAVMRDT--GCPVVFDATHS
VQQPGGKGGCSGGQREWVPVLARAAVAAGVAGVFMETHPDPERALSDGPN
AWPLGAMEKLLETLSTIDKTVKTDGFLEAE
>KDSA_THIDA
---------AGLDQPLFLISGPCVIESEQLAMDTAGQLKEMCAGLGIPFI
YKSSFDKANRSSTKSFRGLGLEEGLRILADVKAKIGVPVLTDVHEDTPLD
EVAAVVDVLQTPAFLCRQTNFIQNVARAGRPVNIKKGQFLAPWDMQNVVD
KAREVGNDQIMVCERGVSFGYNTLVSDMRGLAIMRGT--GCPVVFDATHS
VQQPGGQGATSGGQREFVPVLARAAVASGVAGVFAETHPDPACALSDGPN
AWPLGMMRELLETLKEIDALVKQR------
>UniRef100_Q0A7K3      2-dehydro-3-deoxyphosphooctonate aldolase n=1 Tax=Alkalilimnicola ehrlichei (strain MLHE-1) RepID=KDSA_ALHEH
--MDLCGFRVGLDRPLFLIAGPCVVESEQLALDTAGALAEMTGELGIPFI
YKSSFDKANRSSHESYRGPGLEAGLRVLEQVRRQIGVPVITDVHEDTPLV
EVASVVDVLQTPAFLCRQTNFIQNVARQGRPVNIKKGQFLAPWDMRHVVA
KAREAGNQQIMVCERGVSFGYNNLVSDMRALAVMRET--GAPVVFDATHS
VQLPGGQGSASGGQREFVPVLARAAVAAGVAGLFMETHPDPDQALSDGPN
AWPLERMRELLETLMELDQVVKGRGFTEQG
>A1WWZ3_HALHL
---------AGIEQPLFLIAGPCVVESEALALESALELRDLCAELGVPLI
YKSSFDKANRSSAQSYRGPGMEAGLRVLERVRREVGVPVVTDVHEDTPLD
EVASVVDVLQTPAFLCRQTNFIQRVAACGLPVNLKKGQFLAPWDMTHVVD
KARATGNEHILVCERGVSFGYNNLISDMRALAVMRQT--GAPVVFDATHS
VQLPGGQGHASGGQREFVPVLARAAVAAGVSGLFMETHPDPDAALSDGPN
AWPLDRMRELLATLIALDRVVKEQ------
>UniRef100_Q1H010      2-dehydro-3-deoxyphosphooctonate aldolase n=1 Tax=Methylobacillus flagellatus (strain KT / ATCC 51484 / DSM 6875) RepID=KDSA_METFK
--MQLCGFEVGIDQPLFLIAGPCVIESQEMAIETAGQLKEITTALGINFI
YKSSYDKANRSSNKTFRGFGMDEGLKILDEVRRQVGVPILTDVHTEAQVP
HVAAVVDVLQTPAFLCRQTDFITACAQSGKPVNIKKGQFLAPGDMKQVVQ
KAKEANGDTIMVCERGASFGYNTLISDMRGLAIMRET--NCPVVFDATHS
VQQPGGQGDKSGGQREFVPVLARAAVASGVAGVFMETHPDPAQALSDGPN
AWPLSKMKALLEVLVDLDRVVKKAGFIEHT
>UniRef100_A1W4R2      2-dehydro-3-deoxyphosphooctonate aldolase n=1 Tax=Acidovorax sp. (strain JS42) RepID=KDSA_ACISJ
--MQLCGFDVGLDQRFFLIAGTCSIEGLEMSLDVAGQLKEACAPLGIPLI
YKGSFDKANRSSGTSKRGVGLDAGLKILDEVRRQLQLPILTDVHDTSHVA
EVASVVDVLQTPAFLCRQTDFIRAVAQSGKPVNIKKGQFLAPWDMKNVID
KARAAARDRFLACERGVSFGYNNLVADMTSLAEMRNS--GAPVVFDVTHS
VQKPGGLGAVSGGARDMVPVLARAGVAVGVAGLFMETHPKPAEAWSDGPN
AVPLKHMRALLETLVALDDVTKKNGFLENN
>KDSA_DECAR
---------AGLDQPFFLIAGPCTAESEQLCLDVAGHMKEVCARLGINYI
FKASYDKANRSSGKSVRGLGLEEGLRIFSEVQRQIGVPVLTDVHTIEDIP
AVAAVVDVLQTPAFLCRQTDFIHAVATCGKPVNIKKGQFLAPGDMKNVVD
KAREVNNDNIMVCERGASFGYNNLVSDMRSLAIMRET--GCPVVFDATHS
VQLPGGQGTTSGGQREFVPVLARAAIAVGISGLFMETHPCPEKAWSDGPN
SWPLDRMESLLATLVALDKAVKTA------
>UniRef100_Q7W5N7      2-dehydro-3-deoxyphosphooctonate aldolase n=2 Tax=Bordetella RepID=KDSA_BORPA
-MMKACGFDIGLDHPFFLIAGPCVIESRELAFETAGRLKEITGKLGVPFI
YKSSFDKANRSSGKSFRGPGMDEGLKILADVRAQLDVPVLTDVHDIDQVA
PVAAVVDMLQTPAFLCRQTDFIRACAATLKPVNIKKGQFLAPHDMLQVAR
KARDAALNNILVCERGASFGYNNLVSDMRSLAIMRET--DCPVVFDATHS
VQLPGGQGASSGGQREFVPVLARAAVAVGVAGLFMETHPNPACAMSDGPN
AVPLDRMAELLESLVALDRVTKRSGFLENQ
>UniRef100_Q5NZ70      2-dehydro-3-deoxyphosphooctonate aldolase n=1 Tax=Azoarcus sp. (strain EbN1) RepID=KDSA_AZOSE
--MKLCGFEAGLDKPFFLIAGPCVIESRDMAFETAGALKEICVELGIPFI
YKSSYDKANRSSGKSYRGMGMEKGLEILADVKKQLGVPVLTDVHAIDEIP
AVAAAVDVLQTPAFLCRQTDFIHAVAASGRPVNIKKGQFLAPGDMKNVVD
KAREANGDTIMVCERGASFGYNNLVSDMRSLAIMRET--GCPVVFDATHS
VQLPGGQGTASGGQREFVPVLARAAVAVGIAGLFMESHPDPAKALSDGPN
AWPLPKMKALLATLKEIDALVKAHGFMEMA
>A4SXE8_POLSQ
---------VGLDHRFFLIAGPCVIESEQSAIDIAGELKEITSALKIPFI
YKSSFDKANRSSGTSFRGLGMEKGLEILAKVKKEVGVPVLTDVHDIGEIA
AVAKVVDVLQTPAFLCRQTDFIRACAQSGKPVNFKKGQFLSPHEMLNVIE
KARGAAADQFMVCERGASFGYNNLVSDMRSLAILRES--KAPVVFDATHS
VQLPGGQGNSSGGQREFVPVLARAAVAVGISGLFMETHPDPAKALSDGPN
AVPLNRMKELLQSLVDIDSVVKAN------
>UniRef100_B2JIX1      2-dehydro-3-deoxyphosphooctonate aldolase n=1 Tax=Burkholderia phymatum (strain DSM 17167 / STM815) RepID=KDSA_BURP8
--MKLGDFEIGLDKPFFLIAGTCVVESEQMTIDTAGKLKEICAKLKIPFI
YKSSYDKANRSSGKSFRGLGMDEGLRILSEVKRQLGLHVLTDVHSEHEIE
PVASVVDVLQTPAFLCRQTDFIHACARSGKPVNIKKGQFLAPHDMKNVID
KARDAARDRFMACERGVSFGYNNLVSDMRSLAIMRET--GAPVVFDATHS
VQLPGGQGTSSGGQREFVPVLARAAVATGIAGLFMETHPNPAEAKSDGPN
AVPLHRMADLLETLMTLDQAVKRTPFLEND
>UniRef100_Q0KCE4      2-dehydro-3-deoxyphosphooctonate aldolase n=1 Tax=Ralstonia eutropha (strain ATCC 17699 / H16 / DSM 428 / Stanier 337) RepID=KDSA_RALEH
--MKLCGFEAGLDKPFFLIAGPCVIESEQMALDTAGELKAITAELGIPFI
YKSSFDKANRSSGKSFRGLGMEKGLEILATVKREIGVPVLTDIHEIDEIK
PVAAVVDVLQTPAFLCRQTDFIRACAQSGKPVNIKKGQFLAPHDMKNVID
KARDAARDVFMACERGVSFGYNNLVSDMRSLAIMRET--GAPVVFDATHS
VQLPGGQGTSSGGQREFVPVLSRAAVATGVAGLFMETHPDPSKAMSDGPN
AVPLSRMKELLAVLKELDTLVKRAGFLEDN
>UniRef100_B2U9C1      2-dehydro-3-deoxyphosphooctonate aldolase n=1 Tax=Ralstonia pickettii (strain 12J) RepID=KDSA_RALPJ
--MKLCDFEVGLDKPFFLIAGTCVIESEQMAIDTAGTLKEITGALGIPFI
YKSSFDKANRSSDASFRGLGMEEGLRILSEVRRQVGVPVLTDIHEIDEIK
PVAEVVDVLQTPAFLCRQTDFIRACAQSGKPVNIKKGQFLAPHDMKNVID
KARHAARDNFMACERGASFGYNNLVSDMRSLAIMRET--GAPVVFDATHS
VQLPGGQGTSSGGQREFVPVLARAAIAVGVAGVFMETHPDPACAKSDGPN
AVPLRRMKDLLSVLKELDALTKRSGFLENQ
>UniRef100_A1WL88      2-dehydro-3-deoxyphosphooctonate aldolase n=1 Tax=Verminephrobacter eiseniae (strain EF01-2) RepID=KDSA_VEREI
--MKLCGFDVGLEQRLFLIAGPCVIESAQLQMDVAGQLREITARLGMPFI
FKSSFDKANRSSGSSYRGPGRDKGLEILARVRRELALPVLTDVHTEDDIA
AAAQVVDVLQTPAFLCRQTDFISAAARCGKPVNIKKGQFLAPHEMHNVID
KARAAARDRFMACERGASFGYNNLVSDMRSLAIMRAS--GAPVVFDATHS
VQLPGSQGSRSGGQREMVPVLARAAVAAGVAGIFMETHPDPDRALSDGPN
AVPLKHMQALLETLVALDGVTKRHGFLENR
>UniRef100_A2SJR1      2-dehydro-3-deoxyphosphooctonate aldolase n=1 Tax=Methylibium petroleiphilum (strain PM1) RepID=KDSA_METPP
--MKLCGFDVGLDRPFFLISGPCVVESEQLQMDVAGRLKEITAALGIPFI
FKSSYDKANRSSGTSFRGPGMEKGLEILAKVRRDLQVPVLTDVHSEAEIP
VVAQHVDVLQTPAFLCRQTDFIRAVAQSGKPVNIKKGQFLAPGDMKNVIQ
KARDAARDVFMACERGASFGYNNLVSDMRSLAIMRET--GSPVVFDATHS
VQLPGGQGTSSGGQREFVPVLSRAAIAVGVAGVFMETHPDPAKALSDGPN
AVPLKHMKALLEQLVSIDRVIKAQPLLEND
>UniRef100_A1TLS9      2-dehydro-3-deoxyphosphooctonate aldolase n=1 Tax=Acidovorax avenae subsp. citrulli (strain AAC00-1) RepID=KDSA_ACIAC
--MKLCGFDVGLDRPFFLIAGPCVIESEQLQMDVAGRLKETTAALGIPFI
FKSSFDKANRSSGTSFRGPGREKGLEILAKIRRELNVPVLTDVHTEDDIT
EAAKVVDVLQTPAFLCRQTDFIRAVAQSGKPVNIKKGQFLAPHDMKNVID
KARAAARDSFMACERGASFGYNNLVSDMRGLAIMRET--GAPVVFDATHS
VQLPGGQGTSSGGQREMVPVLARAAVAVGVAGLFMETHPDPCNALSDGPN
AVPLKHMKALLETLVALDSVTKRNGFLEND
>UniRef100_Q21V38      2-dehydro-3-deoxyphosphooctonate aldolase n=1 Tax=Rhodoferax ferrireducens (strain DSM 15236 / ATCC BAA-621 / T118) RepID=KDSA_RHOFD
--MKLCGFEVGLNQPLFLIAGPCVIESEQLQMDTAGTLKEITASLGIAFI
FKSSFDKANRSSGSTFRGPGIERGLEILAKVKRELGVPILTDIHSEDQIA
QVASVVDVLQTPAFLCRQTDFIRAVAQSGLPVNIKKGQFLAPGDMKNVID
KARAAARDNFMACERGVSFGYNNLVSDMRSLAIMRDT--GAPVVFDATHS
VQLPGGQGTSSGGQREMVPVLARAAVAVGVAGLFMETHPDPSKALSDGPN
AVPLKHMRALLETLVALDAVTKKNGFLENS
>Q5NME8_ZYMMO
---------VGLGHKLFLIAGPCVIETEDLTLRTAERLKKIAEKLGILLI
YKSSFDKANRSSSQSFRGPGIDEGLRILEKVQRDVGLPVLTDVHTASQVQ
TVAEVVDVLQTPAFLVRQTDLIEAAAASGRPVNIKKGQFLAPGDMANVVA
KARVAAAPSIMVAERGACFGYNNLVSDMRGLVIMRET--NCPLVFDATHS
VQLPGGLGNKSSGERQFVSVLARAAVSVGIAGLFLETHPDPANALSDGPN
TVPLDHLEPLLTNLVDLDSFVKER------
>A5VC20_SPHWW
---------VGLDEPLFVIAGPCVIESEALVLSVAERLRAIADRLGLFAI
FKSSFDKANRSSGASFRGPGLDDGLRILEKVRAETGLPVLTDVHDVDQVR
AAAQVVDVLQTPAFLARQTDLIEAVGASGRVANIKKAQFMAPHDMAHVVA
KAQGAARTPVLVTERGTSFGYNNLVTDLRGLAIMRDT--GCPVVFDATHS
VQLPGGLGASSGGQREYVPVLARGAVAVGIAGLFMETHPDPASAMSDGPN
AWPLDRLEPLLAELQALDAHGIEA------
>UniRef100_A8GUR8      2-dehydro-3-deoxyphosphooctonate aldolase n=2 Tax=Rickettsia bellii RepID=KDSA_RICB8
KIIKLKDLKIGNDLPFTLIAGPCQIEGLDHALFMAEELVKLTTRLNIPFI
YKSSFDKANRTSVNGARGLGIDKGLEVLAEVKRAFNCPIVTDVHSENQCA
EVAKIVDMLQIPAFLCRQTDLLQAAAATGKIVNVKKGQFLAPWDMKNVHK
KLESFGAKDILLTERGTCFGYNNLVSDMRGLAIMAEL--NTPVIFDATHS
VQQPGGLGGSTGGERKYVELLAKAAVAVGVAGLYMEVHQDPDNAPSDGPC
MIRLDNLERVLTKLKKYDEITKEK------
>UniRef100_A8EXC8      2-dehydro-3-deoxyphosphooctonate aldolase n=1 Tax=Rickettsia canadensis (strain McKiel) RepID=KDSA_RICCK
KVVKLHNIKIGNDLPFILIAGPCQIEGQDHALFMAEKLVKLTSKLDIPFI
YKSSFDKANRTSINGVRGLGIEKGLEVLSKVKAEFDCPIVTDVHSESQCT
ETARVVDILQIPAFLCRQTDLLQAAAKTGKIVKVKKGQFLAPWDMKNVQT
KLKAFGAENILFTERGTCFGYNNLVSDMRSLAIMAKL--NVPVIFDATHS
VQQPGGLGDSTGGERKYVELLAKAATTVGIAGMYMEVHQDPDNAPSDGPC
MIKLDNLESILIKLKKYDKITKEK------
>UniRef100_B0BZZ8      2-dehydro-3-deoxyphosphooctonate aldolase n=1 Tax=Acaryochloris marina (strain MBIC 11017) RepID=KDSA_ACAM1
RTQVTDTLAIGEGCPLTLLSGPCVIESEDFTLKMASGIARICEKLGISYV
FKSSFDKANRTSISSFRGHPMEEGLRILQRVKDEVGVPVVTDIHESHQAA
PVAEVADILQIPAFLCRQTDLLMAAAATGRTINVKKGQFLAPWDMKNVVS
KLEAGGAKKILLTERGTSFGYNALVVDFRSLPQMRSF--GYPVVFDATHS
VQMPGGQGSSSGGQREYAPYLARAAAAIGVDALFMEVHENPDQAPSDGPN
MIPLHQLEDVLRPILEVHKIMNSTPVLA--
>UniRef100_Q31KV0      2-dehydro-3-deoxyphosphooctonate aldolase n=1 Tax=Synechococcus elongatus (strain PCC 7942) RepID=KDSA_SYNE7
RAKVGDRFSIGDGCPLTLFGGPCVIEGEDFSLKMAESIAKVCDRLGVQFV
FKSSFDKANRTSIGSFRGYGLEEGLRILERVKTELGLPVLTDIHESQQAA
TVAEVVDILQIPAFLCRQTDLLLAAAATGRTVNVKKAQFLAPWDMKNVVN
KLRQGGAENLLLTERGSCFGYNALVVDFRSLPLMREL--GCPVVFDATHS
VQIPGGAGDRSSGQREFVPVLARAAAAVGIDALFMEIHENPDQALSDGPN
MIRLADLEATLRQILRVREAVAEPIGASA-
>A5GQM9_SYNR3
-----------MSIPFTLIAGPCVLESPELVFDMAAALKAMSERLGIRLL
FKTSFDKANRSSGGSFRGPGMEQGLEVLAQLKQELGVQLLTDIHESHQAA
VVAQVVDVLQIPAFLCRQTDLLLAAAAAASVVNVKKGQFLAPWDMAQVVS
KLREAG-EQLWLTERGTTFGYNTLVVDMRSLPQLRQQ--GCPVIFDATHS
VQQPGGRGSSTGGQREFVAPLARAAMAVGVDGLFIETHPDPDQALSDGPN
MVPLHRLEPLLEQLLAIRAAAAAQ------
>A3PS35_RHOS1
---------IGGGHPIALITGPCQLESLDHARMMAERIAEACAPTGTKFI
FKASYDKANRSSLSTARGLGMEKGLEILGRIREEFGVPVLTDVHEPGHCA
TAAEVCDVLQIPAFLCRQTDLLLAAGETGRAVNVKKGQFLAPWDMKNVAD
KVASTGNRRILLCERGTSFGYNTLVTDFRGLPTMAAT--GWPVVFDATHS
VQQPGGLGGSSGGQREFAPVLARAACAVGVSALFIETHEDPDRAPSDGPN
MIPVDRMGRLIADLCAFDALAKSL------
>Q28L37_JANSC
---------VSNTAPLLVIAGPCQLESLDHARMIAGHMSQVCAQVGAQFV
FKGSYDKANRTSLDGKRGLGMTAGLEILATIRDELGCPVLTDVHTPEQCD
PVAGAVDILQIPAFLCRQTDLLLAAGKTGAAINVKKGQFLAPWDMANVAQ
KVASTGNERLMLTERGVSFGYNALVADMRSLPEMAKT--GYPVIMDATHA
VAQPGGLGGSSGGQREFAPVLARSAVALGIGGVFLETHEDPDTAPSDGPN
MIRLDDMEGVLGTLMALDKVAKAN------
>A8LPK6_DINSH
---------VGNDQPLTLIAGPCQLESFEQGLEIGAALKEACDRSGAQFI
FKASYDKANRTSAGGVRGMGMAAGLDALGRLRETLGVPVLTDVHAAEHCA
PAAEAVDILQIPAFLCRQTDLLIAAGETGAVVNVKKGQFLAPWDMPHVIG
KIESTGNTRIMLTERGASFGYNTLVADMRSLPTMMKT--GYPVVMDATHS
VQQPGGLGGASGGQREFAPVMARAAVSLGIAAVFIETHPAPDTAPSDGPN
MIPLAQMQDLIGDLMAFDALAKTN------
>A1B1E4_PARDP
---------VGNDQPLALIAGPCQLETLDHALMIAETVAESCAKAGAGFV
FKASYDKANRTSLKGRRGIGIDEGLRMLDEVRRRIGCPVLTDVHDIEQAR
LAGAVVDVIQIPAFLSRQTDLLLAAGETPAAVNIKKGQFLAPWDMPNVAE
KVASTGNERILLTERGVSFGYNTLVADMRSLPIMART--GWPVIMDATHS
VQQPGGQGGSSGGQREFAPVMARAAVALGVAGVFIETHQDPDNAPSDGPN
MIHLDRMPALIASLMRFDALAKSD------
>Q1GIY0_SILST
---------IGNDCPLTVIAGPCQLESADHAQMIAGKLKEACDAAGAQFI
FKASYDKANRTSLSGKRGLGIDKGLEVLAGVRDTFGVPVLTDVHTEAQCI
VAGDVVDVLQIPAFLCRQTDMLLAAGNTGKAVNIKKGQFLAPWDMDNVVA
KVESTGNDKILLTERGTSFGYNALVADMRGLPRMAQT--GYPVVMDATHS
VQQPGGQGGSTGGQREFAPVMARAAVSLGIASVFIETHEDPDNAPSDGPN
MIYLKDMPQLIETLMGFDALAKAN------
>Q5LUV5_SILPO
---------VGNDLPLTIIAGPCQLESADHAQMIAGTLKEACDAAGAQYV
FKASYDKANRTSLGGKRGMGIDAGLKVLDDIRRTMGVPVLTDVHSEAQCA
IAAEAVDVLQIPAFLCRQTDMLLAAGNTGAVINVKKGQFLAPWEMGNIVD
KIASTGNENILLTERGVSFGYNTLVADMRALPIMAQT--GYPVVMDATHS
VQQPGGRGGSSGGQREFAPVMARAAVAVGTAAVFMETHQDPDNAPCDGPN
MIYLDEMPGLIDTLMRFDALAKAN------
>Q169Q7_ROSDO
---------IGNDRPLTVIAGPCQLESADHAQMIAGRMKEACDKAGAQYV
FKASYDKANRTSLSGIRGPGMDEGLKILQSVGQAIDVPVLTDVHNEGQCA
PAAQAVDILQIPAFLCRQTDMLLAAGQTGAAVNVKKGQFLAPWEMSNITT
KIESTGNTRILLTERGTSFGYNTLVADMRALPQMAQT--GYPVVMDATHS
VQQPGGKGGSSGGQREFAPVMARAAVAIGVAAVFIETHENPDASPSDGPN
MIYLDQMPDLIETLMQFDALAKAR------
>Q4FM38_PELUB
---------ISNDNKICIIAGPCQLETEQHAMDMAGKIQEITKKLGLGFI
YKTSFDKANRTSLKGQRGAGLEASLPVFDKIKKELNVPILTDIHNAEQCS
LLKDHVDILQIPAFLCRQTDLLIAAAKTNKIINVKKGQFLAPWDMVNVTK
KISDSGNNNILVTERGASFGYNTLVSDMRSLPIMAKN--GYPVIFDATHS
VQQPGGLGETSGGQREFVEYLARAAVAVGVAGVFIETHQDPDNAPSDGPN
MVPLDKLEKLLSQLFEIDNLIKK-------
>Q0BTX5_GRABC
---------FGNDLPFVLIAGPCQIESRAHAEGVAAELHAICARLDIPLV
FKASYDKANRTSVGGARGVGMERGLDILAGIRERFDIPVLTDIHDIGQCK
PAAEAVDILQIPAFLCRQTDLLLAAGETGRTINVKKGQFLAPWDMRNVAA
KIASTGNHNLLLTERGASFGYNTLVTDFRALPIMAQT--GYPVVFDATHS
VQQPGGQGTASGGDRTFAPILARAALAVGVASVFIECHPDPDRAPSDGPN
MIPLDQMEETLRRLKQFDVLGKAG------
>A5FXW8_ACICJ
---------VGNDLPFTLIAGPCQIESAEHAGEVAGALAAMTRELGIGLI
FKSSYDKANRTSLTAGRGVGMAQGLQILADIRAKFGIPVLTDVHDAAQCA
PAAEAVDVLQIPAFLCRQTDLLLAAGHTGRAINVKKGQFLAPWDMRNVAA
KIASTGNERILLTERGASFGYNTLVSDLRALPIMAQT--GYPVVFDATHS
VQQPGGQGTASGGQREFAPILARAALAVGCAAVFIECHPDPDHAPSDGPN
MIRLAEMPALLARLQQFDRLAKSA------
>A9HJ79_GLUDA
---------VGNDRPFVLIAGPCQIESEAHAMETADALHGIARETGVGLI
YKSSFDKANRTSLGAARGVGMAAGLEILARVRERFGVPVLTDVHAADQCA
PTAAAVDVLQIPAFLCRQTDLLLAAGETGAAINVKKGQFLAPWDMTNVAA
KIASTGNERIMLCERGTSFGYNTLVNDMRGLPIMAAT--GYPVVYDATHS
VQQPGGLGGSSGGQREFAPILARGALAIGVAAVFIETHQDPDSAPSDGPN
MIPIRDMKALVQRLAQYDRLTKAG------
>Q5FNN3_GLUOX
---------VGQDQPFTLIAGPCQIESREHATEMADAISSLCRELGIGLI
YKSSFDKANRSSVNAARGVGMDAGLDILASIRERFGVPVLTDVHTAEQCA
PAAQAVDVLQIPAFLCRQTDLLLAAGKTGRAINIKKGQFLAPWDMANVAA
KIASTGNERIMLCDRGTSFGYNTLVSDMRGLPIMAQT--GYPVVFDATHS
VQQPGGLGASTGGQREFVEPLARAALSIGVAAVFIETHQDPDHAPSDGPT
MVPLSEMSGLLTRLKAFDALAKSF------
>Q2W699_MAGMM
---------LGNDLPLVLIAGPCQMESRDHAMECAEALKIMAAEAGIALI
YKSSFDKANRTSLAGQRGVGLDKALPIFAEIKAKLGLPVLTDVHTEEQCV
IAAKVADVLQIPAFLCRQTDLLVAAGRTGAVINVKKGQFLAPWDMANVAA
KIESTGNSRVLLTERGASFGYNTLVTDMRGLPIMART--GWPVIMDATHA
VQAPGGQGNSSGGDRRFAPVLARAAVAIGVAGVFVECHPDPDHAPSDGPN
MIAMKDMPALVEVLMKLDATAKSF------
>Q2RT59_RHORT
---------FGNDLPMVLIAGPCQMESREHALETASILVALCADLGVPFI
YKTSFDKANRTSLSGQRGVGMEKALPIFAEIRETLGCPVLTDVHDAGQCA
PVAEAVDVLQIPAFLCRQTDLLLAAAATGRVINVKKGQFLAPWDMKNVAN
KVMSAGNERVLLTERGASFGYNTLVTDMRSLPIMRDT--GCPIIIDATHS
VQQPGGQGGSSGGQREFAPVIARAALAVGVAGVFLETHADPDHAPSDGPN
MIALDAMPALIAVLRDLDAFAKKY------
>A7HXX8_PARL1
---------IANDKPFVLIAGPCQLETRQHAFDMAGAVKEITDRLGIGFI
YKTSFDKANRTSRNATRGLGLELALPIFEDLKKELGLPVLTDVHERDQCA
EVASVVDVLQIPAFLCRQTDLLEAAAQTGKVVNVKKGQFLAPWDMKNVVN
KVVDAGNPNVLATERGVSFGYNTLVNDMRALPIMKEQC-RCPVVIDATHS
VQQPGGQGTASGGDRRMVPHIATAAVSLGVAAVFIETHQDPDNAPSDGPN
MVKLDELEALLARLRKFDELAKVA------
>A8IBG0_AZOC5
---------IGNSLPLALIAGPCQMESRDHALETAAALKEITDRLGIGLI
YKTSFDKANRTSVNAARGMGLEKALPVFAEIGERFGLPTLTDVHEIHQCA
PVGEVVDVLQIPAFLCRQTDLLVAAARTGRVVNVKKGQFLAPWDMVNVVA
KLTQSGNGRVLLTERGASFGYNTLVSDMRGLPVMAQT--GAPVVFDATHS
VQQPGGKGASSGGQREFVPVLARAAVAVGVAAVFIETHPDPDHAPSDGPN
MVPLKDLESLVALLQEIDRVAKAH------
>UniRef100_B1LZU2      2-dehydro-3-deoxyphosphooctonate aldolase n=1 Tax=Methylobacterium radiotolerans (strain ATCC 27329 / DSM 1819 / JCM 2831) RepID=KDSA_METRJ
PVVQVGDARFANHLPLTLIAGPCQLEGRQHALEIAAALKEMAAGLGVGLV
FKTSFDKANRTSGSAARGIGLDGALPVFAEIRETLGLPVLTDVHAAEQCA
RAAEAVDVLQIPAFLCRQTDLLLAAAATGRAVNIKKGQFLAPWDMKHVAA
KVTEAGNPNVIVTERGASFGYNTLVSDMRSLPIMAQVTQGAPVVFDATHS
VQQPGGQGASSGGQREFVAVLARAAVAVGVAGVFIETHPDPDRAPSDGPN
MVALRDMPALLEELLAFDRLAKRRTA----
>KDSA_BRASO
---------FGNQLPLAVIAGPCQLESRGHALEVASALKEIATRLNISLV
YKTSFDKANRTSGSAARGLGLAQSLPIFAEIRSSLGLPVLTDVHDASQCA
EVAQAVDILQIPAFLCRQTDLLLAAAATGKVVNVKKGQFLAPWDMANVVA
KITGAGNPNVLATERGVSFGYNTLISDMRSLPIMAKTT-GAPVIFDATHS
VQQPGGQGTSSGGQREFVPVLARAAVAVGVAGVFIETHPDPDHAPSDGPN
MVPLAQFEGLLRTLMAFDALAKGQ------
>UniRef100_Q3SRK0      2-dehydro-3-deoxyphosphooctonate aldolase n=1 Tax=Nitrobacter winogradskyi (strain Nb-255 / ATCC 25391) RepID=KDSA_NITWN
PVVSVGSVTFGQDRPLSIIAGPCQMESRAHALEVAGALKDIAARLNVGLV
FKTSFDKANRTSASGARGIGLKQALPVFADIRSSLGLPVLTDVHEAAQCA
EVAQVVDVLQIPAFLCRQTDLLLAAAATGKVVNVKKGQFLAPWDMGNVVA
KITGGGNRNILVTERGASFGYNTLVSDMRALPILARTT-GAPVIFDATHS
VQQPGGKGASTGGEREFVPVLARAAVAVGVAGVFIETHPDPDHAPSDGPN
MVPLREFEALVRRLMAFDALAKAADPACPE
>UniRef100_B3Q6L6      2-dehydro-3-deoxyphosphooctonate aldolase n=1 Tax=Rhodopseudomonas palustris (strain TIE-1) RepID=KDSA_RHOPT
TSVVAGNVKFGNALPLSVIAGPCQLESRAHALEVASALKEIATRLGIGLV
YKTSFDKANRTSAASARGLGLDAALPIFAEIRDHLGLPVLTDVHENEQCA
RAAEAVDILQIPAFLCRQTDLLLAAAATGRIVNVKKGQFLAPWDMGNVVS
KITHAGNAKVLVTERGVSFGYNTLVSDMRALPIMAKTT-GAPVIFDATHS
VQQPGGKGTSSGGEREYVPVLARAAVAVGVAGVFIETHPDPDHAPSDGPN
MVPLREFEALIKTLMEFDALAKKRSTVGAV
>KDSA_CAUCR
---------IGNGEKLSIIAGPCQMESRQHALETAHALKEMADRLGVGLI
YKTSYDKANRTSANAQRGIGLKDSLAIFQEIREVTGLPTLTDVHETSHCS
IVAEAVDVIQIPAFLCRQTDLLVAAASTGRAINIKKGQFLAPWDMKNVIA
KVTGAGNPNVMACERGASFGYNTLVSDMRALPIMKEI--GCPVVFDATHS
VQQPGGQGTSSGGQREFVPTLARAAVAVGVACVFIETHPDPDNAPSDGPN
MVPVKEFEALVANLLRYDALTKAA------
>Q0APK5_MARMM
---------IGNDRKLSIIAGPCQLESRQHGLDVSARLREIADRLDVGLI
YKTSFDKANRTSASAQRGLGLEASLPVFEEIRETSGLPVLTDVHSEEQAR
IAATAVDVLQIPAFLCRQTDLLIAAAKTGKPINVKKGQFLAPWDMKNVIE
KIAAAGNPDIMACERGASFGYNTLVSDMRSLPIMAQF--GAPVVFDATHS
VQQPGGQGTSSGGQREFVPTLARAAVAVGVAAVFIETHPDPDNAPSDGPN
MVPLGEFEALVKRLLEFDALAKGY------
>UniRef100_A1US93      2-dehydro-3-deoxyphosphooctonate aldolase n=1 Tax=Bartonella bacilliformis (strain ATCC 35685 / KC583) RepID=KDSA_BARBK
VSVKVGNVVFSNKAPLSLIVGPCQIESRDHAFEMAGRIKAIADQAGIGFV
YKSSYDKANRTSLSAARGIGLEKAIAIFADLKKEFGFPILTDVHTEEQCR
AVSSVVDVLQIPAFLCRQTDLLVAAAKTGCVINIKKGQFLAPWDMENVLK
KVTQSGNPDVMLCERGTSFGYNRLVSDMRSLPIMSSF--GAPVIFDATHS
VQEPGGKGDSSGGQRQFVEILARAAVAVGVAGIFLETHQDPDNAPSDGAN
MIEIDNLQRLIEILMNFDRLTKNELNIHA-
>UniRef100_Q6G026      2-dehydro-3-deoxyphosphooctonate aldolase n=1 Tax=Bartonella quintana RepID=KDSA_BARQU
TIVKVGNIVFSNETPFSLIVGPCQMESRDHAFEMAGRIKTITDQIGIGFV
YKSSYDKANRTSLGAARGIGLEKAMAIFSDIKKEFGCPVLTDVHTEEQCA
AVGSVVDVLQIPAFLCRQTDLLVAAAKTGRVINIKKGQFLAPWDMENVLK
KVTQSGNPHVMLCERGTSFGYNRLISDMRSLPILRSF--GAPVIFDATHS
VQEPGGQGDSSGGQRQFVEVLARAAVSVGVAGIFLETHQDPDNAPSDGPN
MVKIDHLQRLLETLMEFDYLSKKVN-----
>UniRef100_A6X0L7      2-dehydro-3-deoxyphosphooctonate aldolase n=1 Tax=Ochrobactrum anthropi (strain ATCC 49188 / DSM 6882 / NCTC 12168) RepID=KDSA_OCHA4
SSVKIGNVTFSNSAPFALIAGPCQMETREHAFDMAGRLKEMTDKLGIDLV
YKSSFDKANRTSLKAERGIGLEKAMEVFADLKKEFGFPVLTDIHTEEQCA
AVAPVVDVLQIPAFLCRQTDLLIAAAKTGRVVNVKKGQFLAPWDMKNVLS
KITESGNPNVLATERGVSFGYNTLVSDMRSLPIMAGL--GSPVVFDATHS
VQQPGGHGGSSGGQREFVETLARAAVAVGVAGLFIETHQDPDNAPSDGPN
MVPVDKMPALLEKLMAFDRIAKGL------
>Q1MH37_RHIL3
---------FSNAGRLSLIAGPCQMESRDHAFMVAGTLKELCGKLGIGLV
YKSSFDKANRTSLSAERGIGIEKGMEVFADLKKEFGFPVLTDVHTAEQCE
EVAKVVDVLQIPAFLCRQTDLLIAAAKTGRVVNVKKGQFLAPWDMKNVLK
KLNASGNPNVLLCERGASFGYNTLVSDMRSLPIMAAM--GAPVVFDATHS
VAQPGGQGESSGGQREFVETLARAAVAAGIAGVFVETHQDPDNAPSDGPN
MVYLKDMPRLLEKLLAFDAVAKA-------
>KDSA_AGRT5
---------FCNTERFSLIAGPCQMESRDHAFMIAGVLKELCDSLGIGLV
YKSSFDKANRTSLSGKRGIGLDSAMEIFADLKKEFGFPVLSDIHTEEQCA
IVSEVVDVLQIPAFLSRQTDLLVAAAKTGRVINVKKGQFLAPWDMKNVLA
KLNESGNPNVLLCERGASFGYNTLVSDMRSLPIMASL--GAPVIFDATHS
VQQPGGQGGSTGGQREFVETLARAAVAVGVAGLFIETHEDPDNAPSDGPN
MVHLKDMPKLLEKLLAFDAITKA-------
>KDSA_RHILO
---------FDNNAALALIAGPCQFESRQHAFDMAGALKELTARLGIGLV
YKTSYDKANRTSLSATRGAGMDAALPVFDELRKEFSLPVLTDVHTEEQCA
IVAPHVDVLQIPAFLSRQTDMLVAAAKTGKVINVKKGQFLAPWDMKNVVA
KITGSGNPNVLTTERGASFGYNTLVSDMRALPVMAEI--GAPVIFDATHS
VQQPGGQGGSSGGERRFVETLARAAVAVGVAGVFIETHQDPDNSSSDGPN
MLPLKDMPALLERLMAFDRIAKGR------
>UniRef100_Q11HU7      2-dehydro-3-deoxyphosphooctonate aldolase n=1 Tax=Mesorhizobium sp. (strain BNC1) RepID=KDSA_MESSB
PRVEIGQAVFANDAPLALIAGPCQLESREHAFEMAGRLKEMAEKLGLGFV
YKTSFDKANRTSLLGKRGAGLDAALPIFADLRRELGVPVLTDVHTEGQCE
ILADAVDVLQIPAFLCRQTDLLVAAAKTGKVVNVKKGQFLAPWDMKNVVA
KITASGNPNVLTTERGVSFGYNTLVTDMRALPIMAEI--GAPVIFDATHS
VQQPGGQGSSSGGDRRFVETLARAAVAVGVAGVFIETHQDPDNAPSDGPN
MVQLDKMPALLERLMAFDRIAKSK------
>A0LK05_SYNFM
---------VGTNR-FFVIGGPCVIENRDMTLRIAEFLRNACARLHIPCV
FKSSYDKANRTSIHSYRGPGIEEGLAILSEVRREIGIPVLTDVHGVSEVA
PAKEVVDILQVPAFLARQTDLVVAVGLTGKPVNLKKAQFLAPRDMSLVIE
KVRGTGNDKILVTERGTQFGYNNLVVDMRSIPILSES--GCPVVFDATHS
VQLPGGQGTRSGGERRYVAALACAAVAAGAHGVFLEMHEDPDRALCDGPN
SLPLEQVSPLLEKLLDIHRIVRDT------
>Q310T3_DESDG
--------KTLCDGPFIIA-GPCVLESYELALETARIVREAADRHAVTAI
FKSSFDKANRTSASSFRGPGMTTGLEWLARIREETGLPVITDIHEPAQAA
PVAAVADILQIPAFLCRQTALLQAAAATGSVVNVKKGQFVAPWDMGPVVE
KLHAAGNRHVMLTERGASFGYNNLVVDFRSFSIMRSL--NVPVIFDATHS
VQLPGGQGSCSGGDRRHVPALARAAVAAGANGVFLECHPDPDKALCDGPN
SWPAGRLSDLVGDLKSIWSIDYAC------
>KDSA_DESVH
---------ARLAARRFILAGPCALEDFDVAMETAHAVREAAEAAGLFAV
FKSSWDKANRTSITSFRGPGLVRGMEWLARIREESGLPVVTDIHLPEQAA
PVAEVADIIQIPAFLCRQTDLLVAAAATGRVVNVKKGQFVAPWDMRPAVE
KLRAAGNERILLTERGASFGYNNLVVDYRSIPTMQGF--GVPVVFDATHS
VQLPGGLGGSSGGERRHVPVLARAAVAAGVDGVFLECHPDPDKALCDGPN
SWPLDRLPALLKELSALWSLEHVC------
>UniRef100_Q6AQ79      2-dehydro-3-deoxyphosphooctonate aldolase n=1 Tax=Desulfotalea psychrophila RepID=KDSA_DESPS
AQPNGSDILVGSGQPLLLIGGPCSLESEQLGREVAETVSKICKKLGISYV
FKASFDKANRTSISSYRGPGLKKGLASLARIREDLQVPVISDIHDISQVG
PAAEVLDIIQIPAFLCRQTDLLVAAAKSGKPVNVKKGQFVSPWDMENAIG
KLRDAGSDKVMLVERGACFGYNNLVVDMRSLPVMRSF--NCPVIYDATHS
VQLPGGAGGSSSGQREFIEPLSKAAIAAGIDGLFMEIHPDPDKALCDGPN
SIALDQVEELLTKLVKVRAAVEE-------
>UniRef100_A8ZU09      2-dehydro-3-deoxyphosphooctonate aldolase n=1 Tax=Desulfococcus oleovorans (strain DSM 6200 / Hxd3) RepID=KDSA_DESOH
DTIVLNDISIGGGAPLVVIAGPCVIEDYDTTLQAAEFLKTVTDRLGIPFI
FKASYDKANRSSVHSFRGPGPDLGLDILRRVKERLHVPVLSDVHTESQIG
PAAQVLDIIQTPAFLCRQTDFITAVAATGKIINIKKGQFLAPWDITQVVE
KARTAGNENILITERGAMFGYNNLVVDFRAIPIMQQT--GKPVIFDATHS
VQLPGGQGTCSGGQREFVPCLARAAVAAGADGIFLEVHRNPDKALCDGPN
SLPLEQVEPLLTALVAIRQAATEQAGHA--
>UniRef100_B8F9X0      2-dehydro-3-deoxyphosphooctonate aldolase n=1 Tax=Desulfatibacillum alkenivorans (strain AK-01) RepID=KDSA_DESAA
TFSIGNNMNVGLGAPLLLIAGPCVIENEEKTLEIAERIKGIVRDMDVNFV
FKASFDKANRTSIDSFRGPGLEQGLAILGKVKSRLGLPVISDVHSPDQVG
PASEVLDILQIPAFLCRQTDLLTAAGNSGKPVNVKKGQFVGPWDMKHVTG
KVLSTGNERIMLTERGSSFGYNNLVVDFRNFSIMRDL--GFPVVFDATHS
VQMPGGLGSCSGGDRSYVPLLARAAAAAGVDGVFFEVHTDPDKALCDGPN
SLTMEMLESILPQLLAIRKAAS--------
>Q2LSM7_SYNAS
---------VGGGSPLVLIAGPCVIEDEERTRDIALYLKKLTDEMDIPFI
FKASYDKANRTSGKAYRGPGLERGIEILKAIKGDLGIPILSDVHSREEIE
KAAEILDVVQIPAFLCRQTDLVREVARLARAVNIKKGQFLAPWDVRNIIE
KVLSEGNERILVTERGTSFGYNNLVVDFRSLPLLRRE--GYPVIFDATHS
VQLPGGQGTASGGQREMVPCLMRAAAAVGIDGLFLEVHPDPEKALCDGPN
SLYLDALPELLSTVKSIDRLVKNR------
>UniRef100_Q3A372      2-dehydro-3-deoxyphosphooctonate aldolase n=1 Tax=Pelobacter carbinolicus (strain DSM 2380 / Gra Bd 1) RepID=KDSA_PELCD
DTLKVADVTFGGNHPVALIAGPCVMENEAHTLAIARQLLEVKNELGVGVV
FKASFDKANRTSVSAYRGPGLESGLRILDKVRQQTGLPIVSDIHDVSQVE
AAAEVLDILQIPAFLCRQTDLLLAAGRSGKVVNIKKGQFLAPWDMANAVA
KVASTGNDRILLTERGTSFGYNNLVVDMRSLAVMREL--GCPVVFDATHA
VQLPGGAGTSSGGQRQFVAALSRAAVAVGVDGLFWEVHPDPDRALCDGAN
SLPLDQVKKTLKEMMAIDAIVKGNTES---
>UniRef100_B3E467      2-dehydro-3-deoxyphosphooctonate aldolase n=1 Tax=Geobacter lovleyi (strain ATCC BAA-1151 / DSM 17278 / SZ) RepID=KDSA_GEOLS
KELSIGSVKMGGGRLLVLIAGPCVIESEEATLRHAERLMTICNGLGMPLI
FKSSYDKANRTSINAFRGPGMDEGLRILSKVKESLGIPVLSDIHSIEQVA
PAAQVLDVLQIPAFLCRQTDLVVAAAKTGKVVNVKKGQFLAPWDMRNVVG
KVAASGNENIILTERGASFGYNNLVVDMRSFPVMRSY--GYPVVFDATHS
VQLPGGQGESSGGQREFVETLSRAAVATGIDGIFMEVHEDPSCALCDGPN
SIPLAELPALLKRLQALDAVVR--------
>UniRef100_A1APG0      2-dehydro-3-deoxyphosphooctonate aldolase n=1 Tax=Pelobacter propionicus (strain DSM 2379) RepID=KDSA_PELPD
REIVIGGVKIGAKRPLALVAGPCVIESELATMRQAERLMTICNALSLPLI
FKASYDKANRTSIGAYRGPGMREGLRILRKVKESLGLAVLSDVHSIEQVA
PAAEVLDVLQIPAFLCRQTDLLIAAAATGRVINVKKGQFLAPWDMKNVAA
KIASSGNENIILTERGASFGYNNLVVDMRSFPVMRAS--GYPVIFDATHS
VQLPGGQGESSGGQREFVEFLSRAAVAAGVDGIFMEVHEEPEKALCDGPN
SIALNDLPALLATLKAIDAVVK--------
>UniRef100_B5E8N4      2-dehydro-3-deoxyphosphooctonate aldolase n=1 Tax=Geobacter bemidjiensis (strain Bem / ATCC BAA-1014 / DSM 16622) RepID=KDSA_GEOBB
REITVGGVKIGGGRPLALVAGPCVIENETATLRCAERLMSICNGVGISLI
FKASYDKANRTSVTAFRGPGMKEGLRILAKVKEALGVPVLSDIHSIEQVE
PAAEVLDVLQIPAFLCRQTDLLVAAGNTGKVINVKKGQFLAPWDMKNVVG
KISSCDNDNIILTERGASFGYNNLVVDMRSFPIMRST--GYPVIFDATHS
VQLPGGEGTSSGGQREYVEFLSRAAVAAGVDGIFMEVHEEPEQALCDGPN
SVRLDDMPALLKKLKAIDAIVNQ-------
>A5G5T2_GEOUR
---------IGGDRPLVLIAGPCVIENEVATMRCAERLMTICNGVSIPLI
FKASYDKANRTSVNSFRGPGMKDGLKILKKVKEALGVPVLSDIHSIEQVE
PAAEVLDVVQIPAFLCRQTDLVVAAARSGKVVNIKKGQFLAPWDMENVAG
KAVSTGNDNIILTERGVSFGYNNLVSDMRSFPILRKI--GYPVVFDATHS
VQLPGGLGGSSGGQREFVEYLGRAAVATGIDGIFMEVHDDPEKALCDGPN
SVKLEDLPALLKKLKAIDAIVK--------
>UniRef100_Q39W61      2-dehydro-3-deoxyphosphooctonate aldolase n=1 Tax=Geobacter metallireducens (strain GS-15 / ATCC 53774 / DSM 7210) RepID=KDSA_GEOMG
REIAIGNVKMGGSRPLVLIAGPCVIENETATLRCAERLMTIVNGLSIPLI
FKASYDKANRTSVTAFRGPGLKEGLRILAKVKESLGLPVISDIHSIEQVQ
PAAEVLDILQIPAFLCRQTDLLVEAARTGCVVNVKKGQFLAPWDMENVVG
KIVASGNERIILTERGASFGYNNLVSDMRSLPIMRRF--GFPVVFDATHS
VQLPGGQGGSSGGQREFVEYLSRAAVATGIDGVFLEVHEEPDKALCDGPN
SVPLDDLPVLLKKLKAIDAIVK--------
>KDSA_GEOSL
---------IGGDRPLVLIAGPCVIENEAATLRCAERLMTICNGVSVSLV
FKASYDKANRTSVTSFRGPGMQEGLRILQKVKDSLGIPVISDIHSIEQVK
PAAEVLDIIQVPAFLCRQTDLVVEVGRTNRVVNVKKGQFMAPWDMENVVG
KILSTGNERIILTERGVTFGYNNLVSDMRSLPIMRRI--GFPVVFDATHS
VQLPGGQGGSSGGQREFVEYLSRAAVATGIDGIFMEVHEDPEKALCDGPN
SVKLDDLPALLKKLKAIDAIVK--------
