# Supplementary material for: The Contribution of Coevolving Residues to the Stability of KDO8P Synthase
Source: PLoS One. 2011 Mar 9;6(3):e17459. doi: 10.1371/journal.pone.0017459 (PMC3052366; doi:10.1371/journal.pone.0017459)
Supplement: PDB S1 — Atomic coordinates in pdb format for the structure of Nm. KDO8PS which, based on a clustering procedure, is the most representative conformer of all the states sampled during the 6–12 ns part of the MD run shown in Figure S1. (PDB) [file pone.0017459.s011.pdb]

REMARK: 2QKF_6to12ns_MD_cluster_1.pdb
REMARK: FoldX generated pdb file

ATOM      0  N   MET A   1     -29.908  11.829  -6.459  1.00 30.00
ATOM      1  CA  MET A   1     -29.867  13.207  -5.939  1.00 30.00
ATOM      2  C   MET A   1     -28.979  14.070  -6.843  1.00 30.00
ATOM      3  O   MET A   1     -27.930  13.615  -7.302  1.00 30.00
ATOM      4  CB  MET A   1     -29.381  13.196  -4.472  1.00 30.00
ATOM      5  CG  MET A   1     -29.581  14.518  -3.708  1.00 30.00
ATOM      6  SD  MET A   1     -28.206  15.699  -3.808  1.00 30.00
ATOM      7  CE  MET A   1     -28.991  17.121  -3.007  1.00 30.00
ATOM      8  N   ASP A   2     -29.411  15.315  -7.087  1.00 30.00
ATOM      9  CA  ASP A   2     -28.748  16.302  -7.939  1.00 30.00
ATOM     10  C   ASP A   2     -28.939  17.711  -7.358  1.00 30.00
ATOM     11  O   ASP A   2     -29.905  17.973  -6.638  1.00 30.00
ATOM     12  CB  ASP A   2     -29.188  16.143  -9.416  1.00 30.00
ATOM     13  CG  ASP A   2     -30.703  16.072  -9.633  1.00 30.00
ATOM     14  OD1 ASP A   2     -31.299  15.072  -9.171  1.00 30.00
ATOM     15  OD2 ASP A   2     -31.233  17.015 -10.259  1.00 30.00
ATOM     16  N   ILE A   3     -27.985  18.603  -7.666  1.00 30.00
ATOM     17  CA  ILE A   3     -27.889  19.979  -7.174  1.00 30.00
ATOM     18  C   ILE A   3     -27.755  20.910  -8.389  1.00 30.00
ATOM     19  O   ILE A   3     -26.949  20.637  -9.278  1.00 30.00
ATOM     20  CB  ILE A   3     -26.677  20.105  -6.202  1.00 30.00
ATOM     21  CG1 ILE A   3     -26.788  19.181  -4.964  1.00 30.00
ATOM     22  CG2 ILE A   3     -26.442  21.559  -5.739  1.00 30.00
ATOM     23  CD1 ILE A   3     -25.428  18.790  -4.373  1.00 30.00
ATOM     24  N   LYS A   4     -28.494  22.032  -8.397  1.00 30.00
ATOM     25  CA  LYS A   4     -28.340  23.103  -9.380  1.00 30.00
ATOM     26  C   LYS A   4     -27.390  24.168  -8.802  1.00 30.00
ATOM     27  O   LYS A   4     -27.625  24.701  -7.717  1.00 30.00
ATOM     28  CB  LYS A   4     -29.719  23.737  -9.664  1.00 30.00
ATOM     29  CG  LYS A   4     -29.946  24.041 -11.160  1.00 30.00
ATOM     30  CD  LYS A   4     -31.418  24.278 -11.532  1.00 30.00
ATOM     31  CE  LYS A   4     -32.360  23.163 -11.053  1.00 30.00
ATOM     32  NZ  LYS A   4     -33.744  23.412 -11.487  1.00 30.00
ATOM     33  N   ILE A   5     -26.325  24.468  -9.558  1.00 30.00
ATOM     34  CA  ILE A   5     -25.310  25.483  -9.286  1.00 30.00
ATOM     35  C   ILE A   5     -25.599  26.625 -10.275  1.00 30.00
ATOM     36  O   ILE A   5     -25.127  26.592 -11.413  1.00 30.00
ATOM     37  CB  ILE A   5     -23.897  24.861  -9.518  1.00 30.00
ATOM     38  CG1 ILE A   5     -23.635  23.642  -8.598  1.00 30.00
ATOM     39  CG2 ILE A   5     -22.773  25.909  -9.351  1.00 30.00
ATOM     40  CD1 ILE A   5     -22.507  22.729  -9.097  1.00 30.00
ATOM     41  N   ASN A   6     -26.431  27.594  -9.849  1.00 30.00
ATOM     42  CA  ASN A   6     -26.920  28.751 -10.612  1.00 30.00
ATOM     43  C   ASN A   6     -28.012  28.307 -11.603  1.00 30.00
ATOM     44  O   ASN A   6     -29.203  28.474 -11.341  1.00 30.00
ATOM     45  CB  ASN A   6     -25.765  29.588 -11.234  1.00 30.00
ATOM     46  CG  ASN A   6     -26.027  31.097 -11.200  1.00 30.00
ATOM     47  OD1 ASN A   6     -26.854  31.603 -11.954  1.00 30.00
ATOM     48  ND2 ASN A   6     -25.307  31.823 -10.341  1.00 30.00
ATOM     49  N   ASP A   7     -27.576  27.714 -12.722  1.00 30.00
ATOM     50  CA  ASP A   7     -28.381  27.158 -13.809  1.00 30.00
ATOM     51  C   ASP A   7     -27.782  25.847 -14.358  1.00 30.00
ATOM     52  O   ASP A   7     -28.432  25.179 -15.161  1.00 30.00
ATOM     53  CB  ASP A   7     -28.687  28.233 -14.884  1.00 30.00
ATOM     54  CG  ASP A   7     -27.516  28.684 -15.775  1.00 30.00
ATOM     55  OD1 ASP A   7     -27.191  27.903 -16.693  1.00 30.00
ATOM     56  OD2 ASP A   7     -26.980  29.796 -15.560  1.00 30.00
ATOM     57  N   ILE A   8     -26.572  25.463 -13.910  1.00 30.00
ATOM     58  CA  ILE A   8     -25.873  24.236 -14.286  1.00 30.00
ATOM     59  C   ILE A   8     -26.336  23.143 -13.311  1.00 30.00
ATOM     60  O   ILE A   8     -26.073  23.229 -12.112  1.00 30.00
ATOM     61  CB  ILE A   8     -24.332  24.446 -14.139  1.00 30.00
ATOM     62  CG1 ILE A   8     -23.826  25.628 -15.001  1.00 30.00
ATOM     63  CG2 ILE A   8     -23.538  23.158 -14.465  1.00 30.00
ATOM     64  CD1 ILE A   8     -22.356  25.998 -14.756  1.00 30.00
ATOM     65  N   THR A   9     -26.997  22.102 -13.836  1.00 30.00
ATOM     66  CA  THR A   9     -27.368  20.903 -13.089  1.00 30.00
ATOM     67  C   THR A   9     -26.137  19.993 -12.928  1.00 30.00
ATOM     68  O   THR A   9     -25.313  19.873 -13.837  1.00 30.00
ATOM     69  CB  THR A   9     -28.509  20.163 -13.834  1.00 30.00
ATOM     70  OG1 THR A   9     -29.477  21.050 -14.367  1.00 30.00
ATOM     71  CG2 THR A   9     -29.213  19.115 -12.958  1.00 30.00
ATOM     72  N   LEU A  10     -26.029  19.362 -11.751  1.00 30.00
ATOM     73  CA  LEU A  10     -24.958  18.451 -11.379  1.00 30.00
ATOM     74  C   LEU A  10     -25.582  17.241 -10.679  1.00 30.00
ATOM     75  O   LEU A  10     -25.736  17.219  -9.459  1.00 30.00
ATOM     76  CB  LEU A  10     -23.857  19.194 -10.586  1.00 30.00
ATOM     77  CG  LEU A  10     -22.519  18.423 -10.505  1.00 30.00
ATOM     78  CD1 LEU A  10     -21.698  18.564 -11.800  1.00 30.00
ATOM     79  CD2 LEU A  10     -21.681  18.873  -9.304  1.00 30.00
ATOM     80  N   GLY A  11     -25.942  16.244 -11.495  1.00 30.00
ATOM     81  CA  GLY A  11     -26.285  14.876 -11.131  1.00 30.00
ATOM     82  C   GLY A  11     -25.369  13.939 -11.921  1.00 30.00
ATOM     83  O   GLY A  11     -24.813  14.343 -12.941  1.00 30.00
ATOM     84  N   ASN A  12     -25.206  12.680 -11.486  1.00 30.00
ATOM     85  CA  ASN A  12     -24.321  11.701 -12.141  1.00 30.00
ATOM     86  C   ASN A  12     -24.676  11.405 -13.614  1.00 30.00
ATOM     87  O   ASN A  12     -23.774  11.148 -14.408  1.00 30.00
ATOM     88  CB  ASN A  12     -24.268  10.392 -11.323  1.00 30.00
ATOM     89  CG  ASN A  12     -23.673  10.599  -9.928  1.00 30.00
ATOM     90  OD1 ASN A  12     -22.496  10.931  -9.796  1.00 30.00
ATOM     91  ND2 ASN A  12     -24.488  10.437  -8.884  1.00 30.00
ATOM     92  N   ASN A  13     -25.966  11.502 -13.981  1.00 30.00
ATOM     93  CA  ASN A  13     -26.487  11.312 -15.337  1.00 30.00
ATOM     94  C   ASN A  13     -26.600  12.645 -16.119  1.00 30.00
ATOM     95  O   ASN A  13     -26.878  12.602 -17.317  1.00 30.00
ATOM     96  CB  ASN A  13     -27.896  10.678 -15.196  1.00 30.00
ATOM     97  CG  ASN A  13     -28.358   9.913 -16.443  1.00 30.00
ATOM     98  OD1 ASN A  13     -27.591   9.152 -17.025  1.00 30.00
ATOM     99  ND2 ASN A  13     -29.599  10.137 -16.879  1.00 30.00
ATOM    100  N   SER A  14     -26.363  13.817 -15.493  1.00 30.00
ATOM    101  CA  SER A  14     -26.322  15.122 -16.172  1.00 30.00
ATOM    102  C   SER A  14     -25.054  15.213 -17.053  1.00 30.00
ATOM    103  O   SER A  14     -24.046  14.593 -16.706  1.00 30.00
ATOM    104  CB  SER A  14     -26.391  16.267 -15.123  1.00 30.00
ATOM    105  OG  SER A  14     -25.163  16.594 -14.497  1.00 30.00
ATOM    106  N   PRO A  15     -25.072  15.964 -18.177  1.00 30.00
ATOM    107  CA  PRO A  15     -23.954  16.011 -19.129  1.00 30.00
ATOM    108  C   PRO A  15     -22.741  16.777 -18.575  1.00 30.00
ATOM    109  O   PRO A  15     -22.906  17.710 -17.789  1.00 30.00
ATOM    110  CB  PRO A  15     -24.533  16.683 -20.381  1.00 30.00
ATOM    111  CG  PRO A  15     -25.982  16.224 -20.430  1.00 30.00
ATOM    112  CD  PRO A  15     -26.516  16.483 -19.020  1.00 30.00
ATOM    113  N   PHE A  16     -21.542  16.338 -18.999  1.00 30.00
ATOM    114  CA  PHE A  16     -20.190  16.767 -18.621  1.00 30.00
ATOM    115  C   PHE A  16     -20.038  18.273 -18.357  1.00 30.00
ATOM    116  O   PHE A  16     -19.975  19.061 -19.298  1.00 30.00
ATOM    117  CB  PHE A  16     -19.180  16.206 -19.655  1.00 30.00
ATOM    118  CG  PHE A  16     -17.741  16.702 -19.580  1.00 30.00
ATOM    119  CD1 PHE A  16     -17.093  16.856 -18.335  1.00 30.00
ATOM    120  CD2 PHE A  16     -17.048  17.023 -20.768  1.00 30.00
ATOM    121  CE1 PHE A  16     -15.780  17.354 -18.278  1.00 30.00
ATOM    122  CE2 PHE A  16     -15.723  17.498 -20.711  1.00 30.00
ATOM    123  CZ  PHE A  16     -15.091  17.667 -19.464  1.00 30.00
ATOM    124  N   VAL A  17     -19.950  18.632 -17.067  1.00 30.00
ATOM    125  CA  VAL A  17     -19.634  19.965 -16.563  1.00 30.00
ATOM    126  C   VAL A  17     -18.115  20.010 -16.331  1.00 30.00
ATOM    127  O   VAL A  17     -17.565  19.115 -15.689  1.00 30.00
ATOM    128  CB  VAL A  17     -20.358  20.176 -15.199  1.00 30.00
ATOM    129  CG1 VAL A  17     -20.106  21.577 -14.608  1.00 30.00
ATOM    130  CG2 VAL A  17     -21.875  19.912 -15.281  1.00 30.00
ATOM    131  N   LEU A  18     -17.441  21.060 -16.821  1.00 30.00
ATOM    132  CA  LEU A  18     -16.029  21.297 -16.536  1.00 30.00
ATOM    133  C   LEU A  18     -15.928  22.334 -15.412  1.00 30.00
ATOM    134  O   LEU A  18     -16.314  23.490 -15.585  1.00 30.00
ATOM    135  CB  LEU A  18     -15.327  21.828 -17.808  1.00 30.00
ATOM    136  CG  LEU A  18     -13.811  22.115 -17.660  1.00 30.00
ATOM    137  CD1 LEU A  18     -13.003  20.871 -17.259  1.00 30.00
ATOM    138  CD2 LEU A  18     -13.246  22.719 -18.951  1.00 30.00
ATOM    139  N   PHE A  19     -15.322  21.921 -14.292  1.00 30.00
ATOM    140  CA  PHE A  19     -14.720  22.809 -13.307  1.00 30.00
ATOM    141  C   PHE A  19     -13.285  23.049 -13.811  1.00 30.00
ATOM    142  O   PHE A  19     -12.471  22.128 -13.853  1.00 30.00
ATOM    143  CB  PHE A  19     -14.666  22.113 -11.929  1.00 30.00
ATOM    144  CG  PHE A  19     -15.981  21.988 -11.175  1.00 30.00
ATOM    145  CD1 PHE A  19     -16.944  21.035 -11.571  1.00 30.00
ATOM    146  CD2 PHE A  19     -16.222  22.789 -10.038  1.00 30.00
ATOM    147  CE1 PHE A  19     -18.136  20.884 -10.835  1.00 30.00
ATOM    148  CE2 PHE A  19     -17.411  22.633  -9.298  1.00 30.00
ATOM    149  CZ  PHE A  19     -18.368  21.680  -9.696  1.00 30.00
ATOM    150  N   GLY A  20     -12.995  24.278 -14.251  1.00 30.00
ATOM    151  CA  GLY A  20     -11.706  24.689 -14.795  1.00 30.00
ATOM    152  C   GLY A  20     -11.129  25.852 -13.993  1.00 30.00
ATOM    153  O   GLY A  20     -11.427  25.995 -12.808  1.00 30.00
ATOM    154  N   GLY A  21     -10.290  26.673 -14.640  1.00 30.00
ATOM    155  CA  GLY A  21      -9.726  27.889 -14.064  1.00 30.00
ATOM    156  C   GLY A  21      -8.211  27.800 -13.918  1.00 30.00
ATOM    157  O   GLY A  21      -7.529  27.381 -14.852  1.00 30.00
ATOM    158  N   ILE A  22      -7.702  28.227 -12.751  1.00 30.00
ATOM    159  CA  ILE A  22      -6.283  28.304 -12.387  1.00 30.00
ATOM    160  C   ILE A  22      -6.044  27.744 -10.973  1.00 30.00
ATOM    161  O   ILE A  22      -6.988  27.376 -10.274  1.00 30.00
ATOM    162  CB  ILE A  22      -5.716  29.739 -12.612  1.00 30.00
ATOM    163  CG1 ILE A  22      -6.315  30.801 -11.659  1.00 30.00
ATOM    164  CG2 ILE A  22      -5.812  30.175 -14.084  1.00 30.00
ATOM    165  CD1 ILE A  22      -5.634  32.169 -11.781  1.00 30.00
ATOM    166  N   ASN A  23      -4.769  27.692 -10.550  1.00 30.00
ATOM    167  CA  ASN A  23      -4.339  27.265  -9.216  1.00 30.00
ATOM    168  C   ASN A  23      -4.695  28.348  -8.176  1.00 30.00
ATOM    169  O   ASN A  23      -5.461  28.073  -7.253  1.00 30.00
ATOM    170  CB  ASN A  23      -2.804  27.027  -9.250  1.00 30.00
ATOM    171  CG  ASN A  23      -2.308  25.910  -8.318  1.00 30.00
ATOM    172  OD1 ASN A  23      -3.082  25.281  -7.598  1.00 30.00
ATOM    173  ND2 ASN A  23      -1.001  25.641  -8.343  1.00 30.00
ATOM    174  N   VAL A  24      -4.145  29.563  -8.338  1.00 30.00
ATOM    175  CA  VAL A  24      -4.208  30.665  -7.381  1.00 30.00
ATOM    176  C   VAL A  24      -4.397  32.008  -8.098  1.00 30.00
ATOM    177  O   VAL A  24      -3.798  32.244  -9.147  1.00 30.00
ATOM    178  CB  VAL A  24      -3.007  30.612  -6.390  1.00 30.00
ATOM    179  CG1 VAL A  24      -1.637  30.572  -7.096  1.00 30.00
ATOM    180  CG2 VAL A  24      -3.034  31.757  -5.357  1.00 30.00
ATOM    181  N   LEU A  25      -5.184  32.904  -7.479  1.00 30.00
ATOM    182  CA  LEU A  25      -5.339  34.301  -7.868  1.00 30.00
ATOM    183  C   LEU A  25      -4.114  35.082  -7.361  1.00 30.00
ATOM    184  O   LEU A  25      -3.959  35.295  -6.158  1.00 30.00
ATOM    185  CB  LEU A  25      -6.602  34.886  -7.189  1.00 30.00
ATOM    186  CG  LEU A  25      -7.950  34.217  -7.533  1.00 30.00
ATOM    187  CD1 LEU A  25      -9.087  34.967  -6.828  1.00 30.00
ATOM    188  CD2 LEU A  25      -8.213  34.136  -9.043  1.00 30.00
ATOM    189  N   GLU A  26      -3.242  35.492  -8.293  1.00 30.00
ATOM    190  CA  GLU A  26      -2.052  36.306  -8.029  1.00 30.00
ATOM    191  C   GLU A  26      -2.298  37.772  -8.434  1.00 30.00
ATOM    192  O   GLU A  26      -1.684  38.674  -7.865  1.00 30.00
ATOM    193  CB  GLU A  26      -0.882  35.738  -8.854  1.00 30.00
ATOM    194  CG  GLU A  26      -0.423  34.352  -8.357  1.00 30.00
ATOM    195  CD  GLU A  26       0.535  33.673  -9.333  1.00110.00
ATOM    196  OE1 GLU A  26       0.303  32.482  -9.628  1.00110.00
ATOM    197  OE2 GLU A  26       1.483  34.355  -9.779  1.00110.00
ATOM    198  N   SER A  27      -3.238  37.997  -9.366  1.00 30.00
ATOM    199  CA  SER A  27      -3.810  39.270  -9.798  1.00 30.00
ATOM    200  C   SER A  27      -5.048  38.985 -10.669  1.00 30.00
ATOM    201  O   SER A  27      -5.333  37.830 -10.993  1.00 30.00
ATOM    202  CB  SER A  27      -2.754  40.145 -10.513  1.00 30.00
ATOM    203  OG  SER A  27      -2.502  39.689 -11.825  1.00 30.00
ATOM    204  N   LEU A  28      -5.763  40.043 -11.086  1.00 30.00
ATOM    205  CA  LEU A  28      -6.863  39.959 -12.050  1.00 30.00
ATOM    206  C   LEU A  28      -6.323  39.788 -13.485  1.00 30.00
ATOM    207  O   LEU A  28      -6.879  38.997 -14.244  1.00 30.00
ATOM    208  CB  LEU A  28      -7.696  41.260 -11.957  1.00 30.00
ATOM    209  CG  LEU A  28      -8.939  41.345 -12.878  1.00 30.00
ATOM    210  CD1 LEU A  28      -9.984  40.254 -12.590  1.00 30.00
ATOM    211  CD2 LEU A  28      -9.581  42.735 -12.785  1.00 30.00
ATOM    212  N   ASP A  29      -5.239  40.498 -13.849  1.00 30.00
ATOM    213  CA  ASP A  29      -4.639  40.495 -15.191  1.00 30.00
ATOM    214  C   ASP A  29      -3.916  39.169 -15.520  1.00 30.00
ATOM    215  O   ASP A  29      -3.786  38.838 -16.698  1.00 30.00
ATOM    216  CB  ASP A  29      -3.665  41.696 -15.332  1.00 30.00
ATOM    217  CG  ASP A  29      -2.955  42.135 -14.046  1.00 30.00
ATOM    218  OD1 ASP A  29      -1.933  41.503 -13.705  1.00 30.00
ATOM    219  OD2 ASP A  29      -3.464  43.087 -13.413  1.00 30.00
ATOM    220  N   SER A  30      -3.498  38.395 -14.502  1.00 30.00
ATOM    221  CA  SER A  30      -2.918  37.057 -14.644  1.00 30.00
ATOM    222  C   SER A  30      -3.991  35.945 -14.690  1.00 30.00
ATOM    223  O   SER A  30      -3.659  34.809 -15.030  1.00 30.00
ATOM    224  CB  SER A  30      -1.958  36.811 -13.457  1.00 30.00
ATOM    225  OG  SER A  30      -2.592  36.825 -12.193  1.00 30.00
ATOM    226  N   THR A  31      -5.260  36.261 -14.370  1.00 30.00
ATOM    227  CA  THR A  31      -6.384  35.322 -14.363  1.00 30.00
ATOM    228  C   THR A  31      -7.200  35.441 -15.664  1.00 30.00
ATOM    229  O   THR A  31      -7.610  34.412 -16.201  1.00 30.00
ATOM    230  CB  THR A  31      -7.298  35.645 -13.147  1.00 30.00
ATOM    231  OG1 THR A  31      -6.541  35.510 -11.962  1.00 30.00
ATOM    232  CG2 THR A  31      -8.506  34.705 -12.978  1.00 30.00
ATOM    233  N   LEU A  32      -7.451  36.674 -16.148  1.00 30.00
ATOM    234  CA  LEU A  32      -8.373  37.008 -17.241  1.00 30.00
ATOM    235  C   LEU A  32      -8.144  36.263 -18.565  1.00 30.00
ATOM    236  O   LEU A  32      -9.121  35.833 -19.171  1.00 30.00
ATOM    237  CB  LEU A  32      -8.383  38.536 -17.488  1.00 30.00
ATOM    238  CG  LEU A  32      -9.230  39.362 -16.495  1.00 30.00
ATOM    239  CD1 LEU A  32      -9.515  40.754 -17.076  1.00 30.00
ATOM    240  CD2 LEU A  32     -10.552  38.667 -16.127  1.00 30.00
ATOM    241  N   GLN A  33      -6.885  36.101 -19.011  1.00 30.00
ATOM    242  CA  GLN A  33      -6.545  35.460 -20.286  1.00 30.00
ATOM    243  C   GLN A  33      -6.787  33.939 -20.266  1.00 30.00
ATOM    244  O   GLN A  33      -7.249  33.394 -21.268  1.00 30.00
ATOM    245  CB  GLN A  33      -5.068  35.776 -20.633  1.00 30.00
ATOM    246  CG  GLN A  33      -4.513  35.155 -21.940  1.00 30.00
ATOM    247  CD  GLN A  33      -5.264  35.577 -23.209  1.00 30.00
ATOM    248  OE1 GLN A  33      -5.015  36.644 -23.764  1.00 30.00
ATOM    249  NE2 GLN A  33      -6.199  34.742 -23.667  1.00 30.00
ATOM    250  N   THR A  34      -6.513  33.262 -19.136  1.00 30.00
ATOM    251  CA  THR A  34      -6.735  31.821 -18.985  1.00 30.00
ATOM    252  C   THR A  34      -8.234  31.542 -18.757  1.00 30.00
ATOM    253  O   THR A  34      -8.747  30.551 -19.270  1.00 30.00
ATOM    254  CB  THR A  34      -5.917  31.279 -17.785  1.00 30.00
ATOM    255  OG1 THR A  34      -4.543  31.533 -18.009  1.00 30.00
ATOM    256  CG2 THR A  34      -6.041  29.752 -17.617  1.00 30.00
ATOM    257  N   CYS A  35      -8.944  32.428 -18.038  1.00 30.00
ATOM    258  CA  CYS A  35     -10.380  32.330 -17.785  1.00 30.00
ATOM    259  C   CYS A  35     -11.196  32.595 -19.068  1.00 30.00
ATOM    260  O   CYS A  35     -12.183  31.902 -19.297  1.00 30.00
ATOM    261  CB  CYS A  35     -10.746  33.335 -16.673  1.00 30.00
ATOM    262  SG  CYS A  35     -12.372  32.953 -15.963  1.00 30.00
ATOM    263  N   ALA A  36     -10.749  33.526 -19.933  1.00 30.00
ATOM    264  CA  ALA A  36     -11.342  33.830 -21.238  1.00 30.00
ATOM    265  C   ALA A  36     -11.088  32.719 -22.270  1.00 30.00
ATOM    266  O   ALA A  36     -11.957  32.461 -23.101  1.00 30.00
ATOM    267  CB  ALA A  36     -10.725  35.129 -21.781  1.00 30.00
ATOM    268  N   HIS A  37      -9.926  32.045 -22.193  1.00 30.00
ATOM    269  CA  HIS A  37      -9.557  30.883 -23.004  1.00 30.00
ATOM    270  C   HIS A  37     -10.438  29.663 -22.675  1.00 30.00
ATOM    271  O   HIS A  37     -10.880  28.974 -23.593  1.00 30.00
ATOM    272  CB  HIS A  37      -8.057  30.573 -22.775  1.00 30.00
ATOM    273  CG  HIS A  37      -7.577  29.212 -23.219  1.00 30.00
ATOM    274  ND1 HIS A  37      -7.379  28.157 -22.344  1.00 30.00
ATOM    275  CD2 HIS A  37      -7.213  28.736 -24.461  1.00 30.00
ATOM    276  CE1 HIS A  37      -6.884  27.144 -23.057  1.00 30.00
ATOM    277  NE2 HIS A  37      -6.767  27.418 -24.351  1.00 30.00
ATOM    278  N   TYR A  38     -10.725  29.422 -21.384  1.00 30.00
ATOM    279  CA  TYR A  38     -11.629  28.368 -20.926  1.00 30.00
ATOM    280  C   TYR A  38     -13.090  28.670 -21.304  1.00 30.00
ATOM    281  O   TYR A  38     -13.761  27.773 -21.805  1.00 30.00
ATOM    282  CB  TYR A  38     -11.489  28.175 -19.400  1.00 30.00
ATOM    283  CG  TYR A  38     -10.513  27.079 -19.000  1.00 30.00
ATOM    284  CD1 TYR A  38      -9.124  27.247 -19.183  1.00 30.00
ATOM    285  CD2 TYR A  38     -10.995  25.867 -18.459  1.00 30.00
ATOM    286  CE1 TYR A  38      -8.227  26.224 -18.823  1.00 30.00
ATOM    287  CE2 TYR A  38     -10.099  24.840 -18.105  1.00 30.00
ATOM    288  CZ  TYR A  38      -8.715  25.014 -18.295  1.00 30.00
ATOM    289  OH  TYR A  38      -7.851  24.006 -17.989  1.00 30.00
ATOM    290  N   VAL A  39     -13.565  29.919 -21.133  1.00 30.00
ATOM    291  CA  VAL A  39     -14.890  30.402 -21.556  1.00 30.00
ATOM    292  C   VAL A  39     -15.130  30.222 -23.070  1.00 30.00
ATOM    293  O   VAL A  39     -16.214  29.793 -23.459  1.00 30.00
ATOM    294  CB  VAL A  39     -15.087  31.869 -21.073  1.00 30.00
ATOM    295  CG1 VAL A  39     -16.226  32.645 -21.765  1.00 30.00
ATOM    296  CG2 VAL A  39     -15.324  31.915 -19.554  1.00 30.00
ATOM    297  N   GLU A  40     -14.115  30.504 -23.906  1.00 30.00
ATOM    298  CA  GLU A  40     -14.122  30.313 -25.357  1.00 30.00
ATOM    299  C   GLU A  40     -14.279  28.831 -25.745  1.00 30.00
ATOM    300  O   GLU A  40     -15.220  28.482 -26.454  1.00 30.00
ATOM    301  CB  GLU A  40     -12.834  30.955 -25.944  1.00 30.00
ATOM    302  CG  GLU A  40     -12.219  30.330 -27.222  1.00 30.00
ATOM    303  CD  GLU A  40     -12.830  30.797 -28.548  1.00 30.00
ATOM    304  OE1 GLU A  40     -13.898  31.442 -28.469  1.00 30.00
ATOM    305  OE2 GLU A  40     -12.242  30.502 -29.612  1.00 30.00
ATOM    306  N   VAL A  41     -13.366  27.974 -25.260  1.00 30.00
ATOM    307  CA  VAL A  41     -13.261  26.549 -25.587  1.00 30.00
ATOM    308  C   VAL A  41     -14.460  25.712 -25.086  1.00 30.00
ATOM    309  O   VAL A  41     -14.887  24.799 -25.793  1.00 30.00
ATOM    310  CB  VAL A  41     -11.897  26.032 -25.044  1.00 30.00
ATOM    311  CG1 VAL A  41     -11.784  24.502 -24.960  1.00 30.00
ATOM    312  CG2 VAL A  41     -10.726  26.582 -25.880  1.00 30.00
ATOM    313  N   THR A  42     -15.013  26.014 -23.898  1.00 30.00
ATOM    314  CA  THR A  42     -16.166  25.304 -23.332  1.00 30.00
ATOM    315  C   THR A  42     -17.477  25.652 -24.064  1.00 30.00
ATOM    316  O   THR A  42     -18.250  24.743 -24.356  1.00 30.00
ATOM    317  CB  THR A  42     -16.297  25.596 -21.816  1.00 30.00
ATOM    318  OG1 THR A  42     -16.447  26.977 -21.541  1.00 30.00
ATOM    319  CG2 THR A  42     -15.166  24.989 -20.977  1.00 30.00
ATOM    320  N   ARG A  43     -17.707  26.932 -24.411  1.00 30.00
ATOM    321  CA  ARG A  43     -18.901  27.393 -25.131  1.00 30.00
ATOM    322  C   ARG A  43     -18.862  27.054 -26.635  1.00 30.00
ATOM    323  O   ARG A  43     -19.907  27.083 -27.283  1.00 30.00
ATOM    324  CB  ARG A  43     -19.039  28.922 -24.964  1.00 30.00
ATOM    325  CG  ARG A  43     -19.467  29.331 -23.542  1.00 30.00
ATOM    326  CD  ARG A  43     -19.646  30.846 -23.379  1.00 30.00
ATOM    327  NE  ARG A  43     -20.007  31.182 -21.995  1.00 30.00
ATOM    328  CZ  ARG A  43     -19.994  32.407 -21.443  1.00 30.00
ATOM    329  NH1 ARG A  43     -19.633  33.492 -22.144  1.00 30.00
ATOM    330  NH2 ARG A  43     -20.350  32.550 -20.160  1.00 30.00
ATOM    331  N   LYS A  44     -17.686  26.687 -27.175  1.00 30.00
ATOM    332  CA  LYS A  44     -17.492  26.204 -28.541  1.00 30.00
ATOM    333  C   LYS A  44     -17.934  24.732 -28.678  1.00 30.00
ATOM    334  O   LYS A  44     -18.471  24.361 -29.721  1.00 30.00
ATOM    335  CB  LYS A  44     -15.985  26.329 -28.864  1.00 30.00
ATOM    336  CG  LYS A  44     -15.502  25.569 -30.111  1.00 30.00
ATOM    337  CD  LYS A  44     -14.213  24.786 -29.827  1.00 30.00
ATOM    338  CE  LYS A  44     -14.118  23.490 -30.643  1.00 30.00
ATOM    339  NZ  LYS A  44     -13.942  23.776 -32.076  1.00 30.00
ATOM    340  N   LEU A  45     -17.724  23.909 -27.635  1.00 30.00
ATOM    341  CA  LEU A  45     -18.048  22.480 -27.614  1.00 30.00
ATOM    342  C   LEU A  45     -19.445  22.196 -27.027  1.00 30.00
ATOM    343  O   LEU A  45     -20.028  21.163 -27.356  1.00 30.00
ATOM    344  CB  LEU A  45     -17.005  21.759 -26.728  1.00 30.00
ATOM    345  CG  LEU A  45     -15.574  21.723 -27.315  1.00 30.00
ATOM    346  CD1 LEU A  45     -14.572  21.218 -26.268  1.00 30.00
ATOM    347  CD2 LEU A  45     -15.482  20.864 -28.588  1.00 30.00
ATOM    348  N   GLY A  46     -19.977  23.082 -26.168  1.00 30.00
ATOM    349  CA  GLY A  46     -21.308  22.978 -25.562  1.00 30.00
ATOM    350  C   GLY A  46     -21.280  22.659 -24.060  1.00 30.00
ATOM    351  O   GLY A  46     -22.337  22.488 -23.455  1.00 30.00
ATOM    352  N   ILE A  47     -20.080  22.557 -23.468  1.00 30.00
ATOM    353  CA  ILE A  47     -19.810  22.220 -22.071  1.00 30.00
ATOM    354  C   ILE A  47     -20.072  23.468 -21.191  1.00 30.00
ATOM    355  O   ILE A  47     -19.574  24.543 -21.527  1.00 30.00
ATOM    356  CB  ILE A  47     -18.311  21.787 -21.985  1.00 30.00
ATOM    357  CG1 ILE A  47     -18.061  20.469 -22.765  1.00 30.00
ATOM    358  CG2 ILE A  47     -17.778  21.660 -20.540  1.00 30.00
ATOM    359  CD1 ILE A  47     -16.587  20.222 -23.116  1.00 30.00
ATOM    360  N   PRO A  48     -20.805  23.360 -20.059  1.00 30.00
ATOM    361  CA  PRO A  48     -20.940  24.448 -19.081  1.00 30.00
ATOM    362  C   PRO A  48     -19.687  24.534 -18.183  1.00 30.00
ATOM    363  O   PRO A  48     -19.156  23.513 -17.739  1.00 30.00
ATOM    364  CB  PRO A  48     -22.186  24.077 -18.269  1.00 30.00
ATOM    365  CG  PRO A  48     -22.081  22.576 -18.068  1.00 30.00
ATOM    366  CD  PRO A  48     -21.371  22.075 -19.327  1.00 30.00
ATOM    367  N   TYR A  49     -19.219  25.767 -17.946  1.00 30.00
ATOM    368  CA  TYR A  49     -17.990  26.089 -17.224  1.00 30.00
ATOM    369  C   TYR A  49     -18.304  26.592 -15.805  1.00 30.00
ATOM    370  O   TYR A  49     -19.224  27.386 -15.602  1.00 30.00
ATOM    371  CB  TYR A  49     -17.276  27.202 -18.019  1.00 30.00
ATOM    372  CG  TYR A  49     -16.063  27.856 -17.372  1.00 30.00
ATOM    373  CD1 TYR A  49     -15.005  27.082 -16.848  1.00 30.00
ATOM    374  CD2 TYR A  49     -15.984  29.262 -17.319  1.00 30.00
ATOM    375  CE1 TYR A  49     -13.880  27.719 -16.289  1.00 30.00
ATOM    376  CE2 TYR A  49     -14.856  29.896 -16.770  1.00 30.00
ATOM    377  CZ  TYR A  49     -13.793  29.123 -16.270  1.00 30.00
ATOM    378  OH  TYR A  49     -12.671  29.733 -15.794  1.00 30.00
ATOM    379  N   ILE A  50     -17.475  26.153 -14.847  1.00 30.00
ATOM    380  CA  ILE A  50     -17.387  26.619 -13.465  1.00 30.00
ATOM    381  C   ILE A  50     -15.905  26.976 -13.225  1.00 30.00
ATOM    382  O   ILE A  50     -15.024  26.213 -13.620  1.00 30.00
ATOM    383  CB  ILE A  50     -17.947  25.539 -12.487  1.00 30.00
ATOM    384  CG1 ILE A  50     -19.427  25.179 -12.774  1.00 30.00
ATOM    385  CG2 ILE A  50     -17.763  25.973 -11.020  1.00 30.00
ATOM    386  CD1 ILE A  50     -19.984  24.007 -11.954  1.00 30.00
ATOM    387  N   PHE A  51     -15.621  28.127 -12.596  1.00 30.00
ATOM    388  CA  PHE A  51     -14.261  28.618 -12.352  1.00 30.00
ATOM    389  C   PHE A  51     -13.832  28.317 -10.908  1.00 30.00
ATOM    390  O   PHE A  51     -14.398  28.868  -9.966  1.00 30.00
ATOM    391  CB  PHE A  51     -14.262  30.147 -12.577  1.00 30.00
ATOM    392  CG  PHE A  51     -12.966  30.876 -12.246  1.00 30.00
ATOM    393  CD1 PHE A  51     -11.769  30.505 -12.889  1.00 30.00
ATOM    394  CD2 PHE A  51     -12.945  31.909 -11.286  1.00 30.00
ATOM    395  CE1 PHE A  51     -10.557  31.147 -12.571  1.00 30.00
ATOM    396  CE2 PHE A  51     -11.735  32.558 -10.972  1.00 30.00
ATOM    397  CZ  PHE A  51     -10.541  32.172 -11.608  1.00 30.00
ATOM    398  N   LYS A  52     -12.784  27.495 -10.751  1.00 30.00
ATOM    399  CA  LYS A  52     -12.077  27.262  -9.496  1.00 30.00
ATOM    400  C   LYS A  52     -10.768  28.067  -9.500  1.00 30.00
ATOM    401  O   LYS A  52     -10.010  28.044 -10.471  1.00 30.00
ATOM    402  CB  LYS A  52     -11.726  25.762  -9.384  1.00 30.00
ATOM    403  CG  LYS A  52     -11.050  25.367  -8.045  1.00 30.00
ATOM    404  CD  LYS A  52      -9.777  24.520  -8.203  1.00 30.00
ATOM    405  CE  LYS A  52      -8.613  25.299  -8.836  1.00 30.00
ATOM    406  NZ  LYS A  52      -7.439  24.440  -9.053  1.00 30.00
ATOM    407  N   ALA A  53     -10.487  28.714  -8.363  1.00 30.00
ATOM    408  CA  ALA A  53      -9.194  29.268  -7.974  1.00 30.00
ATOM    409  C   ALA A  53      -9.135  29.369  -6.447  1.00 30.00
ATOM    410  O   ALA A  53     -10.173  29.432  -5.790  1.00 30.00
ATOM    411  CB  ALA A  53      -8.915  30.601  -8.689  1.00 30.00
ATOM    412  N   SER A  54      -7.924  29.402  -5.879  1.00 30.00
ATOM    413  CA  SER A  54      -7.677  29.706  -4.469  1.00 30.00
ATOM    414  C   SER A  54      -7.327  31.200  -4.370  1.00 30.00
ATOM    415  O   SER A  54      -6.570  31.706  -5.198  1.00 30.00
ATOM    416  CB  SER A  54      -6.451  28.894  -4.009  1.00 30.00
ATOM    417  OG  SER A  54      -6.770  27.520  -3.926  1.00 30.00
ATOM    418  N   PHE A  55      -7.854  31.920  -3.366  1.00 30.00
ATOM    419  CA  PHE A  55      -7.513  33.330  -3.121  1.00 30.00
ATOM    420  C   PHE A  55      -6.083  33.522  -2.563  1.00 30.00
ATOM    421  O   PHE A  55      -5.490  34.580  -2.772  1.00 30.00
ATOM    422  CB  PHE A  55      -8.581  33.982  -2.217  1.00 30.00
ATOM    423  CG  PHE A  55      -8.926  33.284  -0.911  1.00 30.00
ATOM    424  CD1 PHE A  55      -8.056  33.347   0.199  1.00 30.00
ATOM    425  CD2 PHE A  55     -10.150  32.593  -0.795  1.00 30.00
ATOM    426  CE1 PHE A  55      -8.404  32.715   1.409  1.00 30.00
ATOM    427  CE2 PHE A  55     -10.499  31.964   0.414  1.00 30.00
ATOM    428  CZ  PHE A  55      -9.625  32.021   1.517  1.00 30.00
ATOM    429  N   ASP A  56      -5.513  32.482  -1.929  1.00 30.00
ATOM    430  CA  ASP A  56      -4.091  32.329  -1.625  1.00 30.00
ATOM    431  C   ASP A  56      -3.718  30.835  -1.611  1.00 30.00
ATOM    432  O   ASP A  56      -4.531  29.983  -1.254  1.00 30.00
ATOM    433  CB  ASP A  56      -3.638  33.153  -0.389  1.00 30.00
ATOM    434  CG  ASP A  56      -4.459  33.004   0.900  1.00 30.00
ATOM    435  OD1 ASP A  56      -5.136  31.968   1.069  1.00 30.00
ATOM    436  OD2 ASP A  56      -4.349  33.927   1.737  1.00 30.00
ATOM    437  N   LYS A  57      -2.481  30.527  -2.025  1.00 30.00
ATOM    438  CA  LYS A  57      -1.921  29.185  -2.178  1.00 30.00
ATOM    439  C   LYS A  57      -1.452  28.667  -0.806  1.00 30.00
ATOM    440  O   LYS A  57      -0.791  29.391  -0.060  1.00 30.00
ATOM    441  CB  LYS A  57      -0.714  29.310  -3.140  1.00 30.00
ATOM    442  CG  LYS A  57      -0.148  27.977  -3.656  1.00 30.00
ATOM    443  CD  LYS A  57       1.037  28.194  -4.614  1.00110.00
ATOM    444  CE  LYS A  57       1.706  26.885  -5.058  1.00110.00
ATOM    445  NZ  LYS A  57       1.889  26.845  -6.516  1.00110.00
ATOM    446  N   ALA A  58      -1.809  27.416  -0.474  1.00 30.00
ATOM    447  CA  ALA A  58      -1.558  26.793   0.828  1.00 30.00
ATOM    448  C   ALA A  58      -0.143  26.200   0.907  1.00 30.00
ATOM    449  O   ALA A  58       0.615  26.517   1.825  1.00 30.00
ATOM    450  CB  ALA A  58      -2.562  25.636   1.002  1.00 30.00
ATOM    451  N   ASN A  59       0.196  25.332  -0.059  1.00 30.00
ATOM    452  CA  ASN A  59       1.448  24.587  -0.134  1.00 30.00
ATOM    453  C   ASN A  59       2.346  25.289  -1.159  1.00 30.00
ATOM    454  O   ASN A  59       1.941  25.477  -2.305  1.00 30.00
ATOM    455  CB  ASN A  59       1.162  23.152  -0.655  1.00 30.00
ATOM    456  CG  ASN A  59       0.112  22.350   0.130  1.00 30.00
ATOM    457  OD1 ASN A  59       0.349  21.997   1.282  1.00 30.00
ATOM    458  ND2 ASN A  59      -1.059  22.087  -0.453  1.00 30.00
ATOM    459  N   ARG A  60       3.567  25.658  -0.749  1.00 30.00
ATOM    460  CA  ARG A  60       4.597  26.260  -1.593  1.00 30.00
ATOM    461  C   ARG A  60       5.915  25.501  -1.405  1.00 30.00
ATOM    462  O   ARG A  60       6.214  25.020  -0.311  1.00 30.00
ATOM    463  CB  ARG A  60       4.744  27.773  -1.315  1.00 30.00
ATOM    464  CG  ARG A  60       3.558  28.646  -1.774  1.00 30.00
ATOM    465  CD  ARG A  60       2.562  29.023  -0.666  1.00 30.00
ATOM    466  NE  ARG A  60       3.119  30.032   0.242  1.00 30.00
ATOM    467  CZ  ARG A  60       2.562  30.464   1.385  1.00 30.00
ATOM    468  NH1 ARG A  60       3.235  31.335   2.145  1.00 30.00
ATOM    469  NH2 ARG A  60       1.352  30.042   1.780  1.00 30.00
ATOM    470  N   SER A  61       6.704  25.408  -2.488  1.00 30.00
ATOM    471  CA  SER A  61       8.002  24.729  -2.559  1.00 30.00
ATOM    472  C   SER A  61       9.150  25.491  -1.858  1.00 30.00
ATOM    473  O   SER A  61      10.234  24.931  -1.698  1.00 30.00
ATOM    474  CB  SER A  61       8.334  24.507  -4.052  1.00 30.00
ATOM    475  OG  SER A  61       8.167  25.683  -4.823  1.00 30.00
ATOM    476  N   SER A  62       8.902  26.732  -1.412  1.00 30.00
ATOM    477  CA  SER A  62       9.801  27.567  -0.623  1.00 30.00
ATOM    478  C   SER A  62       8.981  28.430   0.343  1.00 30.00
ATOM    479  O   SER A  62       7.866  28.846   0.019  1.00 30.00
ATOM    480  CB  SER A  62      10.753  28.360  -1.545  1.00 30.00
ATOM    481  OG  SER A  62      10.050  29.288  -2.350  1.00 30.00
ATOM    482  N   ILE A  63       9.560  28.721   1.520  1.00 30.00
ATOM    483  CA  ILE A  63       9.016  29.634   2.529  1.00 30.00
ATOM    484  C   ILE A  63       9.065  31.111   2.077  1.00 30.00
ATOM    485  O   ILE A  63       8.283  31.920   2.575  1.00 30.00
ATOM    486  CB  ILE A  63       9.749  29.417   3.883  1.00 30.00
ATOM    487  CG1 ILE A  63      11.270  29.720   3.880  1.00 30.00
ATOM    488  CG2 ILE A  63       9.476  28.002   4.431  1.00 30.00
ATOM    489  CD1 ILE A  63      11.632  31.135   4.357  1.00 30.00
ATOM    490  N   HIS A  64       9.930  31.440   1.100  1.00 30.00
ATOM    491  CA  HIS A  64       9.974  32.715   0.393  1.00 30.00
ATOM    492  C   HIS A  64       9.026  32.593  -0.815  1.00 30.00
ATOM    493  O   HIS A  64       9.366  31.971  -1.823  1.00 30.00
ATOM    494  CB  HIS A  64      11.428  32.936  -0.083  1.00 30.00
ATOM    495  CG  HIS A  64      11.768  34.363  -0.439  1.00 30.00
ATOM    496  ND1 HIS A  64      11.570  35.421   0.431  1.00 30.00
ATOM    497  CD2 HIS A  64      12.285  34.920  -1.588  1.00 30.00
ATOM    498  CE1 HIS A  64      11.974  36.529  -0.196  1.00 30.00
ATOM    499  NE2 HIS A  64      12.415  36.302  -1.428  1.00 30.00
ATOM    500  N   SER A  65       7.813  33.149  -0.679  1.00 30.00
ATOM    501  CA  SER A  65       6.715  33.045  -1.642  1.00 30.00
ATOM    502  C   SER A  65       5.718  34.206  -1.490  1.00 30.00
ATOM    503  O   SER A  65       5.552  34.748  -0.396  1.00 30.00
ATOM    504  CB  SER A  65       6.078  31.638  -1.572  1.00 30.00
ATOM    505  OG  SER A  65       5.546  31.374  -0.289  1.00 30.00
ATOM    506  N   TYR A  66       5.052  34.574  -2.598  1.00 30.00
ATOM    507  CA  TYR A  66       4.102  35.688  -2.704  1.00 30.00
ATOM    508  C   TYR A  66       2.745  35.398  -2.029  1.00 30.00
ATOM    509  O   TYR A  66       2.082  36.338  -1.595  1.00 30.00
ATOM    510  CB  TYR A  66       3.875  35.962  -4.212  1.00 30.00
ATOM    511  CG  TYR A  66       3.433  34.777  -5.059  1.00 30.00
ATOM    512  CD1 TYR A  66       2.067  34.432  -5.147  1.00 30.00
ATOM    513  CD2 TYR A  66       4.391  34.004  -5.750  1.00 30.00
ATOM    514  CE1 TYR A  66       1.664  33.322  -5.916  1.00 30.00
ATOM    515  CE2 TYR A  66       3.985  32.896  -6.517  1.00 30.00
ATOM    516  CZ  TYR A  66       2.624  32.553  -6.603  1.00 30.00
ATOM    517  OH  TYR A  66       2.238  31.482  -7.356  1.00 30.00
ATOM    518  N   ARG A  67       2.336  34.117  -1.962  1.00 30.00
ATOM    519  CA  ARG A  67       1.068  33.586  -1.438  1.00 30.00
ATOM    520  C   ARG A  67      -0.078  33.667  -2.456  1.00 30.00
ATOM    521  O   ARG A  67      -0.766  32.677  -2.684  1.00 30.00
ATOM    522  CB  ARG A  67       0.636  34.158  -0.066  1.00 30.00
ATOM    523  CG  ARG A  67       1.691  34.083   1.048  1.00 30.00
ATOM    524  CD  ARG A  67       1.167  34.652   2.377  1.00 30.00
ATOM    525  NE  ARG A  67       0.288  33.689   3.057  1.00 30.00
ATOM    526  CZ  ARG A  67      -1.055  33.661   3.029  1.00 30.00
ATOM    527  NH1 ARG A  67      -1.769  34.603   2.394  1.00 30.00
ATOM    528  NH2 ARG A  67      -1.697  32.655   3.635  1.00 30.00
ATOM    529  N   GLY A  68      -0.292  34.856  -3.034  1.00 30.00
ATOM    530  CA  GLY A  68      -1.488  35.262  -3.765  1.00 30.00
ATOM    531  C   GLY A  68      -2.034  36.569  -3.179  1.00 30.00
ATOM    532  O   GLY A  68      -1.429  37.154  -2.278  1.00 30.00
ATOM    533  N   VAL A  69      -3.172  37.043  -3.712  1.00 30.00
ATOM    534  CA  VAL A  69      -3.788  38.330  -3.360  1.00 30.00
ATOM    535  C   VAL A  69      -4.334  38.386  -1.918  1.00 30.00
ATOM    536  O   VAL A  69      -4.246  39.437  -1.284  1.00 30.00
ATOM    537  CB  VAL A  69      -4.907  38.675  -4.382  1.00 30.00
ATOM    538  CG1 VAL A  69      -4.327  38.938  -5.777  1.00 30.00
ATOM    539  CG2 VAL A  69      -6.038  37.632  -4.468  1.00 30.00
ATOM    540  N   GLY A  70      -4.897  37.276  -1.413  1.00 30.00
ATOM    541  CA  GLY A  70      -5.496  37.163  -0.085  1.00 30.00
ATOM    542  C   GLY A  70      -7.023  37.073  -0.169  1.00 30.00
ATOM    543  O   GLY A  70      -7.602  37.294  -1.231  1.00 30.00
ATOM    544  N   LEU A  71      -7.666  36.772   0.972  1.00 30.00
ATOM    545  CA  LEU A  71      -9.115  36.648   1.191  1.00 30.00
ATOM    546  C   LEU A  71      -9.951  37.768   0.545  1.00 30.00
ATOM    547  O   LEU A  71     -10.635  37.532  -0.450  1.00 30.00
ATOM    548  CB  LEU A  71      -9.371  36.490   2.709  1.00 30.00
ATOM    549  CG  LEU A  71     -10.846  36.316   3.143  1.00 30.00
ATOM    550  CD1 LEU A  71     -11.375  34.912   2.820  1.00 30.00
ATOM    551  CD2 LEU A  71     -11.002  36.631   4.636  1.00 30.00
ATOM    552  N   GLU A  72      -9.872  38.978   1.123  1.00 30.00
ATOM    553  CA  GLU A  72     -10.612  40.184   0.749  1.00 30.00
ATOM    554  C   GLU A  72     -10.360  40.627  -0.705  1.00 30.00
ATOM    555  O   GLU A  72     -11.306  40.949  -1.422  1.00 30.00
ATOM    556  CB  GLU A  72     -10.248  41.287   1.775  1.00 30.00
ATOM    557  CG  GLU A  72     -11.011  41.286   3.117  1.00 30.00
ATOM    558  CD  GLU A  72     -10.450  40.276   4.120  1.00 30.00
ATOM    559  OE1 GLU A  72      -9.272  39.894   3.943  1.00 30.00
ATOM    560  OE2 GLU A  72     -11.207  39.910   5.044  1.00 30.00
ATOM    561  N   GLU A  73      -9.091  40.596  -1.142  1.00 30.00
ATOM    562  CA  GLU A  73      -8.631  41.031  -2.463  1.00 30.00
ATOM    563  C   GLU A  73      -8.860  39.985  -3.573  1.00 30.00
ATOM    564  O   GLU A  73      -8.638  40.292  -4.745  1.00 30.00
ATOM    565  CB  GLU A  73      -7.114  41.320  -2.377  1.00 30.00
ATOM    566  CG  GLU A  73      -6.514  42.087  -3.577  1.00 30.00
ATOM    567  CD  GLU A  73      -5.154  42.737  -3.299  1.00 30.00
ATOM    568  OE1 GLU A  73      -4.861  42.954  -2.104  1.00 30.00
ATOM    569  OE2 GLU A  73      -4.427  43.035  -4.271  1.00 30.00
ATOM    570  N   GLY A  74      -9.344  38.784  -3.223  1.00 30.00
ATOM    571  CA  GLY A  74      -9.616  37.683  -4.140  1.00 30.00
ATOM    572  C   GLY A  74     -11.114  37.526  -4.394  1.00 30.00
ATOM    573  O   GLY A  74     -11.491  37.108  -5.487  1.00 30.00
ATOM    574  N   LEU A  75     -11.968  37.939  -3.439  1.00 30.00
ATOM    575  CA  LEU A  75     -13.419  38.067  -3.605  1.00 30.00
ATOM    576  C   LEU A  75     -13.798  39.215  -4.559  1.00 30.00
ATOM    577  O   LEU A  75     -14.848  39.145  -5.194  1.00 30.00
ATOM    578  CB  LEU A  75     -14.079  38.299  -2.227  1.00 30.00
ATOM    579  CG  LEU A  75     -13.975  37.108  -1.246  1.00 30.00
ATOM    580  CD1 LEU A  75     -14.481  37.508   0.149  1.00 30.00
ATOM    581  CD2 LEU A  75     -14.713  35.855  -1.739  1.00 30.00
ATOM    582  N   LYS A  76     -12.918  40.220  -4.720  1.00 30.00
ATOM    583  CA  LYS A  76     -13.040  41.304  -5.697  1.00 30.00
ATOM    584  C   LYS A  76     -12.797  40.800  -7.130  1.00 30.00
ATOM    585  O   LYS A  76     -13.448  41.280  -8.055  1.00 30.00
ATOM    586  CB  LYS A  76     -11.990  42.389  -5.377  1.00 30.00
ATOM    587  CG  LYS A  76     -12.053  42.890  -3.926  1.00 30.00
ATOM    588  CD  LYS A  76     -13.480  43.234  -3.478  1.00 30.00
ATOM    589  CE  LYS A  76     -13.499  44.128  -2.231  1.00 30.00
ATOM    590  NZ  LYS A  76     -12.749  43.520  -1.120  1.00 30.00
ATOM    591  N   ILE A  77     -11.896  39.817  -7.309  1.00 30.00
ATOM    592  CA  ILE A  77     -11.598  39.176  -8.591  1.00 30.00
ATOM    593  C   ILE A  77     -12.705  38.166  -8.949  1.00 30.00
ATOM    594  O   ILE A  77     -13.104  38.129 -10.109  1.00 30.00
ATOM    595  CB  ILE A  77     -10.201  38.493  -8.523  1.00 30.00
ATOM    596  CG1 ILE A  77      -9.089  39.557  -8.362  1.00 30.00
ATOM    597  CG2 ILE A  77      -9.905  37.578  -9.737  1.00 30.00
ATOM    598  CD1 ILE A  77      -7.709  38.985  -8.015  1.00 30.00
ATOM    599  N   PHE A  78     -13.234  37.400  -7.974  1.00 30.00
ATOM    600  CA  PHE A  78     -14.342  36.451  -8.159  1.00 30.00
ATOM    601  C   PHE A  78     -15.668  37.132  -8.552  1.00 30.00
ATOM    602  O   PHE A  78     -16.467  36.522  -9.261  1.00 30.00
ATOM    603  CB  PHE A  78     -14.555  35.616  -6.875  1.00 30.00
ATOM    604  CG  PHE A  78     -13.531  34.520  -6.618  1.00 30.00
ATOM    605  CD1 PHE A  78     -12.895  34.425  -5.363  1.00 30.00
ATOM    606  CD2 PHE A  78     -13.228  33.570  -7.618  1.00 30.00
ATOM    607  CE1 PHE A  78     -11.925  33.436  -5.126  1.00 30.00
ATOM    608  CE2 PHE A  78     -12.267  32.569  -7.379  1.00 30.00
ATOM    609  CZ  PHE A  78     -11.602  32.518  -6.141  1.00 30.00
ATOM    610  N   GLU A  79     -15.875  38.396  -8.145  1.00 30.00
ATOM    611  CA  GLU A  79     -17.013  39.226  -8.539  1.00 30.00
ATOM    612  C   GLU A  79     -16.787  39.855  -9.927  1.00 30.00
ATOM    613  O   GLU A  79     -17.753  40.007 -10.673  1.00 30.00
ATOM    614  CB  GLU A  79     -17.156  40.376  -7.513  1.00 30.00
ATOM    615  CG  GLU A  79     -17.712  39.928  -6.146  1.00 30.00
ATOM    616  CD  GLU A  79     -18.902  40.770  -5.678  1.00 30.00
ATOM    617  OE1 GLU A  79     -20.020  40.501  -6.171  1.00 30.00
ATOM    618  OE2 GLU A  79     -18.675  41.662  -4.832  1.00 30.00
ATOM    619  N   LYS A  80     -15.538  40.205 -10.287  1.00 30.00
ATOM    620  CA  LYS A  80     -15.202  40.862 -11.553  1.00 30.00
ATOM    621  C   LYS A  80     -15.167  39.894 -12.747  1.00 30.00
ATOM    622  O   LYS A  80     -15.586  40.297 -13.829  1.00 30.00
ATOM    623  CB  LYS A  80     -13.831  41.560 -11.429  1.00 30.00
ATOM    624  CG  LYS A  80     -13.362  42.155 -12.767  1.00 30.00
ATOM    625  CD  LYS A  80     -14.414  43.071 -13.404  1.00110.00
ATOM    626  CE  LYS A  80     -13.957  43.643 -14.753  1.00110.00
ATOM    627  NZ  LYS A  80     -13.231  44.912 -14.576  1.00110.00
ATOM    628  N   VAL A  81     -14.726  38.632 -12.570  1.00 30.00
ATOM    629  CA  VAL A  81     -14.770  37.605 -13.622  1.00 30.00
ATOM    630  C   VAL A  81     -16.208  37.080 -13.828  1.00 30.00
ATOM    631  O   VAL A  81     -16.568  36.733 -14.951  1.00 30.00
ATOM    632  CB  VAL A  81     -13.797  36.432 -13.312  1.00 30.00
ATOM    633  CG1 VAL A  81     -12.330  36.902 -13.261  1.00 30.00
ATOM    634  CG2 VAL A  81     -14.166  35.591 -12.075  1.00 30.00
ATOM    635  N   LYS A  82     -17.043  37.081 -12.772  1.00 30.00
ATOM    636  CA  LYS A  82     -18.471  36.762 -12.821  1.00 30.00
ATOM    637  C   LYS A  82     -19.268  37.858 -13.552  1.00 30.00
ATOM    638  O   LYS A  82     -20.185  37.533 -14.303  1.00 30.00
ATOM    639  CB  LYS A  82     -18.983  36.581 -11.373  1.00 30.00
ATOM    640  CG  LYS A  82     -20.486  36.260 -11.240  1.00 30.00
ATOM    641  CD  LYS A  82     -20.920  35.924  -9.806  1.00 30.00
ATOM    642  CE  LYS A  82     -20.488  34.521  -9.360  1.00 30.00
ATOM    643  NZ  LYS A  82     -21.120  34.146  -8.087  1.00 30.00
ATOM    644  N   ALA A  83     -18.908  39.139 -13.363  1.00 30.00
ATOM    645  CA  ALA A  83     -19.538  40.286 -14.019  1.00 30.00
ATOM    646  C   ALA A  83     -19.060  40.474 -15.472  1.00 30.00
ATOM    647  O   ALA A  83     -19.777  41.083 -16.265  1.00 30.00
ATOM    648  CB  ALA A  83     -19.169  41.552 -13.228  1.00 30.00
ATOM    649  N   GLU A  84     -17.875  39.944 -15.821  1.00 30.00
ATOM    650  CA  GLU A  84     -17.272  40.008 -17.149  1.00 30.00
ATOM    651  C   GLU A  84     -17.821  38.887 -18.048  1.00 30.00
ATOM    652  O   GLU A  84     -18.372  39.174 -19.110  1.00 30.00
ATOM    653  CB  GLU A  84     -15.734  39.872 -16.985  1.00 30.00
ATOM    654  CG  GLU A  84     -14.890  39.710 -18.270  1.00 30.00
ATOM    655  CD  GLU A  84     -14.965  40.910 -19.217  1.00 30.00
ATOM    656  OE1 GLU A  84     -15.167  42.027 -18.694  1.00 30.00
ATOM    657  OE2 GLU A  84     -14.834  40.692 -20.441  1.00 30.00
ATOM    658  N   PHE A  85     -17.655  37.620 -17.630  1.00 30.00
ATOM    659  CA  PHE A  85     -17.937  36.441 -18.451  1.00 30.00
ATOM    660  C   PHE A  85     -19.338  35.858 -18.188  1.00 30.00
ATOM    661  O   PHE A  85     -19.898  35.238 -19.092  1.00 30.00
ATOM    662  CB  PHE A  85     -16.896  35.350 -18.112  1.00 30.00
ATOM    663  CG  PHE A  85     -15.448  35.736 -18.376  1.00 30.00
ATOM    664  CD1 PHE A  85     -15.024  36.070 -19.680  1.00 30.00
ATOM    665  CD2 PHE A  85     -14.516  35.766 -17.316  1.00 30.00
ATOM    666  CE1 PHE A  85     -13.689  36.452 -19.914  1.00 30.00
ATOM    667  CE2 PHE A  85     -13.183  36.149 -17.550  1.00 30.00
ATOM    668  CZ  PHE A  85     -12.769  36.496 -18.849  1.00 30.00
ATOM    669  N   GLY A  86     -19.893  36.026 -16.974  1.00 30.00
ATOM    670  CA  GLY A  86     -21.230  35.557 -16.588  1.00 30.00
ATOM    671  C   GLY A  86     -21.204  34.308 -15.693  1.00 30.00
ATOM    672  O   GLY A  86     -22.252  33.713 -15.446  1.00 30.00
ATOM    673  N   ILE A  87     -20.005  33.867 -15.288  1.00 30.00
ATOM    674  CA  ILE A  87     -19.702  32.518 -14.812  1.00 30.00
ATOM    675  C   ILE A  87     -19.917  32.353 -13.291  1.00 30.00
ATOM    676  O   ILE A  87     -19.684  33.301 -12.538  1.00 30.00
ATOM    677  CB  ILE A  87     -18.211  32.229 -15.162  1.00 30.00
ATOM    678  CG1 ILE A  87     -17.208  33.246 -14.546  1.00 30.00
ATOM    679  CG2 ILE A  87     -18.057  32.115 -16.692  1.00 30.00
ATOM    680  CD1 ILE A  87     -15.739  32.979 -14.879  1.00 30.00
ATOM    681  N   PRO A  88     -20.289  31.139 -12.819  1.00 30.00
ATOM    682  CA  PRO A  88     -20.259  30.774 -11.397  1.00 30.00
ATOM    683  C   PRO A  88     -18.816  30.463 -10.947  1.00 30.00
ATOM    684  O   PRO A  88     -17.989  30.014 -11.747  1.00 30.00
ATOM    685  CB  PRO A  88     -21.155  29.534 -11.298  1.00 30.00
ATOM    686  CG  PRO A  88     -21.016  28.868 -12.655  1.00 30.00
ATOM    687  CD  PRO A  88     -20.782  30.021 -13.628  1.00 30.00
ATOM    688  N   VAL A  89     -18.523  30.731  -9.666  1.00 30.00
ATOM    689  CA  VAL A  89     -17.180  30.754  -9.080  1.00 30.00
ATOM    690  C   VAL A  89     -17.118  29.936  -7.777  1.00 30.00
ATOM    691  O   VAL A  89     -18.125  29.775  -7.087  1.00 30.00
ATOM    692  CB  VAL A  89     -16.664  32.215  -8.953  1.00 30.00
ATOM    693  CG1 VAL A  89     -16.648  32.971 -10.296  1.00 30.00
ATOM    694  CG2 VAL A  89     -17.419  33.036  -7.893  1.00 30.00
ATOM    695  N   ILE A  90     -15.927  29.397  -7.466  1.00 30.00
ATOM    696  CA  ILE A  90     -15.654  28.470  -6.365  1.00 30.00
ATOM    697  C   ILE A  90     -14.224  28.640  -5.827  1.00 30.00
ATOM    698  O   ILE A  90     -13.294  28.892  -6.594  1.00 30.00
ATOM    699  CB  ILE A  90     -16.135  27.020  -6.707  1.00 30.00
ATOM    700  CG1 ILE A  90     -15.690  25.887  -5.743  1.00 30.00
ATOM    701  CG2 ILE A  90     -15.939  26.609  -8.178  1.00 30.00
ATOM    702  CD1 ILE A  90     -14.345  25.217  -6.077  1.00 30.00
ATOM    703  N   THR A  91     -14.061  28.502  -4.500  1.00 30.00
ATOM    704  CA  THR A  91     -12.795  28.614  -3.772  1.00 30.00
ATOM    705  C   THR A  91     -12.804  27.732  -2.513  1.00 30.00
ATOM    706  O   THR A  91     -13.873  27.355  -2.031  1.00 30.00
ATOM    707  CB  THR A  91     -12.445  30.106  -3.526  1.00 30.00
ATOM    708  OG1 THR A  91     -11.046  30.294  -3.473  1.00 30.00
ATOM    709  CG2 THR A  91     -13.032  30.683  -2.230  1.00 30.00
ATOM    710  N   ASP A  92     -11.612  27.432  -1.972  1.00 30.00
ATOM    711  CA  ASP A  92     -11.411  26.706  -0.717  1.00 30.00
ATOM    712  C   ASP A  92     -11.147  27.698   0.427  1.00 30.00
ATOM    713  O   ASP A  92     -10.443  28.695   0.263  1.00 30.00
ATOM    714  CB  ASP A  92     -10.242  25.685  -0.840  1.00 30.00
ATOM    715  CG  ASP A  92      -8.832  26.192  -1.191  1.00 30.00
ATOM    716  OD1 ASP A  92      -8.709  27.217  -1.900  1.00 30.00
ATOM    717  OD2 ASP A  92      -7.881  25.498  -0.774  1.00 30.00
ATOM    718  N   VAL A  93     -11.741  27.393   1.591  1.00 30.00
ATOM    719  CA  VAL A  93     -11.635  28.135   2.847  1.00 30.00
ATOM    720  C   VAL A  93     -11.118  27.161   3.914  1.00 30.00
ATOM    721  O   VAL A  93     -11.590  26.026   3.993  1.00 30.00
ATOM    722  CB  VAL A  93     -13.011  28.737   3.238  1.00 30.00
ATOM    723  CG1 VAL A  93     -12.924  29.550   4.539  1.00 30.00
ATOM    724  CG2 VAL A  93     -13.620  29.615   2.131  1.00 30.00
ATOM    725  N   HIS A  94     -10.149  27.615   4.726  1.00 30.00
ATOM    726  CA  HIS A  94      -9.460  26.813   5.742  1.00 30.00
ATOM    727  C   HIS A  94      -9.842  27.218   7.175  1.00 30.00
ATOM    728  O   HIS A  94      -9.773  26.381   8.075  1.00 30.00
ATOM    729  CB  HIS A  94      -7.940  27.015   5.572  1.00 30.00
ATOM    730  CG  HIS A  94      -7.379  26.584   4.237  1.00 30.00
ATOM    731  ND1 HIS A  94      -6.032  26.670   3.940  1.00 30.00
ATOM    732  CD2 HIS A  94      -7.972  26.063   3.106  1.00 30.00
ATOM    733  CE1 HIS A  94      -5.880  26.264   2.679  1.00 30.00
ATOM    734  NE2 HIS A  94      -7.011  25.858   2.117  1.00 30.00
ATOM    735  N   GLU A  95     -10.232  28.486   7.384  1.00 30.00
ATOM    736  CA  GLU A  95     -10.596  29.065   8.675  1.00 30.00
ATOM    737  C   GLU A  95     -12.138  29.108   8.790  1.00 30.00
ATOM    738  O   GLU A  95     -12.770  29.698   7.912  1.00 30.00
ATOM    739  CB  GLU A  95      -9.989  30.493   8.723  1.00 30.00
ATOM    740  CG  GLU A  95     -10.463  31.446   9.845  1.00 30.00
ATOM    741  CD  GLU A  95     -10.493  30.809  11.234  1.00 30.00
ATOM    742  OE1 GLU A  95      -9.516  30.104  11.566  1.00 30.00
ATOM    743  OE2 GLU A  95     -11.509  31.025  11.930  1.00 30.00
ATOM    744  N   PRO A  96     -12.753  28.527   9.851  1.00 30.00
ATOM    745  CA  PRO A  96     -14.201  28.587  10.143  1.00 30.00
ATOM    746  C   PRO A  96     -14.877  29.975  10.074  1.00 30.00
ATOM    747  O   PRO A  96     -16.012  30.066   9.610  1.00 30.00
ATOM    748  CB  PRO A  96     -14.341  28.007  11.559  1.00 30.00
ATOM    749  CG  PRO A  96     -13.159  27.073  11.718  1.00 30.00
ATOM    750  CD  PRO A  96     -12.074  27.665  10.825  1.00 30.00
ATOM    751  N   HIS A  97     -14.187  31.045  10.512  1.00 30.00
ATOM    752  CA  HIS A  97     -14.684  32.427  10.542  1.00 30.00
ATOM    753  C   HIS A  97     -14.771  33.063   9.137  1.00 30.00
ATOM    754  O   HIS A  97     -15.579  33.968   8.926  1.00 30.00
ATOM    755  CB  HIS A  97     -13.711  33.253  11.417  1.00 30.00
ATOM    756  CG  HIS A  97     -13.826  33.092  12.917  1.00 30.00
ATOM    757  ND1 HIS A  97     -13.025  32.213  13.628  1.00 30.00
ATOM    758  CD2 HIS A  97     -14.665  33.661  13.853  1.00 30.00
ATOM    759  CE1 HIS A  97     -13.382  32.300  14.912  1.00 30.00
ATOM    760  NE2 HIS A  97     -14.372  33.158  15.123  1.00 30.00
ATOM    761  N   GLN A  98     -13.964  32.582   8.177  1.00 30.00
ATOM    762  CA  GLN A  98     -13.889  33.081   6.803  1.00 30.00
ATOM    763  C   GLN A  98     -14.875  32.366   5.856  1.00 30.00
ATOM    764  O   GLN A  98     -14.918  32.712   4.677  1.00 30.00
ATOM    765  CB  GLN A  98     -12.452  32.846   6.284  1.00 30.00
ATOM    766  CG  GLN A  98     -11.437  33.872   6.826  1.00 30.00
ATOM    767  CD  GLN A  98     -10.042  33.733   6.206  1.00 30.00
ATOM    768  OE1 GLN A  98      -9.816  32.922   5.310  1.00 30.00
ATOM    769  NE2 GLN A  98      -9.086  34.524   6.696  1.00 30.00
ATOM    770  N   CYS A  99     -15.680  31.400   6.340  1.00 30.00
ATOM    771  CA  CYS A  99     -16.644  30.637   5.537  1.00 30.00
ATOM    772  C   CYS A  99     -17.837  31.494   5.083  1.00 30.00
ATOM    773  O   CYS A  99     -18.200  31.460   3.908  1.00 30.00
ATOM    774  CB  CYS A  99     -17.175  29.446   6.363  1.00 30.00
ATOM    775  SG  CYS A  99     -15.940  28.121   6.421  1.00 30.00
ATOM    776  N   GLN A 100     -18.430  32.254   6.019  1.00 30.00
ATOM    777  CA  GLN A 100     -19.602  33.116   5.851  1.00 30.00
ATOM    778  C   GLN A 100     -19.511  34.153   4.705  1.00 30.00
ATOM    779  O   GLN A 100     -20.367  34.089   3.825  1.00 30.00
ATOM    780  CB  GLN A 100     -20.004  33.747   7.208  1.00 30.00
ATOM    781  CG  GLN A 100     -19.979  32.769   8.406  1.00 30.00
ATOM    782  CD  GLN A 100     -20.578  31.385   8.121  1.00 30.00
ATOM    783  OE1 GLN A 100     -21.671  31.270   7.570  1.00 30.00
ATOM    784  NE2 GLN A 100     -19.867  30.324   8.512  1.00 30.00
ATOM    785  N   PRO A 101     -18.517  35.074   4.657  1.00 30.00
ATOM    786  CA  PRO A 101     -18.446  36.120   3.619  1.00 30.00
ATOM    787  C   PRO A 101     -17.989  35.628   2.231  1.00 30.00
ATOM    788  O   PRO A 101     -18.308  36.276   1.235  1.00 30.00
ATOM    789  CB  PRO A 101     -17.465  37.159   4.181  1.00 30.00
ATOM    790  CG  PRO A 101     -16.351  36.332   4.800  1.00 30.00
ATOM    791  CD  PRO A 101     -17.067  35.105   5.365  1.00 30.00
ATOM    792  N   VAL A 102     -17.285  34.485   2.152  1.00 30.00
ATOM    793  CA  VAL A 102     -16.872  33.851   0.896  1.00 30.00
ATOM    794  C   VAL A 102     -18.062  33.123   0.237  1.00 30.00
ATOM    795  O   VAL A 102     -18.147  33.092  -0.990  1.00 30.00
ATOM    796  CB  VAL A 102     -15.711  32.857   1.186  1.00 30.00
ATOM    797  CG1 VAL A 102     -15.321  31.991  -0.027  1.00 30.00
ATOM    798  CG2 VAL A 102     -14.455  33.587   1.697  1.00 30.00
ATOM    799  N   ALA A 103     -18.995  32.585   1.042  1.00 30.00
ATOM    800  CA  ALA A 103     -20.199  31.884   0.598  1.00 30.00
ATOM    801  C   ALA A 103     -21.314  32.823   0.092  1.00 30.00
ATOM    802  O   ALA A 103     -22.311  32.332  -0.437  1.00 30.00
ATOM    803  CB  ALA A 103     -20.739  31.078   1.788  1.00 30.00
ATOM    804  N   GLU A 104     -21.147  34.153   0.206  1.00 30.00
ATOM    805  CA  GLU A 104     -22.031  35.153  -0.403  1.00 30.00
ATOM    806  C   GLU A 104     -21.621  35.439  -1.863  1.00 30.00
ATOM    807  O   GLU A 104     -22.468  35.833  -2.663  1.00 30.00
ATOM    808  CB  GLU A 104     -21.909  36.491   0.370  1.00 30.00
ATOM    809  CG  GLU A 104     -21.780  36.391   1.906  1.00 30.00
ATOM    810  CD  GLU A 104     -22.088  37.666   2.702  1.00 30.00
ATOM    811  OE1 GLU A 104     -21.817  38.747   2.134  1.00 30.00
ATOM    812  OE2 GLU A 104     -22.591  37.561   3.841  1.00 30.00
ATOM    813  N   VAL A 105     -20.333  35.250  -2.200  1.00 30.00
ATOM    814  CA  VAL A 105     -19.731  35.540  -3.503  1.00 30.00
ATOM    815  C   VAL A 105     -19.676  34.264  -4.362  1.00 30.00
ATOM    816  O   VAL A 105     -20.002  34.317  -5.547  1.00 30.00
ATOM    817  CB  VAL A 105     -18.293  36.080  -3.251  1.00 30.00
ATOM    818  CG1 VAL A 105     -17.426  36.224  -4.522  1.00 30.00
ATOM    819  CG2 VAL A 105     -18.336  37.427  -2.503  1.00 30.00
ATOM    820  N   CYS A 106     -19.243  33.137  -3.775  1.00 30.00
ATOM    821  CA  CYS A 106     -19.006  31.873  -4.468  1.00 30.00
ATOM    822  C   CYS A 106     -20.252  30.980  -4.392  1.00 30.00
ATOM    823  O   CYS A 106     -20.884  30.862  -3.343  1.00 30.00
ATOM    824  CB  CYS A 106     -17.832  31.150  -3.784  1.00 30.00
ATOM    825  SG  CYS A 106     -16.286  32.047  -4.108  1.00 30.00
ATOM    826  N   ASP A 107     -20.587  30.358  -5.532  1.00 30.00
ATOM    827  CA  ASP A 107     -21.776  29.532  -5.781  1.00 30.00
ATOM    828  C   ASP A 107     -21.600  28.090  -5.269  1.00 30.00
ATOM    829  O   ASP A 107     -22.590  27.422  -4.970  1.00 30.00
ATOM    830  CB  ASP A 107     -22.040  29.460  -7.309  1.00 30.00
ATOM    831  CG  ASP A 107     -22.078  30.825  -8.007  1.00 30.00
ATOM    832  OD1 ASP A 107     -23.192  31.278  -8.341  1.00 30.00
ATOM    833  OD2 ASP A 107     -20.984  31.404  -8.191  1.00 30.00
ATOM    834  N   VAL A 108     -20.342  27.636  -5.143  1.00 30.00
ATOM    835  CA  VAL A 108     -19.900  26.411  -4.477  1.00 30.00
ATOM    836  C   VAL A 108     -18.695  26.794  -3.602  1.00 30.00
ATOM    837  O   VAL A 108     -17.910  27.660  -3.986  1.00 30.00
ATOM    838  CB  VAL A 108     -19.602  25.267  -5.494  1.00 30.00
ATOM    839  CG1 VAL A 108     -19.182  23.949  -4.811  1.00 30.00
ATOM    840  CG2 VAL A 108     -20.759  24.994  -6.468  1.00 30.00
ATOM    841  N   ILE A 109     -18.526  26.136  -2.446  1.00 30.00
ATOM    842  CA  ILE A 109     -17.384  26.305  -1.543  1.00 30.00
ATOM    843  C   ILE A 109     -16.726  24.939  -1.311  1.00 30.00
ATOM    844  O   ILE A 109     -17.404  23.931  -1.132  1.00 30.00
ATOM    845  CB  ILE A 109     -17.783  27.084  -0.258  1.00 30.00
ATOM    846  CG1 ILE A 109     -18.882  26.382   0.576  1.00 30.00
ATOM    847  CG2 ILE A 109     -18.142  28.548  -0.594  1.00 30.00
ATOM    848  CD1 ILE A 109     -19.313  27.154   1.830  1.00 30.00
ATOM    849  N   GLN A 110     -15.391  24.899  -1.388  1.00 30.00
ATOM    850  CA  GLN A 110     -14.601  23.677  -1.455  1.00 30.00
ATOM    851  C   GLN A 110     -14.015  23.358  -0.074  1.00 30.00
ATOM    852  O   GLN A 110     -13.403  24.214   0.565  1.00 30.00
ATOM    853  CB  GLN A 110     -13.469  23.951  -2.464  1.00 30.00
ATOM    854  CG  GLN A 110     -12.724  22.704  -2.982  1.00 30.00
ATOM    855  CD  GLN A 110     -11.676  23.006  -4.065  1.00 30.00
ATOM    856  OE1 GLN A 110     -11.143  22.081  -4.671  1.00 30.00
ATOM    857  NE2 GLN A 110     -11.371  24.279  -4.336  1.00 30.00
ATOM    858  N   LEU A 111     -14.184  22.104   0.365  1.00 30.00
ATOM    859  CA  LEU A 111     -13.521  21.521   1.524  1.00 30.00
ATOM    860  C   LEU A 111     -12.314  20.738   0.965  1.00 30.00
ATOM    861  O   LEU A 111     -12.526  19.733   0.281  1.00 30.00
ATOM    862  CB  LEU A 111     -14.523  20.552   2.197  1.00 30.00
ATOM    863  CG  LEU A 111     -14.039  19.881   3.502  1.00 30.00
ATOM    864  CD1 LEU A 111     -13.892  20.889   4.655  1.00 30.00
ATOM    865  CD2 LEU A 111     -14.999  18.749   3.896  1.00 30.00
ATOM    866  N   PRO A 112     -11.057  21.174   1.214  1.00 30.00
ATOM    867  CA  PRO A 112      -9.860  20.499   0.692  1.00 30.00
ATOM    868  C   PRO A 112      -9.536  19.229   1.499  1.00 30.00
ATOM    869  O   PRO A 112      -9.964  19.084   2.644  1.00 30.00
ATOM    870  CB  PRO A 112      -8.746  21.545   0.813  1.00 30.00
ATOM    871  CG  PRO A 112      -9.153  22.389   2.006  1.00 30.00
ATOM    872  CD  PRO A 112     -10.683  22.368   1.980  1.00 30.00
ATOM    873  N   ALA A 113      -8.792  18.306   0.869  1.00 30.00
ATOM    874  CA  ALA A 113      -8.496  16.954   1.348  1.00 30.00
ATOM    875  C   ALA A 113      -7.806  16.884   2.722  1.00 30.00
ATOM    876  O   ALA A 113      -8.175  16.043   3.540  1.00 30.00
ATOM    877  CB  ALA A 113      -7.643  16.244   0.289  1.00 30.00
ATOM    878  N   PHE A 114      -6.840  17.780   2.990  1.00 30.00
ATOM    879  CA  PHE A 114      -6.089  17.841   4.248  1.00 30.00
ATOM    880  C   PHE A 114      -6.877  18.480   5.414  1.00 30.00
ATOM    881  O   PHE A 114      -6.410  18.412   6.549  1.00 30.00
ATOM    882  CB  PHE A 114      -4.751  18.586   4.017  1.00 30.00
ATOM    883  CG  PHE A 114      -4.800  20.096   3.819  1.00 30.00
ATOM    884  CD1 PHE A 114      -5.090  20.635   2.547  1.00 30.00
ATOM    885  CD2 PHE A 114      -4.592  20.967   4.910  1.00 30.00
ATOM    886  CE1 PHE A 114      -5.162  22.030   2.365  1.00 30.00
ATOM    887  CE2 PHE A 114      -4.662  22.361   4.728  1.00 30.00
ATOM    888  CZ  PHE A 114      -4.944  22.895   3.455  1.00 30.00
ATOM    889  N   LEU A 115      -8.071  19.045   5.150  1.00 30.00
ATOM    890  CA  LEU A 115      -9.003  19.604   6.137  1.00 30.00
ATOM    891  C   LEU A 115     -10.381  18.915   6.077  1.00 30.00
ATOM    892  O   LEU A 115     -11.340  19.426   6.656  1.00 30.00
ATOM    893  CB  LEU A 115      -9.140  21.138   5.967  1.00 30.00
ATOM    894  CG  LEU A 115      -7.825  21.944   5.942  1.00 30.00
ATOM    895  CD1 LEU A 115      -8.098  23.420   5.639  1.00 30.00
ATOM    896  CD2 LEU A 115      -7.029  21.828   7.249  1.00 30.00
ATOM    897  N   ALA A 116     -10.487  17.748   5.411  1.00 30.00
ATOM    898  CA  ALA A 116     -11.721  16.971   5.231  1.00 30.00
ATOM    899  C   ALA A 116     -12.212  16.259   6.512  1.00 30.00
ATOM    900  O   ALA A 116     -13.291  15.667   6.502  1.00 30.00
ATOM    901  CB  ALA A 116     -11.473  15.923   4.134  1.00 30.00
ATOM    902  N   ARG A 117     -11.439  16.348   7.608  1.00 30.00
ATOM    903  CA  ARG A 117     -11.732  15.844   8.950  1.00 30.00
ATOM    904  C   ARG A 117     -11.489  16.917  10.031  1.00 30.00
ATOM    905  O   ARG A 117     -11.400  16.584  11.213  1.00 30.00
ATOM    906  CB  ARG A 117     -10.980  14.518   9.206  1.00 30.00
ATOM    907  CG  ARG A 117     -11.535  13.314   8.426  1.00 30.00
ATOM    908  CD  ARG A 117     -10.786  12.018   8.768  1.00 30.00
ATOM    909  NE  ARG A 117     -11.566  10.823   8.418  1.00 30.00
ATOM    910  CZ  ARG A 117     -11.080   9.572   8.338  1.00 30.00
ATOM    911  NH1 ARG A 117      -9.777   9.324   8.522  1.00 30.00
ATOM    912  NH2 ARG A 117     -11.908   8.550   8.083  1.00 30.00
ATOM    913  N   GLN A 118     -11.411  18.204   9.641  1.00 30.00
ATOM    914  CA  GLN A 118     -11.312  19.355  10.541  1.00 30.00
ATOM    915  C   GLN A 118     -12.757  19.695  10.958  1.00 30.00
ATOM    916  O   GLN A 118     -13.556  20.171  10.150  1.00 30.00
ATOM    917  CB  GLN A 118     -10.632  20.514   9.762  1.00 30.00
ATOM    918  CG  GLN A 118      -9.888  21.569  10.616  1.00 30.00
ATOM    919  CD  GLN A 118     -10.768  22.653  11.246  1.00 30.00
ATOM    920  OE1 GLN A 118     -11.819  22.372  11.808  1.00 30.00
ATOM    921  NE2 GLN A 118     -10.331  23.912  11.170  1.00 30.00
ATOM    922  N   THR A 119     -13.095  19.376  12.216  1.00 30.00
ATOM    923  CA  THR A 119     -14.455  19.314  12.755  1.00 30.00
ATOM    924  C   THR A 119     -15.120  20.678  13.025  1.00 30.00
ATOM    925  O   THR A 119     -16.347  20.716  13.106  1.00 30.00
ATOM    926  CB  THR A 119     -14.430  18.471  14.058  1.00 30.00
ATOM    927  OG1 THR A 119     -13.248  18.690  14.808  1.00 30.00
ATOM    928  CG2 THR A 119     -14.592  16.966  13.808  1.00 30.00
ATOM    929  N   ASP A 120     -14.358  21.781  13.134  1.00 30.00
ATOM    930  CA  ASP A 120     -14.898  23.143  13.268  1.00 30.00
ATOM    931  C   ASP A 120     -15.136  23.799  11.902  1.00 30.00
ATOM    932  O   ASP A 120     -16.045  24.620  11.784  1.00 30.00
ATOM    933  CB  ASP A 120     -13.911  24.045  14.044  1.00 30.00
ATOM    934  CG  ASP A 120     -13.761  23.631  15.505  1.00 30.00
ATOM    935  OD1 ASP A 120     -14.810  23.471  16.167  1.00 30.00
ATOM    936  OD2 ASP A 120     -12.610  23.472  15.960  1.00 30.00
ATOM    937  N   LEU A 121     -14.350  23.436  10.874  1.00 30.00
ATOM    938  CA  LEU A 121     -14.475  23.960   9.516  1.00 30.00
ATOM    939  C   LEU A 121     -15.708  23.368   8.823  1.00 30.00
ATOM    940  O   LEU A 121     -16.477  24.124   8.238  1.00 30.00
ATOM    941  CB  LEU A 121     -13.197  23.609   8.721  1.00 30.00
ATOM    942  CG  LEU A 121     -13.153  24.115   7.260  1.00 30.00
ATOM    943  CD1 LEU A 121     -13.244  25.648   7.181  1.00 30.00
ATOM    944  CD2 LEU A 121     -11.893  23.597   6.555  1.00 30.00
ATOM    945  N   VAL A 122     -15.903  22.041   8.916  1.00 30.00
ATOM    946  CA  VAL A 122     -17.020  21.279   8.347  1.00 30.00
ATOM    947  C   VAL A 122     -18.405  21.812   8.770  1.00 30.00
ATOM    948  O   VAL A 122     -19.276  21.956   7.916  1.00 30.00
ATOM    949  CB  VAL A 122     -16.800  19.767   8.652  1.00 30.00
ATOM    950  CG1 VAL A 122     -18.052  18.879   8.499  1.00 30.00
ATOM    951  CG2 VAL A 122     -15.667  19.196   7.777  1.00 30.00
ATOM    952  N   VAL A 123     -18.601  22.130  10.061  1.00 30.00
ATOM    953  CA  VAL A 123     -19.882  22.594  10.608  1.00 30.00
ATOM    954  C   VAL A 123     -20.107  24.108  10.407  1.00 30.00
ATOM    955  O   VAL A 123     -21.260  24.534  10.359  1.00 30.00
ATOM    956  CB  VAL A 123     -19.963  22.243  12.118  1.00 30.00
ATOM    957  CG1 VAL A 123     -20.145  20.729  12.327  1.00 30.00
ATOM    958  CG2 VAL A 123     -18.787  22.772  12.962  1.00 30.00
ATOM    959  N   ALA A 124     -19.039  24.913  10.254  1.00 30.00
ATOM    960  CA  ALA A 124     -19.118  26.350   9.973  1.00 30.00
ATOM    961  C   ALA A 124     -19.354  26.618   8.477  1.00 30.00
ATOM    962  O   ALA A 124     -20.034  27.583   8.133  1.00 30.00
ATOM    963  CB  ALA A 124     -17.784  27.001  10.364  1.00 30.00
ATOM    964  N   MET A 125     -18.838  25.732   7.608  1.00 30.00
ATOM    965  CA  MET A 125     -19.046  25.689   6.160  1.00 30.00
ATOM    966  C   MET A 125     -20.447  25.142   5.823  1.00 30.00
ATOM    967  O   MET A 125     -21.013  25.521   4.799  1.00 30.00
ATOM    968  CB  MET A 125     -17.965  24.751   5.575  1.00 30.00
ATOM    969  CG  MET A 125     -17.857  24.734   4.044  1.00 30.00
ATOM    970  SD  MET A 125     -16.535  23.673   3.400  1.00 30.00
ATOM    971  CE  MET A 125     -15.083  24.708   3.733  1.00 30.00
ATOM    972  N   ALA A 126     -21.025  24.299   6.697  1.00 30.00
ATOM    973  CA  ALA A 126     -22.380  23.763   6.577  1.00 30.00
ATOM    974  C   ALA A 126     -23.445  24.827   6.889  1.00 30.00
ATOM    975  O   ALA A 126     -24.489  24.857   6.237  1.00 30.00
ATOM    976  CB  ALA A 126     -22.554  22.631   7.602  1.00 30.00
ATOM    977  N   LYS A 127     -23.162  25.703   7.870  1.00 30.00
ATOM    978  CA  LYS A 127     -24.061  26.731   8.395  1.00 30.00
ATOM    979  C   LYS A 127     -24.241  27.932   7.440  1.00 30.00
ATOM    980  O   LYS A 127     -25.140  28.742   7.661  1.00 30.00
ATOM    981  CB  LYS A 127     -23.478  27.203   9.748  1.00 30.00
ATOM    982  CG  LYS A 127     -23.795  26.284  10.943  1.00 30.00
ATOM    983  CD  LYS A 127     -25.302  26.107  11.172  1.00 30.00
ATOM    984  CE  LYS A 127     -25.601  25.290  12.436  1.00 30.00
ATOM    985  NZ  LYS A 127     -27.043  25.027  12.579  1.00 30.00
ATOM    986  N   THR A 128     -23.432  28.039   6.369  1.00 30.00
ATOM    987  CA  THR A 128     -23.548  29.077   5.338  1.00 30.00
ATOM    988  C   THR A 128     -24.830  28.927   4.488  1.00 30.00
ATOM    989  O   THR A 128     -25.425  29.936   4.111  1.00 30.00
ATOM    990  CB  THR A 128     -22.297  29.063   4.417  1.00 30.00
ATOM    991  OG1 THR A 128     -22.204  27.895   3.621  1.00 30.00
ATOM    992  CG2 THR A 128     -20.966  29.265   5.152  1.00 30.00
ATOM    993  N   GLY A 129     -25.229  27.683   4.169  1.00 30.00
ATOM    994  CA  GLY A 129     -26.389  27.350   3.339  1.00 30.00
ATOM    995  C   GLY A 129     -26.001  26.973   1.900  1.00 30.00
ATOM    996  O   GLY A 129     -26.864  26.590   1.109  1.00 30.00
ATOM    997  N   ASN A 130     -24.711  27.121   1.559  1.00 30.00
ATOM    998  CA  ASN A 130     -24.123  26.995   0.227  1.00 30.00
ATOM    999  C   ASN A 130     -23.937  25.514  -0.157  1.00 30.00
ATOM   1000  O   ASN A 130     -23.972  24.624   0.693  1.00 30.00
ATOM   1001  CB  ASN A 130     -22.739  27.689   0.306  1.00 30.00
ATOM   1002  CG  ASN A 130     -22.272  28.304  -1.015  1.00 30.00
ATOM   1003  OD1 ASN A 130     -21.808  27.602  -1.907  1.00 30.00
ATOM   1004  ND2 ASN A 130     -22.372  29.625  -1.142  1.00 30.00
ATOM   1005  N   VAL A 131     -23.710  25.265  -1.454  1.00 30.00
ATOM   1006  CA  VAL A 131     -23.327  23.971  -2.018  1.00 30.00
ATOM   1007  C   VAL A 131     -21.855  23.701  -1.648  1.00 30.00
ATOM   1008  O   VAL A 131     -21.023  24.599  -1.764  1.00 30.00
ATOM   1009  CB  VAL A 131     -23.488  24.039  -3.562  1.00 30.00
ATOM   1010  CG1 VAL A 131     -23.110  22.716  -4.250  1.00 30.00
ATOM   1011  CG2 VAL A 131     -24.905  24.455  -3.997  1.00 30.00
ATOM   1012  N   VAL A 132     -21.534  22.474  -1.208  1.00 30.00
ATOM   1013  CA  VAL A 132     -20.196  22.100  -0.745  1.00 30.00
ATOM   1014  C   VAL A 132     -19.639  20.961  -1.608  1.00 30.00
ATOM   1015  O   VAL A 132     -20.330  19.970  -1.835  1.00 30.00
ATOM   1016  CB  VAL A 132     -20.205  21.753   0.768  1.00 30.00
ATOM   1017  CG1 VAL A 132     -18.792  21.424   1.290  1.00 30.00
ATOM   1018  CG2 VAL A 132     -20.829  22.867   1.631  1.00 30.00
ATOM   1019  N   ASN A 133     -18.372  21.088  -2.037  1.00 30.00
ATOM   1020  CA  ASN A 133     -17.591  20.024  -2.668  1.00 30.00
ATOM   1021  C   ASN A 133     -16.643  19.446  -1.606  1.00 30.00
ATOM   1022  O   ASN A 133     -15.846  20.176  -1.018  1.00 30.00
ATOM   1023  CB  ASN A 133     -16.774  20.626  -3.836  1.00 30.00
ATOM   1024  CG  ASN A 133     -17.402  20.317  -5.199  1.00 30.00
ATOM   1025  OD1 ASN A 133     -18.054  21.170  -5.799  1.00 30.00
ATOM   1026  ND2 ASN A 133     -17.206  19.093  -5.691  1.00 30.00
ATOM   1027  N   ILE A 134     -16.739  18.127  -1.382  1.00 30.00
ATOM   1028  CA  ILE A 134     -15.933  17.358  -0.437  1.00 30.00
ATOM   1029  C   ILE A 134     -14.871  16.600  -1.251  1.00 30.00
ATOM   1030  O   ILE A 134     -15.209  15.707  -2.027  1.00 30.00
ATOM   1031  CB  ILE A 134     -16.864  16.365   0.329  1.00 30.00
ATOM   1032  CG1 ILE A 134     -17.939  17.120   1.154  1.00 30.00
ATOM   1033  CG2 ILE A 134     -16.067  15.403   1.241  1.00 30.00
ATOM   1034  CD1 ILE A 134     -19.064  16.226   1.697  1.00 30.00
ATOM   1035  N   LYS A 135     -13.588  16.933  -1.035  1.00 30.00
ATOM   1036  CA  LYS A 135     -12.439  16.215  -1.587  1.00 30.00
ATOM   1037  C   LYS A 135     -12.073  15.059  -0.640  1.00 30.00
ATOM   1038  O   LYS A 135     -11.854  15.276   0.553  1.00 30.00
ATOM   1039  CB  LYS A 135     -11.231  17.179  -1.665  1.00 30.00
ATOM   1040  CG  LYS A 135     -11.322  18.243  -2.779  1.00 30.00
ATOM   1041  CD  LYS A 135     -11.276  17.650  -4.199  1.00 30.00
ATOM   1042  CE  LYS A 135     -11.301  18.703  -5.316  1.00 30.00
ATOM   1043  NZ  LYS A 135     -10.017  19.413  -5.441  1.00 30.00
ATOM   1044  N   LYS A 136     -11.999  13.836  -1.190  1.00 30.00
ATOM   1045  CA  LYS A 136     -11.654  12.600  -0.489  1.00 30.00
ATOM   1046  C   LYS A 136     -10.116  12.530  -0.347  1.00 30.00
ATOM   1047  O   LYS A 136      -9.430  12.517  -1.370  1.00 30.00
ATOM   1048  CB  LYS A 136     -12.118  11.412  -1.371  1.00 30.00
ATOM   1049  CG  LYS A 136     -12.054  10.030  -0.683  1.00 30.00
ATOM   1050  CD  LYS A 136     -11.510   8.919  -1.601  1.00 30.00
ATOM   1051  CE  LYS A 136      -9.975   8.883  -1.590  1.00 30.00
ATOM   1052  NZ  LYS A 136      -9.423   7.917  -2.547  1.00 30.00
ATOM   1053  N   PRO A 137      -9.548  12.463   0.879  1.00 30.00
ATOM   1054  CA  PRO A 137      -8.098  12.326   1.079  1.00 30.00
ATOM   1055  C   PRO A 137      -7.594  10.913   0.746  1.00 30.00
ATOM   1056  O   PRO A 137      -8.362   9.953   0.742  1.00 30.00
ATOM   1057  CB  PRO A 137      -7.866  12.674   2.551  1.00 30.00
ATOM   1058  CG  PRO A 137      -9.182  12.362   3.243  1.00 30.00
ATOM   1059  CD  PRO A 137     -10.249  12.543   2.161  1.00 30.00
ATOM   1060  N   GLN A 138      -6.288  10.813   0.461  1.00 30.00
ATOM   1061  CA  GLN A 138      -5.579   9.677  -0.137  1.00 30.00
ATOM   1062  C   GLN A 138      -5.410   8.447   0.789  1.00 30.00
ATOM   1063  O   GLN A 138      -4.595   7.568   0.514  1.00 30.00
ATOM   1064  CB  GLN A 138      -4.181  10.171  -0.600  1.00 30.00
ATOM   1065  CG  GLN A 138      -4.183  11.427  -1.506  1.00 30.00
ATOM   1066  CD  GLN A 138      -3.842  12.743  -0.789  1.00 30.00
ATOM   1067  OE1 GLN A 138      -4.091  12.912   0.404  1.00 30.00
ATOM   1068  NE2 GLN A 138      -3.254  13.691  -1.519  1.00 30.00
ATOM   1069  N   PHE A 139      -6.171   8.393   1.888  1.00 30.00
ATOM   1070  CA  PHE A 139      -6.092   7.442   2.994  1.00 30.00
ATOM   1071  C   PHE A 139      -7.475   7.161   3.613  1.00 30.00
ATOM   1072  O   PHE A 139      -7.559   6.705   4.754  1.00 30.00
ATOM   1073  CB  PHE A 139      -4.983   7.893   3.975  1.00 30.00
ATOM   1074  CG  PHE A 139      -4.979   9.380   4.303  1.00 30.00
ATOM   1075  CD1 PHE A 139      -6.065   9.970   4.983  1.00 30.00
ATOM   1076  CD2 PHE A 139      -3.892  10.185   3.896  1.00 30.00
ATOM   1077  CE1 PHE A 139      -6.058  11.351   5.263  1.00 30.00
ATOM   1078  CE2 PHE A 139      -3.888  11.565   4.173  1.00 30.00
ATOM   1079  CZ  PHE A 139      -4.967  12.148   4.864  1.00 30.00
ATOM   1080  N   LEU A 140      -8.551   7.431   2.854  1.00 30.00
ATOM   1081  CA  LEU A 140      -9.955   7.349   3.250  1.00 30.00
ATOM   1082  C   LEU A 140     -10.717   6.546   2.190  1.00 30.00
ATOM   1083  O   LEU A 140     -10.532   6.768   0.993  1.00 30.00
ATOM   1084  CB  LEU A 140     -10.474   8.790   3.467  1.00 30.00
ATOM   1085  CG  LEU A 140     -11.924   8.939   3.985  1.00 30.00
ATOM   1086  CD1 LEU A 140     -12.049  10.161   4.908  1.00 30.00
ATOM   1087  CD2 LEU A 140     -12.954   9.066   2.850  1.00 30.00
ATOM   1088  N   SER A 141     -11.575   5.614   2.634  1.00 30.00
ATOM   1089  CA  SER A 141     -12.334   4.712   1.769  1.00 30.00
ATOM   1090  C   SER A 141     -13.613   5.408   1.250  1.00 30.00
ATOM   1091  O   SER A 141     -14.279   6.081   2.038  1.00 30.00
ATOM   1092  CB  SER A 141     -12.768   3.493   2.611  1.00 30.00
ATOM   1093  OG  SER A 141     -13.810   2.773   1.983  1.00 30.00
ATOM   1094  N   PRO A 142     -14.007   5.211  -0.031  1.00 30.00
ATOM   1095  CA  PRO A 142     -15.316   5.607  -0.591  1.00 30.00
ATOM   1096  C   PRO A 142     -16.566   5.172   0.209  1.00 30.00
ATOM   1097  O   PRO A 142     -17.574   5.876   0.180  1.00 30.00
ATOM   1098  CB  PRO A 142     -15.354   4.967  -1.985  1.00 30.00
ATOM   1099  CG  PRO A 142     -13.901   4.815  -2.391  1.00 30.00
ATOM   1100  CD  PRO A 142     -13.150   4.641  -1.074  1.00 30.00
ATOM   1101  N   SER A 143     -16.491   4.041   0.937  1.00 30.00
ATOM   1102  CA  SER A 143     -17.549   3.509   1.803  1.00 30.00
ATOM   1103  C   SER A 143     -17.630   4.212   3.177  1.00 30.00
ATOM   1104  O   SER A 143     -18.580   3.964   3.919  1.00 30.00
ATOM   1105  CB  SER A 143     -17.292   1.996   2.002  1.00 30.00
ATOM   1106  OG  SER A 143     -16.172   1.710   2.820  1.00 30.00
ATOM   1107  N   GLN A 144     -16.654   5.077   3.504  1.00 30.00
ATOM   1108  CA  GLN A 144     -16.549   5.854   4.741  1.00 30.00
ATOM   1109  C   GLN A 144     -16.586   7.371   4.466  1.00 30.00
ATOM   1110  O   GLN A 144     -16.466   8.159   5.404  1.00 30.00
ATOM   1111  CB  GLN A 144     -15.245   5.471   5.484  1.00 30.00
ATOM   1112  CG  GLN A 144     -14.897   3.963   5.499  1.00 30.00
ATOM   1113  CD  GLN A 144     -15.894   3.021   6.189  1.00 30.00
ATOM   1114  OE1 GLN A 144     -16.212   1.971   5.637  1.00 30.00
ATOM   1115  NE2 GLN A 144     -16.397   3.355   7.381  1.00 30.00
ATOM   1116  N   MET A 145     -16.783   7.791   3.202  1.00 30.00
ATOM   1117  CA  MET A 145     -16.922   9.191   2.784  1.00 30.00
ATOM   1118  C   MET A 145     -18.299   9.769   3.175  1.00 30.00
ATOM   1119  O   MET A 145     -18.445  10.987   3.285  1.00 30.00
ATOM   1120  CB  MET A 145     -16.742   9.251   1.252  1.00 30.00
ATOM   1121  CG  MET A 145     -16.395  10.656   0.738  1.00 30.00
ATOM   1122  SD  MET A 145     -16.092  10.738  -1.042  1.00 30.00
ATOM   1123  CE  MET A 145     -15.734  12.505  -1.186  1.00 30.00
ATOM   1124  N   LYS A 146     -19.279   8.891   3.451  1.00 30.00
ATOM   1125  CA  LYS A 146     -20.606   9.185   3.991  1.00 30.00
ATOM   1126  C   LYS A 146     -20.569   9.780   5.412  1.00 30.00
ATOM   1127  O   LYS A 146     -21.517  10.453   5.805  1.00 30.00
ATOM   1128  CB  LYS A 146     -21.420   7.870   3.979  1.00 30.00
ATOM   1129  CG  LYS A 146     -20.788   6.719   4.792  1.00 30.00
ATOM   1130  CD  LYS A 146     -21.599   5.423   4.741  1.00 30.00
ATOM   1131  CE  LYS A 146     -22.908   5.541   5.533  1.00 30.00
ATOM   1132  NZ  LYS A 146     -24.018   4.882   4.829  1.00 30.00
ATOM   1133  N   ASN A 147     -19.482   9.544   6.169  1.00 30.00
ATOM   1134  CA  ASN A 147     -19.279  10.032   7.536  1.00 30.00
ATOM   1135  C   ASN A 147     -18.803  11.496   7.569  1.00 30.00
ATOM   1136  O   ASN A 147     -18.862  12.119   8.628  1.00 30.00
ATOM   1137  CB  ASN A 147     -18.220   9.161   8.252  1.00 30.00
ATOM   1138  CG  ASN A 147     -18.619   7.684   8.321  1.00 30.00
ATOM   1139  OD1 ASN A 147     -19.410   7.288   9.174  1.00 30.00
ATOM   1140  ND2 ASN A 147     -18.075   6.861   7.422  1.00 30.00
ATOM   1141  N   ILE A 148     -18.379  12.060   6.422  1.00 30.00
ATOM   1142  CA  ILE A 148     -18.107  13.489   6.250  1.00 30.00
ATOM   1143  C   ILE A 148     -19.452  14.192   5.972  1.00 30.00
ATOM   1144  O   ILE A 148     -19.734  15.216   6.591  1.00 30.00
ATOM   1145  CB  ILE A 148     -17.122  13.728   5.063  1.00 30.00
ATOM   1146  CG1 ILE A 148     -15.842  12.857   5.160  1.00 30.00
ATOM   1147  CG2 ILE A 148     -16.746  15.224   4.963  1.00 30.00
ATOM   1148  CD1 ILE A 148     -14.965  12.885   3.898  1.00 30.00
ATOM   1149  N   VAL A 149     -20.293  13.608   5.095  1.00 30.00
ATOM   1150  CA  VAL A 149     -21.650  14.047   4.739  1.00 30.00
ATOM   1151  C   VAL A 149     -22.605  14.032   5.953  1.00 30.00
ATOM   1152  O   VAL A 149     -23.481  14.890   6.042  1.00 30.00
ATOM   1153  CB  VAL A 149     -22.189  13.146   3.587  1.00 30.00
ATOM   1154  CG1 VAL A 149     -23.641  13.458   3.173  1.00 30.00
ATOM   1155  CG2 VAL A 149     -21.291  13.192   2.337  1.00 30.00
ATOM   1156  N   GLU A 150     -22.406  13.088   6.890  1.00 30.00
ATOM   1157  CA  GLU A 150     -23.144  12.902   8.144  1.00 30.00
ATOM   1158  C   GLU A 150     -23.074  14.133   9.070  1.00 30.00
ATOM   1159  O   GLU A 150     -24.063  14.476   9.716  1.00 30.00
ATOM   1160  CB  GLU A 150     -22.563  11.647   8.840  1.00 30.00
ATOM   1161  CG  GLU A 150     -23.350  10.326   8.685  1.00 30.00
ATOM   1162  CD  GLU A 150     -24.873  10.479   8.757  1.00 30.00
ATOM   1163  OE1 GLU A 150     -25.370  10.984   9.789  1.00 30.00
ATOM   1164  OE2 GLU A 150     -25.519  10.105   7.755  1.00 30.00
ATOM   1165  N   LYS A 151     -21.912  14.809   9.094  1.00 30.00
ATOM   1166  CA  LYS A 151     -21.636  16.000   9.897  1.00 30.00
ATOM   1167  C   LYS A 151     -22.271  17.259   9.284  1.00 30.00
ATOM   1168  O   LYS A 151     -22.712  18.136  10.027  1.00 30.00
ATOM   1169  CB  LYS A 151     -20.111  16.224   9.940  1.00 30.00
ATOM   1170  CG  LYS A 151     -19.337  15.128  10.688  1.00 30.00
ATOM   1171  CD  LYS A 151     -17.818  15.347  10.614  1.00 30.00
ATOM   1172  CE  LYS A 151     -17.013  14.295  11.391  1.00 30.00
ATOM   1173  NZ  LYS A 151     -16.995  12.997  10.695  1.00 30.00
ATOM   1174  N   PHE A 152     -22.345  17.329   7.943  1.00 30.00
ATOM   1175  CA  PHE A 152     -23.005  18.397   7.195  1.00 30.00
ATOM   1176  C   PHE A 152     -24.535  18.306   7.316  1.00 30.00
ATOM   1177  O   PHE A 152     -25.182  19.341   7.455  1.00 30.00
ATOM   1178  CB  PHE A 152     -22.611  18.300   5.705  1.00 30.00
ATOM   1179  CG  PHE A 152     -21.269  18.922   5.363  1.00 30.00
ATOM   1180  CD1 PHE A 152     -20.154  18.114   5.060  1.00 30.00
ATOM   1181  CD2 PHE A 152     -21.142  20.324   5.305  1.00 30.00
ATOM   1182  CE1 PHE A 152     -18.911  18.704   4.761  1.00 30.00
ATOM   1183  CE2 PHE A 152     -19.899  20.917   5.015  1.00 30.00
ATOM   1184  CZ  PHE A 152     -18.778  20.106   4.762  1.00 30.00
ATOM   1185  N   HIS A 153     -25.102  17.086   7.308  1.00 30.00
ATOM   1186  CA  HIS A 153     -26.537  16.814   7.438  1.00 30.00
ATOM   1187  C   HIS A 153     -27.072  17.070   8.857  1.00 30.00
ATOM   1188  O   HIS A 153     -28.233  17.455   8.997  1.00 30.00
ATOM   1189  CB  HIS A 153     -26.815  15.346   7.035  1.00 30.00
ATOM   1190  CG  HIS A 153     -27.129  15.190   5.570  1.00 30.00
ATOM   1191  ND1 HIS A 153     -26.160  14.884   4.630  1.00 30.00
ATOM   1192  CD2 HIS A 153     -28.318  15.243   4.876  1.00 30.00
ATOM   1193  CE1 HIS A 153     -26.776  14.787   3.448  1.00 30.00
ATOM   1194  NE2 HIS A 153     -28.087  14.989   3.521  1.00 30.00
ATOM   1195  N   GLU A 154     -26.228  16.901   9.890  1.00 30.00
ATOM   1196  CA  GLU A 154     -26.539  17.217  11.285  1.00 30.00
ATOM   1197  C   GLU A 154     -26.491  18.740  11.536  1.00 30.00
ATOM   1198  O   GLU A 154     -27.269  19.254  12.338  1.00 30.00
ATOM   1199  CB  GLU A 154     -25.507  16.484  12.180  1.00 30.00
ATOM   1200  CG  GLU A 154     -25.224  17.088  13.576  1.00 30.00
ATOM   1201  CD  GLU A 154     -25.202  16.051  14.704  1.00 30.00
ATOM   1202  OE1 GLU A 154     -24.842  14.893  14.402  1.00 30.00
ATOM   1203  OE2 GLU A 154     -25.533  16.430  15.848  1.00 30.00
ATOM   1204  N   ALA A 155     -25.603  19.459  10.825  1.00 30.00
ATOM   1205  CA  ALA A 155     -25.422  20.908  10.914  1.00 30.00
ATOM   1206  C   ALA A 155     -26.414  21.704  10.037  1.00 30.00
ATOM   1207  O   ALA A 155     -26.563  22.906  10.259  1.00 30.00
ATOM   1208  CB  ALA A 155     -23.994  21.224  10.447  1.00 30.00
ATOM   1209  N   GLY A 156     -27.108  21.054   9.084  1.00 30.00
ATOM   1210  CA  GLY A 156     -28.242  21.612   8.342  1.00 30.00
ATOM   1211  C   GLY A 156     -28.035  21.787   6.830  1.00 30.00
ATOM   1212  O   GLY A 156     -28.925  22.328   6.174  1.00 30.00
ATOM   1213  N   ASN A 157     -26.892  21.357   6.271  1.00 30.00
ATOM   1214  CA  ASN A 157     -26.565  21.448   4.845  1.00 30.00
ATOM   1215  C   ASN A 157     -26.972  20.134   4.151  1.00 30.00
ATOM   1216  O   ASN A 157     -26.642  19.047   4.626  1.00 30.00
ATOM   1217  CB  ASN A 157     -25.035  21.628   4.721  1.00 30.00
ATOM   1218  CG  ASN A 157     -24.607  22.203   3.368  1.00 30.00
ATOM   1219  OD1 ASN A 157     -24.598  21.500   2.359  1.00 30.00
ATOM   1220  ND2 ASN A 157     -24.267  23.493   3.342  1.00 30.00
ATOM   1221  N   GLY A 158     -27.681  20.258   3.018  1.00 30.00
ATOM   1222  CA  GLY A 158     -28.199  19.152   2.214  1.00 30.00
ATOM   1223  C   GLY A 158     -27.771  19.195   0.742  1.00 30.00
ATOM   1224  O   GLY A 158     -28.455  18.597  -0.087  1.00 30.00
ATOM   1225  N   LYS A 159     -26.677  19.902   0.404  1.00 30.00
ATOM   1226  CA  LYS A 159     -26.181  20.100  -0.962  1.00 30.00
ATOM   1227  C   LYS A 159     -24.697  19.721  -1.058  1.00 30.00
ATOM   1228  O   LYS A 159     -23.855  20.558  -1.384  1.00 30.00
ATOM   1229  CB  LYS A 159     -26.485  21.536  -1.441  1.00 30.00
ATOM   1230  CG  LYS A 159     -27.985  21.883  -1.478  1.00 30.00
ATOM   1231  CD  LYS A 159     -28.282  23.299  -1.999  1.00 30.00
ATOM   1232  CE  LYS A 159     -27.770  24.416  -1.073  1.00 30.00
ATOM   1233  NZ  LYS A 159     -28.215  25.744  -1.527  1.00 30.00
ATOM   1234  N   LEU A 160     -24.379  18.449  -0.765  1.00 30.00
ATOM   1235  CA  LEU A 160     -23.020  17.915  -0.770  1.00 30.00
ATOM   1236  C   LEU A 160     -22.739  17.204  -2.105  1.00 30.00
ATOM   1237  O   LEU A 160     -23.438  16.264  -2.483  1.00 30.00
ATOM   1238  CB  LEU A 160     -22.863  16.899   0.390  1.00 30.00
ATOM   1239  CG  LEU A 160     -23.024  17.458   1.826  1.00 30.00
ATOM   1240  CD1 LEU A 160     -22.359  18.831   2.016  1.00 30.00
ATOM   1241  CD2 LEU A 160     -24.482  17.468   2.316  1.00 30.00
ATOM   1242  N   ILE A 161     -21.682  17.663  -2.790  1.00 30.00
ATOM   1243  CA  ILE A 161     -21.055  17.052  -3.960  1.00 30.00
ATOM   1244  C   ILE A 161     -19.811  16.310  -3.434  1.00 30.00
ATOM   1245  O   ILE A 161     -19.091  16.816  -2.572  1.00 30.00
ATOM   1246  CB  ILE A 161     -20.605  18.161  -4.966  1.00 30.00
ATOM   1247  CG1 ILE A 161     -21.749  19.129  -5.357  1.00 30.00
ATOM   1248  CG2 ILE A 161     -19.962  17.564  -6.240  1.00 30.00
ATOM   1249  CD1 ILE A 161     -21.256  20.415  -6.035  1.00 30.00
ATOM   1250  N   LEU A 162     -19.558  15.112  -3.970  1.00 30.00
ATOM   1251  CA  LEU A 162     -18.419  14.255  -3.644  1.00 30.00
ATOM   1252  C   LEU A 162     -17.360  14.385  -4.754  1.00 30.00
ATOM   1253  O   LEU A 162     -17.687  14.698  -5.899  1.00 30.00
ATOM   1254  CB  LEU A 162     -18.929  12.797  -3.591  1.00 30.00
ATOM   1255  CG  LEU A 162     -20.102  12.558  -2.609  1.00 30.00
ATOM   1256  CD1 LEU A 162     -20.669  11.145  -2.766  1.00 30.00
ATOM   1257  CD2 LEU A 162     -19.711  12.815  -1.145  1.00 30.00
ATOM   1258  N   CYS A 163     -16.082  14.161  -4.415  1.00 30.00
ATOM   1259  CA  CYS A 163     -14.950  14.281  -5.332  1.00 30.00
ATOM   1260  C   CYS A 163     -13.776  13.398  -4.889  1.00 30.00
ATOM   1261  O   CYS A 163     -13.344  13.480  -3.741  1.00 30.00
ATOM   1262  CB  CYS A 163     -14.577  15.769  -5.516  1.00 30.00
ATOM   1263  SG  CYS A 163     -13.315  15.983  -6.804  1.00 30.00
ATOM   1264  N   GLU A 164     -13.224  12.608  -5.825  1.00 30.00
ATOM   1265  CA  GLU A 164     -11.952  11.896  -5.690  1.00 30.00
ATOM   1266  C   GLU A 164     -10.807  12.815  -6.164  1.00 30.00
ATOM   1267  O   GLU A 164     -10.969  13.555  -7.133  1.00 30.00
ATOM   1268  CB  GLU A 164     -12.022  10.613  -6.567  1.00 30.00
ATOM   1269  CG  GLU A 164     -10.716   9.796  -6.767  1.00 30.00
ATOM   1270  CD  GLU A 164     -10.211   9.143  -5.485  1.00 30.00
ATOM   1271  OE1 GLU A 164      -9.832   9.905  -4.571  1.00 30.00
ATOM   1272  OE2 GLU A 164     -10.202   7.894  -5.426  1.00 30.00
ATOM   1273  N   ARG A 165      -9.641  12.726  -5.501  1.00 30.00
ATOM   1274  CA  ARG A 165      -8.408  13.445  -5.836  1.00 30.00
ATOM   1275  C   ARG A 165      -7.138  12.585  -5.761  1.00 30.00
ATOM   1276  O   ARG A 165      -6.042  13.126  -5.895  1.00 30.00
ATOM   1277  CB  ARG A 165      -8.329  14.826  -5.136  1.00 30.00
ATOM   1278  CG  ARG A 165      -8.041  14.815  -3.620  1.00 30.00
ATOM   1279  CD  ARG A 165      -6.713  15.462  -3.173  1.00 30.00
ATOM   1280  NE  ARG A 165      -6.769  16.931  -3.233  1.00 30.00
ATOM   1281  CZ  ARG A 165      -5.888  17.803  -2.712  1.00 30.00
ATOM   1282  NH1 ARG A 165      -4.768  17.403  -2.098  1.00 30.00
ATOM   1283  NH2 ARG A 165      -6.133  19.116  -2.818  1.00 30.00
ATOM   1284  N   GLY A 166      -7.269  11.262  -5.588  1.00 30.00
ATOM   1285  CA  GLY A 166      -6.163  10.315  -5.512  1.00 30.00
ATOM   1286  C   GLY A 166      -6.243   9.421  -4.276  1.00 30.00
ATOM   1287  O   GLY A 166      -7.054   9.630  -3.373  1.00 30.00
ATOM   1288  N   SER A 167      -5.377   8.403  -4.270  1.00 30.00
ATOM   1289  CA  SER A 167      -5.283   7.335  -3.286  1.00 30.00
ATOM   1290  C   SER A 167      -3.829   6.858  -3.198  1.00 30.00
ATOM   1291  O   SER A 167      -3.119   6.852  -4.202  1.00 30.00
ATOM   1292  CB  SER A 167      -6.319   6.244  -3.626  1.00 30.00
ATOM   1293  OG  SER A 167      -6.810   5.585  -2.481  1.00 30.00
ATOM   1294  N   SER A 168      -3.385   6.461  -1.998  1.00 30.00
ATOM   1295  CA  SER A 168      -2.068   5.883  -1.744  1.00 30.00
ATOM   1296  C   SER A 168      -2.173   4.352  -1.799  1.00 30.00
ATOM   1297  O   SER A 168      -3.163   3.777  -1.341  1.00 30.00
ATOM   1298  CB  SER A 168      -1.627   6.307  -0.325  1.00 30.00
ATOM   1299  OG  SER A 168      -2.539   5.870   0.667  1.00 30.00
ATOM   1300  N   PHE A 169      -1.115   3.701  -2.307  1.00 30.00
ATOM   1301  CA  PHE A 169      -0.888   2.263  -2.201  1.00 30.00
ATOM   1302  C   PHE A 169       0.581   1.919  -1.912  1.00 30.00
ATOM   1303  O   PHE A 169       1.099   0.944  -2.442  1.00 30.00
ATOM   1304  CB  PHE A 169      -1.658   1.426  -3.259  1.00 30.00
ATOM   1305  CG  PHE A 169      -0.997   1.171  -4.606  1.00 30.00
ATOM   1306  CD1 PHE A 169      -0.521  -0.120  -4.925  1.00 30.00
ATOM   1307  CD2 PHE A 169      -0.877   2.206  -5.554  1.00 30.00
ATOM   1308  CE1 PHE A 169       0.077  -0.371  -6.175  1.00 30.00
ATOM   1309  CE2 PHE A 169      -0.301   1.948  -6.815  1.00 30.00
ATOM   1310  CZ  PHE A 169       0.178   0.662  -7.125  1.00 30.00
ATOM   1311  N   GLY A 170       1.243   2.710  -1.050  1.00 30.00
ATOM   1312  CA  GLY A 170       2.622   2.518  -0.597  1.00 30.00
ATOM   1313  C   GLY A 170       3.491   3.759  -0.824  1.00 30.00
ATOM   1314  O   GLY A 170       2.972   4.858  -1.027  1.00 30.00
ATOM   1315  N   TYR A 171       4.824   3.580  -0.770  1.00 30.00
ATOM   1316  CA  TYR A 171       5.823   4.644  -0.923  1.00 30.00
ATOM   1317  C   TYR A 171       5.983   4.979  -2.414  1.00 30.00
ATOM   1318  O   TYR A 171       6.482   4.158  -3.185  1.00 30.00
ATOM   1319  CB  TYR A 171       7.192   4.143  -0.401  1.00 30.00
ATOM   1320  CG  TYR A 171       7.277   3.705   1.053  1.00 30.00
ATOM   1321  CD1 TYR A 171       6.512   4.326   2.066  1.00 30.00
ATOM   1322  CD2 TYR A 171       8.167   2.665   1.397  1.00 30.00
ATOM   1323  CE1 TYR A 171       6.619   3.889   3.401  1.00 30.00
ATOM   1324  CE2 TYR A 171       8.285   2.241   2.732  1.00 30.00
ATOM   1325  CZ  TYR A 171       7.505   2.846   3.734  1.00 30.00
ATOM   1326  OH  TYR A 171       7.613   2.422   5.024  1.00 30.00
ATOM   1327  N   ASP A 172       5.488   6.163  -2.817  1.00 30.00
ATOM   1328  CA  ASP A 172       5.452   6.700  -4.189  1.00 30.00
ATOM   1329  C   ASP A 172       4.415   6.027  -5.105  1.00 30.00
ATOM   1330  O   ASP A 172       4.084   6.575  -6.154  1.00 30.00
ATOM   1331  CB  ASP A 172       6.843   6.814  -4.860  1.00 30.00
ATOM   1332  CG  ASP A 172       7.802   7.745  -4.118  1.00 30.00
ATOM   1333  OD1 ASP A 172       7.465   8.945  -4.028  1.00 30.00
ATOM   1334  OD2 ASP A 172       8.881   7.273  -3.700  1.00 30.00
ATOM   1335  N   ASN A 173       3.874   4.868  -4.705  1.00 30.00
ATOM   1336  CA  ASN A 173       2.823   4.132  -5.393  1.00 30.00
ATOM   1337  C   ASN A 173       1.489   4.834  -5.107  1.00 30.00
ATOM   1338  O   ASN A 173       0.996   4.796  -3.980  1.00 30.00
ATOM   1339  CB  ASN A 173       2.788   2.687  -4.839  1.00 30.00
ATOM   1340  CG  ASN A 173       3.832   1.767  -5.476  1.00 30.00
ATOM   1341  OD1 ASN A 173       4.257   0.791  -4.862  1.00 30.00
ATOM   1342  ND2 ASN A 173       4.234   2.057  -6.716  1.00 30.00
ATOM   1343  N   LEU A 174       0.936   5.496  -6.135  1.00 30.00
ATOM   1344  CA  LEU A 174      -0.322   6.238  -6.097  1.00 30.00
ATOM   1345  C   LEU A 174      -1.304   5.640  -7.111  1.00 30.00
ATOM   1346  O   LEU A 174      -0.906   5.115  -8.151  1.00 30.00
ATOM   1347  CB  LEU A 174      -0.087   7.738  -6.383  1.00 30.00
ATOM   1348  CG  LEU A 174      -1.217   8.697  -5.941  1.00 30.00
ATOM   1349  CD1 LEU A 174      -0.967   9.194  -4.509  1.00 30.00
ATOM   1350  CD2 LEU A 174      -1.396   9.895  -6.889  1.00 30.00
ATOM   1351  N   VAL A 175      -2.596   5.725  -6.775  1.00 30.00
ATOM   1352  CA  VAL A 175      -3.727   5.110  -7.460  1.00 30.00
ATOM   1353  C   VAL A 175      -4.960   6.026  -7.356  1.00 30.00
ATOM   1354  O   VAL A 175      -4.874   7.150  -6.859  1.00 30.00
ATOM   1355  CB  VAL A 175      -3.877   3.647  -6.946  1.00 30.00
ATOM   1356  CG1 VAL A 175      -4.388   3.536  -5.498  1.00 30.00
ATOM   1357  CG2 VAL A 175      -4.681   2.723  -7.867  1.00 30.00
ATOM   1358  N   VAL A 176      -6.110   5.532  -7.827  1.00 30.00
ATOM   1359  CA  VAL A 176      -7.449   6.099  -7.689  1.00 30.00
ATOM   1360  C   VAL A 176      -8.414   4.945  -7.384  1.00 30.00
ATOM   1361  O   VAL A 176      -8.304   3.874  -7.984  1.00 30.00
ATOM   1362  CB  VAL A 176      -7.850   6.948  -8.927  1.00 30.00
ATOM   1363  CG1 VAL A 176      -7.198   8.337  -8.927  1.00 30.00
ATOM   1364  CG2 VAL A 176      -7.585   6.240 -10.268  1.00 30.00
ATOM   1365  N   ASP A 177      -9.367   5.163  -6.464  1.00 30.00
ATOM   1366  CA  ASP A 177     -10.354   4.169  -6.021  1.00 30.00
ATOM   1367  C   ASP A 177     -11.589   4.184  -6.947  1.00 30.00
ATOM   1368  O   ASP A 177     -12.727   4.282  -6.487  1.00 30.00
ATOM   1369  CB  ASP A 177     -10.771   4.448  -4.550  1.00 30.00
ATOM   1370  CG  ASP A 177      -9.628   4.414  -3.524  1.00 30.00
ATOM   1371  OD1 ASP A 177      -8.693   3.600  -3.694  1.00 30.00
ATOM   1372  OD2 ASP A 177      -9.714   5.210  -2.566  1.00 30.00
ATOM   1373  N   MET A 178     -11.354   4.040  -8.265  1.00 30.00
ATOM   1374  CA  MET A 178     -12.353   3.946  -9.337  1.00 30.00
ATOM   1375  C   MET A 178     -13.196   2.655  -9.287  1.00 30.00
ATOM   1376  O   MET A 178     -14.255   2.599  -9.911  1.00 30.00
ATOM   1377  CB  MET A 178     -11.631   4.046 -10.697  1.00 30.00
ATOM   1378  CG  MET A 178     -11.292   5.493 -11.078  1.00 30.00
ATOM   1379  SD  MET A 178     -10.440   5.662 -12.666  1.00 30.00
ATOM   1380  CE  MET A 178     -10.370   7.467 -12.770  1.00 30.00
ATOM   1381  N   LEU A 179     -12.761   1.655  -8.501  1.00 30.00
ATOM   1382  CA  LEU A 179     -13.483   0.422  -8.181  1.00 30.00
ATOM   1383  C   LEU A 179     -14.613   0.679  -7.161  1.00 30.00
ATOM   1384  O   LEU A 179     -15.521  -0.144  -7.039  1.00 30.00
ATOM   1385  CB  LEU A 179     -12.510  -0.593  -7.526  1.00 30.00
ATOM   1386  CG  LEU A 179     -11.508  -1.298  -8.472  1.00 30.00
ATOM   1387  CD1 LEU A 179     -10.310  -0.389  -8.818  1.00 30.00
ATOM   1388  CD2 LEU A 179     -11.007  -2.615  -7.853  1.00 30.00
ATOM   1389  N   GLY A 180     -14.550   1.809  -6.435  1.00 30.00
ATOM   1390  CA  GLY A 180     -15.447   2.194  -5.356  1.00 30.00
ATOM   1391  C   GLY A 180     -16.239   3.473  -5.642  1.00 30.00
ATOM   1392  O   GLY A 180     -16.879   3.975  -4.724  1.00 30.00
ATOM   1393  N   PHE A 181     -16.236   3.988  -6.887  1.00 30.00
ATOM   1394  CA  PHE A 181     -17.013   5.160  -7.322  1.00 30.00
ATOM   1395  C   PHE A 181     -18.537   4.917  -7.352  1.00 30.00
ATOM   1396  O   PHE A 181     -19.291   5.886  -7.381  1.00 30.00
ATOM   1397  CB  PHE A 181     -16.556   5.598  -8.734  1.00 30.00
ATOM   1398  CG  PHE A 181     -15.350   6.523  -8.833  1.00 30.00
ATOM   1399  CD1 PHE A 181     -14.412   6.664  -7.786  1.00 30.00
ATOM   1400  CD2 PHE A 181     -15.163   7.257 -10.022  1.00 30.00
ATOM   1401  CE1 PHE A 181     -13.289   7.497  -7.950  1.00 30.00
ATOM   1402  CE2 PHE A 181     -14.048   8.097 -10.186  1.00 30.00
ATOM   1403  CZ  PHE A 181     -13.105   8.210  -9.151  1.00 30.00
ATOM   1404  N   GLY A 182     -18.991   3.656  -7.275  1.00 30.00
ATOM   1405  CA  GLY A 182     -20.402   3.285  -7.213  1.00 30.00
ATOM   1406  C   GLY A 182     -20.844   3.019  -5.771  1.00 30.00
ATOM   1407  O   GLY A 182     -22.016   3.207  -5.455  1.00 30.00
ATOM   1408  N   VAL A 183     -19.896   2.682  -4.879  1.00 30.00
ATOM   1409  CA  VAL A 183     -20.080   2.632  -3.428  1.00 30.00
ATOM   1410  C   VAL A 183     -20.085   4.072  -2.863  1.00 30.00
ATOM   1411  O   VAL A 183     -20.840   4.351  -1.934  1.00 30.00
ATOM   1412  CB  VAL A 183     -18.928   1.802  -2.793  1.00 30.00
ATOM   1413  CG1 VAL A 183     -18.766   2.076  -1.286  1.00 30.00
ATOM   1414  CG2 VAL A 183     -19.105   0.285  -3.012  1.00 30.00
ATOM   1415  N   MET A 184     -19.306   4.991  -3.468  1.00 30.00
ATOM   1416  CA  MET A 184     -19.231   6.422  -3.160  1.00 30.00
ATOM   1417  C   MET A 184     -20.579   7.127  -3.383  1.00 30.00
ATOM   1418  O   MET A 184     -20.957   7.978  -2.584  1.00 30.00
ATOM   1419  CB  MET A 184     -18.153   7.070  -4.060  1.00 30.00
ATOM   1420  CG  MET A 184     -17.627   8.414  -3.538  1.00 30.00
ATOM   1421  SD  MET A 184     -16.321   9.169  -4.548  1.00 30.00
ATOM   1422  CE  MET A 184     -14.909   8.121  -4.109  1.00 30.00
ATOM   1423  N   LYS A 185     -21.311   6.741  -4.442  1.00 30.00
ATOM   1424  CA  LYS A 185     -22.646   7.236  -4.765  1.00 30.00
ATOM   1425  C   LYS A 185     -23.673   6.645  -3.786  1.00 30.00
ATOM   1426  O   LYS A 185     -24.285   7.395  -3.028  1.00 30.00
ATOM   1427  CB  LYS A 185     -23.001   6.833  -6.217  1.00 30.00
ATOM   1428  CG  LYS A 185     -22.124   7.537  -7.267  1.00 30.00
ATOM   1429  CD  LYS A 185     -22.190   6.896  -8.662  1.00 30.00
ATOM   1430  CE  LYS A 185     -21.071   7.391  -9.595  1.00 30.00
ATOM   1431  NZ  LYS A 185     -21.073   6.663 -10.874  1.00 30.00
ATOM   1432  N   GLN A 186     -23.841   5.311  -3.794  1.00 30.00
ATOM   1433  CA  GLN A 186     -24.916   4.571  -3.127  1.00 30.00
ATOM   1434  C   GLN A 186     -24.959   4.723  -1.595  1.00 30.00
ATOM   1435  O   GLN A 186     -26.047   4.916  -1.053  1.00 30.00
ATOM   1436  CB  GLN A 186     -24.818   3.080  -3.510  1.00 30.00
ATOM   1437  CG  GLN A 186     -25.058   2.818  -5.017  1.00110.00
ATOM   1438  CD  GLN A 186     -24.647   1.419  -5.502  1.00110.00
ATOM   1439  OE1 GLN A 186     -24.623   1.171  -6.705  1.00110.00
ATOM   1440  NE2 GLN A 186     -24.297   0.500  -4.598  1.00110.00
ATOM   1441  N   THR A 187     -23.806   4.660  -0.900  1.00 30.00
ATOM   1442  CA  THR A 187     -23.738   4.729   0.570  1.00 30.00
ATOM   1443  C   THR A 187     -23.885   6.167   1.118  1.00 30.00
ATOM   1444  O   THR A 187     -24.156   6.326   2.308  1.00 30.00
ATOM   1445  CB  THR A 187     -22.417   4.099   1.089  1.00 30.00
ATOM   1446  OG1 THR A 187     -21.268   4.876   0.799  1.00 30.00
ATOM   1447  CG2 THR A 187     -22.194   2.648   0.636  1.00 30.00
ATOM   1448  N   CYS A 188     -23.738   7.195   0.266  1.00 30.00
ATOM   1449  CA  CYS A 188     -23.925   8.606   0.610  1.00 30.00
ATOM   1450  C   CYS A 188     -25.355   9.103   0.304  1.00 30.00
ATOM   1451  O   CYS A 188     -25.724  10.175   0.782  1.00 30.00
ATOM   1452  CB  CYS A 188     -22.951   9.445  -0.238  1.00 30.00
ATOM   1453  SG  CYS A 188     -21.262   9.308   0.412  1.00 30.00
ATOM   1454  N   GLY A 189     -26.150   8.345  -0.474  1.00 30.00
ATOM   1455  CA  GLY A 189     -27.548   8.641  -0.800  1.00 30.00
ATOM   1456  C   GLY A 189     -27.809   8.914  -2.290  1.00 30.00
ATOM   1457  O   GLY A 189     -28.912   9.334  -2.637  1.00 30.00
ATOM   1458  N   ASN A 190     -26.801   8.711  -3.154  1.00 30.00
ATOM   1459  CA  ASN A 190     -26.802   8.892  -4.612  1.00 30.00
ATOM   1460  C   ASN A 190     -26.538  10.345  -5.028  1.00 30.00
ATOM   1461  O   ASN A 190     -27.155  10.860  -5.960  1.00 30.00
ATOM   1462  CB  ASN A 190     -27.933   8.143  -5.364  1.00 30.00
ATOM   1463  CG  ASN A 190     -27.883   6.632  -5.116  1.00 30.00
ATOM   1464  OD1 ASN A 190     -28.174   6.174  -4.013  1.00 30.00
ATOM   1465  ND2 ASN A 190     -27.537   5.853  -6.143  1.00 30.00
ATOM   1466  N   LEU A 191     -25.600  10.990  -4.316  1.00 30.00
ATOM   1467  CA  LEU A 191     -25.114  12.354  -4.520  1.00 30.00
ATOM   1468  C   LEU A 191     -24.201  12.424  -5.765  1.00 30.00
ATOM   1469  O   LEU A 191     -23.647  11.394  -6.160  1.00 30.00
ATOM   1470  CB  LEU A 191     -24.270  12.742  -3.281  1.00 30.00
ATOM   1471  CG  LEU A 191     -24.960  12.589  -1.907  1.00 30.00
ATOM   1472  CD1 LEU A 191     -24.033  13.100  -0.798  1.00 30.00
ATOM   1473  CD2 LEU A 191     -26.317  13.304  -1.823  1.00 30.00
ATOM   1474  N   PRO A 192     -24.005  13.614  -6.380  1.00 30.00
ATOM   1475  CA  PRO A 192     -23.143  13.766  -7.560  1.00 30.00
ATOM   1476  C   PRO A 192     -21.654  13.630  -7.202  1.00 30.00
ATOM   1477  O   PRO A 192     -21.156  14.339  -6.328  1.00 30.00
ATOM   1478  CB  PRO A 192     -23.469  15.160  -8.110  1.00 30.00
ATOM   1479  CG  PRO A 192     -23.971  15.945  -6.909  1.00 30.00
ATOM   1480  CD  PRO A 192     -24.609  14.896  -6.000  1.00 30.00
ATOM   1481  N   VAL A 193     -20.963  12.712  -7.893  1.00 30.00
ATOM   1482  CA  VAL A 193     -19.520  12.506  -7.805  1.00 30.00
ATOM   1483  C   VAL A 193     -18.880  13.181  -9.029  1.00 30.00
ATOM   1484  O   VAL A 193     -19.377  13.056 -10.152  1.00 30.00
ATOM   1485  CB  VAL A 193     -19.184  10.986  -7.793  1.00 30.00
ATOM   1486  CG1 VAL A 193     -17.671  10.710  -7.659  1.00 30.00
ATOM   1487  CG2 VAL A 193     -19.898  10.240  -6.653  1.00 30.00
ATOM   1488  N   ILE A 194     -17.744  13.852  -8.791  1.00 30.00
ATOM   1489  CA  ILE A 194     -16.826  14.400  -9.790  1.00 30.00
ATOM   1490  C   ILE A 194     -15.405  13.875  -9.502  1.00 30.00
ATOM   1491  O   ILE A 194     -15.215  13.054  -8.602  1.00 30.00
ATOM   1492  CB  ILE A 194     -16.996  15.943  -9.938  1.00 30.00
ATOM   1493  CG1 ILE A 194     -16.430  16.772  -8.767  1.00 30.00
ATOM   1494  CG2 ILE A 194     -18.458  16.328 -10.234  1.00 30.00
ATOM   1495  CD1 ILE A 194     -16.481  18.286  -9.015  1.00 30.00
ATOM   1496  N   PHE A 195     -14.410  14.288 -10.300  1.00 30.00
ATOM   1497  CA  PHE A 195     -13.052  13.740 -10.256  1.00 30.00
ATOM   1498  C   PHE A 195     -12.010  14.809 -10.594  1.00 30.00
ATOM   1499  O   PHE A 195     -12.208  15.594 -11.518  1.00 30.00
ATOM   1500  CB  PHE A 195     -12.993  12.477 -11.138  1.00 30.00
ATOM   1501  CG  PHE A 195     -11.635  11.829 -11.312  1.00 30.00
ATOM   1502  CD1 PHE A 195     -10.900  11.409 -10.187  1.00 30.00
ATOM   1503  CD2 PHE A 195     -11.102  11.644 -12.603  1.00 30.00
ATOM   1504  CE1 PHE A 195      -9.640  10.809 -10.350  1.00 30.00
ATOM   1505  CE2 PHE A 195      -9.834  11.060 -12.765  1.00 30.00
ATOM   1506  CZ  PHE A 195      -9.100  10.643 -11.639  1.00 30.00
ATOM   1507  N   ASP A 196     -10.894  14.807  -9.848  1.00 30.00
ATOM   1508  CA  ASP A 196      -9.811  15.780  -9.919  1.00 30.00
ATOM   1509  C   ASP A 196      -8.569  15.128 -10.536  1.00 30.00
ATOM   1510  O   ASP A 196      -7.698  14.609  -9.838  1.00 30.00
ATOM   1511  CB  ASP A 196      -9.615  16.369  -8.499  1.00 30.00
ATOM   1512  CG  ASP A 196      -8.577  17.484  -8.372  1.00 30.00
ATOM   1513  OD1 ASP A 196      -8.016  17.897  -9.409  1.00 30.00
ATOM   1514  OD2 ASP A 196      -8.360  17.927  -7.221  1.00 30.00
ATOM   1515  N   VAL A 197      -8.547  15.161 -11.879  1.00 30.00
ATOM   1516  CA  VAL A 197      -7.618  14.514 -12.805  1.00 30.00
ATOM   1517  C   VAL A 197      -6.157  14.946 -12.579  1.00 30.00
ATOM   1518  O   VAL A 197      -5.278  14.094 -12.455  1.00 30.00
ATOM   1519  CB  VAL A 197      -8.078  14.838 -14.258  1.00 30.00
ATOM   1520  CG1 VAL A 197      -7.174  14.216 -15.339  1.00 30.00
ATOM   1521  CG2 VAL A 197      -9.543  14.444 -14.534  1.00 30.00
ATOM   1522  N   THR A 198      -5.910  16.267 -12.545  1.00 30.00
ATOM   1523  CA  THR A 198      -4.579  16.883 -12.512  1.00 30.00
ATOM   1524  C   THR A 198      -3.840  16.693 -11.170  1.00 30.00
ATOM   1525  O   THR A 198      -2.614  16.791 -11.142  1.00 30.00
ATOM   1526  CB  THR A 198      -4.709  18.395 -12.843  1.00 30.00
ATOM   1527  OG1 THR A 198      -5.527  19.088 -11.914  1.00 30.00
ATOM   1528  CG2 THR A 198      -5.220  18.681 -14.264  1.00 30.00
ATOM   1529  N   HIS A 199      -4.574  16.408 -10.081  1.00 30.00
ATOM   1530  CA  HIS A 199      -4.045  16.185  -8.733  1.00 30.00
ATOM   1531  C   HIS A 199      -4.062  14.692  -8.344  1.00 30.00
ATOM   1532  O   HIS A 199      -3.447  14.334  -7.339  1.00 30.00
ATOM   1533  CB  HIS A 199      -4.894  16.996  -7.733  1.00 30.00
ATOM   1534  CG  HIS A 199      -4.795  18.497  -7.959  1.00 30.00
ATOM   1535  ND1 HIS A 199      -5.816  19.123  -8.799  1.00 30.00
ATOM   1536  CD2 HIS A 199      -3.980  19.446  -7.486  1.00 30.00
ATOM   1537  CE1 HIS A 199      -5.379  20.516  -8.663  1.00 30.00
ATOM   1538  NE2 HIS A 199      -4.354  20.702  -7.943  1.00 30.00
ATOM   1539  N   SER A 200      -4.704  13.824  -9.147  1.00 30.00
ATOM   1540  CA  SER A 200      -4.643  12.360  -9.040  1.00 30.00
ATOM   1541  C   SER A 200      -3.443  11.790  -9.820  1.00 30.00
ATOM   1542  O   SER A 200      -3.031  10.658  -9.567  1.00 30.00
ATOM   1543  CB  SER A 200      -5.903  11.767  -9.703  1.00 30.00
ATOM   1544  OG  SER A 200      -7.063  12.229  -9.056  1.00 30.00
ATOM   1545  N   LEU A 201      -2.896  12.573 -10.764  1.00 30.00
ATOM   1546  CA  LEU A 201      -1.802  12.232 -11.664  1.00 30.00
ATOM   1547  C   LEU A 201      -0.471  12.236 -10.893  1.00 30.00
ATOM   1548  O   LEU A 201      -0.064  13.271 -10.363  1.00 30.00
ATOM   1549  CB  LEU A 201      -1.787  13.327 -12.760  1.00 30.00
ATOM   1550  CG  LEU A 201      -0.776  13.136 -13.911  1.00 30.00
ATOM   1551  CD1 LEU A 201      -1.193  11.998 -14.855  1.00 30.00
ATOM   1552  CD2 LEU A 201      -0.611  14.449 -14.690  1.00 30.00
ATOM   1553  N   GLN A 202       0.210  11.079 -10.867  1.00110.00
ATOM   1554  CA  GLN A 202       1.579  10.932 -10.374  1.00110.00
ATOM   1555  C   GLN A 202       2.538  11.301 -11.518  1.00110.00
ATOM   1556  O   GLN A 202       2.316  10.924 -12.670  1.00110.00
ATOM   1557  CB  GLN A 202       1.798   9.464  -9.927  1.00110.00
ATOM   1558  CG  GLN A 202       3.216   9.041  -9.455  1.00110.00
ATOM   1559  CD  GLN A 202       3.840   9.894  -8.339  1.00110.00
ATOM   1560  OE1 GLN A 202       4.034  11.098  -8.487  1.00110.00
ATOM   1561  NE2 GLN A 202       4.200   9.276  -7.215  1.00110.00
ATOM   1562  N   THR A 203       3.587  12.062 -11.181  1.00110.00
ATOM   1563  CA  THR A 203       4.545  12.677 -12.102  1.00110.00
ATOM   1564  C   THR A 203       6.006  12.326 -11.757  1.00110.00
ATOM   1565  O   THR A 203       6.900  12.641 -12.542  1.00110.00
ATOM   1566  CB  THR A 203       4.273  14.200 -12.195  1.00110.00
ATOM   1567  OG1 THR A 203       4.379  14.811 -10.922  1.00110.00
ATOM   1568  CG2 THR A 203       2.909  14.556 -12.813  1.00110.00
ATOM   1569  N   ARG A 204       6.244  11.650 -10.618  1.00110.00
ATOM   1570  CA  ARG A 204       7.537  11.124 -10.188  1.00110.00
ATOM   1571  C   ARG A 204       7.628   9.645 -10.601  1.00110.00
ATOM   1572  O   ARG A 204       6.703   8.866 -10.361  1.00110.00
ATOM   1573  CB  ARG A 204       7.613  11.275  -8.652  1.00110.00
ATOM   1574  CG  ARG A 204       8.882  10.704  -7.992  1.00110.00
ATOM   1575  CD  ARG A 204       9.099  11.245  -6.568  1.00110.00
ATOM   1576  NE  ARG A 204       9.508  10.189  -5.634  1.00110.00
ATOM   1577  CZ  ARG A 204      10.746   9.713  -5.432  1.00110.00
ATOM   1578  NH1 ARG A 204      11.798  10.182  -6.119  1.00110.00
ATOM   1579  NH2 ARG A 204      10.925   8.740  -4.530  1.00110.00
ATOM   1580  N   ASP A 205       8.758   9.274 -11.224  1.00110.00
ATOM   1581  CA  ASP A 205       9.051   7.973 -11.843  1.00110.00
ATOM   1582  C   ASP A 205       9.244   6.815 -10.836  1.00110.00
ATOM   1583  O   ASP A 205       9.310   5.659 -11.257  1.00110.00
ATOM   1584  CB  ASP A 205      10.319   8.123 -12.724  1.00110.00
ATOM   1585  CG  ASP A 205      11.625   8.352 -11.949  1.00110.00
ATOM   1586  OD1 ASP A 205      12.150   7.357 -11.405  1.00110.00
ATOM   1587  OD2 ASP A 205      12.063   9.524 -11.906  1.00110.00
ATOM   1588  N   ALA A 206       9.286   7.101  -9.521  1.00110.00
ATOM   1589  CA  ALA A 206       9.274   6.111  -8.441  1.00110.00
ATOM   1590  C   ALA A 206       7.881   5.471  -8.243  1.00110.00
ATOM   1591  O   ALA A 206       7.780   4.424  -7.605  1.00110.00
ATOM   1592  CB  ALA A 206       9.690   6.811  -7.140  1.00110.00
ATOM   1593  N   GLY A 207       6.836   6.075  -8.831  1.00110.00
ATOM   1594  CA  GLY A 207       5.487   5.545  -8.977  1.00110.00
ATOM   1595  C   GLY A 207       5.132   5.386 -10.458  1.00110.00
ATOM   1596  O   GLY A 207       6.000   5.469 -11.330  1.00110.00
ATOM   1597  N   SER A 208       3.840   5.156 -10.742  1.00110.00
ATOM   1598  CA  SER A 208       3.305   4.940 -12.089  1.00110.00
ATOM   1599  C   SER A 208       2.986   6.283 -12.774  1.00110.00
ATOM   1600  O   SER A 208       1.830   6.616 -13.038  1.00110.00
ATOM   1601  CB  SER A 208       2.044   4.060 -11.973  1.00110.00
ATOM   1602  OG  SER A 208       2.448   2.725 -11.752  1.00110.00
ATOM   1603  N   ALA A 209       4.052   7.041 -13.075  1.00110.00
ATOM   1604  CA  ALA A 209       4.063   8.233 -13.917  1.00110.00
ATOM   1605  C   ALA A 209       4.451   7.846 -15.353  1.00110.00
ATOM   1606  O   ALA A 209       5.059   6.798 -15.582  1.00110.00
ATOM   1607  CB  ALA A 209       5.156   9.175 -13.388  1.00110.00
ATOM   1608  N   ALA A 210       4.113   8.714 -16.319  1.00110.00
ATOM   1609  CA  ALA A 210       4.411   8.544 -17.741  1.00110.00
ATOM   1610  C   ALA A 210       5.909   8.717 -18.031  1.00110.00
ATOM   1611  O   ALA A 210       6.555   9.618 -17.493  1.00110.00
ATOM   1612  CB  ALA A 210       3.639   9.608 -18.539  1.00110.00
ATOM   1613  N   SER A 211       6.434   7.871 -18.930  1.00110.00
ATOM   1614  CA  SER A 211       7.799   7.899 -19.463  1.00110.00
ATOM   1615  C   SER A 211       7.904   8.792 -20.726  1.00110.00
ATOM   1616  O   SER A 211       8.749   8.556 -21.590  1.00110.00
ATOM   1617  CB  SER A 211       8.203   6.436 -19.767  1.00110.00
ATOM   1618  OG  SER A 211       9.570   6.173 -19.505  1.00110.00
ATOM   1619  N   GLY A 212       7.045   9.819 -20.814  1.00110.00
ATOM   1620  CA  GLY A 212       6.854  10.716 -21.944  1.00110.00
ATOM   1621  C   GLY A 212       5.383  10.662 -22.351  1.00110.00
ATOM   1622  O   GLY A 212       4.934   9.657 -22.901  1.00110.00
ATOM   1623  N   GLY A 213       4.643  11.741 -22.059  1.00110.00
ATOM   1624  CA  GLY A 213       3.217  11.885 -22.325  1.00110.00
ATOM   1625  C   GLY A 213       2.432  12.109 -21.031  1.00110.00
ATOM   1626  O   GLY A 213       1.519  11.340 -20.737  1.00110.00
ATOM   1627  N   ARG A 214       2.797  13.139 -20.247  1.00 30.00
ATOM   1628  CA  ARG A 214       2.190  13.479 -18.955  1.00 30.00
ATOM   1629  C   ARG A 214       0.726  13.945 -19.090  1.00 30.00
ATOM   1630  O   ARG A 214      -0.121  13.515 -18.306  1.00 30.00
ATOM   1631  CB  ARG A 214       3.060  14.562 -18.273  1.00110.00
ATOM   1632  CG  ARG A 214       2.481  15.137 -16.964  1.00110.00
ATOM   1633  CD  ARG A 214       2.901  16.590 -16.705  1.00110.00
ATOM   1634  NE  ARG A 214       4.365  16.707 -16.621  1.00110.00
ATOM   1635  CZ  ARG A 214       5.062  17.241 -15.602  1.00110.00
ATOM   1636  NH1 ARG A 214       4.446  17.769 -14.535  1.00110.00
ATOM   1637  NH2 ARG A 214       6.400  17.241 -15.653  1.00110.00
ATOM   1638  N   ARG A 215       0.427  14.796 -20.087  1.00 30.00
ATOM   1639  CA  ARG A 215      -0.927  15.273 -20.385  1.00 30.00
ATOM   1640  C   ARG A 215      -1.763  14.217 -21.133  1.00 30.00
ATOM   1641  O   ARG A 215      -2.988  14.234 -21.022  1.00 30.00
ATOM   1642  CB  ARG A 215      -0.841  16.542 -21.258  1.00 30.00
ATOM   1643  CG  ARG A 215      -0.355  17.778 -20.485  1.00110.00
ATOM   1644  CD  ARG A 215      -0.320  19.045 -21.353  1.00110.00
ATOM   1645  NE  ARG A 215       0.831  19.058 -22.267  1.00110.00
ATOM   1646  CZ  ARG A 215       1.089  20.009 -23.183  1.00110.00
ATOM   1647  NH1 ARG A 215       0.247  21.030 -23.394  1.00110.00
ATOM   1648  NH2 ARG A 215       2.218  19.936 -23.898  1.00110.00
ATOM   1649  N   ALA A 216      -1.118  13.279 -21.846  1.00 30.00
ATOM   1650  CA  ALA A 216      -1.764  12.153 -22.521  1.00 30.00
ATOM   1651  C   ALA A 216      -2.174  11.044 -21.535  1.00 30.00
ATOM   1652  O   ALA A 216      -3.204  10.405 -21.744  1.00 30.00
ATOM   1653  CB  ALA A 216      -0.773  11.571 -23.533  1.00 30.00
ATOM   1654  N   GLN A 217      -1.420  10.863 -20.434  1.00 30.00
ATOM   1655  CA  GLN A 217      -1.760   9.988 -19.309  1.00 30.00
ATOM   1656  C   GLN A 217      -2.947  10.558 -18.511  1.00 30.00
ATOM   1657  O   GLN A 217      -3.790   9.792 -18.049  1.00 30.00
ATOM   1658  CB  GLN A 217      -0.518   9.852 -18.397  1.00 30.00
ATOM   1659  CG  GLN A 217      -0.743   9.032 -17.103  1.00 30.00
ATOM   1660  CD  GLN A 217       0.512   8.907 -16.235  1.00 30.00
ATOM   1661  OE1 GLN A 217       1.326   9.826 -16.154  1.00 30.00
ATOM   1662  NE2 GLN A 217       0.670   7.767 -15.567  1.00 30.00
ATOM   1663  N   ALA A 218      -3.031  11.896 -18.394  1.00 30.00
ATOM   1664  CA  ALA A 218      -4.130  12.617 -17.756  1.00 30.00
ATOM   1665  C   ALA A 218      -5.417  12.590 -18.602  1.00 30.00
ATOM   1666  O   ALA A 218      -6.504  12.674 -18.034  1.00 30.00
ATOM   1667  CB  ALA A 218      -3.698  14.075 -17.544  1.00 30.00
ATOM   1668  N   LEU A 219      -5.313  12.424 -19.935  1.00 30.00
ATOM   1669  CA  LEU A 219      -6.452  12.258 -20.840  1.00 30.00
ATOM   1670  C   LEU A 219      -7.034  10.840 -20.720  1.00 30.00
ATOM   1671  O   LEU A 219      -8.250  10.708 -20.611  1.00 30.00
ATOM   1672  CB  LEU A 219      -5.998  12.522 -22.293  1.00 30.00
ATOM   1673  CG  LEU A 219      -7.095  12.409 -23.383  1.00 30.00
ATOM   1674  CD1 LEU A 219      -8.345  13.262 -23.098  1.00 30.00
ATOM   1675  CD2 LEU A 219      -6.511  12.758 -24.757  1.00 30.00
ATOM   1676  N   ASP A 220      -6.182   9.798 -20.671  1.00 30.00
ATOM   1677  CA  ASP A 220      -6.577   8.404 -20.424  1.00 30.00
ATOM   1678  C   ASP A 220      -7.207   8.205 -19.034  1.00 30.00
ATOM   1679  O   ASP A 220      -8.104   7.377 -18.892  1.00 30.00
ATOM   1680  CB  ASP A 220      -5.361   7.456 -20.573  1.00 30.00
ATOM   1681  CG  ASP A 220      -4.633   7.528 -21.921  1.00 30.00
ATOM   1682  OD1 ASP A 220      -5.252   8.069 -22.863  1.00 30.00
ATOM   1683  OD2 ASP A 220      -3.464   7.087 -21.983  1.00 30.00
ATOM   1684  N   LEU A 221      -6.773   8.993 -18.034  1.00 30.00
ATOM   1685  CA  LEU A 221      -7.285   8.998 -16.665  1.00 30.00
ATOM   1686  C   LEU A 221      -8.632   9.746 -16.561  1.00 30.00
ATOM   1687  O   LEU A 221      -9.486   9.335 -15.778  1.00 30.00
ATOM   1688  CB  LEU A 221      -6.217   9.686 -15.779  1.00 30.00
ATOM   1689  CG  LEU A 221      -6.461   9.666 -14.256  1.00 30.00
ATOM   1690  CD1 LEU A 221      -6.543   8.237 -13.694  1.00 30.00
ATOM   1691  CD2 LEU A 221      -5.379  10.479 -13.528  1.00 30.00
ATOM   1692  N   ALA A 222      -8.847  10.802 -17.368  1.00 30.00
ATOM   1693  CA  ALA A 222     -10.095  11.570 -17.434  1.00 30.00
ATOM   1694  C   ALA A 222     -11.202  10.808 -18.184  1.00 30.00
ATOM   1695  O   ALA A 222     -12.373  10.918 -17.815  1.00 30.00
ATOM   1696  CB  ALA A 222      -9.830  12.885 -18.184  1.00 30.00
ATOM   1697  N   LEU A 223     -10.827  10.003 -19.195  1.00 30.00
ATOM   1698  CA  LEU A 223     -11.709   9.093 -19.925  1.00 30.00
ATOM   1699  C   LEU A 223     -12.049   7.859 -19.069  1.00 30.00
ATOM   1700  O   LEU A 223     -13.188   7.404 -19.102  1.00 30.00
ATOM   1701  CB  LEU A 223     -11.008   8.626 -21.224  1.00 30.00
ATOM   1702  CG  LEU A 223     -10.834   9.722 -22.300  1.00 30.00
ATOM   1703  CD1 LEU A 223      -9.779   9.306 -23.339  1.00 30.00
ATOM   1704  CD2 LEU A 223     -12.154  10.069 -23.002  1.00 30.00
ATOM   1705  N   ALA A 224     -11.102   7.365 -18.248  1.00 30.00
ATOM   1706  CA  ALA A 224     -11.297   6.281 -17.278  1.00 30.00
ATOM   1707  C   ALA A 224     -12.170   6.681 -16.072  1.00 30.00
ATOM   1708  O   ALA A 224     -12.587   5.807 -15.314  1.00 30.00
ATOM   1709  CB  ALA A 224      -9.922   5.831 -16.758  1.00 30.00
ATOM   1710  N   GLY A 225     -12.494   7.976 -15.927  1.00 30.00
ATOM   1711  CA  GLY A 225     -13.327   8.518 -14.865  1.00 30.00
ATOM   1712  C   GLY A 225     -14.739   8.777 -15.386  1.00 30.00
ATOM   1713  O   GLY A 225     -15.693   8.316 -14.765  1.00 30.00
ATOM   1714  N   MET A 226     -14.887   9.445 -16.545  1.00 30.00
ATOM   1715  CA  MET A 226     -16.175   9.689 -17.211  1.00 30.00
ATOM   1716  C   MET A 226     -16.858   8.389 -17.704  1.00 30.00
ATOM   1717  O   MET A 226     -18.076   8.375 -17.875  1.00 30.00
ATOM   1718  CB  MET A 226     -15.937  10.676 -18.378  1.00 30.00
ATOM   1719  CG  MET A 226     -17.209  11.253 -19.035  1.00 30.00
ATOM   1720  SD  MET A 226     -18.387  12.106 -17.940  1.00 30.00
ATOM   1721  CE  MET A 226     -17.348  13.432 -17.273  1.00 30.00
ATOM   1722  N   ALA A 227     -16.091   7.293 -17.852  1.00 30.00
ATOM   1723  CA  ALA A 227     -16.551   5.942 -18.179  1.00 30.00
ATOM   1724  C   ALA A 227     -17.361   5.250 -17.064  1.00 30.00
ATOM   1725  O   ALA A 227     -18.085   4.301 -17.361  1.00 30.00
ATOM   1726  CB  ALA A 227     -15.321   5.080 -18.484  1.00 30.00
ATOM   1727  N   THR A 228     -17.261   5.719 -15.807  1.00 30.00
ATOM   1728  CA  THR A 228     -18.016   5.201 -14.657  1.00 30.00
ATOM   1729  C   THR A 228     -19.305   6.013 -14.393  1.00 30.00
ATOM   1730  O   THR A 228     -20.036   5.683 -13.459  1.00 30.00
ATOM   1731  CB  THR A 228     -17.123   5.230 -13.388  1.00 30.00
ATOM   1732  OG1 THR A 228     -16.837   6.549 -12.968  1.00 30.00
ATOM   1733  CG2 THR A 228     -15.816   4.434 -13.517  1.00 30.00
ATOM   1734  N   ARG A 229     -19.576   7.066 -15.192  1.00 30.00
ATOM   1735  CA  ARG A 229     -20.774   7.910 -15.183  1.00 30.00
ATOM   1736  C   ARG A 229     -20.685   9.016 -14.112  1.00 30.00
ATOM   1737  O   ARG A 229     -21.493   9.044 -13.183  1.00 30.00
ATOM   1738  CB  ARG A 229     -22.077   7.066 -15.166  1.00 30.00
ATOM   1739  CG  ARG A 229     -23.341   7.816 -15.608  1.00 30.00
ATOM   1740  CD  ARG A 229     -24.619   7.098 -15.155  1.00 30.00
ATOM   1741  NE  ARG A 229     -25.702   7.246 -16.134  1.00 30.00
ATOM   1742  CZ  ARG A 229     -26.003   6.377 -17.112  1.00 30.00
ATOM   1743  NH1 ARG A 229     -25.256   5.291 -17.345  1.00 30.00
ATOM   1744  NH2 ARG A 229     -27.075   6.607 -17.876  1.00 30.00
ATOM   1745  N   LEU A 230     -19.693   9.914 -14.231  1.00 30.00
ATOM   1746  CA  LEU A 230     -19.524  11.091 -13.369  1.00 30.00
ATOM   1747  C   LEU A 230     -20.338  12.271 -13.911  1.00 30.00
ATOM   1748  O   LEU A 230     -20.606  12.347 -15.109  1.00 30.00
ATOM   1749  CB  LEU A 230     -18.049  11.544 -13.399  1.00 30.00
ATOM   1750  CG  LEU A 230     -17.054  10.580 -12.732  1.00 30.00
ATOM   1751  CD1 LEU A 230     -15.628  11.084 -12.974  1.00 30.00
ATOM   1752  CD2 LEU A 230     -17.296  10.425 -11.226  1.00 30.00
ATOM   1753  N   ALA A 231     -20.691  13.214 -13.023  1.00 30.00
ATOM   1754  CA  ALA A 231     -21.432  14.430 -13.351  1.00 30.00
ATOM   1755  C   ALA A 231     -20.544  15.452 -14.089  1.00 30.00
ATOM   1756  O   ALA A 231     -20.917  15.926 -15.162  1.00 30.00
ATOM   1757  CB  ALA A 231     -21.938  15.044 -12.034  1.00 30.00
ATOM   1758  N   GLY A 232     -19.378  15.776 -13.509  1.00 30.00
ATOM   1759  CA  GLY A 232     -18.356  16.660 -14.060  1.00 30.00
ATOM   1760  C   GLY A 232     -16.929  16.166 -13.793  1.00 30.00
ATOM   1761  O   GLY A 232     -16.731  15.070 -13.268  1.00 30.00
ATOM   1762  N   LEU A 233     -15.942  17.014 -14.131  1.00 30.00
ATOM   1763  CA  LEU A 233     -14.514  16.866 -13.825  1.00 30.00
ATOM   1764  C   LEU A 233     -13.920  18.210 -13.383  1.00 30.00
ATOM   1765  O   LEU A 233     -14.285  19.251 -13.928  1.00 30.00
ATOM   1766  CB  LEU A 233     -13.705  16.339 -15.037  1.00 30.00
ATOM   1767  CG  LEU A 233     -14.112  14.977 -15.634  1.00 30.00
ATOM   1768  CD1 LEU A 233     -13.346  14.725 -16.941  1.00 30.00
ATOM   1769  CD2 LEU A 233     -13.858  13.824 -14.658  1.00 30.00
ATOM   1770  N   PHE A 234     -12.928  18.163 -12.479  1.00 30.00
ATOM   1771  CA  PHE A 234     -11.925  19.206 -12.270  1.00 30.00
ATOM   1772  C   PHE A 234     -10.765  18.924 -13.243  1.00 30.00
ATOM   1773  O   PHE A 234     -10.107  17.885 -13.147  1.00 30.00
ATOM   1774  CB  PHE A 234     -11.387  19.137 -10.824  1.00 30.00
ATOM   1775  CG  PHE A 234     -12.149  19.919  -9.773  1.00 30.00
ATOM   1776  CD1 PHE A 234     -12.882  19.235  -8.781  1.00 30.00
ATOM   1777  CD2 PHE A 234     -12.079  21.326  -9.743  1.00 30.00
ATOM   1778  CE1 PHE A 234     -13.528  19.953  -7.757  1.00 30.00
ATOM   1779  CE2 PHE A 234     -12.747  22.041  -8.730  1.00 30.00
ATOM   1780  CZ  PHE A 234     -13.466  21.358  -7.732  1.00 30.00
ATOM   1781  N   LEU A 235     -10.541  19.852 -14.187  1.00 30.00
ATOM   1782  CA  LEU A 235      -9.489  19.805 -15.204  1.00 30.00
ATOM   1783  C   LEU A 235      -9.037  21.242 -15.523  1.00 30.00
ATOM   1784  O   LEU A 235      -9.198  21.737 -16.639  1.00 30.00
ATOM   1785  CB  LEU A 235      -9.918  18.914 -16.403  1.00 30.00
ATOM   1786  CG  LEU A 235      -8.820  17.968 -16.934  1.00 30.00
ATOM   1787  CD1 LEU A 235      -9.415  16.941 -17.912  1.00 30.00
ATOM   1788  CD2 LEU A 235      -7.646  18.718 -17.585  1.00 30.00
ATOM   1789  N   GLU A 236      -8.493  21.910 -14.495  1.00 30.00
ATOM   1790  CA  GLU A 236      -8.043  23.301 -14.453  1.00 30.00
ATOM   1791  C   GLU A 236      -6.620  23.453 -15.024  1.00 30.00
ATOM   1792  O   GLU A 236      -5.927  22.460 -15.255  1.00 30.00
ATOM   1793  CB  GLU A 236      -8.026  23.797 -12.974  1.00 30.00
ATOM   1794  CG  GLU A 236      -8.906  23.031 -11.952  1.00 30.00
ATOM   1795  CD  GLU A 236      -8.124  21.985 -11.140  1.00 30.00
ATOM   1796  OE1 GLU A 236      -8.136  22.109  -9.896  1.00 30.00
ATOM   1797  OE2 GLU A 236      -7.514  21.089 -11.764  1.00 30.00
ATOM   1798  N   SER A 237      -6.175  24.709 -15.220  1.00110.00
ATOM   1799  CA  SER A 237      -4.806  25.050 -15.610  1.00110.00
ATOM   1800  C   SER A 237      -3.912  24.933 -14.360  1.00110.00
ATOM   1801  O   SER A 237      -3.846  25.838 -13.526  1.00110.00
ATOM   1802  CB  SER A 237      -4.780  26.481 -16.188  1.00110.00
ATOM   1803  OG  SER A 237      -3.518  26.788 -16.748  1.00110.00
ATOM   1804  N   HIS A 238      -3.275  23.761 -14.233  1.00110.00
ATOM   1805  CA  HIS A 238      -2.488  23.297 -13.094  1.00110.00
ATOM   1806  C   HIS A 238      -1.235  24.137 -12.737  1.00110.00
ATOM   1807  O   HIS A 238      -1.048  24.375 -11.542  1.00110.00
ATOM   1808  CB  HIS A 238      -2.157  21.807 -13.335  1.00110.00
ATOM   1809  CG  HIS A 238      -0.895  21.291 -12.689  1.00110.00
ATOM   1810  ND1 HIS A 238       0.224  20.909 -13.412  1.00110.00
ATOM   1811  CD2 HIS A 238      -0.563  21.101 -11.366  1.00110.00
ATOM   1812  CE1 HIS A 238       1.142  20.507 -12.528  1.00110.00
ATOM   1813  NE2 HIS A 238       0.735  20.597 -11.268  1.00110.00
ATOM   1814  N   PRO A 239      -0.367  24.581 -13.684  1.00110.00
ATOM   1815  CA  PRO A 239       0.891  25.262 -13.335  1.00110.00
ATOM   1816  C   PRO A 239       0.712  26.757 -13.006  1.00110.00
ATOM   1817  O   PRO A 239      -0.256  27.400 -13.413  1.00110.00
ATOM   1818  CB  PRO A 239       1.780  25.082 -14.573  1.00110.00
ATOM   1819  CG  PRO A 239       0.838  25.295 -15.742  1.00110.00
ATOM   1820  CD  PRO A 239      -0.415  24.509 -15.353  1.00110.00
ATOM   1821  N   ASP A 240       1.695  27.283 -12.263  1.00110.00
ATOM   1822  CA  ASP A 240       1.844  28.658 -11.777  1.00110.00
ATOM   1823  C   ASP A 240       3.367  28.890 -11.537  1.00110.00
ATOM   1824  O   ASP A 240       4.129  27.922 -11.619  1.00110.00
ATOM   1825  CB  ASP A 240       0.892  28.848 -10.559  1.00110.00
ATOM   1826  CG  ASP A 240       1.357  28.172  -9.268  1.00110.00
ATOM   1827  OD1 ASP A 240       1.973  28.875  -8.436  1.00110.00
ATOM   1828  OD2 ASP A 240       1.100  26.957  -9.124  1.00110.00
ATOM   1829  N   PRO A 241       3.864  30.117 -11.241  1.00110.00
ATOM   1830  CA  PRO A 241       3.137  31.380 -11.044  1.00110.00
ATOM   1831  C   PRO A 241       2.688  32.024 -12.366  1.00110.00
ATOM   1832  O   PRO A 241       3.493  32.233 -13.274  1.00110.00
ATOM   1833  CB  PRO A 241       4.132  32.290 -10.305  1.00110.00
ATOM   1834  CG  PRO A 241       5.470  32.057 -10.986  1.00110.00
ATOM   1835  CD  PRO A 241       5.469  30.571 -11.323  1.00110.00
ATOM   1836  N   LYS A 242       1.391  32.365 -12.436  1.00110.00
ATOM   1837  CA  LYS A 242       0.702  32.987 -13.569  1.00110.00
ATOM   1838  C   LYS A 242       1.052  34.474 -13.754  1.00110.00
ATOM   1839  O   LYS A 242       0.953  34.976 -14.874  1.00110.00
ATOM   1840  CB  LYS A 242      -0.821  32.863 -13.330  1.00110.00
ATOM   1841  CG  LYS A 242      -1.373  31.448 -13.580  1.00110.00
ATOM   1842  CD  LYS A 242      -1.721  31.200 -15.056  1.00110.00
ATOM   1843  CE  LYS A 242      -2.158  29.754 -15.325  1.00110.00
ATOM   1844  NZ  LYS A 242      -2.511  29.557 -16.740  1.00110.00
ATOM   1845  N   LEU A 243       1.473  35.175 -12.686  1.00110.00
ATOM   1846  CA  LEU A 243       1.890  36.582 -12.715  1.00110.00
ATOM   1847  C   LEU A 243       3.318  36.750 -13.280  1.00110.00
ATOM   1848  O   LEU A 243       3.673  37.846 -13.714  1.00110.00
ATOM   1849  CB  LEU A 243       1.795  37.127 -11.270  1.00110.00
ATOM   1850  CG  LEU A 243       0.660  38.132 -10.962  1.00110.00
ATOM   1851  CD1 LEU A 243       0.839  38.833  -9.605  1.00110.00
ATOM   1852  CD2 LEU A 243       0.561  39.176 -12.086  1.00110.00
ATOM   1853  N   ALA A 244       4.104  35.660 -13.350  1.00110.00
ATOM   1854  CA  ALA A 244       5.379  35.568 -14.066  1.00110.00
ATOM   1855  C   ALA A 244       5.179  35.019 -15.499  1.00110.00
ATOM   1856  O   ALA A 244       6.121  34.484 -16.085  1.00110.00
ATOM   1857  CB  ALA A 244       6.286  34.598 -13.290  1.00110.00
ATOM   1858  N   LYS A 245       3.953  35.138 -16.045  1.00110.00
ATOM   1859  CA  LYS A 245       3.471  34.712 -17.360  1.00110.00
ATOM   1860  C   LYS A 245       2.909  33.286 -17.327  1.00110.00
ATOM   1861  O   LYS A 245       1.705  33.098 -17.496  1.00110.00
ATOM   1862  CB  LYS A 245       4.440  35.031 -18.526  1.00110.00
ATOM   1863  CG  LYS A 245       3.830  34.865 -19.928  1.00110.00
ATOM   1864  CD  LYS A 245       4.783  35.361 -21.024  1.00110.00
ATOM   1865  CE  LYS A 245       4.244  35.131 -22.441  1.00110.00
ATOM   1866  NZ  LYS A 245       5.121  35.762 -23.438  1.00110.00
ATOM   1867  N   CYS A 246       3.799  32.297 -17.135  1.00110.00
ATOM   1868  CA  CYS A 246       3.555  30.850 -17.085  1.00110.00
ATOM   1869  C   CYS A 246       3.427  30.238 -18.486  1.00110.00
ATOM   1870  O   CYS A 246       4.199  29.349 -18.844  1.00110.00
ATOM   1871  CB  CYS A 246       2.402  30.457 -16.131  1.00110.00
ATOM   1872  SG  CYS A 246       2.283  28.658 -15.935  1.00110.00
ATOM   1873  N   ASP A 247       2.440  30.715 -19.259  1.00110.00
ATOM   1874  CA  ASP A 247       1.998  30.152 -20.531  1.00110.00
ATOM   1875  C   ASP A 247       1.669  31.256 -21.544  1.00110.00
ATOM   1876  O   ASP A 247       1.490  32.422 -21.185  1.00110.00
ATOM   1877  CB  ASP A 247       0.863  29.126 -20.292  1.00110.00
ATOM   1878  CG  ASP A 247      -0.397  29.687 -19.625  1.00110.00
ATOM   1879  OD1 ASP A 247      -0.904  30.715 -20.127  1.00110.00
ATOM   1880  OD2 ASP A 247      -0.824  29.088 -18.614  1.00110.00
ATOM   1881  N   GLY A 248       1.621  30.859 -22.823  1.00110.00
ATOM   1882  CA  GLY A 248       1.423  31.722 -23.984  1.00110.00
ATOM   1883  C   GLY A 248       2.607  31.629 -24.960  1.00110.00
ATOM   1884  O   GLY A 248       3.478  30.772 -24.786  1.00110.00
ATOM   1885  N   PRO A 249       2.659  32.499 -25.995  1.00110.00
ATOM   1886  CA  PRO A 249       3.737  32.513 -26.994  1.00110.00
ATOM   1887  C   PRO A 249       5.010  33.143 -26.401  1.00110.00
ATOM   1888  O   PRO A 249       4.984  34.297 -25.977  1.00110.00
ATOM   1889  CB  PRO A 249       3.170  33.347 -28.154  1.00110.00
ATOM   1890  CG  PRO A 249       1.710  32.930 -28.261  1.00110.00
ATOM   1891  CD  PRO A 249       1.299  32.607 -26.823  1.00110.00
ATOM   1892  N   SER A 250       6.089  32.346 -26.343  1.00110.00
ATOM   1893  CA  SER A 250       7.387  32.603 -25.701  1.00110.00
ATOM   1894  C   SER A 250       7.462  32.117 -24.237  1.00110.00
ATOM   1895  O   SER A 250       8.389  32.471 -23.509  1.00110.00
ATOM   1896  CB  SER A 250       8.021  33.979 -26.035  1.00110.00
ATOM   1897  OG  SER A 250       7.786  34.975 -25.057  1.00110.00
ATOM   1898  N   ALA A 251       6.498  31.275 -23.831  1.00110.00
ATOM   1899  CA  ALA A 251       6.412  30.569 -22.556  1.00110.00
ATOM   1900  C   ALA A 251       5.979  29.116 -22.824  1.00110.00
ATOM   1901  O   ALA A 251       6.264  28.590 -23.902  1.00110.00
ATOM   1902  CB  ALA A 251       5.527  31.371 -21.587  1.00110.00
ATOM   1903  N   LEU A 252       5.318  28.447 -21.862  1.00110.00
ATOM   1904  CA  LEU A 252       4.845  27.066 -22.012  1.00110.00
ATOM   1905  C   LEU A 252       3.602  27.029 -22.932  1.00110.00
ATOM   1906  O   LEU A 252       2.638  27.742 -22.653  1.00110.00
ATOM   1907  CB  LEU A 252       4.440  26.499 -20.629  1.00110.00
ATOM   1908  CG  LEU A 252       4.774  25.008 -20.400  1.00110.00
ATOM   1909  CD1 LEU A 252       4.425  24.595 -18.960  1.00110.00
ATOM   1910  CD2 LEU A 252       4.062  24.085 -21.404  1.00110.00
ATOM   1911  N   PRO A 253       3.583  26.220 -24.017  1.00110.00
ATOM   1912  CA  PRO A 253       2.421  26.107 -24.910  1.00110.00
ATOM   1913  C   PRO A 253       1.348  25.194 -24.282  1.00110.00
ATOM   1914  O   PRO A 253       1.453  23.967 -24.329  1.00110.00
ATOM   1915  CB  PRO A 253       3.002  25.516 -26.205  1.00110.00
ATOM   1916  CG  PRO A 253       4.119  24.593 -25.743  1.00110.00
ATOM   1917  CD  PRO A 253       4.735  25.320 -24.547  1.00110.00
ATOM   1918  N   LEU A 254       0.320  25.819 -23.686  1.00110.00
ATOM   1919  CA  LEU A 254      -0.768  25.179 -22.938  1.00110.00
ATOM   1920  C   LEU A 254      -2.152  25.629 -23.444  1.00110.00
ATOM   1921  O   LEU A 254      -3.139  25.534 -22.716  1.00110.00
ATOM   1922  CB  LEU A 254      -0.567  25.363 -21.411  1.00110.00
ATOM   1923  CG  LEU A 254       0.722  24.744 -20.820  1.00110.00
ATOM   1924  CD1 LEU A 254       0.926  25.194 -19.368  1.00110.00
ATOM   1925  CD2 LEU A 254       0.727  23.208 -20.888  1.00110.00
ATOM   1926  N   HIS A 255      -2.227  26.089 -24.706  1.00 30.00
ATOM   1927  CA  HIS A 255      -3.452  26.500 -25.395  1.00 30.00
ATOM   1928  C   HIS A 255      -4.272  25.296 -25.913  1.00 30.00
ATOM   1929  O   HIS A 255      -5.431  25.472 -26.285  1.00 30.00
ATOM   1930  CB  HIS A 255      -3.040  27.401 -26.583  1.00 30.00
ATOM   1931  CG  HIS A 255      -4.053  28.447 -26.993  1.00 30.00
ATOM   1932  ND1 HIS A 255      -3.723  29.778 -27.191  1.00 30.00
ATOM   1933  CD2 HIS A 255      -5.395  28.350 -27.288  1.00 30.00
ATOM   1934  CE1 HIS A 255      -4.836  30.404 -27.584  1.00 30.00
ATOM   1935  NE2 HIS A 255      -5.888  29.601 -27.666  1.00 30.00
ATOM   1936  N   LEU A 256      -3.707  24.074 -25.918  1.00 30.00
ATOM   1937  CA  LEU A 256      -4.416  22.857 -26.307  1.00 30.00
ATOM   1938  C   LEU A 256      -5.251  22.386 -25.102  1.00 30.00
ATOM   1939  O   LEU A 256      -4.710  22.030 -24.054  1.00 30.00
ATOM   1940  CB  LEU A 256      -3.386  21.778 -26.723  1.00 30.00
ATOM   1941  CG  LEU A 256      -4.021  20.542 -27.404  1.00 30.00
ATOM   1942  CD1 LEU A 256      -4.454  20.847 -28.850  1.00 30.00
ATOM   1943  CD2 LEU A 256      -3.066  19.341 -27.396  1.00 30.00
ATOM   1944  N   LEU A 257      -6.579  22.428 -25.272  1.00 30.00
ATOM   1945  CA  LEU A 257      -7.600  22.125 -24.270  1.00 30.00
ATOM   1946  C   LEU A 257      -8.813  21.476 -24.946  1.00 30.00
ATOM   1947  O   LEU A 257      -9.313  20.460 -24.468  1.00 30.00
ATOM   1948  CB  LEU A 257      -7.924  23.395 -23.446  1.00 30.00
ATOM   1949  CG  LEU A 257      -9.061  23.262 -22.406  1.00 30.00
ATOM   1950  CD1 LEU A 257      -8.709  22.297 -21.261  1.00 30.00
ATOM   1951  CD2 LEU A 257      -9.451  24.642 -21.859  1.00 30.00
ATOM   1952  N   GLU A 258      -9.257  22.049 -26.077  1.00 30.00
ATOM   1953  CA  GLU A 258     -10.354  21.589 -26.931  1.00 30.00
ATOM   1954  C   GLU A 258     -10.184  20.137 -27.419  1.00 30.00
ATOM   1955  O   GLU A 258     -11.153  19.381 -27.450  1.00 30.00
ATOM   1956  CB  GLU A 258     -10.471  22.588 -28.102  1.00 30.00
ATOM   1957  CG  GLU A 258      -9.360  22.523 -29.173  1.00 30.00
ATOM   1958  CD  GLU A 258      -8.023  23.079 -28.676  1.00 30.00
ATOM   1959  OE1 GLU A 258      -8.020  23.787 -27.644  1.00 30.00
ATOM   1960  OE2 GLU A 258      -7.009  22.803 -29.350  1.00 30.00
ATOM   1961  N   ASP A 259      -8.936  19.759 -27.746  1.00 30.00
ATOM   1962  CA  ASP A 259      -8.497  18.444 -28.222  1.00 30.00
ATOM   1963  C   ASP A 259      -8.554  17.341 -27.142  1.00 30.00
ATOM   1964  O   ASP A 259      -8.478  16.161 -27.480  1.00 30.00
ATOM   1965  CB  ASP A 259      -7.040  18.605 -28.738  1.00 30.00
ATOM   1966  CG  ASP A 259      -6.817  18.158 -30.187  1.00 30.00
ATOM   1967  OD1 ASP A 259      -7.717  17.464 -30.709  1.00 30.00
ATOM   1968  OD2 ASP A 259      -5.769  18.521 -30.763  1.00 30.00
ATOM   1969  N   PHE A 260      -8.702  17.715 -25.860  1.00 30.00
ATOM   1970  CA  PHE A 260      -8.871  16.809 -24.724  1.00 30.00
ATOM   1971  C   PHE A 260     -10.357  16.717 -24.338  1.00 30.00
ATOM   1972  O   PHE A 260     -10.847  15.620 -24.071  1.00 30.00
ATOM   1973  CB  PHE A 260      -8.108  17.378 -23.505  1.00 30.00
ATOM   1974  CG  PHE A 260      -6.600  17.454 -23.669  1.00 30.00
ATOM   1975  CD1 PHE A 260      -5.782  16.412 -23.189  1.00 30.00
ATOM   1976  CD2 PHE A 260      -6.006  18.575 -24.285  1.00 30.00
ATOM   1977  CE1 PHE A 260      -4.382  16.486 -23.326  1.00 30.00
ATOM   1978  CE2 PHE A 260      -4.606  18.658 -24.402  1.00 30.00
ATOM   1979  CZ  PHE A 260      -3.793  17.615 -23.923  1.00 30.00
ATOM   1980  N   LEU A 261     -11.073  17.858 -24.313  1.00 30.00
ATOM   1981  CA  LEU A 261     -12.455  17.972 -23.840  1.00 30.00
ATOM   1982  C   LEU A 261     -13.484  17.381 -24.816  1.00 30.00
ATOM   1983  O   LEU A 261     -14.520  16.903 -24.358  1.00 30.00
ATOM   1984  CB  LEU A 261     -12.813  19.459 -23.644  1.00 30.00
ATOM   1985  CG  LEU A 261     -12.092  20.197 -22.498  1.00 30.00
ATOM   1986  CD1 LEU A 261     -12.489  21.676 -22.533  1.00 30.00
ATOM   1987  CD2 LEU A 261     -12.380  19.609 -21.110  1.00 30.00
ATOM   1988  N   ILE A 262     -13.210  17.389 -26.133  1.00 30.00
ATOM   1989  CA  ILE A 262     -14.079  16.816 -27.169  1.00 30.00
ATOM   1990  C   ILE A 262     -14.103  15.271 -27.117  1.00 30.00
ATOM   1991  O   ILE A 262     -15.091  14.665 -27.527  1.00 30.00
ATOM   1992  CB  ILE A 262     -13.613  17.332 -28.562  1.00 30.00
ATOM   1993  CG1 ILE A 262     -14.619  16.958 -29.676  1.00 30.00
ATOM   1994  CG2 ILE A 262     -12.178  16.899 -28.938  1.00 30.00
ATOM   1995  CD1 ILE A 262     -16.071  17.338 -29.360  1.00 30.00
ATOM   1996  N   ARG A 263     -13.040  14.646 -26.580  1.00 30.00
ATOM   1997  CA  ARG A 263     -12.885  13.199 -26.429  1.00 30.00
ATOM   1998  C   ARG A 263     -13.678  12.706 -25.206  1.00 30.00
ATOM   1999  O   ARG A 263     -14.288  11.639 -25.257  1.00 30.00
ATOM   2000  CB  ARG A 263     -11.388  12.861 -26.200  1.00 30.00
ATOM   2001  CG  ARG A 263     -10.389  13.618 -27.100  1.00 30.00
ATOM   2002  CD  ARG A 263     -10.503  13.302 -28.597  1.00 30.00
ATOM   2003  NE  ARG A 263      -9.748  14.269 -29.410  1.00 30.00
ATOM   2004  CZ  ARG A 263      -9.937  14.522 -30.717  1.00 30.00
ATOM   2005  NH1 ARG A 263     -10.854  13.867 -31.441  1.00 30.00
ATOM   2006  NH2 ARG A 263      -9.191  15.454 -31.319  1.00 30.00
ATOM   2007  N   ILE A 264     -13.691  13.509 -24.125  1.00 30.00
ATOM   2008  CA  ILE A 264     -14.435  13.273 -22.888  1.00 30.00
ATOM   2009  C   ILE A 264     -15.933  13.559 -23.115  1.00 30.00
ATOM   2010  O   ILE A 264     -16.763  12.854 -22.547  1.00 30.00
ATOM   2011  CB  ILE A 264     -13.857  14.182 -21.760  1.00 30.00
ATOM   2012  CG1 ILE A 264     -12.363  13.870 -21.480  1.00 30.00
ATOM   2013  CG2 ILE A 264     -14.658  14.087 -20.441  1.00 30.00
ATOM   2014  CD1 ILE A 264     -11.624  14.980 -20.718  1.00 30.00
ATOM   2015  N   LYS A 265     -16.277  14.550 -23.960  1.00 30.00
ATOM   2016  CA  LYS A 265     -17.653  14.907 -24.306  1.00 30.00
ATOM   2017  C   LYS A 265     -18.297  13.885 -25.271  1.00 30.00
ATOM   2018  O   LYS A 265     -19.514  13.702 -25.231  1.00 30.00
ATOM   2019  CB  LYS A 265     -17.672  16.329 -24.921  1.00 30.00
ATOM   2020  CG  LYS A 265     -18.554  17.367 -24.188  1.00 30.00
ATOM   2021  CD  LYS A 265     -19.272  18.356 -25.125  1.00 30.00
ATOM   2022  CE  LYS A 265     -20.255  17.670 -26.080  1.00 30.00
ATOM   2023  NZ  LYS A 265     -21.244  18.633 -26.591  1.00 30.00
ATOM   2024  N   ALA A 266     -17.491  13.185 -26.090  1.00 30.00
ATOM   2025  CA  ALA A 266     -17.936  12.100 -26.968  1.00 30.00
ATOM   2026  C   ALA A 266     -18.169  10.793 -26.188  1.00 30.00
ATOM   2027  O   ALA A 266     -19.044  10.013 -26.562  1.00 30.00
ATOM   2028  CB  ALA A 266     -16.845  11.845 -28.021  1.00 30.00
ATOM   2029  N   LEU A 267     -17.421  10.572 -25.091  1.00 30.00
ATOM   2030  CA  LEU A 267     -17.587   9.436 -24.186  1.00 30.00
ATOM   2031  C   LEU A 267     -18.735   9.683 -23.189  1.00 30.00
ATOM   2032  O   LEU A 267     -19.419   8.735 -22.813  1.00 30.00
ATOM   2033  CB  LEU A 267     -16.261   9.229 -23.419  1.00 30.00
ATOM   2034  CG  LEU A 267     -16.234   8.025 -22.449  1.00 30.00
ATOM   2035  CD1 LEU A 267     -16.483   6.682 -23.152  1.00 30.00
ATOM   2036  CD2 LEU A 267     -14.910   7.973 -21.686  1.00 30.00
ATOM   2037  N   ASP A 268     -18.978  10.946 -22.798  1.00 30.00
ATOM   2038  CA  ASP A 268     -20.106  11.408 -21.983  1.00 30.00
ATOM   2039  C   ASP A 268     -21.454  11.077 -22.654  1.00 30.00
ATOM   2040  O   ASP A 268     -22.354  10.548 -22.005  1.00 30.00
ATOM   2041  CB  ASP A 268     -19.899  12.921 -21.711  1.00 30.00
ATOM   2042  CG  ASP A 268     -21.126  13.731 -21.287  1.00 30.00
ATOM   2043  OD1 ASP A 268     -21.532  13.552 -20.122  1.00 30.00
ATOM   2044  OD2 ASP A 268     -21.612  14.546 -22.102  1.00 30.00
ATOM   2045  N   ASP A 269     -21.542  11.346 -23.968  1.00 30.00
ATOM   2046  CA  ASP A 269     -22.668  11.052 -24.852  1.00 30.00
ATOM   2047  C   ASP A 269     -22.945   9.536 -24.993  1.00 30.00
ATOM   2048  O   ASP A 269     -24.106   9.134 -25.063  1.00 30.00
ATOM   2049  CB  ASP A 269     -22.365  11.739 -26.209  1.00 30.00
ATOM   2050  CG  ASP A 269     -23.437  11.563 -27.287  1.00 30.00
ATOM   2051  OD1 ASP A 269     -24.582  11.997 -27.035  1.00 30.00
ATOM   2052  OD2 ASP A 269     -23.090  10.982 -28.338  1.00 30.00
ATOM   2053  N   LEU A 270     -21.888   8.701 -24.987  1.00 30.00
ATOM   2054  CA  LEU A 270     -21.958   7.243 -25.103  1.00 30.00
ATOM   2055  C   LEU A 270     -22.420   6.593 -23.786  1.00 30.00
ATOM   2056  O   LEU A 270     -23.345   5.783 -23.798  1.00 30.00
ATOM   2057  CB  LEU A 270     -20.552   6.719 -25.499  1.00 30.00
ATOM   2058  CG  LEU A 270     -20.449   5.193 -25.764  1.00 30.00
ATOM   2059  CD1 LEU A 270     -19.522   4.893 -26.951  1.00 30.00
ATOM   2060  CD2 LEU A 270     -19.963   4.400 -24.536  1.00 30.00
ATOM   2061  N   ILE A 271     -21.776   6.935 -22.658  1.00 30.00
ATOM   2062  CA  ILE A 271     -21.973   6.313 -21.343  1.00 30.00
ATOM   2063  C   ILE A 271     -23.329   6.680 -20.712  1.00 30.00
ATOM   2064  O   ILE A 271     -23.865   5.880 -19.947  1.00 30.00
ATOM   2065  CB  ILE A 271     -20.785   6.727 -20.425  1.00 30.00
ATOM   2066  CG1 ILE A 271     -19.449   6.127 -20.925  1.00 30.00
ATOM   2067  CG2 ILE A 271     -20.976   6.449 -18.915  1.00 30.00
ATOM   2068  CD1 ILE A 271     -19.276   4.618 -20.685  1.00 30.00
ATOM   2069  N   LYS A 272     -23.895   7.851 -21.042  1.00 30.00
ATOM   2070  CA  LYS A 272     -25.167   8.327 -20.494  1.00 30.00
ATOM   2071  C   LYS A 272     -26.352   8.051 -21.440  1.00 30.00
ATOM   2072  O   LYS A 272     -27.490   8.325 -21.062  1.00 30.00
ATOM   2073  CB  LYS A 272     -25.033   9.822 -20.141  1.00 30.00
ATOM   2074  CG  LYS A 272     -24.035  10.015 -18.980  1.00 30.00
ATOM   2075  CD  LYS A 272     -23.592  11.462 -18.753  1.00 30.00
ATOM   2076  CE  LYS A 272     -22.381  11.519 -17.811  1.00 30.00
ATOM   2077  NZ  LYS A 272     -21.881  12.890 -17.653  1.00 30.00
ATOM   2078  N   SER A 273     -26.104   7.433 -22.613  1.00 30.00
ATOM   2079  CA  SER A 273     -27.119   6.786 -23.454  1.00 30.00
ATOM   2080  C   SER A 273     -27.216   5.273 -23.146  1.00 30.00
ATOM   2081  O   SER A 273     -28.257   4.672 -23.412  1.00 30.00
ATOM   2082  CB  SER A 273     -26.787   7.027 -24.946  1.00 30.00
ATOM   2083  OG  SER A 273     -25.484   6.629 -25.327  1.00 30.00
ATOM   2084  N   GLN A 274     -26.179   4.678 -22.524  1.00 30.00
ATOM   2085  CA  GLN A 274     -26.209   3.354 -21.891  1.00 30.00
ATOM   2086  C   GLN A 274     -26.944   3.464 -20.533  1.00 30.00
ATOM   2087  O   GLN A 274     -26.964   4.551 -19.953  1.00 30.00
ATOM   2088  CB  GLN A 274     -24.755   2.889 -21.638  1.00 30.00
ATOM   2089  CG  GLN A 274     -24.036   2.396 -22.910  1.00 30.00
ATOM   2090  CD  GLN A 274     -22.555   2.064 -22.690  1.00 30.00
ATOM   2091  OE1 GLN A 274     -21.918   2.542 -21.754  1.00 30.00
ATOM   2092  NE2 GLN A 274     -21.997   1.225 -23.565  1.00 30.00
ATOM   2093  N   PRO A 275     -27.550   2.379 -20.001  1.00 30.00
ATOM   2094  CA  PRO A 275     -28.352   2.431 -18.768  1.00 30.00
ATOM   2095  C   PRO A 275     -27.492   2.573 -17.498  1.00 30.00
ATOM   2096  O   PRO A 275     -26.313   2.217 -17.491  1.00 30.00
ATOM   2097  CB  PRO A 275     -29.149   1.119 -18.771  1.00 30.00
ATOM   2098  CG  PRO A 275     -28.161   0.080 -19.272  1.00 30.00
ATOM   2099  CD  PRO A 275     -27.196   0.869 -20.160  1.00 30.00
ATOM   2100  N   ILE A 276     -28.104   3.120 -16.433  1.00 30.00
ATOM   2101  CA  ILE A 276     -27.486   3.407 -15.136  1.00 30.00
ATOM   2102  C   ILE A 276     -27.211   2.074 -14.415  1.00 30.00
ATOM   2103  O   ILE A 276     -28.146   1.371 -14.029  1.00 30.00
ATOM   2104  CB  ILE A 276     -28.441   4.319 -14.300  1.00 30.00
ATOM   2105  CG1 ILE A 276     -28.643   5.707 -14.962  1.00 30.00
ATOM   2106  CG2 ILE A 276     -27.954   4.497 -12.841  1.00 30.00
ATOM   2107  CD1 ILE A 276     -29.545   6.666 -14.171  1.00 30.00
ATOM   2108  N   LEU A 277     -25.921   1.746 -14.238  1.00 30.00
ATOM   2109  CA  LEU A 277     -25.450   0.558 -13.529  1.00 30.00
ATOM   2110  C   LEU A 277     -25.406   0.891 -12.030  1.00 30.00
ATOM   2111  O   LEU A 277     -24.653   1.765 -11.598  1.00 30.00
ATOM   2112  CB  LEU A 277     -24.026   0.198 -14.024  1.00 30.00
ATOM   2113  CG  LEU A 277     -23.951  -0.272 -15.497  1.00 30.00
ATOM   2114  CD1 LEU A 277     -22.558  -0.832 -15.828  1.00 30.00
ATOM   2115  CD2 LEU A 277     -25.033  -1.309 -15.841  1.00 30.00
ATOM   2116  N   THR A 278     -26.255   0.201 -11.257  1.00110.00
ATOM   2117  CA  THR A 278     -26.453   0.368  -9.819  1.00110.00
ATOM   2118  C   THR A 278     -26.868  -0.977  -9.206  1.00110.00
ATOM   2119  O   THR A 278     -27.640  -1.716  -9.819  1.00110.00
ATOM   2120  CB  THR A 278     -27.392   1.570  -9.530  1.00110.00
ATOM   2121  OG1 THR A 278     -26.792   2.780  -9.949  1.00110.00
ATOM   2122  CG2 THR A 278     -27.780   1.732  -8.049  1.00110.00
ATOM   2123  N   ILE A 279     -26.341  -1.278  -8.005  1.00110.00
ATOM   2124  CA  ILE A 279     -26.486  -2.516  -7.227  1.00110.00
ATOM   2125  C   ILE A 279     -27.768  -2.490  -6.373  1.00110.00
ATOM   2126  O   ILE A 279     -28.827  -2.080  -6.847  1.00110.00
ATOM   2127  CB  ILE A 279     -26.262  -3.823  -8.057  1.00110.00
ATOM   2128  CG1 ILE A 279     -27.554  -4.458  -8.627  1.00110.00
ATOM   2129  CG2 ILE A 279     -25.434  -4.884  -7.304  1.00110.00
ATOM   2130  CD1 ILE A 279     -27.403  -5.168  -9.981  1.00110.00
ATOM   2131  N   GLU A 280     -27.658  -2.958  -5.120  1.00110.00
ATOM   2132  CA  GLU A 280     -28.727  -3.059  -4.127  1.00110.00
ATOM   2133  C   GLU A 280     -28.285  -2.303  -2.866  1.00110.00
ATOM   2134  O   GLU A 280     -27.133  -2.529  -2.430  1.00110.00
ATOM   2135  CB  GLU A 280     -29.009  -4.550  -3.825  1.00110.00
ATOM   2136  CG  GLU A 280     -29.958  -5.252  -4.822  1.00110.00
ATOM   2137  CD  GLU A 280     -31.437  -5.051  -4.489  1.00110.00
ATOM   2138  OE1 GLU A 280     -31.897  -3.894  -4.620  1.00110.00
ATOM   2139  OE2 GLU A 280     -32.077  -6.048  -4.093  1.00110.00
ATOM   2140  OXT GLU A 280     -29.105  -1.507  -2.358  1.00110.00
TER
ATOM   2141  N   MET B   1       3.943  -2.653 -31.549  1.00 30.00
ATOM   2142  CA  MET B   1       4.037  -4.083 -31.893  1.00 30.00
ATOM   2143  C   MET B   1       2.703  -4.781 -31.603  1.00 30.00
ATOM   2144  O   MET B   1       2.020  -4.441 -30.636  1.00 30.00
ATOM   2145  CB  MET B   1       5.207  -4.736 -31.123  1.00 30.00
ATOM   2146  CG  MET B   1       5.340  -6.255 -31.335  1.00 30.00
ATOM   2147  SD  MET B   1       6.838  -6.969 -30.609  1.00 30.00
ATOM   2148  CE  MET B   1       6.523  -8.725 -30.933  1.00 30.00
ATOM   2149  N   ASP B   2       2.361  -5.774 -32.437  1.00 30.00
ATOM   2150  CA  ASP B   2       1.171  -6.614 -32.326  1.00 30.00
ATOM   2151  C   ASP B   2       1.570  -8.083 -32.529  1.00 30.00
ATOM   2152  O   ASP B   2       2.489  -8.390 -33.291  1.00 30.00
ATOM   2153  CB  ASP B   2       0.044  -6.113 -33.267  1.00 30.00
ATOM   2154  CG  ASP B   2       0.489  -5.732 -34.684  1.00 30.00
ATOM   2155  OD1 ASP B   2       0.479  -6.640 -35.545  1.00 30.00
ATOM   2156  OD2 ASP B   2       0.824  -4.544 -34.881  1.00 30.00
ATOM   2157  N   ILE B   3       0.869  -8.982 -31.824  1.00 30.00
ATOM   2158  CA  ILE B   3       1.078 -10.427 -31.843  1.00 30.00
ATOM   2159  C   ILE B   3      -0.045 -11.037 -32.701  1.00 30.00
ATOM   2160  O   ILE B   3      -1.223 -10.759 -32.473  1.00 30.00
ATOM   2161  CB  ILE B   3       1.005 -10.981 -30.387  1.00 30.00
ATOM   2162  CG1 ILE B   3       1.976 -10.246 -29.424  1.00 30.00
ATOM   2163  CG2 ILE B   3       1.272 -12.503 -30.344  1.00 30.00
ATOM   2164  CD1 ILE B   3       1.790 -10.624 -27.950  1.00 30.00
ATOM   2165  N   LYS B   4       0.330 -11.899 -33.659  1.00 30.00
ATOM   2166  CA  LYS B   4      -0.586 -12.708 -34.460  1.00 30.00
ATOM   2167  C   LYS B   4      -0.791 -14.042 -33.722  1.00 30.00
ATOM   2168  O   LYS B   4       0.149 -14.826 -33.578  1.00 30.00
ATOM   2169  CB  LYS B   4       0.075 -12.955 -35.835  1.00 30.00
ATOM   2170  CG  LYS B   4      -0.835 -13.655 -36.861  1.00 30.00
ATOM   2171  CD  LYS B   4      -1.714 -12.657 -37.630  1.00 30.00
ATOM   2172  CE  LYS B   4      -1.206 -12.393 -39.053  1.00 30.00
ATOM   2173  NZ  LYS B   4      -0.020 -11.520 -39.048  1.00 30.00
ATOM   2174  N   ILE B   5      -2.022 -14.274 -33.241  1.00 30.00
ATOM   2175  CA  ILE B   5      -2.428 -15.443 -32.460  1.00 30.00
ATOM   2176  C   ILE B   5      -3.411 -16.224 -33.344  1.00 30.00
ATOM   2177  O   ILE B   5      -4.614 -15.959 -33.326  1.00 30.00
ATOM   2178  CB  ILE B   5      -3.050 -14.990 -31.103  1.00 30.00
ATOM   2179  CG1 ILE B   5      -2.124 -13.999 -30.353  1.00 30.00
ATOM   2180  CG2 ILE B   5      -3.390 -16.218 -30.229  1.00 30.00
ATOM   2181  CD1 ILE B   5      -2.639 -13.514 -28.994  1.00 30.00
ATOM   2182  N   ASN B   6      -2.860 -17.124 -34.179  1.00 30.00
ATOM   2183  CA  ASN B   6      -3.511 -17.852 -35.275  1.00 30.00
ATOM   2184  C   ASN B   6      -3.658 -16.902 -36.473  1.00 30.00
ATOM   2185  O   ASN B   6      -2.818 -16.902 -37.372  1.00 30.00
ATOM   2186  CB  ASN B   6      -4.808 -18.588 -34.843  1.00 30.00
ATOM   2187  CG  ASN B   6      -5.295 -19.603 -35.881  1.00 30.00
ATOM   2188  OD1 ASN B   6      -4.790 -20.722 -35.941  1.00 30.00
ATOM   2189  ND2 ASN B   6      -6.267 -19.218 -36.711  1.00 30.00
ATOM   2190  N   ASP B   7      -4.703 -16.064 -36.436  1.00 30.00
ATOM   2191  CA  ASP B   7      -4.982 -14.970 -37.364  1.00 30.00
ATOM   2192  C   ASP B   7      -5.631 -13.768 -36.647  1.00 30.00
ATOM   2193  O   ASP B   7      -6.000 -12.799 -37.310  1.00 30.00
ATOM   2194  CB  ASP B   7      -5.731 -15.475 -38.625  1.00 30.00
ATOM   2195  CG  ASP B   7      -7.153 -16.006 -38.387  1.00 30.00
ATOM   2196  OD1 ASP B   7      -7.387 -16.600 -37.311  1.00 30.00
ATOM   2197  OD2 ASP B   7      -7.983 -15.818 -39.304  1.00 30.00
ATOM   2198  N   ILE B   8      -5.744 -13.807 -35.305  1.00 30.00
ATOM   2199  CA  ILE B   8      -6.251 -12.719 -34.468  1.00 30.00
ATOM   2200  C   ILE B   8      -5.079 -11.755 -34.225  1.00 30.00
ATOM   2201  O   ILE B   8      -4.053 -12.148 -33.669  1.00 30.00
ATOM   2202  CB  ILE B   8      -6.760 -13.283 -33.103  1.00 30.00
ATOM   2203  CG1 ILE B   8      -7.880 -14.334 -33.304  1.00 30.00
ATOM   2204  CG2 ILE B   8      -7.227 -12.158 -32.147  1.00 30.00
ATOM   2205  CD1 ILE B   8      -8.300 -15.063 -32.020  1.00 30.00
ATOM   2206  N   THR B   9      -5.261 -10.489 -34.622  1.00 30.00
ATOM   2207  CA  THR B   9      -4.338  -9.390 -34.356  1.00 30.00
ATOM   2208  C   THR B   9      -4.579  -8.877 -32.924  1.00 30.00
ATOM   2209  O   THR B   9      -5.720  -8.640 -32.522  1.00 30.00
ATOM   2210  CB  THR B   9      -4.572  -8.267 -35.403  1.00 30.00
ATOM   2211  OG1 THR B   9      -5.945  -8.042 -35.673  1.00 30.00
ATOM   2212  CG2 THR B   9      -3.846  -8.531 -36.732  1.00 30.00
ATOM   2213  N   LEU B  10      -3.487  -8.730 -32.159  1.00 30.00
ATOM   2214  CA  LEU B  10      -3.482  -8.292 -30.769  1.00 30.00
ATOM   2215  C   LEU B  10      -2.387  -7.239 -30.582  1.00 30.00
ATOM   2216  O   LEU B  10      -1.251  -7.571 -30.247  1.00 30.00
ATOM   2217  CB  LEU B  10      -3.374  -9.506 -29.816  1.00 30.00
ATOM   2218  CG  LEU B  10      -3.486  -9.142 -28.314  1.00 30.00
ATOM   2219  CD1 LEU B  10      -4.939  -8.917 -27.882  1.00 30.00
ATOM   2220  CD2 LEU B  10      -2.826 -10.201 -27.430  1.00 30.00
ATOM   2221  N   GLY B  11      -2.758  -5.971 -30.785  1.00 30.00
ATOM   2222  CA  GLY B  11      -2.021  -4.773 -30.399  1.00 30.00
ATOM   2223  C   GLY B  11      -2.930  -3.880 -29.548  1.00 30.00
ATOM   2224  O   GLY B  11      -4.135  -4.118 -29.469  1.00 30.00
ATOM   2225  N   ASN B  12      -2.377  -2.823 -28.930  1.00 30.00
ATOM   2226  CA  ASN B  12      -3.140  -1.855 -28.121  1.00 30.00
ATOM   2227  C   ASN B  12      -4.179  -1.051 -28.927  1.00 30.00
ATOM   2228  O   ASN B  12      -5.166  -0.603 -28.348  1.00 30.00
ATOM   2229  CB  ASN B  12      -2.185  -0.878 -27.398  1.00 30.00
ATOM   2230  CG  ASN B  12      -1.306  -1.572 -26.356  1.00 30.00
ATOM   2231  OD1 ASN B  12      -1.812  -2.100 -25.367  1.00 30.00
ATOM   2232  ND2 ASN B  12       0.008  -1.594 -26.584  1.00 30.00
ATOM   2233  N   ASN B  13      -3.970  -0.895 -30.245  1.00 30.00
ATOM   2234  CA  ASN B  13      -4.844  -0.175 -31.173  1.00 30.00
ATOM   2235  C   ASN B  13      -5.789  -1.127 -31.944  1.00 30.00
ATOM   2236  O   ASN B  13      -6.730  -0.641 -32.570  1.00 30.00
ATOM   2237  CB  ASN B  13      -3.922   0.557 -32.181  1.00 30.00
ATOM   2238  CG  ASN B  13      -4.615   1.702 -32.930  1.00 30.00
ATOM   2239  OD1 ASN B  13      -4.791   1.636 -34.144  1.00 30.00
ATOM   2240  ND2 ASN B  13      -4.973   2.772 -32.218  1.00 30.00
ATOM   2241  N   SER B  14      -5.579  -2.459 -31.905  1.00 30.00
ATOM   2242  CA  SER B  14      -6.443  -3.441 -32.573  1.00 30.00
ATOM   2243  C   SER B  14      -7.753  -3.636 -31.770  1.00 30.00
ATOM   2244  O   SER B  14      -7.704  -3.518 -30.544  1.00 30.00
ATOM   2245  CB  SER B  14      -5.682  -4.784 -32.720  1.00 30.00
ATOM   2246  OG  SER B  14      -5.756  -5.630 -31.590  1.00 30.00
ATOM   2247  N   PRO B  15      -8.905  -3.942 -32.417  1.00 30.00
ATOM   2248  CA  PRO B  15     -10.207  -4.213 -31.771  1.00 30.00
ATOM   2249  C   PRO B  15     -10.182  -5.213 -30.598  1.00 30.00
ATOM   2250  O   PRO B  15      -9.326  -6.097 -30.557  1.00 30.00
ATOM   2251  CB  PRO B  15     -11.104  -4.760 -32.891  1.00 30.00
ATOM   2252  CG  PRO B  15     -10.200  -5.664 -33.706  1.00 30.00
ATOM   2253  CD  PRO B  15      -8.882  -4.901 -33.820  1.00 30.00
ATOM   2254  N   PHE B  16     -11.149  -5.059 -29.677  1.00 30.00
ATOM   2255  CA  PHE B  16     -11.434  -5.864 -28.481  1.00 30.00
ATOM   2256  C   PHE B  16     -11.361  -7.383 -28.719  1.00 30.00
ATOM   2257  O   PHE B  16     -12.320  -7.974 -29.209  1.00 30.00
ATOM   2258  CB  PHE B  16     -12.798  -5.383 -27.915  1.00 30.00
ATOM   2259  CG  PHE B  16     -13.502  -6.174 -26.820  1.00 30.00
ATOM   2260  CD1 PHE B  16     -12.785  -6.885 -25.835  1.00 30.00
ATOM   2261  CD2 PHE B  16     -14.913  -6.166 -26.775  1.00 30.00
ATOM   2262  CE1 PHE B  16     -13.472  -7.591 -24.832  1.00 30.00
ATOM   2263  CE2 PHE B  16     -15.601  -6.855 -25.759  1.00 30.00
ATOM   2264  CZ  PHE B  16     -14.879  -7.566 -24.783  1.00 30.00
ATOM   2265  N   VAL B  17     -10.233  -8.000 -28.323  1.00 30.00
ATOM   2266  CA  VAL B  17     -10.038  -9.450 -28.264  1.00 30.00
ATOM   2267  C   VAL B  17     -10.467  -9.899 -26.857  1.00 30.00
ATOM   2268  O   VAL B  17     -10.061  -9.295 -25.861  1.00 30.00
ATOM   2269  CB  VAL B  17      -8.534  -9.798 -28.474  1.00 30.00
ATOM   2270  CG1 VAL B  17      -8.285 -11.322 -28.476  1.00 30.00
ATOM   2271  CG2 VAL B  17      -7.957  -9.182 -29.763  1.00 30.00
ATOM   2272  N   LEU B  18     -11.286 -10.957 -26.783  1.00 30.00
ATOM   2273  CA  LEU B  18     -11.827 -11.486 -25.536  1.00 30.00
ATOM   2274  C   LEU B  18     -11.134 -12.813 -25.198  1.00 30.00
ATOM   2275  O   LEU B  18     -11.329 -13.821 -25.879  1.00 30.00
ATOM   2276  CB  LEU B  18     -13.349 -11.671 -25.719  1.00 30.00
ATOM   2277  CG  LEU B  18     -14.125 -12.105 -24.454  1.00 30.00
ATOM   2278  CD1 LEU B  18     -14.000 -11.080 -23.317  1.00 30.00
ATOM   2279  CD2 LEU B  18     -15.603 -12.338 -24.794  1.00 30.00
ATOM   2280  N   PHE B  19     -10.349 -12.798 -24.110  1.00 30.00
ATOM   2281  CA  PHE B  19      -9.744 -13.966 -23.473  1.00 30.00
ATOM   2282  C   PHE B  19     -10.707 -14.422 -22.362  1.00 30.00
ATOM   2283  O   PHE B  19     -10.494 -14.139 -21.183  1.00 30.00
ATOM   2284  CB  PHE B  19      -8.393 -13.543 -22.847  1.00 30.00
ATOM   2285  CG  PHE B  19      -7.272 -13.287 -23.835  1.00 30.00
ATOM   2286  CD1 PHE B  19      -7.085 -12.003 -24.390  1.00 30.00
ATOM   2287  CD2 PHE B  19      -6.393 -14.333 -24.180  1.00 30.00
ATOM   2288  CE1 PHE B  19      -6.018 -11.768 -25.278  1.00 30.00
ATOM   2289  CE2 PHE B  19      -5.321 -14.096 -25.060  1.00 30.00
ATOM   2290  CZ  PHE B  19      -5.134 -12.814 -25.609  1.00 30.00
ATOM   2291  N   GLY B  20     -11.791 -15.110 -22.748  1.00 30.00
ATOM   2292  CA  GLY B  20     -12.868 -15.518 -21.849  1.00 30.00
ATOM   2293  C   GLY B  20     -12.977 -17.034 -21.720  1.00 30.00
ATOM   2294  O   GLY B  20     -12.099 -17.764 -22.177  1.00 30.00
ATOM   2295  N   GLY B  21     -14.061 -17.500 -21.085  1.00 30.00
ATOM   2296  CA  GLY B  21     -14.336 -18.911 -20.839  1.00 30.00
ATOM   2297  C   GLY B  21     -14.592 -19.182 -19.359  1.00 30.00
ATOM   2298  O   GLY B  21     -15.398 -18.489 -18.735  1.00 30.00
ATOM   2299  N   ILE B  22     -13.951 -20.237 -18.829  1.00 30.00
ATOM   2300  CA  ILE B  22     -14.253 -20.863 -17.540  1.00 30.00
ATOM   2301  C   ILE B  22     -13.008 -21.000 -16.651  1.00 30.00
ATOM   2302  O   ILE B  22     -11.876 -20.806 -17.096  1.00 30.00
ATOM   2303  CB  ILE B  22     -15.027 -22.197 -17.752  1.00 30.00
ATOM   2304  CG1 ILE B  22     -14.172 -23.280 -18.455  1.00 30.00
ATOM   2305  CG2 ILE B  22     -16.377 -21.965 -18.462  1.00 30.00
ATOM   2306  CD1 ILE B  22     -14.869 -24.636 -18.631  1.00 30.00
ATOM   2307  N   ASN B  23     -13.249 -21.341 -15.375  1.00 30.00
ATOM   2308  CA  ASN B  23     -12.244 -21.486 -14.324  1.00 30.00
ATOM   2309  C   ASN B  23     -11.443 -22.798 -14.466  1.00 30.00
ATOM   2310  O   ASN B  23     -10.244 -22.789 -14.193  1.00 30.00
ATOM   2311  CB  ASN B  23     -13.004 -21.478 -12.972  1.00 30.00
ATOM   2312  CG  ASN B  23     -12.091 -21.489 -11.738  1.00 30.00
ATOM   2313  OD1 ASN B  23     -11.153 -20.701 -11.645  1.00 30.00
ATOM   2314  ND2 ASN B  23     -12.344 -22.406 -10.802  1.00 30.00
ATOM   2315  N   VAL B  24     -12.084 -23.915 -14.860  1.00 30.00
ATOM   2316  CA  VAL B  24     -11.479 -25.251 -14.900  1.00 30.00
ATOM   2317  C   VAL B  24     -12.220 -26.181 -15.880  1.00 30.00
ATOM   2318  O   VAL B  24     -13.443 -26.113 -15.999  1.00 30.00
ATOM   2319  CB  VAL B  24     -11.306 -25.809 -13.452  1.00 30.00
ATOM   2320  CG1 VAL B  24     -12.630 -25.909 -12.670  1.00 30.00
ATOM   2321  CG2 VAL B  24     -10.548 -27.145 -13.389  1.00 30.00
ATOM   2322  N   LEU B  25     -11.469 -27.081 -16.540  1.00 30.00
ATOM   2323  CA  LEU B  25     -11.957 -28.183 -17.372  1.00 30.00
ATOM   2324  C   LEU B  25     -12.373 -29.342 -16.453  1.00 30.00
ATOM   2325  O   LEU B  25     -11.558 -29.813 -15.658  1.00 30.00
ATOM   2326  CB  LEU B  25     -10.795 -28.719 -18.249  1.00 30.00
ATOM   2327  CG  LEU B  25     -10.262 -27.780 -19.347  1.00 30.00
ATOM   2328  CD1 LEU B  25      -9.018 -28.391 -20.010  1.00 30.00
ATOM   2329  CD2 LEU B  25     -11.325 -27.472 -20.409  1.00 30.00
ATOM   2330  N   GLU B  26     -13.625 -29.810 -16.582  1.00 30.00
ATOM   2331  CA  GLU B  26     -14.208 -30.873 -15.754  1.00 30.00
ATOM   2332  C   GLU B  26     -14.866 -31.984 -16.582  1.00 30.00
ATOM   2333  O   GLU B  26     -14.860 -33.133 -16.141  1.00 30.00
ATOM   2334  CB  GLU B  26     -15.164 -30.285 -14.697  1.00 30.00
ATOM   2335  CG  GLU B  26     -14.460 -29.375 -13.674  1.00 30.00
ATOM   2336  CD  GLU B  26     -15.393 -28.944 -12.544  1.00 30.00
ATOM   2337  OE1 GLU B  26     -16.203 -29.797 -12.121  1.00 30.00
ATOM   2338  OE2 GLU B  26     -15.278 -27.772 -12.124  1.00 30.00
ATOM   2339  N   SER B  27     -15.399 -31.667 -17.775  1.00 30.00
ATOM   2340  CA  SER B  27     -15.966 -32.627 -18.722  1.00 30.00
ATOM   2341  C   SER B  27     -15.944 -32.030 -20.138  1.00 30.00
ATOM   2342  O   SER B  27     -16.227 -30.843 -20.305  1.00 30.00
ATOM   2343  CB  SER B  27     -17.353 -33.110 -18.237  1.00 30.00
ATOM   2344  OG  SER B  27     -17.763 -34.283 -18.907  1.00 30.00
ATOM   2345  N   LEU B  28     -15.596 -32.851 -21.146  1.00 30.00
ATOM   2346  CA  LEU B  28     -15.426 -32.484 -22.560  1.00 30.00
ATOM   2347  C   LEU B  28     -16.680 -31.852 -23.192  1.00 30.00
ATOM   2348  O   LEU B  28     -16.563 -30.847 -23.891  1.00 30.00
ATOM   2349  CB  LEU B  28     -14.935 -33.732 -23.341  1.00 30.00
ATOM   2350  CG  LEU B  28     -14.978 -33.645 -24.891  1.00 30.00
ATOM   2351  CD1 LEU B  28     -14.294 -32.371 -25.415  1.00 30.00
ATOM   2352  CD2 LEU B  28     -14.321 -34.870 -25.556  1.00 30.00
ATOM   2353  N   ASP B  29     -17.866 -32.427 -22.932  1.00 30.00
ATOM   2354  CA  ASP B  29     -19.161 -31.973 -23.450  1.00 30.00
ATOM   2355  C   ASP B  29     -19.573 -30.633 -22.809  1.00 30.00
ATOM   2356  O   ASP B  29     -20.022 -29.743 -23.525  1.00 30.00
ATOM   2357  CB  ASP B  29     -20.245 -33.061 -23.207  1.00 30.00
ATOM   2358  CG  ASP B  29     -20.415 -33.567 -21.765  1.00 30.00
ATOM   2359  OD1 ASP B  29     -19.404 -34.030 -21.193  1.00 30.00
ATOM   2360  OD2 ASP B  29     -21.551 -33.471 -21.255  1.00 30.00
ATOM   2361  N   SER B  30     -19.368 -30.468 -21.490  1.00 30.00
ATOM   2362  CA  SER B  30     -19.676 -29.258 -20.727  1.00 30.00
ATOM   2363  C   SER B  30     -18.800 -28.069 -21.164  1.00 30.00
ATOM   2364  O   SER B  30     -19.304 -26.950 -21.261  1.00 30.00
ATOM   2365  CB  SER B  30     -19.487 -29.569 -19.227  1.00 30.00
ATOM   2366  OG  SER B  30     -18.124 -29.550 -18.850  1.00 30.00
ATOM   2367  N   THR B  31     -17.521 -28.334 -21.490  1.00 30.00
ATOM   2368  CA  THR B  31     -16.552 -27.377 -22.023  1.00 30.00
ATOM   2369  C   THR B  31     -16.927 -26.922 -23.448  1.00 30.00
ATOM   2370  O   THR B  31     -16.776 -25.741 -23.756  1.00 30.00
ATOM   2371  CB  THR B  31     -15.143 -28.028 -22.002  1.00 30.00
ATOM   2372  OG1 THR B  31     -14.746 -28.184 -20.653  1.00 30.00
ATOM   2373  CG2 THR B  31     -14.052 -27.181 -22.680  1.00 30.00
ATOM   2374  N   LEU B  32     -17.428 -27.830 -24.304  1.00 30.00
ATOM   2375  CA  LEU B  32     -17.858 -27.520 -25.669  1.00 30.00
ATOM   2376  C   LEU B  32     -19.197 -26.760 -25.698  1.00 30.00
ATOM   2377  O   LEU B  32     -19.377 -25.919 -26.574  1.00 30.00
ATOM   2378  CB  LEU B  32     -18.010 -28.831 -26.476  1.00 30.00
ATOM   2379  CG  LEU B  32     -16.671 -29.454 -26.931  1.00 30.00
ATOM   2380  CD1 LEU B  32     -16.850 -30.937 -27.287  1.00 30.00
ATOM   2381  CD2 LEU B  32     -16.057 -28.704 -28.125  1.00 30.00
ATOM   2382  N   GLN B  33     -20.115 -27.020 -24.749  1.00 30.00
ATOM   2383  CA  GLN B  33     -21.434 -26.383 -24.675  1.00 30.00
ATOM   2384  C   GLN B  33     -21.363 -24.945 -24.130  1.00 30.00
ATOM   2385  O   GLN B  33     -22.069 -24.080 -24.648  1.00 30.00
ATOM   2386  CB  GLN B  33     -22.378 -27.230 -23.782  1.00 30.00
ATOM   2387  CG  GLN B  33     -23.726 -26.547 -23.456  1.00 30.00
ATOM   2388  CD  GLN B  33     -24.657 -26.359 -24.657  1.00 30.00
ATOM   2389  OE1 GLN B  33     -25.381 -27.279 -25.030  1.00 30.00
ATOM   2390  NE2 GLN B  33     -24.670 -25.164 -25.250  1.00 30.00
ATOM   2391  N   THR B  34     -20.507 -24.670 -23.127  1.00 30.00
ATOM   2392  CA  THR B  34     -20.302 -23.320 -22.581  1.00 30.00
ATOM   2393  C   THR B  34     -19.481 -22.437 -23.547  1.00 30.00
ATOM   2394  O   THR B  34     -19.705 -21.228 -23.597  1.00 30.00
ATOM   2395  CB  THR B  34     -19.643 -23.417 -21.178  1.00 30.00
ATOM   2396  OG1 THR B  34     -19.994 -22.300 -20.384  1.00 30.00
ATOM   2397  CG2 THR B  34     -18.109 -23.507 -21.169  1.00 30.00
ATOM   2398  N   CYS B  35     -18.588 -23.049 -24.350  1.00 30.00
ATOM   2399  CA  CYS B  35     -17.814 -22.396 -25.405  1.00 30.00
ATOM   2400  C   CYS B  35     -18.689 -22.100 -26.637  1.00 30.00
ATOM   2401  O   CYS B  35     -18.462 -21.082 -27.282  1.00 30.00
ATOM   2402  CB  CYS B  35     -16.644 -23.320 -25.808  1.00 30.00
ATOM   2403  SG  CYS B  35     -15.477 -22.502 -26.938  1.00 30.00
ATOM   2404  N   ALA B  36     -19.698 -22.937 -26.948  1.00 30.00
ATOM   2405  CA  ALA B  36     -20.594 -22.779 -28.100  1.00 30.00
ATOM   2406  C   ALA B  36     -21.470 -21.518 -28.019  1.00 30.00
ATOM   2407  O   ALA B  36     -21.681 -20.871 -29.043  1.00 30.00
ATOM   2408  CB  ALA B  36     -21.498 -24.015 -28.227  1.00 30.00
ATOM   2409  N   HIS B  37     -21.925 -21.141 -26.810  1.00 30.00
ATOM   2410  CA  HIS B  37     -22.644 -19.891 -26.552  1.00 30.00
ATOM   2411  C   HIS B  37     -21.686 -18.687 -26.598  1.00 30.00
ATOM   2412  O   HIS B  37     -22.047 -17.651 -27.152  1.00 30.00
ATOM   2413  CB  HIS B  37     -23.295 -19.956 -25.152  1.00 30.00
ATOM   2414  CG  HIS B  37     -23.719 -18.615 -24.594  1.00 30.00
ATOM   2415  ND1 HIS B  37     -24.902 -17.983 -24.941  1.00 30.00
ATOM   2416  CD2 HIS B  37     -23.063 -17.733 -23.764  1.00 30.00
ATOM   2417  CE1 HIS B  37     -24.918 -16.804 -24.312  1.00 30.00
ATOM   2418  NE2 HIS B  37     -23.835 -16.585 -23.577  1.00 30.00
ATOM   2419  N   TYR B  38     -20.476 -18.832 -26.027  1.00 30.00
ATOM   2420  CA  TYR B  38     -19.441 -17.800 -25.952  1.00 30.00
ATOM   2421  C   TYR B  38     -18.919 -17.400 -27.342  1.00 30.00
ATOM   2422  O   TYR B  38     -18.776 -16.212 -27.620  1.00 30.00
ATOM   2423  CB  TYR B  38     -18.280 -18.309 -25.067  1.00 30.00
ATOM   2424  CG  TYR B  38     -17.990 -17.457 -23.845  1.00 30.00
ATOM   2425  CD1 TYR B  38     -17.581 -16.116 -23.998  1.00 30.00
ATOM   2426  CD2 TYR B  38     -18.096 -18.012 -22.552  1.00 30.00
ATOM   2427  CE1 TYR B  38     -17.275 -15.338 -22.866  1.00 30.00
ATOM   2428  CE2 TYR B  38     -17.793 -17.232 -21.420  1.00 30.00
ATOM   2429  CZ  TYR B  38     -17.383 -15.893 -21.578  1.00 30.00
ATOM   2430  OH  TYR B  38     -17.090 -15.130 -20.487  1.00 30.00
ATOM   2431  N   VAL B  39     -18.695 -18.392 -28.221  1.00 30.00
ATOM   2432  CA  VAL B  39     -18.358 -18.246 -29.637  1.00 30.00
ATOM   2433  C   VAL B  39     -19.501 -17.566 -30.415  1.00 30.00
ATOM   2434  O   VAL B  39     -19.220 -16.723 -31.261  1.00 30.00
ATOM   2435  CB  VAL B  39     -17.986 -19.647 -30.215  1.00 30.00
ATOM   2436  CG1 VAL B  39     -17.980 -19.739 -31.754  1.00 30.00
ATOM   2437  CG2 VAL B  39     -16.612 -20.107 -29.696  1.00 30.00
ATOM   2438  N   GLU B  40     -20.771 -17.900 -30.126  1.00 30.00
ATOM   2439  CA  GLU B  40     -21.938 -17.388 -30.844  1.00 30.00
ATOM   2440  C   GLU B  40     -22.207 -15.893 -30.580  1.00 30.00
ATOM   2441  O   GLU B  40     -22.456 -15.160 -31.537  1.00 30.00
ATOM   2442  CB  GLU B  40     -23.170 -18.253 -30.483  1.00 30.00
ATOM   2443  CG  GLU B  40     -23.339 -19.567 -31.279  1.00 30.00
ATOM   2444  CD  GLU B  40     -24.547 -20.419 -30.863  1.00 30.00
ATOM   2445  OE1 GLU B  40     -25.614 -19.804 -30.650  1.00 30.00
ATOM   2446  OE2 GLU B  40     -24.394 -21.655 -30.748  1.00 30.00
ATOM   2447  N   VAL B  41     -22.126 -15.427 -29.317  1.00 30.00
ATOM   2448  CA  VAL B  41     -22.352 -14.018 -28.957  1.00 30.00
ATOM   2449  C   VAL B  41     -21.190 -13.108 -29.399  1.00 30.00
ATOM   2450  O   VAL B  41     -21.436 -11.954 -29.746  1.00 30.00
ATOM   2451  CB  VAL B  41     -22.616 -13.851 -27.433  1.00 30.00
ATOM   2452  CG1 VAL B  41     -23.904 -14.566 -26.993  1.00 30.00
ATOM   2453  CG2 VAL B  41     -21.440 -14.236 -26.515  1.00 30.00
ATOM   2454  N   THR B  42     -19.945 -13.618 -29.425  1.00 30.00
ATOM   2455  CA  THR B  42     -18.770 -12.885 -29.904  1.00 30.00
ATOM   2456  C   THR B  42     -18.735 -12.810 -31.443  1.00 30.00
ATOM   2457  O   THR B  42     -18.382 -11.757 -31.966  1.00 30.00
ATOM   2458  CB  THR B  42     -17.469 -13.518 -29.351  1.00 30.00
ATOM   2459  OG1 THR B  42     -17.475 -14.929 -29.410  1.00 30.00
ATOM   2460  CG2 THR B  42     -17.115 -13.041 -27.936  1.00 30.00
ATOM   2461  N   ARG B  43     -19.170 -13.858 -32.169  1.00 30.00
ATOM   2462  CA  ARG B  43     -19.297 -13.863 -33.634  1.00 30.00
ATOM   2463  C   ARG B  43     -20.377 -12.890 -34.133  1.00 30.00
ATOM   2464  O   ARG B  43     -20.182 -12.249 -35.166  1.00 30.00
ATOM   2465  CB  ARG B  43     -19.677 -15.274 -34.131  1.00 30.00
ATOM   2466  CG  ARG B  43     -18.512 -16.272 -34.189  1.00 30.00
ATOM   2467  CD  ARG B  43     -17.996 -16.406 -35.627  1.00 30.00
ATOM   2468  NE  ARG B  43     -16.796 -17.247 -35.708  1.00 30.00
ATOM   2469  CZ  ARG B  43     -16.795 -18.558 -36.003  1.00 30.00
ATOM   2470  NH1 ARG B  43     -17.934 -19.222 -36.244  1.00 30.00
ATOM   2471  NH2 ARG B  43     -15.634 -19.218 -36.056  1.00 30.00
ATOM   2472  N   LYS B  44     -21.497 -12.778 -33.398  1.00 30.00
ATOM   2473  CA  LYS B  44     -22.641 -11.925 -33.720  1.00 30.00
ATOM   2474  C   LYS B  44     -22.301 -10.425 -33.616  1.00 30.00
ATOM   2475  O   LYS B  44     -22.825  -9.633 -34.398  1.00 30.00
ATOM   2476  CB  LYS B  44     -23.787 -12.292 -32.753  1.00 30.00
ATOM   2477  CG  LYS B  44     -24.850 -11.195 -32.563  1.00 30.00
ATOM   2478  CD  LYS B  44     -25.821 -11.523 -31.423  1.00 30.00
ATOM   2479  CE  LYS B  44     -26.518 -12.876 -31.619  1.00 30.00
ATOM   2480  NZ  LYS B  44     -27.283 -12.905 -32.877  1.00 30.00
ATOM   2481  N   LEU B  45     -21.419 -10.047 -32.675  1.00 30.00
ATOM   2482  CA  LEU B  45     -20.997  -8.667 -32.437  1.00 30.00
ATOM   2483  C   LEU B  45     -19.743  -8.295 -33.251  1.00 30.00
ATOM   2484  O   LEU B  45     -19.609  -7.132 -33.629  1.00 30.00
ATOM   2485  CB  LEU B  45     -20.668  -8.510 -30.935  1.00 30.00
ATOM   2486  CG  LEU B  45     -21.881  -8.671 -29.991  1.00 30.00
ATOM   2487  CD1 LEU B  45     -21.424  -8.689 -28.526  1.00 30.00
ATOM   2488  CD2 LEU B  45     -22.949  -7.589 -30.206  1.00 30.00
ATOM   2489  N   GLY B  46     -18.842  -9.256 -33.524  1.00 30.00
ATOM   2490  CA  GLY B  46     -17.631  -9.082 -34.331  1.00 30.00
ATOM   2491  C   GLY B  46     -16.322  -9.231 -33.538  1.00 30.00
ATOM   2492  O   GLY B  46     -15.261  -8.884 -34.054  1.00 30.00
ATOM   2493  N   ILE B  47     -16.396  -9.719 -32.290  1.00 30.00
ATOM   2494  CA  ILE B  47     -15.291  -9.918 -31.352  1.00 30.00
ATOM   2495  C   ILE B  47     -14.560 -11.236 -31.713  1.00 30.00
ATOM   2496  O   ILE B  47     -15.216 -12.278 -31.769  1.00 30.00
ATOM   2497  CB  ILE B  47     -15.903 -10.030 -29.915  1.00 30.00
ATOM   2498  CG1 ILE B  47     -16.609  -8.721 -29.493  1.00 30.00
ATOM   2499  CG2 ILE B  47     -14.891 -10.475 -28.832  1.00 30.00
ATOM   2500  CD1 ILE B  47     -17.490  -8.834 -28.241  1.00 30.00
ATOM   2501  N   PRO B  48     -13.219 -11.240 -31.897  1.00 30.00
ATOM   2502  CA  PRO B  48     -12.424 -12.474 -31.962  1.00 30.00
ATOM   2503  C   PRO B  48     -12.217 -13.041 -30.543  1.00 30.00
ATOM   2504  O   PRO B  48     -11.830 -12.314 -29.625  1.00 30.00
ATOM   2505  CB  PRO B  48     -11.098 -12.045 -32.601  1.00 30.00
ATOM   2506  CG  PRO B  48     -10.926 -10.591 -32.192  1.00 30.00
ATOM   2507  CD  PRO B  48     -12.354 -10.068 -32.032  1.00 30.00
ATOM   2508  N   TYR B  49     -12.520 -14.336 -30.373  1.00 30.00
ATOM   2509  CA  TYR B  49     -12.586 -15.026 -29.088  1.00 30.00
ATOM   2510  C   TYR B  49     -11.515 -16.121 -28.990  1.00 30.00
ATOM   2511  O   TYR B  49     -11.225 -16.810 -29.969  1.00 30.00
ATOM   2512  CB  TYR B  49     -14.002 -15.621 -28.945  1.00 30.00
ATOM   2513  CG  TYR B  49     -14.252 -16.380 -27.655  1.00 30.00
ATOM   2514  CD1 TYR B  49     -14.242 -15.695 -26.423  1.00 30.00
ATOM   2515  CD2 TYR B  49     -14.461 -17.773 -27.680  1.00 30.00
ATOM   2516  CE1 TYR B  49     -14.441 -16.400 -25.224  1.00 30.00
ATOM   2517  CE2 TYR B  49     -14.662 -18.480 -26.480  1.00 30.00
ATOM   2518  CZ  TYR B  49     -14.654 -17.790 -25.252  1.00 30.00
ATOM   2519  OH  TYR B  49     -14.877 -18.462 -24.089  1.00 30.00
ATOM   2520  N   ILE B  50     -10.963 -16.283 -27.776  1.00 30.00
ATOM   2521  CA  ILE B  50      -9.977 -17.292 -27.394  1.00 30.00
ATOM   2522  C   ILE B  50     -10.476 -17.915 -26.077  1.00 30.00
ATOM   2523  O   ILE B  50     -10.644 -17.197 -25.089  1.00 30.00
ATOM   2524  CB  ILE B  50      -8.546 -16.673 -27.293  1.00 30.00
ATOM   2525  CG1 ILE B  50      -8.213 -15.690 -28.444  1.00 30.00
ATOM   2526  CG2 ILE B  50      -7.478 -17.784 -27.214  1.00 30.00
ATOM   2527  CD1 ILE B  50      -6.827 -15.039 -28.360  1.00 30.00
ATOM   2528  N   PHE B  51     -10.731 -19.236 -26.068  1.00 30.00
ATOM   2529  CA  PHE B  51     -11.292 -19.964 -24.925  1.00 30.00
ATOM   2530  C   PHE B  51     -10.180 -20.357 -23.936  1.00 30.00
ATOM   2531  O   PHE B  51      -9.220 -21.028 -24.319  1.00 30.00
ATOM   2532  CB  PHE B  51     -11.973 -21.253 -25.442  1.00 30.00
ATOM   2533  CG  PHE B  51     -12.612 -22.100 -24.352  1.00 30.00
ATOM   2534  CD1 PHE B  51     -13.885 -21.761 -23.851  1.00 30.00
ATOM   2535  CD2 PHE B  51     -11.915 -23.195 -23.799  1.00 30.00
ATOM   2536  CE1 PHE B  51     -14.451 -22.491 -22.790  1.00 30.00
ATOM   2537  CE2 PHE B  51     -12.477 -23.924 -22.734  1.00 30.00
ATOM   2538  CZ  PHE B  51     -13.742 -23.567 -22.227  1.00 30.00
ATOM   2539  N   LYS B  52     -10.354 -19.968 -22.662  1.00 30.00
ATOM   2540  CA  LYS B  52      -9.452 -20.226 -21.541  1.00 30.00
ATOM   2541  C   LYS B  52     -10.108 -21.177 -20.534  1.00 30.00
ATOM   2542  O   LYS B  52     -11.277 -21.010 -20.183  1.00 30.00
ATOM   2543  CB  LYS B  52      -9.115 -18.877 -20.861  1.00 30.00
ATOM   2544  CG  LYS B  52      -7.694 -18.805 -20.259  1.00 30.00
ATOM   2545  CD  LYS B  52      -7.615 -19.081 -18.752  1.00 30.00
ATOM   2546  CE  LYS B  52      -6.216 -18.789 -18.191  1.00 30.00
ATOM   2547  NZ  LYS B  52      -6.178 -18.940 -16.728  1.00 30.00
ATOM   2548  N   ALA B  53      -9.318 -22.146 -20.047  1.00 30.00
ATOM   2549  CA  ALA B  53      -9.640 -23.056 -18.950  1.00 30.00
ATOM   2550  C   ALA B  53      -8.356 -23.678 -18.380  1.00 30.00
ATOM   2551  O   ALA B  53      -7.372 -23.840 -19.104  1.00 30.00
ATOM   2552  CB  ALA B  53     -10.656 -24.115 -19.404  1.00 30.00
ATOM   2553  N   SER B  54      -8.376 -24.048 -17.090  1.00 30.00
ATOM   2554  CA  SER B  54      -7.289 -24.752 -16.402  1.00 30.00
ATOM   2555  C   SER B  54      -7.518 -26.269 -16.519  1.00 30.00
ATOM   2556  O   SER B  54      -8.648 -26.731 -16.377  1.00 30.00
ATOM   2557  CB  SER B  54      -7.356 -24.421 -14.895  1.00 30.00
ATOM   2558  OG  SER B  54      -7.095 -23.054 -14.653  1.00 30.00
ATOM   2559  N   PHE B  55      -6.449 -27.053 -16.727  1.00 30.00
ATOM   2560  CA  PHE B  55      -6.485 -28.523 -16.691  1.00 30.00
ATOM   2561  C   PHE B  55      -6.285 -29.078 -15.261  1.00 30.00
ATOM   2562  O   PHE B  55      -6.672 -30.215 -14.991  1.00 30.00
ATOM   2563  CB  PHE B  55      -5.375 -29.066 -17.626  1.00 30.00
ATOM   2564  CG  PHE B  55      -3.959 -28.584 -17.350  1.00 30.00
ATOM   2565  CD1 PHE B  55      -3.173 -29.194 -16.349  1.00 30.00
ATOM   2566  CD2 PHE B  55      -3.430 -27.505 -18.088  1.00 30.00
ATOM   2567  CE1 PHE B  55      -1.898 -28.684 -16.040  1.00 30.00
ATOM   2568  CE2 PHE B  55      -2.148 -27.009 -17.793  1.00 30.00
ATOM   2569  CZ  PHE B  55      -1.393 -27.582 -16.754  1.00 30.00
ATOM   2570  N   ASP B  56      -5.688 -28.276 -14.362  1.00 30.00
ATOM   2571  CA  ASP B  56      -5.353 -28.586 -12.972  1.00 30.00
ATOM   2572  C   ASP B  56      -5.366 -27.276 -12.162  1.00 30.00
ATOM   2573  O   ASP B  56      -4.998 -26.225 -12.689  1.00 30.00
ATOM   2574  CB  ASP B  56      -4.041 -29.420 -12.926  1.00 30.00
ATOM   2575  CG  ASP B  56      -3.561 -29.928 -11.560  1.00 30.00
ATOM   2576  OD1 ASP B  56      -4.380 -29.959 -10.616  1.00 30.00
ATOM   2577  OD2 ASP B  56      -2.386 -30.353 -11.499  1.00 30.00
ATOM   2578  N   LYS B  57      -5.793 -27.342 -10.892  1.00 30.00
ATOM   2579  CA  LYS B  57      -5.928 -26.210  -9.976  1.00 30.00
ATOM   2580  C   LYS B  57      -5.152 -26.525  -8.688  1.00 30.00
ATOM   2581  O   LYS B  57      -5.366 -27.576  -8.086  1.00 30.00
ATOM   2582  CB  LYS B  57      -7.435 -25.941  -9.740  1.00 30.00
ATOM   2583  CG  LYS B  57      -7.804 -24.448  -9.701  1.00 30.00
ATOM   2584  CD  LYS B  57      -7.832 -23.799 -11.099  1.00 30.00
ATOM   2585  CE  LYS B  57      -8.372 -22.362 -11.070  1.00 30.00
ATOM   2586  NZ  LYS B  57      -8.518 -21.810 -12.426  1.00 30.00
ATOM   2587  N   ALA B  58      -4.234 -25.630  -8.281  1.00 30.00
ATOM   2588  CA  ALA B  58      -3.258 -25.873  -7.215  1.00 30.00
ATOM   2589  C   ALA B  58      -3.845 -25.699  -5.802  1.00 30.00
ATOM   2590  O   ALA B  58      -3.676 -26.586  -4.964  1.00 30.00
ATOM   2591  CB  ALA B  58      -2.099 -24.874  -7.386  1.00 30.00
ATOM   2592  N   ASN B  59      -4.532 -24.573  -5.537  1.00 30.00
ATOM   2593  CA  ASN B  59      -5.143 -24.254  -4.246  1.00 30.00
ATOM   2594  C   ASN B  59      -6.588 -24.768  -4.265  1.00 30.00
ATOM   2595  O   ASN B  59      -7.409 -24.311  -5.061  1.00 30.00
ATOM   2596  CB  ASN B  59      -5.123 -22.716  -4.063  1.00 30.00
ATOM   2597  CG  ASN B  59      -5.211 -22.286  -2.593  1.00 30.00
ATOM   2598  OD1 ASN B  59      -5.915 -21.337  -2.258  1.00 30.00
ATOM   2599  ND2 ASN B  59      -4.477 -22.971  -1.712  1.00 30.00
ATOM   2600  N   ARG B  60      -6.866 -25.737  -3.381  1.00 30.00
ATOM   2601  CA  ARG B  60      -8.139 -26.440  -3.241  1.00 30.00
ATOM   2602  C   ARG B  60      -8.467 -26.592  -1.749  1.00 30.00
ATOM   2603  O   ARG B  60      -7.558 -26.717  -0.929  1.00 30.00
ATOM   2604  CB  ARG B  60      -8.103 -27.787  -3.991  1.00 30.00
ATOM   2605  CG  ARG B  60      -7.566 -27.716  -5.436  1.00 30.00
ATOM   2606  CD  ARG B  60      -7.685 -29.031  -6.216  1.00 30.00
ATOM   2607  NE  ARG B  60      -7.046 -30.154  -5.522  1.00 30.00
ATOM   2608  CZ  ARG B  60      -5.756 -30.523  -5.589  1.00 30.00
ATOM   2609  NH1 ARG B  60      -4.862 -29.848  -6.324  1.00 30.00
ATOM   2610  NH2 ARG B  60      -5.356 -31.593  -4.894  1.00 30.00
ATOM   2611  N   SER B  61      -9.762 -26.565  -1.398  1.00 30.00
ATOM   2612  CA  SER B  61     -10.282 -26.498  -0.025  1.00 30.00
ATOM   2613  C   SER B  61      -9.962 -27.703   0.888  1.00 30.00
ATOM   2614  O   SER B  61      -9.982 -27.540   2.108  1.00 30.00
ATOM   2615  CB  SER B  61     -11.805 -26.257  -0.098  1.00 30.00
ATOM   2616  OG  SER B  61     -12.126 -24.971  -0.594  1.00 30.00
ATOM   2617  N   SER B  62      -9.653 -28.880   0.320  1.00 30.00
ATOM   2618  CA  SER B  62      -9.334 -30.113   1.043  1.00 30.00
ATOM   2619  C   SER B  62      -8.248 -30.928   0.329  1.00 30.00
ATOM   2620  O   SER B  62      -8.035 -30.783  -0.876  1.00 30.00
ATOM   2621  CB  SER B  62     -10.621 -30.889   1.402  1.00 30.00
ATOM   2622  OG  SER B  62     -10.512 -32.270   1.112  1.00 30.00
ATOM   2623  N   ILE B  63      -7.561 -31.787   1.097  1.00 30.00
ATOM   2624  CA  ILE B  63      -6.396 -32.575   0.684  1.00 30.00
ATOM   2625  C   ILE B  63      -6.710 -33.765  -0.256  1.00 30.00
ATOM   2626  O   ILE B  63      -5.774 -34.359  -0.789  1.00 30.00
ATOM   2627  CB  ILE B  63      -5.659 -33.073   1.961  1.00 30.00
ATOM   2628  CG1 ILE B  63      -6.540 -33.902   2.928  1.00 30.00
ATOM   2629  CG2 ILE B  63      -4.965 -31.906   2.690  1.00 30.00
ATOM   2630  CD1 ILE B  63      -5.729 -34.719   3.944  1.00 30.00
ATOM   2631  N   HIS B  64      -7.995 -34.091  -0.486  1.00 30.00
ATOM   2632  CA  HIS B  64      -8.472 -35.205  -1.319  1.00 30.00
ATOM   2633  C   HIS B  64      -9.567 -34.764  -2.310  1.00 30.00
ATOM   2634  O   HIS B  64     -10.419 -35.564  -2.697  1.00 30.00
ATOM   2635  CB  HIS B  64      -8.850 -36.424  -0.445  1.00 30.00
ATOM   2636  CG  HIS B  64      -7.694 -37.090   0.266  1.00 30.00
ATOM   2637  ND1 HIS B  64      -6.663 -37.724  -0.406  1.00 30.00
ATOM   2638  CD2 HIS B  64      -7.393 -37.217   1.605  1.00 30.00
ATOM   2639  CE1 HIS B  64      -5.829 -38.209   0.518  1.00 30.00
ATOM   2640  NE2 HIS B  64      -6.208 -37.939   1.761  1.00 30.00
ATOM   2641  N   SER B  65      -9.536 -33.487  -2.723  1.00 30.00
ATOM   2642  CA  SER B  65     -10.464 -32.853  -3.661  1.00 30.00
ATOM   2643  C   SER B  65     -10.073 -33.079  -5.138  1.00 30.00
ATOM   2644  O   SER B  65      -8.923 -33.392  -5.455  1.00 30.00
ATOM   2645  CB  SER B  65     -10.461 -31.338  -3.359  1.00 30.00
ATOM   2646  OG  SER B  65      -9.203 -30.744  -3.609  1.00 30.00
ATOM   2647  N   TYR B  66     -11.055 -32.881  -6.035  1.00 30.00
ATOM   2648  CA  TYR B  66     -10.944 -32.969  -7.494  1.00 30.00
ATOM   2649  C   TYR B  66     -10.319 -31.678  -8.055  1.00 30.00
ATOM   2650  O   TYR B  66     -10.712 -30.576  -7.669  1.00 30.00
ATOM   2651  CB  TYR B  66     -12.379 -33.123  -8.053  1.00 30.00
ATOM   2652  CG  TYR B  66     -12.529 -33.124  -9.569  1.00 30.00
ATOM   2653  CD1 TYR B  66     -11.930 -34.144 -10.338  1.00 30.00
ATOM   2654  CD2 TYR B  66     -13.305 -32.135 -10.211  1.00 30.00
ATOM   2655  CE1 TYR B  66     -12.117 -34.182 -11.733  1.00 30.00
ATOM   2656  CE2 TYR B  66     -13.498 -32.177 -11.606  1.00 30.00
ATOM   2657  CZ  TYR B  66     -12.907 -33.204 -12.369  1.00 30.00
ATOM   2658  OH  TYR B  66     -13.092 -33.253 -13.721  1.00 30.00
ATOM   2659  N   ARG B  67      -9.345 -31.831  -8.965  1.00 30.00
ATOM   2660  CA  ARG B  67      -8.562 -30.746  -9.568  1.00 30.00
ATOM   2661  C   ARG B  67      -9.106 -30.266 -10.925  1.00 30.00
ATOM   2662  O   ARG B  67      -8.662 -29.229 -11.416  1.00 30.00
ATOM   2663  CB  ARG B  67      -7.132 -31.289  -9.803  1.00 30.00
ATOM   2664  CG  ARG B  67      -6.999 -32.441 -10.833  1.00 30.00
ATOM   2665  CD  ARG B  67      -5.562 -32.939 -11.024  1.00 30.00
ATOM   2666  NE  ARG B  67      -5.083 -33.650  -9.831  1.00 30.00
ATOM   2667  CZ  ARG B  67      -4.278 -33.147  -8.879  1.00 30.00
ATOM   2668  NH1 ARG B  67      -3.797 -31.896  -8.941  1.00 30.00
ATOM   2669  NH2 ARG B  67      -3.957 -33.913  -7.833  1.00 30.00
ATOM   2670  N   GLY B  68      -9.992 -31.054 -11.549  1.00 30.00
ATOM   2671  CA  GLY B  68     -10.300 -31.015 -12.972  1.00 30.00
ATOM   2672  C   GLY B  68      -9.926 -32.359 -13.608  1.00 30.00
ATOM   2673  O   GLY B  68      -9.607 -33.320 -12.904  1.00 30.00
ATOM   2674  N   VAL B  69      -9.978 -32.431 -14.947  1.00 30.00
ATOM   2675  CA  VAL B  69      -9.729 -33.646 -15.733  1.00 30.00
ATOM   2676  C   VAL B  69      -8.282 -34.179 -15.640  1.00 30.00
ATOM   2677  O   VAL B  69      -8.087 -35.393 -15.693  1.00 30.00
ATOM   2678  CB  VAL B  69     -10.128 -33.403 -17.214  1.00 30.00
ATOM   2679  CG1 VAL B  69     -11.646 -33.238 -17.367  1.00 30.00
ATOM   2680  CG2 VAL B  69      -9.391 -32.231 -17.893  1.00 30.00
ATOM   2681  N   GLY B  70      -7.285 -33.288 -15.507  1.00 30.00
ATOM   2682  CA  GLY B  70      -5.858 -33.605 -15.476  1.00 30.00
ATOM   2683  C   GLY B  70      -5.143 -33.061 -16.718  1.00 30.00
ATOM   2684  O   GLY B  70      -5.795 -32.667 -17.685  1.00 30.00
ATOM   2685  N   LEU B  71      -3.797 -33.049 -16.690  1.00 30.00
ATOM   2686  CA  LEU B  71      -2.909 -32.560 -17.755  1.00 30.00
ATOM   2687  C   LEU B  71      -3.188 -33.202 -19.126  1.00 30.00
ATOM   2688  O   LEU B  71      -3.683 -32.513 -20.016  1.00 30.00
ATOM   2689  CB  LEU B  71      -1.431 -32.683 -17.304  1.00 30.00
ATOM   2690  CG  LEU B  71      -0.372 -31.995 -18.205  1.00 30.00
ATOM   2691  CD1 LEU B  71      -0.793 -30.591 -18.670  1.00 30.00
ATOM   2692  CD2 LEU B  71       0.985 -31.924 -17.487  1.00 30.00
ATOM   2693  N   GLU B  72      -2.898 -34.507 -19.278  1.00 30.00
ATOM   2694  CA  GLU B  72      -3.066 -35.291 -20.508  1.00 30.00
ATOM   2695  C   GLU B  72      -4.523 -35.356 -21.010  1.00 30.00
ATOM   2696  O   GLU B  72      -4.756 -35.309 -22.218  1.00 30.00
ATOM   2697  CB  GLU B  72      -2.469 -36.703 -20.280  1.00 30.00
ATOM   2698  CG  GLU B  72      -0.922 -36.785 -20.245  1.00 30.00
ATOM   2699  CD  GLU B  72      -0.308 -36.499 -18.872  1.00 30.00
ATOM   2700  OE1 GLU B  72      -1.053 -36.541 -17.868  1.00 30.00
ATOM   2701  OE2 GLU B  72       0.913 -36.228 -18.855  1.00 30.00
ATOM   2702  N   GLU B  73      -5.490 -35.438 -20.081  1.00 30.00
ATOM   2703  CA  GLU B  73      -6.924 -35.557 -20.353  1.00 30.00
ATOM   2704  C   GLU B  73      -7.575 -34.216 -20.763  1.00 30.00
ATOM   2705  O   GLU B  73      -8.713 -34.213 -21.228  1.00 30.00
ATOM   2706  CB  GLU B  73      -7.591 -36.104 -19.067  1.00 30.00
ATOM   2707  CG  GLU B  73      -9.118 -36.348 -19.134  1.00 30.00
ATOM   2708  CD  GLU B  73      -9.510 -37.657 -19.825  1.00 30.00
ATOM   2709  OE1 GLU B  73      -8.808 -38.663 -19.583  1.00 30.00
ATOM   2710  OE2 GLU B  73     -10.513 -37.646 -20.571  1.00 30.00
ATOM   2711  N   GLY B  74      -6.842 -33.095 -20.656  1.00 30.00
ATOM   2712  CA  GLY B  74      -7.313 -31.752 -20.977  1.00 30.00
ATOM   2713  C   GLY B  74      -6.783 -31.245 -22.322  1.00 30.00
ATOM   2714  O   GLY B  74      -7.390 -30.342 -22.894  1.00 30.00
ATOM   2715  N   LEU B  75      -5.719 -31.867 -22.868  1.00 30.00
ATOM   2716  CA  LEU B  75      -5.191 -31.611 -24.215  1.00 30.00
ATOM   2717  C   LEU B  75      -6.125 -32.171 -25.303  1.00 30.00
ATOM   2718  O   LEU B  75      -6.170 -31.633 -26.409  1.00 30.00
ATOM   2719  CB  LEU B  75      -3.812 -32.293 -24.390  1.00 30.00
ATOM   2720  CG  LEU B  75      -2.749 -31.968 -23.321  1.00 30.00
ATOM   2721  CD1 LEU B  75      -1.456 -32.753 -23.579  1.00 30.00
ATOM   2722  CD2 LEU B  75      -2.451 -30.468 -23.199  1.00 30.00
ATOM   2723  N   LYS B  76      -6.892 -33.222 -24.964  1.00 30.00
ATOM   2724  CA  LYS B  76      -7.887 -33.889 -25.803  1.00 30.00
ATOM   2725  C   LYS B  76      -9.107 -32.986 -26.051  1.00 30.00
ATOM   2726  O   LYS B  76      -9.700 -33.038 -27.129  1.00 30.00
ATOM   2727  CB  LYS B  76      -8.373 -35.158 -25.066  1.00 30.00
ATOM   2728  CG  LYS B  76      -7.249 -36.103 -24.607  1.00 30.00
ATOM   2729  CD  LYS B  76      -6.455 -36.682 -25.788  1.00 30.00
ATOM   2730  CE  LYS B  76      -5.473 -37.780 -25.357  1.00 30.00
ATOM   2731  NZ  LYS B  76      -4.503 -37.279 -24.370  1.00 30.00
ATOM   2732  N   ILE B  77      -9.462 -32.152 -25.058  1.00 30.00
ATOM   2733  CA  ILE B  77     -10.596 -31.233 -25.092  1.00 30.00
ATOM   2734  C   ILE B  77     -10.198 -29.955 -25.859  1.00 30.00
ATOM   2735  O   ILE B  77     -11.010 -29.450 -26.630  1.00 30.00
ATOM   2736  CB  ILE B  77     -11.042 -30.872 -23.642  1.00 30.00
ATOM   2737  CG1 ILE B  77     -11.199 -32.118 -22.733  1.00 30.00
ATOM   2738  CG2 ILE B  77     -12.358 -30.068 -23.673  1.00 30.00
ATOM   2739  CD1 ILE B  77     -11.516 -31.814 -21.262  1.00 30.00
ATOM   2740  N   PHE B  78      -8.949 -29.469 -25.703  1.00 30.00
ATOM   2741  CA  PHE B  78      -8.401 -28.314 -26.426  1.00 30.00
ATOM   2742  C   PHE B  78      -8.256 -28.561 -27.938  1.00 30.00
ATOM   2743  O   PHE B  78      -8.382 -27.613 -28.712  1.00 30.00
ATOM   2744  CB  PHE B  78      -7.018 -27.933 -25.844  1.00 30.00
ATOM   2745  CG  PHE B  78      -7.020 -27.236 -24.491  1.00 30.00
ATOM   2746  CD1 PHE B  78      -6.075 -27.611 -23.511  1.00 30.00
ATOM   2747  CD2 PHE B  78      -7.929 -26.191 -24.210  1.00 30.00
ATOM   2748  CE1 PHE B  78      -6.067 -26.982 -22.252  1.00 30.00
ATOM   2749  CE2 PHE B  78      -7.921 -25.561 -22.951  1.00 30.00
ATOM   2750  CZ  PHE B  78      -6.996 -25.964 -21.971  1.00 30.00
ATOM   2751  N   GLU B  79      -8.054 -29.822 -28.358  1.00 30.00
ATOM   2752  CA  GLU B  79      -8.025 -30.239 -29.760  1.00 30.00
ATOM   2753  C   GLU B  79      -9.443 -30.305 -30.351  1.00 30.00
ATOM   2754  O   GLU B  79      -9.605 -29.993 -31.529  1.00 30.00
ATOM   2755  CB  GLU B  79      -7.396 -31.650 -29.843  1.00 30.00
ATOM   2756  CG  GLU B  79      -5.875 -31.652 -29.615  1.00 30.00
ATOM   2757  CD  GLU B  79      -5.212 -32.958 -30.061  1.00 30.00
ATOM   2758  OE1 GLU B  79      -5.757 -33.582 -30.996  1.00 30.00
ATOM   2759  OE2 GLU B  79      -4.166 -33.305 -29.466  1.00 30.00
ATOM   2760  N   LYS B  80     -10.463 -30.675 -29.553  1.00 30.00
ATOM   2761  CA  LYS B  80     -11.857 -30.773 -29.993  1.00 30.00
ATOM   2762  C   LYS B  80     -12.477 -29.371 -30.158  1.00 30.00
ATOM   2763  O   LYS B  80     -13.133 -29.125 -31.166  1.00 30.00
ATOM   2764  CB  LYS B  80     -12.675 -31.594 -28.962  1.00 30.00
ATOM   2765  CG  LYS B  80     -14.189 -31.665 -29.254  1.00 30.00
ATOM   2766  CD  LYS B  80     -14.583 -32.424 -30.535  1.00 30.00
ATOM   2767  CE  LYS B  80     -16.097 -32.430 -30.785  1.00 30.00
ATOM   2768  NZ  LYS B  80     -16.528 -33.685 -31.425  1.00 30.00
ATOM   2769  N   VAL B  81     -12.234 -28.450 -29.207  1.00 30.00
ATOM   2770  CA  VAL B  81     -12.678 -27.048 -29.227  1.00 30.00
ATOM   2771  C   VAL B  81     -12.067 -26.280 -30.420  1.00 30.00
ATOM   2772  O   VAL B  81     -12.776 -25.534 -31.095  1.00 30.00
ATOM   2773  CB  VAL B  81     -12.332 -26.387 -27.857  1.00 30.00
ATOM   2774  CG1 VAL B  81     -12.513 -24.855 -27.817  1.00 30.00
ATOM   2775  CG2 VAL B  81     -13.152 -26.995 -26.702  1.00 30.00
ATOM   2776  N   LYS B  82     -10.770 -26.496 -30.700  1.00 30.00
ATOM   2777  CA  LYS B  82     -10.032 -25.867 -31.797  1.00 30.00
ATOM   2778  C   LYS B  82     -10.456 -26.405 -33.178  1.00 30.00
ATOM   2779  O   LYS B  82     -10.497 -25.631 -34.132  1.00 30.00
ATOM   2780  CB  LYS B  82      -8.527 -26.117 -31.557  1.00 30.00
ATOM   2781  CG  LYS B  82      -7.574 -25.404 -32.537  1.00 30.00
ATOM   2782  CD  LYS B  82      -6.105 -25.420 -32.087  1.00 30.00
ATOM   2783  CE  LYS B  82      -5.501 -26.832 -32.076  1.00 30.00
ATOM   2784  NZ  LYS B  82      -4.050 -26.800 -31.840  1.00 30.00
ATOM   2785  N   ALA B  83     -10.788 -27.704 -33.286  1.00 30.00
ATOM   2786  CA  ALA B  83     -11.196 -28.350 -34.536  1.00 30.00
ATOM   2787  C   ALA B  83     -12.671 -28.085 -34.885  1.00 30.00
ATOM   2788  O   ALA B  83     -13.006 -28.030 -36.068  1.00 30.00
ATOM   2789  CB  ALA B  83     -11.023 -29.869 -34.377  1.00 30.00
ATOM   2790  N   GLU B  84     -13.541 -27.921 -33.873  1.00 30.00
ATOM   2791  CA  GLU B  84     -14.981 -27.725 -34.026  1.00 30.00
ATOM   2792  C   GLU B  84     -15.307 -26.280 -34.441  1.00 30.00
ATOM   2793  O   GLU B  84     -15.978 -26.071 -35.450  1.00 30.00
ATOM   2794  CB  GLU B  84     -15.667 -28.069 -32.677  1.00 30.00
ATOM   2795  CG  GLU B  84     -17.168 -27.729 -32.553  1.00 30.00
ATOM   2796  CD  GLU B  84     -18.009 -28.338 -33.676  1.00 30.00
ATOM   2797  OE1 GLU B  84     -18.021 -29.585 -33.766  1.00 30.00
ATOM   2798  OE2 GLU B  84     -18.624 -27.548 -34.424  1.00 30.00
ATOM   2799  N   PHE B  85     -14.840 -25.295 -33.656  1.00 30.00
ATOM   2800  CA  PHE B  85     -15.185 -23.883 -33.824  1.00 30.00
ATOM   2801  C   PHE B  85     -14.165 -23.141 -34.705  1.00 30.00
ATOM   2802  O   PHE B  85     -14.532 -22.152 -35.336  1.00 30.00
ATOM   2803  CB  PHE B  85     -15.196 -23.217 -32.431  1.00 30.00
ATOM   2804  CG  PHE B  85     -16.190 -23.827 -31.454  1.00 30.00
ATOM   2805  CD1 PHE B  85     -15.738 -24.365 -30.231  1.00 30.00
ATOM   2806  CD2 PHE B  85     -17.564 -23.884 -31.772  1.00 30.00
ATOM   2807  CE1 PHE B  85     -16.643 -24.983 -29.348  1.00 30.00
ATOM   2808  CE2 PHE B  85     -18.470 -24.502 -30.889  1.00 30.00
ATOM   2809  CZ  PHE B  85     -18.008 -25.059 -29.682  1.00 30.00
ATOM   2810  N   GLY B  86     -12.900 -23.591 -34.744  1.00 30.00
ATOM   2811  CA  GLY B  86     -11.854 -23.049 -35.613  1.00 30.00
ATOM   2812  C   GLY B  86     -10.889 -22.107 -34.881  1.00 30.00
ATOM   2813  O   GLY B  86      -9.845 -21.762 -35.433  1.00 30.00
ATOM   2814  N   ILE B  87     -11.257 -21.666 -33.666  1.00 30.00
ATOM   2815  CA  ILE B  87     -10.559 -20.657 -32.869  1.00 30.00
ATOM   2816  C   ILE B  87      -9.265 -21.219 -32.246  1.00 30.00
ATOM   2817  O   ILE B  87      -9.190 -22.423 -31.991  1.00 30.00
ATOM   2818  CB  ILE B  87     -11.510 -20.152 -31.735  1.00 30.00
ATOM   2819  CG1 ILE B  87     -11.923 -21.231 -30.694  1.00 30.00
ATOM   2820  CG2 ILE B  87     -12.739 -19.435 -32.330  1.00 30.00
ATOM   2821  CD1 ILE B  87     -12.637 -20.671 -29.456  1.00 30.00
ATOM   2822  N   PRO B  88      -8.284 -20.357 -31.901  1.00 30.00
ATOM   2823  CA  PRO B  88      -7.190 -20.722 -30.997  1.00 30.00
ATOM   2824  C   PRO B  88      -7.700 -20.824 -29.547  1.00 30.00
ATOM   2825  O   PRO B  88      -8.750 -20.277 -29.201  1.00 30.00
ATOM   2826  CB  PRO B  88      -6.166 -19.593 -31.155  1.00 30.00
ATOM   2827  CG  PRO B  88      -6.984 -18.379 -31.556  1.00 30.00
ATOM   2828  CD  PRO B  88      -8.183 -18.953 -32.312  1.00 30.00
ATOM   2829  N   VAL B  89      -6.939 -21.533 -28.707  1.00 30.00
ATOM   2830  CA  VAL B  89      -7.248 -21.790 -27.302  1.00 30.00
ATOM   2831  C   VAL B  89      -6.048 -21.416 -26.420  1.00 30.00
ATOM   2832  O   VAL B  89      -4.920 -21.284 -26.899  1.00 30.00
ATOM   2833  CB  VAL B  89      -7.810 -23.227 -27.102  1.00 30.00
ATOM   2834  CG1 VAL B  89      -9.147 -23.443 -27.831  1.00 30.00
ATOM   2835  CG2 VAL B  89      -6.823 -24.339 -27.492  1.00 30.00
ATOM   2836  N   ILE B  90      -6.323 -21.220 -25.125  1.00 30.00
ATOM   2837  CA  ILE B  90      -5.398 -20.762 -24.093  1.00 30.00
ATOM   2838  C   ILE B  90      -5.573 -21.612 -22.826  1.00 30.00
ATOM   2839  O   ILE B  90      -6.651 -22.146 -22.563  1.00 30.00
ATOM   2840  CB  ILE B  90      -5.462 -19.209 -23.917  1.00 30.00
ATOM   2841  CG1 ILE B  90      -4.532 -18.678 -22.792  1.00 30.00
ATOM   2842  CG2 ILE B  90      -6.892 -18.684 -23.721  1.00 30.00
ATOM   2843  CD1 ILE B  90      -4.457 -17.149 -22.677  1.00 30.00
ATOM   2844  N   THR B  91      -4.493 -21.731 -22.044  1.00 30.00
ATOM   2845  CA  THR B  91      -4.462 -22.379 -20.738  1.00 30.00
ATOM   2846  C   THR B  91      -3.493 -21.637 -19.805  1.00 30.00
ATOM   2847  O   THR B  91      -2.962 -20.583 -20.160  1.00 30.00
ATOM   2848  CB  THR B  91      -4.254 -23.908 -20.898  1.00 30.00
ATOM   2849  OG1 THR B  91      -4.729 -24.600 -19.758  1.00 30.00
ATOM   2850  CG2 THR B  91      -2.796 -24.333 -21.134  1.00 30.00
ATOM   2851  N   ASP B  92      -3.268 -22.201 -18.613  1.00 30.00
ATOM   2852  CA  ASP B  92      -2.349 -21.718 -17.591  1.00 30.00
ATOM   2853  C   ASP B  92      -1.571 -22.906 -17.021  1.00 30.00
ATOM   2854  O   ASP B  92      -2.092 -24.017 -16.927  1.00 30.00
ATOM   2855  CB  ASP B  92      -3.095 -20.879 -16.527  1.00 30.00
ATOM   2856  CG  ASP B  92      -4.311 -21.564 -15.898  1.00 30.00
ATOM   2857  OD1 ASP B  92      -4.128 -22.243 -14.865  1.00 30.00
ATOM   2858  OD2 ASP B  92      -5.413 -21.380 -16.458  1.00 30.00
ATOM   2859  N   VAL B  93      -0.320 -22.637 -16.629  1.00 30.00
ATOM   2860  CA  VAL B  93       0.612 -23.576 -16.013  1.00 30.00
ATOM   2861  C   VAL B  93       1.092 -22.998 -14.675  1.00 30.00
ATOM   2862  O   VAL B  93       1.101 -21.781 -14.483  1.00 30.00
ATOM   2863  CB  VAL B  93       1.762 -23.926 -16.997  1.00 30.00
ATOM   2864  CG1 VAL B  93       1.245 -24.697 -18.225  1.00 30.00
ATOM   2865  CG2 VAL B  93       2.599 -22.710 -17.442  1.00 30.00
ATOM   2866  N   HIS B  94       1.489 -23.886 -13.754  1.00 30.00
ATOM   2867  CA  HIS B  94       1.948 -23.571 -12.399  1.00 30.00
ATOM   2868  C   HIS B  94       3.174 -24.397 -11.979  1.00 30.00
ATOM   2869  O   HIS B  94       3.631 -24.276 -10.843  1.00 30.00
ATOM   2870  CB  HIS B  94       0.764 -23.598 -11.408  1.00 30.00
ATOM   2871  CG  HIS B  94      -0.423 -22.748 -11.799  1.00 30.00
ATOM   2872  ND1 HIS B  94      -0.587 -21.439 -11.378  1.00 30.00
ATOM   2873  CD2 HIS B  94      -1.538 -23.036 -12.555  1.00 30.00
ATOM   2874  CE1 HIS B  94      -1.736 -20.998 -11.899  1.00 30.00
ATOM   2875  NE2 HIS B  94      -2.368 -21.917 -12.619  1.00 30.00
ATOM   2876  N   GLU B  95       3.712 -25.214 -12.900  1.00 30.00
ATOM   2877  CA  GLU B  95       4.910 -26.032 -12.753  1.00 30.00
ATOM   2878  C   GLU B  95       5.556 -26.175 -14.153  1.00 30.00
ATOM   2879  O   GLU B  95       4.832 -26.531 -15.083  1.00 30.00
ATOM   2880  CB  GLU B  95       4.548 -27.348 -12.019  1.00 30.00
ATOM   2881  CG  GLU B  95       5.738 -28.206 -11.547  1.00 30.00
ATOM   2882  CD  GLU B  95       6.318 -29.097 -12.640  1.00 30.00
ATOM   2883  OE1 GLU B  95       5.681 -30.131 -12.933  1.00 30.00
ATOM   2884  OE2 GLU B  95       7.382 -28.722 -13.179  1.00 30.00
ATOM   2885  N   PRO B  96       6.867 -25.882 -14.344  1.00 30.00
ATOM   2886  CA  PRO B  96       7.573 -25.903 -15.643  1.00 30.00
ATOM   2887  C   PRO B  96       7.391 -27.084 -16.617  1.00 30.00
ATOM   2888  O   PRO B  96       7.398 -26.846 -17.826  1.00 30.00
ATOM   2889  CB  PRO B  96       9.052 -25.760 -15.298  1.00 30.00
ATOM   2890  CG  PRO B  96       9.077 -24.999 -13.988  1.00 30.00
ATOM   2891  CD  PRO B  96       7.766 -25.373 -13.300  1.00 30.00
ATOM   2892  N   HIS B  97       7.227 -28.331 -16.134  1.00 30.00
ATOM   2893  CA  HIS B  97       7.073 -29.528 -16.982  1.00 30.00
ATOM   2894  C   HIS B  97       5.727 -29.582 -17.734  1.00 30.00
ATOM   2895  O   HIS B  97       5.587 -30.362 -18.676  1.00 30.00
ATOM   2896  CB  HIS B  97       7.208 -30.814 -16.136  1.00 30.00
ATOM   2897  CG  HIS B  97       8.372 -30.788 -15.205  1.00 30.00
ATOM   2898  ND1 HIS B  97       8.295 -31.216 -13.897  1.00 30.00
ATOM   2899  CD2 HIS B  97       9.648 -30.371 -15.388  1.00 30.00
ATOM   2900  CE1 HIS B  97       9.472 -31.062 -13.318  1.00 30.00
ATOM   2901  NE2 HIS B  97      10.309 -30.554 -14.198  1.00 30.00
ATOM   2902  N   GLN B  98       4.759 -28.739 -17.344  1.00 30.00
ATOM   2903  CA  GLN B  98       3.432 -28.626 -17.942  1.00 30.00
ATOM   2904  C   GLN B  98       3.426 -27.710 -19.184  1.00 30.00
ATOM   2905  O   GLN B  98       2.414 -27.678 -19.877  1.00 30.00
ATOM   2906  CB  GLN B  98       2.496 -27.971 -16.902  1.00 30.00
ATOM   2907  CG  GLN B  98       2.474 -28.662 -15.519  1.00 30.00
ATOM   2908  CD  GLN B  98       1.522 -27.985 -14.525  1.00 30.00
ATOM   2909  OE1 GLN B  98       1.569 -26.772 -14.323  1.00 30.00
ATOM   2910  NE2 GLN B  98       0.640 -28.766 -13.899  1.00 30.00
ATOM   2911  N   CYS B  99       4.520 -26.975 -19.468  1.00 30.00
ATOM   2912  CA  CYS B  99       4.611 -25.920 -20.486  1.00 30.00
ATOM   2913  C   CYS B  99       4.771 -26.459 -21.923  1.00 30.00
ATOM   2914  O   CYS B  99       4.118 -25.952 -22.835  1.00 30.00
ATOM   2915  CB  CYS B  99       5.838 -25.052 -20.133  1.00 30.00
ATOM   2916  SG  CYS B  99       5.867 -23.508 -21.087  1.00 30.00
ATOM   2917  N   GLN B 100       5.628 -27.471 -22.134  1.00 30.00
ATOM   2918  CA  GLN B 100       5.874 -28.086 -23.441  1.00 30.00
ATOM   2919  C   GLN B 100       4.680 -28.886 -24.023  1.00 30.00
ATOM   2920  O   GLN B 100       4.415 -28.699 -25.211  1.00 30.00
ATOM   2921  CB  GLN B 100       7.148 -28.955 -23.380  1.00 30.00
ATOM   2922  CG  GLN B 100       8.429 -28.119 -23.608  1.00 30.00
ATOM   2923  CD  GLN B 100       9.726 -28.922 -23.776  1.00 30.00
ATOM   2924  OE1 GLN B 100       9.940 -29.887 -23.047  1.00 30.00
ATOM   2925  NE2 GLN B 100      10.601 -28.546 -24.713  1.00 30.00
ATOM   2926  N   PRO B 101       3.932 -29.733 -23.269  1.00 30.00
ATOM   2927  CA  PRO B 101       2.794 -30.485 -23.824  1.00 30.00
ATOM   2928  C   PRO B 101       1.510 -29.667 -24.073  1.00 30.00
ATOM   2929  O   PRO B 101       0.711 -30.086 -24.911  1.00 30.00
ATOM   2930  CB  PRO B 101       2.539 -31.617 -22.818  1.00 30.00
ATOM   2931  CG  PRO B 101       2.708 -30.963 -21.460  1.00 30.00
ATOM   2932  CD  PRO B 101       3.968 -30.116 -21.612  1.00 30.00
ATOM   2933  N   VAL B 102       1.306 -28.509 -23.412  1.00 30.00
ATOM   2934  CA  VAL B 102       0.162 -27.623 -23.688  1.00 30.00
ATOM   2935  C   VAL B 102       0.408 -26.728 -24.919  1.00 30.00
ATOM   2936  O   VAL B 102      -0.559 -26.249 -25.508  1.00 30.00
ATOM   2937  CB  VAL B 102      -0.177 -26.731 -22.464  1.00 30.00
ATOM   2938  CG1 VAL B 102      -0.655 -27.561 -21.261  1.00 30.00
ATOM   2939  CG2 VAL B 102       0.932 -25.749 -22.054  1.00 30.00
ATOM   2940  N   ALA B 103       1.674 -26.534 -25.334  1.00 30.00
ATOM   2941  CA  ALA B 103       2.063 -25.745 -26.507  1.00 30.00
ATOM   2942  C   ALA B 103       1.717 -26.438 -27.840  1.00 30.00
ATOM   2943  O   ALA B 103       1.692 -25.780 -28.879  1.00 30.00
ATOM   2944  CB  ALA B 103       3.582 -25.529 -26.466  1.00 30.00
ATOM   2945  N   GLU B 104       1.423 -27.748 -27.793  1.00 30.00
ATOM   2946  CA  GLU B 104       1.011 -28.598 -28.910  1.00 30.00
ATOM   2947  C   GLU B 104      -0.452 -28.346 -29.327  1.00 30.00
ATOM   2948  O   GLU B 104      -0.833 -28.732 -30.432  1.00 30.00
ATOM   2949  CB  GLU B 104       1.104 -30.071 -28.439  1.00 30.00
ATOM   2950  CG  GLU B 104       2.416 -30.463 -27.730  1.00 30.00
ATOM   2951  CD  GLU B 104       2.858 -31.890 -28.052  1.00 30.00
ATOM   2952  OE1 GLU B 104       2.008 -32.795 -27.896  1.00 30.00
ATOM   2953  OE2 GLU B 104       4.034 -32.053 -28.443  1.00 30.00
ATOM   2954  N   VAL B 105      -1.266 -27.725 -28.450  1.00 30.00
ATOM   2955  CA  VAL B 105      -2.717 -27.578 -28.594  1.00 30.00
ATOM   2956  C   VAL B 105      -3.185 -26.123 -28.411  1.00 30.00
ATOM   2957  O   VAL B 105      -4.101 -25.699 -29.116  1.00 30.00
ATOM   2958  CB  VAL B 105      -3.473 -28.605 -27.706  1.00 30.00
ATOM   2959  CG1 VAL B 105      -3.081 -30.059 -28.021  1.00 30.00
ATOM   2960  CG2 VAL B 105      -3.324 -28.345 -26.197  1.00 30.00
ATOM   2961  N   CYS B 106      -2.562 -25.367 -27.490  1.00 30.00
ATOM   2962  CA  CYS B 106      -2.876 -23.970 -27.190  1.00 30.00
ATOM   2963  C   CYS B 106      -1.853 -23.054 -27.874  1.00 30.00
ATOM   2964  O   CYS B 106      -0.649 -23.302 -27.809  1.00 30.00
ATOM   2965  CB  CYS B 106      -2.760 -23.727 -25.668  1.00 30.00
ATOM   2966  SG  CYS B 106      -4.004 -24.674 -24.749  1.00 30.00
ATOM   2967  N   ASP B 107      -2.348 -21.968 -28.491  1.00 30.00
ATOM   2968  CA  ASP B 107      -1.560 -20.913 -29.139  1.00 30.00
ATOM   2969  C   ASP B 107      -1.098 -19.830 -28.145  1.00 30.00
ATOM   2970  O   ASP B 107      -0.260 -19.005 -28.509  1.00 30.00
ATOM   2971  CB  ASP B 107      -2.417 -20.214 -30.224  1.00 30.00
ATOM   2972  CG  ASP B 107      -3.286 -21.180 -31.033  1.00 30.00
ATOM   2973  OD1 ASP B 107      -4.241 -21.731 -30.442  1.00 30.00
ATOM   2974  OD2 ASP B 107      -2.983 -21.340 -32.235  1.00 30.00
ATOM   2975  N   VAL B 108      -1.609 -19.843 -26.899  1.00 30.00
ATOM   2976  CA  VAL B 108      -1.195 -18.979 -25.792  1.00 30.00
ATOM   2977  C   VAL B 108      -1.060 -19.832 -24.522  1.00 30.00
ATOM   2978  O   VAL B 108      -1.913 -20.673 -24.242  1.00 30.00
ATOM   2979  CB  VAL B 108      -2.139 -17.755 -25.611  1.00 30.00
ATOM   2980  CG1 VAL B 108      -1.571 -16.728 -24.611  1.00 30.00
ATOM   2981  CG2 VAL B 108      -2.545 -17.051 -26.919  1.00 30.00
ATOM   2982  N   ILE B 109      -0.001 -19.585 -23.739  1.00 30.00
ATOM   2983  CA  ILE B 109       0.236 -20.161 -22.417  1.00 30.00
ATOM   2984  C   ILE B 109       0.336 -18.983 -21.447  1.00 30.00
ATOM   2985  O   ILE B 109       1.183 -18.106 -21.623  1.00 30.00
ATOM   2986  CB  ILE B 109       1.526 -21.031 -22.418  1.00 30.00
ATOM   2987  CG1 ILE B 109       1.416 -22.204 -23.415  1.00 30.00
ATOM   2988  CG2 ILE B 109       1.868 -21.569 -21.007  1.00 30.00
ATOM   2989  CD1 ILE B 109       2.755 -22.885 -23.719  1.00 30.00
ATOM   2990  N   GLN B 110      -0.509 -18.980 -20.406  1.00 30.00
ATOM   2991  CA  GLN B 110      -0.458 -17.995 -19.337  1.00 30.00
ATOM   2992  C   GLN B 110       0.605 -18.426 -18.314  1.00 30.00
ATOM   2993  O   GLN B 110       0.577 -19.542 -17.792  1.00 30.00
ATOM   2994  CB  GLN B 110      -1.846 -17.893 -18.669  1.00 30.00
ATOM   2995  CG  GLN B 110      -1.997 -16.693 -17.707  1.00 30.00
ATOM   2996  CD  GLN B 110      -2.599 -17.086 -16.357  1.00 30.00
ATOM   2997  OE1 GLN B 110      -3.732 -17.559 -16.288  1.00 30.00
ATOM   2998  NE2 GLN B 110      -1.849 -16.869 -15.275  1.00 30.00
ATOM   2999  N   LEU B 111       1.529 -17.498 -18.033  1.00 30.00
ATOM   3000  CA  LEU B 111       2.571 -17.582 -17.018  1.00 30.00
ATOM   3001  C   LEU B 111       1.913 -17.349 -15.638  1.00 30.00
ATOM   3002  O   LEU B 111       1.061 -16.463 -15.526  1.00 30.00
ATOM   3003  CB  LEU B 111       3.575 -16.439 -17.323  1.00 30.00
ATOM   3004  CG  LEU B 111       4.892 -16.437 -16.512  1.00 30.00
ATOM   3005  CD1 LEU B 111       5.853 -17.549 -16.967  1.00 30.00
ATOM   3006  CD2 LEU B 111       5.587 -15.071 -16.621  1.00 30.00
ATOM   3007  N   PRO B 112       2.291 -18.102 -14.581  1.00 30.00
ATOM   3008  CA  PRO B 112       1.743 -17.911 -13.232  1.00 30.00
ATOM   3009  C   PRO B 112       2.322 -16.642 -12.585  1.00 30.00
ATOM   3010  O   PRO B 112       3.503 -16.330 -12.750  1.00 30.00
ATOM   3011  CB  PRO B 112       2.150 -19.175 -12.462  1.00 30.00
ATOM   3012  CG  PRO B 112       3.430 -19.629 -13.144  1.00 30.00
ATOM   3013  CD  PRO B 112       3.273 -19.187 -14.598  1.00 30.00
ATOM   3014  N   ALA B 113       1.477 -15.930 -11.823  1.00 30.00
ATOM   3015  CA  ALA B 113       1.782 -14.674 -11.129  1.00 30.00
ATOM   3016  C   ALA B 113       2.651 -14.863  -9.863  1.00 30.00
ATOM   3017  O   ALA B 113       2.767 -13.941  -9.055  1.00 30.00
ATOM   3018  CB  ALA B 113       0.434 -14.041 -10.731  1.00 30.00
ATOM   3019  N   PHE B 114       3.244 -16.056  -9.683  1.00 30.00
ATOM   3020  CA  PHE B 114       3.991 -16.500  -8.510  1.00 30.00
ATOM   3021  C   PHE B 114       5.173 -17.442  -8.825  1.00 30.00
ATOM   3022  O   PHE B 114       5.850 -17.868  -7.891  1.00 30.00
ATOM   3023  CB  PHE B 114       3.022 -16.966  -7.395  1.00 30.00
ATOM   3024  CG  PHE B 114       2.277 -18.267  -7.664  1.00 30.00
ATOM   3025  CD1 PHE B 114       1.237 -18.315  -8.614  1.00 30.00
ATOM   3026  CD2 PHE B 114       2.634 -19.443  -6.968  1.00 30.00
ATOM   3027  CE1 PHE B 114       0.545 -19.519  -8.849  1.00 30.00
ATOM   3028  CE2 PHE B 114       1.938 -20.645  -7.196  1.00 30.00
ATOM   3029  CZ  PHE B 114       0.890 -20.683  -8.136  1.00 30.00
ATOM   3030  N   LEU B 115       5.462 -17.720 -10.115  1.00 30.00
ATOM   3031  CA  LEU B 115       6.665 -18.414 -10.609  1.00 30.00
ATOM   3032  C   LEU B 115       7.245 -17.709 -11.853  1.00 30.00
ATOM   3033  O   LEU B 115       7.762 -18.370 -12.753  1.00 30.00
ATOM   3034  CB  LEU B 115       6.491 -19.946 -10.818  1.00 30.00
ATOM   3035  CG  LEU B 115       5.954 -20.783  -9.638  1.00 30.00
ATOM   3036  CD1 LEU B 115       4.428 -20.942  -9.709  1.00 30.00
ATOM   3037  CD2 LEU B 115       6.615 -22.171  -9.602  1.00 30.00
ATOM   3038  N   ALA B 116       7.157 -16.368 -11.917  1.00 30.00
ATOM   3039  CA  ALA B 116       7.558 -15.552 -13.069  1.00 30.00
ATOM   3040  C   ALA B 116       9.082 -15.475 -13.311  1.00 30.00
ATOM   3041  O   ALA B 116       9.493 -15.114 -14.414  1.00 30.00
ATOM   3042  CB  ALA B 116       7.015 -14.129 -12.857  1.00 30.00
ATOM   3043  N   ARG B 117       9.910 -15.821 -12.308  1.00 30.00
ATOM   3044  CA  ARG B 117      11.375 -15.862 -12.384  1.00 30.00
ATOM   3045  C   ARG B 117      11.922 -17.290 -12.580  1.00 30.00
ATOM   3046  O   ARG B 117      13.140 -17.449 -12.682  1.00 30.00
ATOM   3047  CB  ARG B 117      11.958 -15.309 -11.063  1.00 30.00
ATOM   3048  CG  ARG B 117      11.435 -13.908 -10.716  1.00 30.00
ATOM   3049  CD  ARG B 117      11.721 -13.512  -9.262  1.00 30.00
ATOM   3050  NE  ARG B 117      13.138 -13.167  -9.076  1.00 30.00
ATOM   3051  CZ  ARG B 117      13.685 -11.942  -9.181  1.00 30.00
ATOM   3052  NH1 ARG B 117      15.004 -11.797  -8.997  1.00 30.00
ATOM   3053  NH2 ARG B 117      12.941 -10.861  -9.461  1.00 30.00
ATOM   3054  N   GLN B 118      11.058 -18.322 -12.636  1.00 30.00
ATOM   3055  CA  GLN B 118      11.458 -19.720 -12.788  1.00 30.00
ATOM   3056  C   GLN B 118      11.820 -19.967 -14.265  1.00 30.00
ATOM   3057  O   GLN B 118      10.948 -19.998 -15.133  1.00 30.00
ATOM   3058  CB  GLN B 118      10.286 -20.620 -12.330  1.00 30.00
ATOM   3059  CG  GLN B 118      10.668 -22.091 -12.052  1.00 30.00
ATOM   3060  CD  GLN B 118      11.420 -22.315 -10.731  1.00 30.00
ATOM   3061  OE1 GLN B 118      11.682 -21.385  -9.968  1.00 30.00
ATOM   3062  NE2 GLN B 118      11.765 -23.571 -10.449  1.00 30.00
ATOM   3063  N   THR B 119      13.131 -20.076 -14.535  1.00 30.00
ATOM   3064  CA  THR B 119      13.769 -20.023 -15.854  1.00 30.00
ATOM   3065  C   THR B 119      13.425 -21.204 -16.782  1.00 30.00
ATOM   3066  O   THR B 119      13.594 -21.081 -17.994  1.00 30.00
ATOM   3067  CB  THR B 119      15.306 -19.896 -15.675  1.00 30.00
ATOM   3068  OG1 THR B 119      15.833 -20.919 -14.849  1.00 30.00
ATOM   3069  CG2 THR B 119      15.757 -18.526 -15.135  1.00 30.00
ATOM   3070  N   ASP B 120      12.909 -22.315 -16.230  1.00 30.00
ATOM   3071  CA  ASP B 120      12.461 -23.505 -16.958  1.00 30.00
ATOM   3072  C   ASP B 120      11.158 -23.267 -17.750  1.00 30.00
ATOM   3073  O   ASP B 120      10.936 -23.949 -18.749  1.00 30.00
ATOM   3074  CB  ASP B 120      12.233 -24.661 -15.958  1.00 30.00
ATOM   3075  CG  ASP B 120      13.462 -25.101 -15.161  1.00 30.00
ATOM   3076  OD1 ASP B 120      13.255 -25.631 -14.048  1.00 30.00
ATOM   3077  OD2 ASP B 120      14.588 -24.930 -15.675  1.00 30.00
ATOM   3078  N   LEU B 121      10.328 -22.283 -17.350  1.00 30.00
ATOM   3079  CA  LEU B 121       9.163 -21.814 -18.109  1.00 30.00
ATOM   3080  C   LEU B 121       9.599 -20.862 -19.235  1.00 30.00
ATOM   3081  O   LEU B 121       9.049 -20.932 -20.332  1.00 30.00
ATOM   3082  CB  LEU B 121       8.220 -21.012 -17.175  1.00 30.00
ATOM   3083  CG  LEU B 121       7.388 -21.870 -16.200  1.00 30.00
ATOM   3084  CD1 LEU B 121       6.875 -21.031 -15.020  1.00 30.00
ATOM   3085  CD2 LEU B 121       6.208 -22.544 -16.914  1.00 30.00
ATOM   3086  N   VAL B 122      10.581 -19.985 -18.958  1.00 30.00
ATOM   3087  CA  VAL B 122      11.069 -18.911 -19.829  1.00 30.00
ATOM   3088  C   VAL B 122      11.709 -19.456 -21.122  1.00 30.00
ATOM   3089  O   VAL B 122      11.431 -18.933 -22.202  1.00 30.00
ATOM   3090  CB  VAL B 122      12.054 -18.015 -19.018  1.00 30.00
ATOM   3091  CG1 VAL B 122      12.671 -16.863 -19.833  1.00 30.00
ATOM   3092  CG2 VAL B 122      11.396 -17.429 -17.753  1.00 30.00
ATOM   3093  N   VAL B 123      12.530 -20.517 -21.016  1.00 30.00
ATOM   3094  CA  VAL B 123      13.198 -21.160 -22.152  1.00 30.00
ATOM   3095  C   VAL B 123      12.263 -22.127 -22.904  1.00 30.00
ATOM   3096  O   VAL B 123      12.432 -22.293 -24.110  1.00 30.00
ATOM   3097  CB  VAL B 123      14.468 -21.917 -21.670  1.00 30.00
ATOM   3098  CG1 VAL B 123      15.559 -20.936 -21.200  1.00 30.00
ATOM   3099  CG2 VAL B 123      14.214 -23.012 -20.614  1.00 30.00
ATOM   3100  N   ALA B 124      11.269 -22.732 -22.227  1.00 30.00
ATOM   3101  CA  ALA B 124      10.296 -23.650 -22.826  1.00 30.00
ATOM   3102  C   ALA B 124       9.262 -22.907 -23.689  1.00 30.00
ATOM   3103  O   ALA B 124       8.854 -23.427 -24.725  1.00 30.00
ATOM   3104  CB  ALA B 124       9.558 -24.396 -21.705  1.00 30.00
ATOM   3105  N   MET B 125       8.889 -21.677 -23.296  1.00 30.00
ATOM   3106  CA  MET B 125       8.003 -20.774 -24.034  1.00 30.00
ATOM   3107  C   MET B 125       8.658 -20.244 -25.323  1.00 30.00
ATOM   3108  O   MET B 125       7.963 -20.044 -26.318  1.00 30.00
ATOM   3109  CB  MET B 125       7.643 -19.586 -23.114  1.00 30.00
ATOM   3110  CG  MET B 125       6.514 -19.927 -22.131  1.00 30.00
ATOM   3111  SD  MET B 125       6.263 -18.726 -20.799  1.00 30.00
ATOM   3112  CE  MET B 125       4.680 -19.327 -20.155  1.00 30.00
ATOM   3113  N   ALA B 126       9.989 -20.056 -25.316  1.00 30.00
ATOM   3114  CA  ALA B 126      10.778 -19.588 -26.454  1.00 30.00
ATOM   3115  C   ALA B 126      11.103 -20.717 -27.449  1.00 30.00
ATOM   3116  O   ALA B 126      11.134 -20.462 -28.652  1.00 30.00
ATOM   3117  CB  ALA B 126      12.105 -19.035 -25.915  1.00 30.00
ATOM   3118  N   LYS B 127      11.321 -21.953 -26.962  1.00 30.00
ATOM   3119  CA  LYS B 127      11.657 -23.129 -27.773  1.00 30.00
ATOM   3120  C   LYS B 127      10.442 -23.695 -28.525  1.00 30.00
ATOM   3121  O   LYS B 127      10.605 -24.197 -29.637  1.00 30.00
ATOM   3122  CB  LYS B 127      12.219 -24.231 -26.852  1.00 30.00
ATOM   3123  CG  LYS B 127      13.662 -23.950 -26.409  1.00 30.00
ATOM   3124  CD  LYS B 127      14.046 -24.722 -25.137  1.00 30.00
ATOM   3125  CE  LYS B 127      15.439 -24.357 -24.603  1.00 30.00
ATOM   3126  NZ  LYS B 127      16.511 -24.921 -25.441  1.00 30.00
ATOM   3127  N   THR B 128       9.235 -23.587 -27.945  1.00 30.00
ATOM   3128  CA  THR B 128       7.973 -23.934 -28.602  1.00 30.00
ATOM   3129  C   THR B 128       7.486 -22.794 -29.522  1.00 30.00
ATOM   3130  O   THR B 128       6.799 -23.071 -30.505  1.00 30.00
ATOM   3131  CB  THR B 128       6.898 -24.252 -27.532  1.00 30.00
ATOM   3132  OG1 THR B 128       6.806 -23.251 -26.533  1.00 30.00
ATOM   3133  CG2 THR B 128       7.089 -25.625 -26.868  1.00 30.00
ATOM   3134  N   GLY B 129       7.831 -21.529 -29.216  1.00 30.00
ATOM   3135  CA  GLY B 129       7.551 -20.362 -30.054  1.00 30.00
ATOM   3136  C   GLY B 129       6.262 -19.631 -29.652  1.00 30.00
ATOM   3137  O   GLY B 129       5.808 -18.749 -30.380  1.00 30.00
ATOM   3138  N   ASN B 130       5.650 -20.049 -28.533  1.00 30.00
ATOM   3139  CA  ASN B 130       4.292 -19.737 -28.100  1.00 30.00
ATOM   3140  C   ASN B 130       4.190 -18.325 -27.493  1.00 30.00
ATOM   3141  O   ASN B 130       5.193 -17.715 -27.123  1.00 30.00
ATOM   3142  CB  ASN B 130       3.926 -20.802 -27.036  1.00 30.00
ATOM   3143  CG  ASN B 130       2.424 -21.062 -26.955  1.00 30.00
ATOM   3144  OD1 ASN B 130       1.692 -20.271 -26.371  1.00 30.00
ATOM   3145  ND2 ASN B 130       1.963 -22.170 -27.538  1.00 30.00
ATOM   3146  N   VAL B 131       2.956 -17.810 -27.394  1.00 30.00
ATOM   3147  CA  VAL B 131       2.628 -16.503 -26.825  1.00 30.00
ATOM   3148  C   VAL B 131       2.542 -16.648 -25.294  1.00 30.00
ATOM   3149  O   VAL B 131       1.943 -17.597 -24.786  1.00 30.00
ATOM   3150  CB  VAL B 131       1.259 -16.045 -27.393  1.00 30.00
ATOM   3151  CG1 VAL B 131       0.830 -14.655 -26.889  1.00 30.00
ATOM   3152  CG2 VAL B 131       1.214 -16.055 -28.932  1.00 30.00
ATOM   3153  N   VAL B 132       3.148 -15.696 -24.573  1.00 30.00
ATOM   3154  CA  VAL B 132       3.205 -15.645 -23.114  1.00 30.00
ATOM   3155  C   VAL B 132       2.199 -14.580 -22.647  1.00 30.00
ATOM   3156  O   VAL B 132       2.274 -13.436 -23.094  1.00 30.00
ATOM   3157  CB  VAL B 132       4.644 -15.241 -22.683  1.00 30.00
ATOM   3158  CG1 VAL B 132       4.822 -15.256 -21.152  1.00 30.00
ATOM   3159  CG2 VAL B 132       5.719 -16.124 -23.346  1.00 30.00
ATOM   3160  N   ASN B 133       1.287 -14.945 -21.731  1.00 30.00
ATOM   3161  CA  ASN B 133       0.357 -14.019 -21.082  1.00 30.00
ATOM   3162  C   ASN B 133       0.784 -13.896 -19.614  1.00 30.00
ATOM   3163  O   ASN B 133       0.634 -14.831 -18.831  1.00 30.00
ATOM   3164  CB  ASN B 133      -1.090 -14.547 -21.237  1.00 30.00
ATOM   3165  CG  ASN B 133      -2.144 -13.492 -20.888  1.00 30.00
ATOM   3166  OD1 ASN B 133      -2.133 -12.933 -19.794  1.00 30.00
ATOM   3167  ND2 ASN B 133      -3.055 -13.211 -21.821  1.00 30.00
ATOM   3168  N   ILE B 134       1.342 -12.731 -19.256  1.00 30.00
ATOM   3169  CA  ILE B 134       1.882 -12.429 -17.936  1.00 30.00
ATOM   3170  C   ILE B 134       0.751 -11.770 -17.130  1.00 30.00
ATOM   3171  O   ILE B 134       0.534 -10.562 -17.236  1.00 30.00
ATOM   3172  CB  ILE B 134       3.101 -11.459 -18.082  1.00 30.00
ATOM   3173  CG1 ILE B 134       4.187 -12.034 -19.029  1.00 30.00
ATOM   3174  CG2 ILE B 134       3.713 -11.103 -16.705  1.00 30.00
ATOM   3175  CD1 ILE B 134       5.322 -11.059 -19.372  1.00 30.00
ATOM   3176  N   LYS B 135       0.055 -12.564 -16.297  1.00 30.00
ATOM   3177  CA  LYS B 135      -0.851 -12.048 -15.272  1.00 30.00
ATOM   3178  C   LYS B 135       0.003 -11.554 -14.099  1.00 30.00
ATOM   3179  O   LYS B 135       0.787 -12.316 -13.532  1.00 30.00
ATOM   3180  CB  LYS B 135      -1.834 -13.140 -14.808  1.00 30.00
ATOM   3181  CG  LYS B 135      -2.863 -13.476 -15.901  1.00 30.00
ATOM   3182  CD  LYS B 135      -4.265 -13.752 -15.348  1.00 30.00
ATOM   3183  CE  LYS B 135      -5.351 -13.599 -16.422  1.00 30.00
ATOM   3184  NZ  LYS B 135      -6.559 -14.349 -16.057  1.00 30.00
ATOM   3185  N   LYS B 136      -0.113 -10.248 -13.816  1.00 30.00
ATOM   3186  CA  LYS B 136       0.808  -9.437 -13.026  1.00 30.00
ATOM   3187  C   LYS B 136       0.911  -9.915 -11.559  1.00 30.00
ATOM   3188  O   LYS B 136      -0.113  -9.921 -10.873  1.00 30.00
ATOM   3189  CB  LYS B 136       0.291  -7.982 -13.076  1.00 30.00
ATOM   3190  CG  LYS B 136       1.313  -6.927 -12.610  1.00 30.00
ATOM   3191  CD  LYS B 136       0.663  -5.581 -12.260  1.00 30.00
ATOM   3192  CE  LYS B 136      -0.035  -5.606 -10.890  1.00 30.00
ATOM   3193  NZ  LYS B 136      -0.671  -4.314 -10.585  1.00 30.00
ATOM   3194  N   PRO B 137       2.120 -10.275 -11.055  1.00 30.00
ATOM   3195  CA  PRO B 137       2.397 -10.502  -9.625  1.00 30.00
ATOM   3196  C   PRO B 137       1.970  -9.315  -8.742  1.00 30.00
ATOM   3197  O   PRO B 137       2.194  -8.156  -9.097  1.00 30.00
ATOM   3198  CB  PRO B 137       3.916 -10.717  -9.527  1.00 30.00
ATOM   3199  CG  PRO B 137       4.347 -11.154 -10.915  1.00 30.00
ATOM   3200  CD  PRO B 137       3.312 -10.548 -11.862  1.00 30.00
ATOM   3201  N   GLN B 138       1.348  -9.618  -7.594  1.00 30.00
ATOM   3202  CA  GLN B 138       0.671  -8.657  -6.719  1.00 30.00
ATOM   3203  C   GLN B 138       1.632  -7.858  -5.806  1.00 30.00
ATOM   3204  O   GLN B 138       1.171  -7.144  -4.917  1.00 30.00
ATOM   3205  CB  GLN B 138      -0.321  -9.448  -5.831  1.00 30.00
ATOM   3206  CG  GLN B 138      -1.224 -10.415  -6.633  1.00 30.00
ATOM   3207  CD  GLN B 138      -1.825 -11.573  -5.826  1.00 30.00
ATOM   3208  OE1 GLN B 138      -2.430 -12.467  -6.411  1.00 30.00
ATOM   3209  NE2 GLN B 138      -1.678 -11.582  -4.498  1.00 30.00
ATOM   3210  N   PHE B 139       2.950  -7.980  -6.021  1.00 30.00
ATOM   3211  CA  PHE B 139       4.033  -7.501  -5.160  1.00 30.00
ATOM   3212  C   PHE B 139       5.239  -6.946  -5.943  1.00 30.00
ATOM   3213  O   PHE B 139       6.291  -6.713  -5.347  1.00 30.00
ATOM   3214  CB  PHE B 139       4.371  -8.594  -4.116  1.00 30.00
ATOM   3215  CG  PHE B 139       4.608  -9.982  -4.700  1.00 30.00
ATOM   3216  CD1 PHE B 139       5.826 -10.294  -5.338  1.00 30.00
ATOM   3217  CD2 PHE B 139       3.585 -10.955  -4.635  1.00 30.00
ATOM   3218  CE1 PHE B 139       6.010 -11.560  -5.930  1.00 30.00
ATOM   3219  CE2 PHE B 139       3.771 -12.220  -5.225  1.00 30.00
ATOM   3220  CZ  PHE B 139       4.982 -12.521  -5.878  1.00 30.00
ATOM   3221  N   LEU B 140       5.094  -6.736  -7.263  1.00 30.00
ATOM   3222  CA  LEU B 140       6.152  -6.330  -8.189  1.00 30.00
ATOM   3223  C   LEU B 140       5.584  -5.374  -9.243  1.00 30.00
ATOM   3224  O   LEU B 140       4.571  -5.684  -9.873  1.00 30.00
ATOM   3225  CB  LEU B 140       6.828  -7.598  -8.767  1.00 30.00
ATOM   3226  CG  LEU B 140       7.893  -7.388  -9.869  1.00 30.00
ATOM   3227  CD1 LEU B 140       9.109  -6.591  -9.374  1.00 30.00
ATOM   3228  CD2 LEU B 140       8.340  -8.740 -10.447  1.00 30.00
ATOM   3229  N   SER B 141       6.255  -4.227  -9.449  1.00 30.00
ATOM   3230  CA  SER B 141       5.908  -3.227 -10.461  1.00 30.00
ATOM   3231  C   SER B 141       6.423  -3.643 -11.861  1.00 30.00
ATOM   3232  O   SER B 141       7.543  -4.146 -11.948  1.00 30.00
ATOM   3233  CB  SER B 141       6.546  -1.873 -10.076  1.00 30.00
ATOM   3234  OG  SER B 141       7.954  -1.914  -9.981  1.00 30.00
ATOM   3235  N   PRO B 142       5.656  -3.403 -12.955  1.00 30.00
ATOM   3236  CA  PRO B 142       6.075  -3.611 -14.358  1.00 30.00
ATOM   3237  C   PRO B 142       7.424  -2.987 -14.782  1.00 30.00
ATOM   3238  O   PRO B 142       8.102  -3.539 -15.648  1.00 30.00
ATOM   3239  CB  PRO B 142       4.948  -3.002 -15.208  1.00 30.00
ATOM   3240  CG  PRO B 142       3.716  -3.061 -14.326  1.00 30.00
ATOM   3241  CD  PRO B 142       4.250  -2.991 -12.897  1.00 30.00
ATOM   3242  N   SER B 143       7.809  -1.850 -14.176  1.00 30.00
ATOM   3243  CA  SER B 143       9.041  -1.110 -14.464  1.00 30.00
ATOM   3244  C   SER B 143      10.302  -1.751 -13.842  1.00 30.00
ATOM   3245  O   SER B 143      11.379  -1.621 -14.421  1.00 30.00
ATOM   3246  CB  SER B 143       8.857   0.340 -13.963  1.00 30.00
ATOM   3247  OG  SER B 143       9.010   0.468 -12.563  1.00 30.00
ATOM   3248  N   GLN B 144      10.171  -2.473 -12.713  1.00 30.00
ATOM   3249  CA  GLN B 144      11.236  -3.283 -12.106  1.00 30.00
ATOM   3250  C   GLN B 144      11.217  -4.723 -12.663  1.00 30.00
ATOM   3251  O   GLN B 144      12.238  -5.409 -12.617  1.00 30.00
ATOM   3252  CB  GLN B 144      11.002  -3.359 -10.578  1.00 30.00
ATOM   3253  CG  GLN B 144      11.084  -2.001  -9.844  1.00 30.00
ATOM   3254  CD  GLN B 144      12.093  -1.009 -10.431  1.00 30.00
ATOM   3255  OE1 GLN B 144      11.729   0.047 -10.942  1.00 30.00
ATOM   3256  NE2 GLN B 144      13.382  -1.349 -10.355  1.00 30.00
ATOM   3257  N   MET B 145      10.080  -5.158 -13.236  1.00 30.00
ATOM   3258  CA  MET B 145       9.882  -6.429 -13.940  1.00 30.00
ATOM   3259  C   MET B 145      10.451  -6.381 -15.376  1.00 30.00
ATOM   3260  O   MET B 145      10.471  -7.407 -16.053  1.00 30.00
ATOM   3261  CB  MET B 145       8.359  -6.690 -14.011  1.00 30.00
ATOM   3262  CG  MET B 145       7.959  -8.154 -14.241  1.00 30.00
ATOM   3263  SD  MET B 145       6.185  -8.487 -14.069  1.00 30.00
ATOM   3264  CE  MET B 145       5.575  -7.814 -15.636  1.00 30.00
ATOM   3265  N   LYS B 146      10.950  -5.216 -15.830  1.00 30.00
ATOM   3266  CA  LYS B 146      11.589  -4.985 -17.128  1.00 30.00
ATOM   3267  C   LYS B 146      12.916  -5.764 -17.296  1.00 30.00
ATOM   3268  O   LYS B 146      13.350  -5.991 -18.424  1.00 30.00
ATOM   3269  CB  LYS B 146      11.805  -3.462 -17.276  1.00 30.00
ATOM   3270  CG  LYS B 146      12.078  -2.994 -18.715  1.00 30.00
ATOM   3271  CD  LYS B 146      11.779  -1.500 -18.912  1.00 30.00
ATOM   3272  CE  LYS B 146      11.970  -1.053 -20.368  1.00 30.00
ATOM   3273  NZ  LYS B 146      10.711  -1.143 -21.127  1.00 30.00
ATOM   3274  N   ASN B 147      13.521  -6.221 -16.184  1.00 30.00
ATOM   3275  CA  ASN B 147      14.697  -7.090 -16.143  1.00 30.00
ATOM   3276  C   ASN B 147      14.307  -8.571 -16.358  1.00 30.00
ATOM   3277  O   ASN B 147      15.115  -9.320 -16.902  1.00 30.00
ATOM   3278  CB  ASN B 147      15.339  -6.921 -14.744  1.00 30.00
ATOM   3279  CG  ASN B 147      15.726  -5.477 -14.408  1.00 30.00
ATOM   3280  OD1 ASN B 147      16.714  -4.954 -14.919  1.00 30.00
ATOM   3281  ND2 ASN B 147      14.958  -4.835 -13.526  1.00 30.00
ATOM   3282  N   ILE B 148      13.082  -8.994 -15.984  1.00 30.00
ATOM   3283  CA  ILE B 148      12.548 -10.341 -16.246  1.00 30.00
ATOM   3284  C   ILE B 148      12.079 -10.439 -17.715  1.00 30.00
ATOM   3285  O   ILE B 148      12.231 -11.493 -18.331  1.00 30.00
ATOM   3286  CB  ILE B 148      11.372 -10.669 -15.271  1.00 30.00
ATOM   3287  CG1 ILE B 148      11.798 -10.489 -13.791  1.00 30.00
ATOM   3288  CG2 ILE B 148      10.801 -12.091 -15.503  1.00 30.00
ATOM   3289  CD1 ILE B 148      10.715 -10.842 -12.761  1.00 30.00
ATOM   3290  N   VAL B 149      11.578  -9.331 -18.292  1.00 30.00
ATOM   3291  CA  VAL B 149      11.280  -9.157 -19.719  1.00 30.00
ATOM   3292  C   VAL B 149      12.553  -9.291 -20.584  1.00 30.00
ATOM   3293  O   VAL B 149      12.478  -9.820 -21.692  1.00 30.00
ATOM   3294  CB  VAL B 149      10.561  -7.788 -19.912  1.00 30.00
ATOM   3295  CG1 VAL B 149      10.480  -7.291 -21.370  1.00 30.00
ATOM   3296  CG2 VAL B 149       9.148  -7.806 -19.299  1.00 30.00
ATOM   3297  N   GLU B 150      13.720  -8.869 -20.064  1.00 30.00
ATOM   3298  CA  GLU B 150      15.016  -8.960 -20.737  1.00 30.00
ATOM   3299  C   GLU B 150      15.611 -10.385 -20.688  1.00 30.00
ATOM   3300  O   GLU B 150      16.431 -10.727 -21.539  1.00 30.00
ATOM   3301  CB  GLU B 150      15.986  -7.964 -20.055  1.00 30.00
ATOM   3302  CG  GLU B 150      17.210  -7.579 -20.911  1.00 30.00
ATOM   3303  CD  GLU B 150      16.829  -6.703 -22.108  1.00 30.00
ATOM   3304  OE1 GLU B 150      16.780  -7.252 -23.230  1.00 30.00
ATOM   3305  OE2 GLU B 150      16.562  -5.503 -21.878  1.00 30.00
ATOM   3306  N   LYS B 151      15.169 -11.235 -19.742  1.00 30.00
ATOM   3307  CA  LYS B 151      15.525 -12.656 -19.664  1.00 30.00
ATOM   3308  C   LYS B 151      14.664 -13.508 -20.623  1.00 30.00
ATOM   3309  O   LYS B 151      15.089 -14.600 -20.993  1.00 30.00
ATOM   3310  CB  LYS B 151      15.321 -13.156 -18.216  1.00 30.00
ATOM   3311  CG  LYS B 151      16.649 -13.410 -17.473  1.00 30.00
ATOM   3312  CD  LYS B 151      17.138 -12.192 -16.667  1.00 30.00
ATOM   3313  CE  LYS B 151      17.719 -11.066 -17.539  1.00 30.00
ATOM   3314  NZ  LYS B 151      17.987  -9.835 -16.776  1.00 30.00
ATOM   3315  N   PHE B 152      13.502 -12.997 -21.079  1.00 30.00
ATOM   3316  CA  PHE B 152      12.717 -13.565 -22.180  1.00 30.00
ATOM   3317  C   PHE B 152      13.301 -13.173 -23.550  1.00 30.00
ATOM   3318  O   PHE B 152      13.174 -13.952 -24.493  1.00 30.00
ATOM   3319  CB  PHE B 152      11.257 -13.057 -22.110  1.00 30.00
ATOM   3320  CG  PHE B 152      10.322 -13.943 -21.311  1.00 30.00
ATOM   3321  CD1 PHE B 152       9.868 -13.548 -20.035  1.00 30.00
ATOM   3322  CD2 PHE B 152       9.884 -15.168 -21.859  1.00 30.00
ATOM   3323  CE1 PHE B 152       8.983 -14.374 -19.314  1.00 30.00
ATOM   3324  CE2 PHE B 152       8.997 -15.990 -21.140  1.00 30.00
ATOM   3325  CZ  PHE B 152       8.547 -15.594 -19.867  1.00 30.00
ATOM   3326  N   HIS B 153      13.976 -12.013 -23.661  1.00 30.00
ATOM   3327  CA  HIS B 153      14.686 -11.576 -24.870  1.00 30.00
ATOM   3328  C   HIS B 153      15.985 -12.376 -25.081  1.00 30.00
ATOM   3329  O   HIS B 153      16.370 -12.614 -26.225  1.00 30.00
ATOM   3330  CB  HIS B 153      15.058 -10.083 -24.750  1.00 30.00
ATOM   3331  CG  HIS B 153      13.907  -9.123 -24.577  1.00 30.00
ATOM   3332  ND1 HIS B 153      14.104  -7.812 -24.185  1.00 30.00
ATOM   3333  CD2 HIS B 153      12.546  -9.253 -24.760  1.00 30.00
ATOM   3334  CE1 HIS B 153      12.904  -7.230 -24.127  1.00 30.00
ATOM   3335  NE2 HIS B 153      11.911  -8.043 -24.466  1.00 30.00
ATOM   3336  N   GLU B 154      16.622 -12.825 -23.984  1.00 30.00
ATOM   3337  CA  GLU B 154      17.802 -13.690 -23.974  1.00 30.00
ATOM   3338  C   GLU B 154      17.434 -15.150 -24.318  1.00 30.00
ATOM   3339  O   GLU B 154      18.259 -15.869 -24.882  1.00 30.00
ATOM   3340  CB  GLU B 154      18.419 -13.622 -22.554  1.00 30.00
ATOM   3341  CG  GLU B 154      19.127 -12.301 -22.181  1.00 30.00
ATOM   3342  CD  GLU B 154      20.419 -12.086 -22.970  1.00 30.00
ATOM   3343  OE1 GLU B 154      21.386 -12.825 -22.687  1.00 30.00
ATOM   3344  OE2 GLU B 154      20.419 -11.182 -23.835  1.00 30.00
ATOM   3345  N   ALA B 155      16.196 -15.578 -24.005  1.00 30.00
ATOM   3346  CA  ALA B 155      15.673 -16.915 -24.290  1.00 30.00
ATOM   3347  C   ALA B 155      15.171 -17.042 -25.738  1.00 30.00
ATOM   3348  O   ALA B 155      15.340 -18.106 -26.334  1.00 30.00
ATOM   3349  CB  ALA B 155      14.488 -17.182 -23.350  1.00 30.00
ATOM   3350  N   GLY B 156      14.577 -15.974 -26.300  1.00 30.00
ATOM   3351  CA  GLY B 156      14.150 -15.891 -27.695  1.00 30.00
ATOM   3352  C   GLY B 156      12.632 -15.767 -27.865  1.00 30.00
ATOM   3353  O   GLY B 156      12.075 -16.418 -28.748  1.00 30.00
ATOM   3354  N   ASN B 157      11.965 -14.949 -27.032  1.00 30.00
ATOM   3355  CA  ASN B 157      10.523 -14.701 -27.070  1.00 30.00
ATOM   3356  C   ASN B 157      10.252 -13.199 -26.896  1.00 30.00
ATOM   3357  O   ASN B 157      10.712 -12.590 -25.930  1.00 30.00
ATOM   3358  CB  ASN B 157       9.814 -15.577 -26.013  1.00 30.00
ATOM   3359  CG  ASN B 157       8.324 -15.779 -26.306  1.00 30.00
ATOM   3360  OD1 ASN B 157       7.547 -14.828 -26.297  1.00 30.00
ATOM   3361  ND2 ASN B 157       7.925 -17.019 -26.586  1.00 30.00
ATOM   3362  N   GLY B 158       9.472 -12.631 -27.828  1.00 30.00
ATOM   3363  CA  GLY B 158       8.997 -11.248 -27.831  1.00 30.00
ATOM   3364  C   GLY B 158       7.468 -11.137 -27.904  1.00 30.00
ATOM   3365  O   GLY B 158       6.961 -10.048 -28.161  1.00 30.00
ATOM   3366  N   LYS B 159       6.733 -12.244 -27.699  1.00 30.00
ATOM   3367  CA  LYS B 159       5.272 -12.334 -27.765  1.00 30.00
ATOM   3368  C   LYS B 159       4.677 -12.241 -26.344  1.00 30.00
ATOM   3369  O   LYS B 159       3.874 -13.083 -25.937  1.00 30.00
ATOM   3370  CB  LYS B 159       4.894 -13.692 -28.402  1.00 30.00
ATOM   3371  CG  LYS B 159       5.311 -13.847 -29.873  1.00 30.00
ATOM   3372  CD  LYS B 159       4.936 -15.231 -30.419  1.00 30.00
ATOM   3373  CE  LYS B 159       5.418 -15.464 -31.856  1.00 30.00
ATOM   3374  NZ  LYS B 159       4.980 -16.779 -32.351  1.00 30.00
ATOM   3375  N   LEU B 160       5.089 -11.219 -25.578  1.00 30.00
ATOM   3376  CA  LEU B 160       4.699 -11.017 -24.185  1.00 30.00
ATOM   3377  C   LEU B 160       3.475 -10.085 -24.142  1.00 30.00
ATOM   3378  O   LEU B 160       3.553  -8.935 -24.571  1.00 30.00
ATOM   3379  CB  LEU B 160       5.871 -10.345 -23.422  1.00 30.00
ATOM   3380  CG  LEU B 160       7.258 -11.017 -23.580  1.00 30.00
ATOM   3381  CD1 LEU B 160       8.319 -10.251 -22.776  1.00 30.00
ATOM   3382  CD2 LEU B 160       7.262 -12.506 -23.201  1.00 30.00
ATOM   3383  N   ILE B 161       2.350 -10.585 -23.610  1.00 30.00
ATOM   3384  CA  ILE B 161       1.150  -9.808 -23.293  1.00 30.00
ATOM   3385  C   ILE B 161       1.232  -9.498 -21.788  1.00 30.00
ATOM   3386  O   ILE B 161       1.455 -10.405 -20.985  1.00 30.00
ATOM   3387  CB  ILE B 161      -0.141 -10.646 -23.562  1.00 30.00
ATOM   3388  CG1 ILE B 161      -0.207 -11.233 -24.991  1.00 30.00
ATOM   3389  CG2 ILE B 161      -1.418  -9.824 -23.270  1.00 30.00
ATOM   3390  CD1 ILE B 161      -1.239 -12.358 -25.156  1.00 30.00
ATOM   3391  N   LEU B 162       1.009  -8.231 -21.408  1.00 30.00
ATOM   3392  CA  LEU B 162       0.855  -7.802 -20.017  1.00 30.00
ATOM   3393  C   LEU B 162      -0.650  -7.873 -19.696  1.00 30.00
ATOM   3394  O   LEU B 162      -1.474  -7.412 -20.482  1.00 30.00
ATOM   3395  CB  LEU B 162       1.345  -6.332 -19.908  1.00 30.00
ATOM   3396  CG  LEU B 162       1.888  -5.873 -18.532  1.00 30.00
ATOM   3397  CD1 LEU B 162       0.859  -5.925 -17.391  1.00 30.00
ATOM   3398  CD2 LEU B 162       3.194  -6.583 -18.143  1.00 30.00
ATOM   3399  N   CYS B 163      -1.009  -8.446 -18.542  1.00 30.00
ATOM   3400  CA  CYS B 163      -2.378  -8.566 -18.056  1.00 30.00
ATOM   3401  C   CYS B 163      -2.412  -8.112 -16.595  1.00 30.00
ATOM   3402  O   CYS B 163      -1.803  -8.746 -15.736  1.00 30.00
ATOM   3403  CB  CYS B 163      -2.888 -10.001 -18.299  1.00 30.00
ATOM   3404  SG  CYS B 163      -4.610 -10.200 -17.751  1.00 30.00
ATOM   3405  N   GLU B 164      -3.144  -7.023 -16.316  1.00 30.00
ATOM   3406  CA  GLU B 164      -3.403  -6.533 -14.965  1.00 30.00
ATOM   3407  C   GLU B 164      -4.510  -7.384 -14.314  1.00 30.00
ATOM   3408  O   GLU B 164      -5.474  -7.768 -14.974  1.00 30.00
ATOM   3409  CB  GLU B 164      -3.818  -5.042 -15.051  1.00 30.00
ATOM   3410  CG  GLU B 164      -4.256  -4.349 -13.736  1.00 30.00
ATOM   3411  CD  GLU B 164      -3.171  -4.329 -12.658  1.00 30.00
ATOM   3412  OE1 GLU B 164      -2.759  -3.220 -12.261  1.00 30.00
ATOM   3413  OE2 GLU B 164      -2.765  -5.427 -12.225  1.00 30.00
ATOM   3414  N   ARG B 165      -4.360  -7.654 -13.011  1.00 30.00
ATOM   3415  CA  ARG B 165      -5.292  -8.401 -12.168  1.00 30.00
ATOM   3416  C   ARG B 165      -5.411  -7.832 -10.745  1.00 30.00
ATOM   3417  O   ARG B 165      -6.264  -8.299  -9.993  1.00 30.00
ATOM   3418  CB  ARG B 165      -4.999  -9.921 -12.242  1.00 30.00
ATOM   3419  CG  ARG B 165      -3.556 -10.355 -11.887  1.00 30.00
ATOM   3420  CD  ARG B 165      -3.279 -11.868 -11.977  1.00 30.00
ATOM   3421  NE  ARG B 165      -3.682 -12.573 -10.751  1.00 30.00
ATOM   3422  CZ  ARG B 165      -3.009 -12.609  -9.587  1.00 30.00
ATOM   3423  NH1 ARG B 165      -1.873 -11.925  -9.408  1.00 30.00
ATOM   3424  NH2 ARG B 165      -3.488 -13.341  -8.574  1.00 30.00
ATOM   3425  N   GLY B 166      -4.567  -6.856 -10.369  1.00 30.00
ATOM   3426  CA  GLY B 166      -4.508  -6.235  -9.051  1.00 30.00
ATOM   3427  C   GLY B 166      -3.151  -6.429  -8.364  1.00 30.00
ATOM   3428  O   GLY B 166      -2.359  -7.289  -8.751  1.00 30.00
ATOM   3429  N   SER B 167      -2.909  -5.625  -7.318  1.00 30.00
ATOM   3430  CA  SER B 167      -1.736  -5.649  -6.444  1.00 30.00
ATOM   3431  C   SER B 167      -2.097  -5.295  -4.996  1.00 30.00
ATOM   3432  O   SER B 167      -2.975  -4.472  -4.746  1.00 30.00
ATOM   3433  CB  SER B 167      -0.559  -4.859  -7.046  1.00 30.00
ATOM   3434  OG  SER B 167      -0.998  -3.733  -7.781  1.00 30.00
ATOM   3435  N   SER B 168      -1.431  -5.967  -4.047  1.00 30.00
ATOM   3436  CA  SER B 168      -1.785  -6.012  -2.633  1.00 30.00
ATOM   3437  C   SER B 168      -1.236  -4.800  -1.866  1.00 30.00
ATOM   3438  O   SER B 168      -0.056  -4.463  -1.966  1.00 30.00
ATOM   3439  CB  SER B 168      -1.156  -7.289  -2.040  1.00 30.00
ATOM   3440  OG  SER B 168      -1.563  -7.451  -0.696  1.00 30.00
ATOM   3441  N   PHE B 169      -2.121  -4.188  -1.066  1.00 30.00
ATOM   3442  CA  PHE B 169      -1.874  -3.077  -0.151  1.00 30.00
ATOM   3443  C   PHE B 169      -2.734  -3.290   1.104  1.00 30.00
ATOM   3444  O   PHE B 169      -3.605  -2.484   1.427  1.00 30.00
ATOM   3445  CB  PHE B 169      -2.051  -1.731  -0.887  1.00 30.00
ATOM   3446  CG  PHE B 169      -1.915  -0.489  -0.021  1.00 30.00
ATOM   3447  CD1 PHE B 169      -0.684  -0.180   0.593  1.00 30.00
ATOM   3448  CD2 PHE B 169      -3.030   0.355   0.181  1.00 30.00
ATOM   3449  CE1 PHE B 169      -0.564   0.976   1.388  1.00 30.00
ATOM   3450  CE2 PHE B 169      -2.911   1.507   0.982  1.00 30.00
ATOM   3451  CZ  PHE B 169      -1.675   1.823   1.576  1.00 30.00
ATOM   3452  N   GLY B 170      -2.511  -4.427   1.776  1.00 30.00
ATOM   3453  CA  GLY B 170      -3.303  -4.918   2.897  1.00 30.00
ATOM   3454  C   GLY B 170      -3.917  -6.280   2.571  1.00 30.00
ATOM   3455  O   GLY B 170      -4.038  -6.664   1.405  1.00 30.00
ATOM   3456  N   TYR B 171      -4.318  -7.004   3.626  1.00 30.00
ATOM   3457  CA  TYR B 171      -4.916  -8.336   3.559  1.00 30.00
ATOM   3458  C   TYR B 171      -6.404  -8.199   3.206  1.00 30.00
ATOM   3459  O   TYR B 171      -7.166  -7.589   3.957  1.00 30.00
ATOM   3460  CB  TYR B 171      -4.771  -8.989   4.950  1.00 30.00
ATOM   3461  CG  TYR B 171      -3.330  -9.227   5.378  1.00 30.00
ATOM   3462  CD1 TYR B 171      -2.460  -9.943   4.535  1.00 30.00
ATOM   3463  CD2 TYR B 171      -2.855  -8.743   6.617  1.00 30.00
ATOM   3464  CE1 TYR B 171      -1.131 -10.179   4.922  1.00 30.00
ATOM   3465  CE2 TYR B 171      -1.523  -8.986   7.009  1.00 30.00
ATOM   3466  CZ  TYR B 171      -0.661  -9.710   6.162  1.00 30.00
ATOM   3467  OH  TYR B 171       0.621  -9.976   6.538  1.00 30.00
ATOM   3468  N   ASP B 172      -6.775  -8.707   2.018  1.00 30.00
ATOM   3469  CA  ASP B 172      -8.086  -8.565   1.366  1.00 30.00
ATOM   3470  C   ASP B 172      -8.304  -7.169   0.747  1.00 30.00
ATOM   3471  O   ASP B 172      -9.442  -6.795   0.467  1.00 30.00
ATOM   3472  CB  ASP B 172      -9.288  -9.092   2.198  1.00 30.00
ATOM   3473  CG  ASP B 172      -9.154 -10.559   2.612  1.00 30.00
ATOM   3474  OD1 ASP B 172      -8.760 -10.809   3.772  1.00 30.00
ATOM   3475  OD2 ASP B 172      -9.484 -11.421   1.768  1.00 30.00
ATOM   3476  N   ASN B 173      -7.215  -6.413   0.511  1.00 30.00
ATOM   3477  CA  ASN B 173      -7.210  -5.090  -0.109  1.00 30.00
ATOM   3478  C   ASN B 173      -6.282  -5.140  -1.330  1.00 30.00
ATOM   3479  O   ASN B 173      -5.167  -4.616  -1.320  1.00 30.00
ATOM   3480  CB  ASN B 173      -6.847  -4.013   0.942  1.00 30.00
ATOM   3481  CG  ASN B 173      -7.133  -2.593   0.437  1.00 30.00
ATOM   3482  OD1 ASN B 173      -8.284  -2.250   0.179  1.00 30.00
ATOM   3483  ND2 ASN B 173      -6.096  -1.773   0.264  1.00 30.00
ATOM   3484  N   LEU B 174      -6.785  -5.796  -2.385  1.00 30.00
ATOM   3485  CA  LEU B 174      -6.192  -5.885  -3.711  1.00 30.00
ATOM   3486  C   LEU B 174      -6.726  -4.698  -4.535  1.00 30.00
ATOM   3487  O   LEU B 174      -7.939  -4.501  -4.621  1.00 30.00
ATOM   3488  CB  LEU B 174      -6.691  -7.208  -4.339  1.00 30.00
ATOM   3489  CG  LEU B 174      -6.021  -7.574  -5.677  1.00 30.00
ATOM   3490  CD1 LEU B 174      -4.632  -8.193  -5.465  1.00 30.00
ATOM   3491  CD2 LEU B 174      -6.907  -8.516  -6.500  1.00 30.00
ATOM   3492  N   VAL B 175      -5.814  -3.916  -5.133  1.00 30.00
ATOM   3493  CA  VAL B 175      -6.099  -2.700  -5.897  1.00 30.00
ATOM   3494  C   VAL B 175      -5.286  -2.683  -7.198  1.00 30.00
ATOM   3495  O   VAL B 175      -4.081  -2.932  -7.185  1.00 30.00
ATOM   3496  CB  VAL B 175      -5.928  -1.426  -5.023  1.00 30.00
ATOM   3497  CG1 VAL B 175      -4.517  -1.321  -4.420  1.00 30.00
ATOM   3498  CG2 VAL B 175      -6.301  -0.113  -5.744  1.00 30.00
ATOM   3499  N   VAL B 176      -5.954  -2.378  -8.322  1.00 30.00
ATOM   3500  CA  VAL B 176      -5.363  -2.279  -9.658  1.00 30.00
ATOM   3501  C   VAL B 176      -4.687  -0.909  -9.813  1.00 30.00
ATOM   3502  O   VAL B 176      -5.203   0.098  -9.332  1.00 30.00
ATOM   3503  CB  VAL B 176      -6.470  -2.482 -10.732  1.00 30.00
ATOM   3504  CG1 VAL B 176      -7.096  -3.882 -10.611  1.00 30.00
ATOM   3505  CG2 VAL B 176      -7.581  -1.414 -10.750  1.00 30.00
ATOM   3506  N   ASP B 177      -3.526  -0.889 -10.482  1.00 30.00
ATOM   3507  CA  ASP B 177      -2.676   0.277 -10.707  1.00 30.00
ATOM   3508  C   ASP B 177      -3.253   1.091 -11.882  1.00 30.00
ATOM   3509  O   ASP B 177      -2.811   0.974 -13.023  1.00 30.00
ATOM   3510  CB  ASP B 177      -1.247  -0.262 -10.974  1.00 30.00
ATOM   3511  CG  ASP B 177      -0.161   0.773 -11.280  1.00 30.00
ATOM   3512  OD1 ASP B 177      -0.334   1.950 -10.896  1.00 30.00
ATOM   3513  OD2 ASP B 177       0.852   0.352 -11.882  1.00 30.00
ATOM   3514  N   MET B 178      -4.284   1.892 -11.578  1.00 30.00
ATOM   3515  CA  MET B 178      -5.169   2.563 -12.529  1.00 30.00
ATOM   3516  C   MET B 178      -4.523   3.790 -13.211  1.00 30.00
ATOM   3517  O   MET B 178      -5.044   4.250 -14.227  1.00 30.00
ATOM   3518  CB  MET B 178      -6.428   2.989 -11.738  1.00 30.00
ATOM   3519  CG  MET B 178      -7.715   3.059 -12.574  1.00 30.00
ATOM   3520  SD  MET B 178      -8.363   1.445 -13.094  1.00 30.00
ATOM   3521  CE  MET B 178      -9.900   1.971 -13.893  1.00 30.00
ATOM   3522  N   LEU B 179      -3.380   4.287 -12.700  1.00 30.00
ATOM   3523  CA  LEU B 179      -2.559   5.320 -13.344  1.00 30.00
ATOM   3524  C   LEU B 179      -1.525   4.697 -14.309  1.00 30.00
ATOM   3525  O   LEU B 179      -0.930   5.424 -15.103  1.00 30.00
ATOM   3526  CB  LEU B 179      -1.748   6.098 -12.275  1.00 30.00
ATOM   3527  CG  LEU B 179      -2.549   6.728 -11.114  1.00 30.00
ATOM   3528  CD1 LEU B 179      -1.633   7.597 -10.239  1.00 30.00
ATOM   3529  CD2 LEU B 179      -3.763   7.547 -11.577  1.00 30.00
ATOM   3530  N   GLY B 180      -1.315   3.371 -14.255  1.00 30.00
ATOM   3531  CA  GLY B 180      -0.229   2.664 -14.926  1.00 30.00
ATOM   3532  C   GLY B 180      -0.673   1.797 -16.106  1.00 30.00
ATOM   3533  O   GLY B 180       0.151   1.055 -16.636  1.00 30.00
ATOM   3534  N   PHE B 181      -1.936   1.910 -16.557  1.00 30.00
ATOM   3535  CA  PHE B 181      -2.504   1.176 -17.701  1.00 30.00
ATOM   3536  C   PHE B 181      -1.927   1.620 -19.064  1.00 30.00
ATOM   3537  O   PHE B 181      -2.136   0.925 -20.058  1.00 30.00
ATOM   3538  CB  PHE B 181      -4.044   1.349 -17.718  1.00 30.00
ATOM   3539  CG  PHE B 181      -4.862   0.465 -16.781  1.00 30.00
ATOM   3540  CD1 PHE B 181      -6.192   0.134 -17.122  1.00 30.00
ATOM   3541  CD2 PHE B 181      -4.327  -0.026 -15.571  1.00 30.00
ATOM   3542  CE1 PHE B 181      -6.970  -0.670 -16.264  1.00 30.00
ATOM   3543  CE2 PHE B 181      -5.113  -0.799 -14.698  1.00 30.00
ATOM   3544  CZ  PHE B 181      -6.435  -1.129 -15.047  1.00 30.00
ATOM   3545  N   GLY B 182      -1.162   2.724 -19.101  1.00 30.00
ATOM   3546  CA  GLY B 182      -0.423   3.213 -20.260  1.00 30.00
ATOM   3547  C   GLY B 182       1.094   3.070 -20.080  1.00 30.00
ATOM   3548  O   GLY B 182       1.805   2.974 -21.077  1.00 30.00
ATOM   3549  N   VAL B 183       1.587   3.000 -18.829  1.00 30.00
ATOM   3550  CA  VAL B 183       2.992   2.759 -18.470  1.00 30.00
ATOM   3551  C   VAL B 183       3.364   1.278 -18.712  1.00 30.00
ATOM   3552  O   VAL B 183       4.502   0.987 -19.080  1.00 30.00
ATOM   3553  CB  VAL B 183       3.205   3.145 -16.975  1.00 30.00
ATOM   3554  CG1 VAL B 183       4.480   2.529 -16.362  1.00 30.00
ATOM   3555  CG2 VAL B 183       3.237   4.674 -16.769  1.00 30.00
ATOM   3556  N   MET B 184       2.390   0.358 -18.575  1.00 30.00
ATOM   3557  CA  MET B 184       2.484  -1.074 -18.871  1.00 30.00
ATOM   3558  C   MET B 184       2.767  -1.375 -20.355  1.00 30.00
ATOM   3559  O   MET B 184       3.343  -2.418 -20.655  1.00 30.00
ATOM   3560  CB  MET B 184       1.159  -1.749 -18.455  1.00 30.00
ATOM   3561  CG  MET B 184       1.095  -2.072 -16.957  1.00 30.00
ATOM   3562  SD  MET B 184      -0.544  -2.602 -16.395  1.00 30.00
ATOM   3563  CE  MET B 184      -0.244  -2.636 -14.609  1.00 30.00
ATOM   3564  N   LYS B 185       2.390  -0.464 -21.271  1.00 30.00
ATOM   3565  CA  LYS B 185       2.612  -0.586 -22.713  1.00 30.00
ATOM   3566  C   LYS B 185       4.082  -0.288 -23.052  1.00 30.00
ATOM   3567  O   LYS B 185       4.664  -0.971 -23.893  1.00 30.00
ATOM   3568  CB  LYS B 185       1.737   0.450 -23.460  1.00 30.00
ATOM   3569  CG  LYS B 185       0.217   0.214 -23.362  1.00 30.00
ATOM   3570  CD  LYS B 185      -0.590   1.371 -23.966  1.00 30.00
ATOM   3571  CE  LYS B 185      -2.107   1.156 -23.871  1.00 30.00
ATOM   3572  NZ  LYS B 185      -2.840   2.339 -24.348  1.00 30.00
ATOM   3573  N   GLN B 186       4.676   0.713 -22.381  1.00 30.00
ATOM   3574  CA  GLN B 186       6.017   1.230 -22.645  1.00 30.00
ATOM   3575  C   GLN B 186       7.100   0.338 -22.011  1.00 30.00
ATOM   3576  O   GLN B 186       8.149   0.139 -22.624  1.00 30.00
ATOM   3577  CB  GLN B 186       6.137   2.646 -22.020  1.00 30.00
ATOM   3578  CG  GLN B 186       4.888   3.550 -22.166  1.00 30.00
ATOM   3579  CD  GLN B 186       4.307   3.722 -23.575  1.00 30.00
ATOM   3580  OE1 GLN B 186       5.070   3.874 -24.527  1.00 30.00
ATOM   3581  NE2 GLN B 186       2.982   3.717 -23.738  1.00 30.00
ATOM   3582  N   THR B 187       6.843  -0.210 -20.809  1.00 30.00
ATOM   3583  CA  THR B 187       7.757  -1.088 -20.068  1.00 30.00
ATOM   3584  C   THR B 187       7.783  -2.530 -20.616  1.00 30.00
ATOM   3585  O   THR B 187       8.796  -3.207 -20.441  1.00 30.00
ATOM   3586  CB  THR B 187       7.371  -1.106 -18.564  1.00 30.00
ATOM   3587  OG1 THR B 187       8.351  -1.743 -17.764  1.00 30.00
ATOM   3588  CG2 THR B 187       5.998  -1.738 -18.291  1.00 30.00
ATOM   3589  N   CYS B 188       6.718  -2.987 -21.303  1.00 30.00
ATOM   3590  CA  CYS B 188       6.661  -4.300 -21.954  1.00 30.00
ATOM   3591  C   CYS B 188       7.366  -4.266 -23.329  1.00 30.00
ATOM   3592  O   CYS B 188       7.950  -5.274 -23.721  1.00 30.00
ATOM   3593  CB  CYS B 188       5.178  -4.700 -22.127  1.00 30.00
ATOM   3594  SG  CYS B 188       5.000  -6.447 -22.596  1.00 30.00
ATOM   3595  N   GLY B 189       7.361  -3.111 -24.023  1.00 30.00
ATOM   3596  CA  GLY B 189       8.110  -2.870 -25.259  1.00 30.00
ATOM   3597  C   GLY B 189       7.234  -2.530 -26.471  1.00 30.00
ATOM   3598  O   GLY B 189       7.579  -2.913 -27.587  1.00 30.00
ATOM   3599  N   ASN B 190       6.094  -1.848 -26.254  1.00 30.00
ATOM   3600  CA  ASN B 190       5.085  -1.430 -27.246  1.00 30.00
ATOM   3601  C   ASN B 190       4.107  -2.560 -27.624  1.00 30.00
ATOM   3602  O   ASN B 190       3.369  -2.455 -28.603  1.00 30.00
ATOM   3603  CB  ASN B 190       5.659  -0.639 -28.453  1.00 30.00
ATOM   3604  CG  ASN B 190       6.483   0.583 -28.033  1.00 30.00
ATOM   3605  OD1 ASN B 190       7.690   0.482 -27.825  1.00 30.00
ATOM   3606  ND2 ASN B 190       5.838   1.747 -27.930  1.00 30.00
ATOM   3607  N   LEU B 191       4.122  -3.637 -26.828  1.00 30.00
ATOM   3608  CA  LEU B 191       3.330  -4.858 -26.923  1.00 30.00
ATOM   3609  C   LEU B 191       1.960  -4.689 -26.227  1.00 30.00
ATOM   3610  O   LEU B 191       1.775  -3.723 -25.481  1.00 30.00
ATOM   3611  CB  LEU B 191       4.168  -5.939 -26.198  1.00 30.00
ATOM   3612  CG  LEU B 191       5.223  -6.598 -27.113  1.00 30.00
ATOM   3613  CD1 LEU B 191       6.313  -7.297 -26.292  1.00 30.00
ATOM   3614  CD2 LEU B 191       4.588  -7.591 -28.101  1.00 30.00
ATOM   3615  N   PRO B 192       0.983  -5.598 -26.467  1.00 30.00
ATOM   3616  CA  PRO B 192      -0.404  -5.441 -26.002  1.00 30.00
ATOM   3617  C   PRO B 192      -0.570  -5.604 -24.483  1.00 30.00
ATOM   3618  O   PRO B 192       0.015  -6.500 -23.874  1.00 30.00
ATOM   3619  CB  PRO B 192      -1.200  -6.507 -26.767  1.00 30.00
ATOM   3620  CG  PRO B 192      -0.185  -7.587 -27.078  1.00 30.00
ATOM   3621  CD  PRO B 192       1.129  -6.834 -27.244  1.00 30.00
ATOM   3622  N   VAL B 193      -1.398  -4.723 -23.900  1.00 30.00
ATOM   3623  CA  VAL B 193      -1.794  -4.717 -22.495  1.00 30.00
ATOM   3624  C   VAL B 193      -3.304  -4.974 -22.442  1.00 30.00
ATOM   3625  O   VAL B 193      -4.067  -4.319 -23.149  1.00 30.00
ATOM   3626  CB  VAL B 193      -1.434  -3.359 -21.836  1.00 30.00
ATOM   3627  CG1 VAL B 193      -1.780  -3.313 -20.332  1.00 30.00
ATOM   3628  CG2 VAL B 193       0.050  -3.015 -22.016  1.00 30.00
ATOM   3629  N   ILE B 194      -3.720  -5.904 -21.574  1.00 30.00
ATOM   3630  CA  ILE B 194      -5.106  -6.286 -21.303  1.00 30.00
ATOM   3631  C   ILE B 194      -5.376  -6.211 -19.790  1.00 30.00
ATOM   3632  O   ILE B 194      -4.506  -5.816 -19.010  1.00 30.00
ATOM   3633  CB  ILE B 194      -5.449  -7.646 -21.981  1.00 30.00
ATOM   3634  CG1 ILE B 194      -4.662  -8.835 -21.389  1.00 30.00
ATOM   3635  CG2 ILE B 194      -5.298  -7.571 -23.512  1.00 30.00
ATOM   3636  CD1 ILE B 194      -5.063 -10.201 -21.957  1.00 30.00
ATOM   3637  N   PHE B 195      -6.609  -6.546 -19.384  1.00 30.00
ATOM   3638  CA  PHE B 195      -7.108  -6.368 -18.026  1.00 30.00
ATOM   3639  C   PHE B 195      -8.090  -7.488 -17.666  1.00 30.00
ATOM   3640  O   PHE B 195      -9.124  -7.633 -18.314  1.00 30.00
ATOM   3641  CB  PHE B 195      -7.674  -4.934 -17.904  1.00 30.00
ATOM   3642  CG  PHE B 195      -8.344  -4.564 -16.597  1.00 30.00
ATOM   3643  CD1 PHE B 195      -7.694  -4.819 -15.375  1.00 30.00
ATOM   3644  CD2 PHE B 195      -9.609  -3.939 -16.598  1.00 30.00
ATOM   3645  CE1 PHE B 195      -8.299  -4.451 -14.164  1.00 30.00
ATOM   3646  CE2 PHE B 195     -10.216  -3.574 -15.381  1.00 30.00
ATOM   3647  CZ  PHE B 195      -9.561  -3.828 -14.161  1.00 30.00
ATOM   3648  N   ASP B 196      -7.771  -8.256 -16.611  1.00 30.00
ATOM   3649  CA  ASP B 196      -8.626  -9.272 -16.005  1.00 30.00
ATOM   3650  C   ASP B 196      -9.440  -8.593 -14.896  1.00 30.00
ATOM   3651  O   ASP B 196      -8.982  -8.461 -13.760  1.00 30.00
ATOM   3652  CB  ASP B 196      -7.723 -10.414 -15.457  1.00 30.00
ATOM   3653  CG  ASP B 196      -8.434 -11.555 -14.712  1.00 30.00
ATOM   3654  OD1 ASP B 196      -9.630 -11.418 -14.380  1.00 30.00
ATOM   3655  OD2 ASP B 196      -7.758 -12.582 -14.474  1.00 30.00
ATOM   3656  N   VAL B 197     -10.655  -8.163 -15.261  1.00 30.00
ATOM   3657  CA  VAL B 197     -11.583  -7.427 -14.408  1.00 30.00
ATOM   3658  C   VAL B 197     -12.324  -8.349 -13.412  1.00 30.00
ATOM   3659  O   VAL B 197     -12.794  -7.864 -12.384  1.00 30.00
ATOM   3660  CB  VAL B 197     -12.582  -6.675 -15.332  1.00 30.00
ATOM   3661  CG1 VAL B 197     -13.553  -7.586 -16.114  1.00 30.00
ATOM   3662  CG2 VAL B 197     -13.342  -5.571 -14.582  1.00 30.00
ATOM   3663  N   THR B 198     -12.415  -9.665 -13.693  1.00 30.00
ATOM   3664  CA  THR B 198     -13.130 -10.635 -12.858  1.00 30.00
ATOM   3665  C   THR B 198     -12.321 -10.990 -11.597  1.00 30.00
ATOM   3666  O   THR B 198     -12.911 -11.096 -10.525  1.00 30.00
ATOM   3667  CB  THR B 198     -13.488 -11.911 -13.674  1.00 30.00
ATOM   3668  OG1 THR B 198     -12.423 -12.834 -13.810  1.00 30.00
ATOM   3669  CG2 THR B 198     -14.046 -11.597 -15.069  1.00 30.00
ATOM   3670  N   HIS B 199     -10.984 -11.112 -11.704  1.00 30.00
ATOM   3671  CA  HIS B 199     -10.081 -11.381 -10.578  1.00 30.00
ATOM   3672  C   HIS B 199      -9.598 -10.092  -9.886  1.00 30.00
ATOM   3673  O   HIS B 199      -8.989 -10.180  -8.819  1.00 30.00
ATOM   3674  CB  HIS B 199      -8.848 -12.149 -11.091  1.00 30.00
ATOM   3675  CG  HIS B 199      -8.044 -12.746  -9.956  1.00 30.00
ATOM   3676  ND1 HIS B 199      -8.766 -13.542  -8.965  1.00 30.00
ATOM   3677  CD2 HIS B 199      -6.738 -12.748  -9.663  1.00 30.00
ATOM   3678  CE1 HIS B 199      -7.614 -13.913  -8.129  1.00 30.00
ATOM   3679  NE2 HIS B 199      -6.488 -13.478  -8.512  1.00 30.00
ATOM   3680  N   SER B 200      -9.912  -8.907 -10.438  1.00 30.00
ATOM   3681  CA  SER B 200      -9.704  -7.608  -9.789  1.00 30.00
ATOM   3682  C   SER B 200     -10.811  -7.295  -8.760  1.00 30.00
ATOM   3683  O   SER B 200     -10.658  -6.355  -7.981  1.00 30.00
ATOM   3684  CB  SER B 200      -9.733  -6.506 -10.864  1.00 30.00
ATOM   3685  OG  SER B 200     -11.062  -6.273 -11.274  1.00 30.00
ATOM   3686  N   LEU B 201     -11.900  -8.085  -8.750  1.00 30.00
ATOM   3687  CA  LEU B 201     -13.035  -7.985  -7.835  1.00 30.00
ATOM   3688  C   LEU B 201     -13.171  -9.254  -6.978  1.00 30.00
ATOM   3689  O   LEU B 201     -13.407  -9.140  -5.776  1.00 30.00
ATOM   3690  CB  LEU B 201     -14.326  -7.743  -8.651  1.00 30.00
ATOM   3691  CG  LEU B 201     -14.408  -6.357  -9.333  1.00 30.00
ATOM   3692  CD1 LEU B 201     -15.509  -6.340 -10.401  1.00 30.00
ATOM   3693  CD2 LEU B 201     -14.633  -5.221  -8.321  1.00 30.00
ATOM   3694  N   GLN B 202     -13.027 -10.451  -7.577  1.00110.00
ATOM   3695  CA  GLN B 202     -13.164 -11.740  -6.895  1.00110.00
ATOM   3696  C   GLN B 202     -11.783 -12.248  -6.453  1.00110.00
ATOM   3697  O   GLN B 202     -10.851 -12.311  -7.256  1.00110.00
ATOM   3698  CB  GLN B 202     -13.755 -12.777  -7.875  1.00110.00
ATOM   3699  CG  GLN B 202     -15.099 -12.342  -8.490  1.00110.00
ATOM   3700  CD  GLN B 202     -15.556 -13.279  -9.610  1.00110.00
ATOM   3701  OE1 GLN B 202     -16.331 -14.206  -9.382  1.00110.00
ATOM   3702  NE2 GLN B 202     -15.078 -13.041 -10.833  1.00110.00
ATOM   3703  N   THR B 203     -11.678 -12.634  -5.172  1.00110.00
ATOM   3704  CA  THR B 203     -10.487 -13.205  -4.531  1.00110.00
ATOM   3705  C   THR B 203     -10.838 -14.380  -3.599  1.00110.00
ATOM   3706  O   THR B 203     -10.032 -15.298  -3.453  1.00110.00
ATOM   3707  CB  THR B 203      -9.628 -12.112  -3.840  1.00110.00
ATOM   3708  OG1 THR B 203     -10.369 -11.449  -2.832  1.00110.00
ATOM   3709  CG2 THR B 203      -9.010 -11.070  -4.786  1.00110.00
ATOM   3710  N   ARG B 204     -12.032 -14.352  -2.981  1.00110.00
ATOM   3711  CA  ARG B 204     -12.547 -15.374  -2.064  1.00110.00
ATOM   3712  C   ARG B 204     -13.410 -16.431  -2.786  1.00110.00
ATOM   3713  O   ARG B 204     -13.736 -17.453  -2.182  1.00110.00
ATOM   3714  CB  ARG B 204     -13.432 -14.664  -1.011  1.00110.00
ATOM   3715  CG  ARG B 204     -12.653 -13.753  -0.038  1.00110.00
ATOM   3716  CD  ARG B 204     -11.947 -14.539   1.079  1.00110.00
ATOM   3717  NE  ARG B 204     -11.451 -13.658   2.150  1.00110.00
ATOM   3718  CZ  ARG B 204     -11.473 -13.911   3.473  1.00110.00
ATOM   3719  NH1 ARG B 204     -12.032 -15.024   3.973  1.00110.00
ATOM   3720  NH2 ARG B 204     -10.911 -13.038   4.317  1.00110.00
ATOM   3721  N   ASP B 205     -13.758 -16.206  -4.063  1.00110.00
ATOM   3722  CA  ASP B 205     -14.530 -17.101  -4.929  1.00110.00
ATOM   3723  C   ASP B 205     -14.024 -16.985  -6.377  1.00110.00
ATOM   3724  O   ASP B 205     -13.210 -16.116  -6.694  1.00110.00
ATOM   3725  CB  ASP B 205     -16.057 -16.882  -4.742  1.00110.00
ATOM   3726  CG  ASP B 205     -16.617 -15.535  -5.225  1.00110.00
ATOM   3727  OD1 ASP B 205     -17.760 -15.543  -5.731  1.00110.00
ATOM   3728  OD2 ASP B 205     -15.918 -14.510  -5.071  1.00110.00
ATOM   3729  N   ALA B 206     -14.507 -17.881  -7.252  1.00110.00
ATOM   3730  CA  ALA B 206     -14.172 -17.930  -8.674  1.00110.00
ATOM   3731  C   ALA B 206     -15.297 -18.572  -9.492  1.00110.00
ATOM   3732  O   ALA B 206     -16.029 -19.427  -8.992  1.00110.00
ATOM   3733  CB  ALA B 206     -12.812 -18.615  -8.890  1.00110.00
ATOM   3734  N   GLY B 207     -15.409 -18.157 -10.762  1.00110.00
ATOM   3735  CA  GLY B 207     -16.336 -18.689 -11.756  1.00110.00
ATOM   3736  C   GLY B 207     -17.358 -17.640 -12.193  1.00110.00
ATOM   3737  O   GLY B 207     -17.625 -17.513 -13.383  1.00110.00
ATOM   3738  N   SER B 208     -17.936 -16.901 -11.231  1.00110.00
ATOM   3739  CA  SER B 208     -18.842 -15.761 -11.417  1.00110.00
ATOM   3740  C   SER B 208     -20.296 -16.160 -11.766  1.00110.00
ATOM   3741  O   SER B 208     -21.124 -15.295 -12.046  1.00110.00
ATOM   3742  CB  SER B 208     -18.216 -14.666 -12.318  1.00110.00
ATOM   3743  OG  SER B 208     -18.656 -13.367 -11.969  1.00110.00
ATOM   3744  N   ALA B 209     -20.628 -17.463 -11.708  1.00110.00
ATOM   3745  CA  ALA B 209     -21.993 -17.990 -11.825  1.00110.00
ATOM   3746  C   ALA B 209     -22.791 -17.746 -10.532  1.00110.00
ATOM   3747  O   ALA B 209     -23.996 -17.504 -10.590  1.00110.00
ATOM   3748  CB  ALA B 209     -21.916 -19.507 -12.060  1.00110.00
ATOM   3749  N   ALA B 210     -22.100 -17.741  -9.377  1.00110.00
ATOM   3750  CA  ALA B 210     -22.601 -17.349  -8.060  1.00110.00
ATOM   3751  C   ALA B 210     -22.435 -15.828  -7.867  1.00110.00
ATOM   3752  O   ALA B 210     -21.912 -15.364  -6.853  1.00110.00
ATOM   3753  CB  ALA B 210     -21.790 -18.116  -6.998  1.00110.00
ATOM   3754  N   SER B 211     -22.884 -15.055  -8.866  1.00110.00
ATOM   3755  CA  SER B 211     -22.855 -13.602  -8.918  1.00110.00
ATOM   3756  C   SER B 211     -23.922 -13.105  -9.900  1.00110.00
ATOM   3757  O   SER B 211     -24.057 -13.647 -10.999  1.00110.00
ATOM   3758  CB  SER B 211     -21.426 -13.111  -9.231  1.00110.00
ATOM   3759  OG  SER B 211     -21.121 -13.218 -10.603  1.00110.00
ATOM   3760  N   GLY B 212     -24.665 -12.069  -9.493  1.00110.00
ATOM   3761  CA  GLY B 212     -25.624 -11.326 -10.305  1.00110.00
ATOM   3762  C   GLY B 212     -25.429  -9.805 -10.229  1.00110.00
ATOM   3763  O   GLY B 212     -26.020  -9.087 -11.033  1.00110.00
ATOM   3764  N   GLY B 213     -24.633  -9.313  -9.263  1.00110.00
ATOM   3765  CA  GLY B 213     -24.466  -7.901  -8.936  1.00110.00
ATOM   3766  C   GLY B 213     -23.036  -7.407  -9.142  1.00110.00
ATOM   3767  O   GLY B 213     -22.846  -6.322  -9.689  1.00110.00
ATOM   3768  N   ARG B 214     -22.024  -8.208  -8.763  1.00 30.00
ATOM   3769  CA  ARG B 214     -20.603  -7.902  -8.981  1.00 30.00
ATOM   3770  C   ARG B 214     -20.196  -8.008 -10.468  1.00 30.00
ATOM   3771  O   ARG B 214     -19.114  -7.550 -10.827  1.00 30.00
ATOM   3772  CB  ARG B 214     -19.717  -8.850  -8.142  1.00 30.00
ATOM   3773  CG  ARG B 214     -20.012  -8.822  -6.632  1.00110.00
ATOM   3774  CD  ARG B 214     -19.125  -9.793  -5.834  1.00110.00
ATOM   3775  NE  ARG B 214     -19.555 -11.190  -6.008  1.00110.00
ATOM   3776  CZ  ARG B 214     -18.827 -12.290  -5.754  1.00110.00
ATOM   3777  NH1 ARG B 214     -17.570 -12.207  -5.299  1.00110.00
ATOM   3778  NH2 ARG B 214     -19.373 -13.493  -5.963  1.00110.00
ATOM   3779  N   ARG B 215     -21.072  -8.555 -11.329  1.00 30.00
ATOM   3780  CA  ARG B 215     -20.932  -8.615 -12.784  1.00 30.00
ATOM   3781  C   ARG B 215     -21.325  -7.286 -13.455  1.00 30.00
ATOM   3782  O   ARG B 215     -20.724  -6.926 -14.464  1.00 30.00
ATOM   3783  CB  ARG B 215     -21.883  -9.700 -13.323  1.00 30.00
ATOM   3784  CG  ARG B 215     -21.423 -11.123 -12.975  1.00110.00
ATOM   3785  CD  ARG B 215     -22.431 -12.191 -13.400  1.00110.00
ATOM   3786  NE  ARG B 215     -22.436 -12.363 -14.860  1.00110.00
ATOM   3787  CZ  ARG B 215     -22.236 -13.504 -15.541  1.00110.00
ATOM   3788  NH1 ARG B 215     -21.968 -14.662 -14.924  1.00110.00
ATOM   3789  NH2 ARG B 215     -22.306 -13.478 -16.875  1.00110.00
ATOM   3790  N   ALA B 216     -22.290  -6.539 -12.889  1.00 30.00
ATOM   3791  CA  ALA B 216     -22.682  -5.205 -13.357  1.00 30.00
ATOM   3792  C   ALA B 216     -21.667  -4.134 -12.915  1.00 30.00
ATOM   3793  O   ALA B 216     -21.530  -3.108 -13.580  1.00 30.00
ATOM   3794  CB  ALA B 216     -24.050  -4.859 -12.751  1.00 30.00
ATOM   3795  N   GLN B 217     -20.927  -4.402 -11.826  1.00 30.00
ATOM   3796  CA  GLN B 217     -19.820  -3.593 -11.318  1.00 30.00
ATOM   3797  C   GLN B 217     -18.512  -3.921 -12.067  1.00 30.00
ATOM   3798  O   GLN B 217     -17.646  -3.053 -12.174  1.00 30.00
ATOM   3799  CB  GLN B 217     -19.624  -3.935  -9.825  1.00 30.00
ATOM   3800  CG  GLN B 217     -18.265  -3.451  -9.265  1.00 30.00
ATOM   3801  CD  GLN B 217     -18.137  -1.935  -9.068  1.00 30.00
ATOM   3802  OE1 GLN B 217     -18.697  -1.396  -8.118  1.00 30.00
ATOM   3803  NE2 GLN B 217     -17.405  -1.230  -9.936  1.00 30.00
ATOM   3804  N   ALA B 218     -18.386  -5.141 -12.626  1.00 30.00
ATOM   3805  CA  ALA B 218     -17.280  -5.562 -13.488  1.00 30.00
ATOM   3806  C   ALA B 218     -17.438  -5.030 -14.920  1.00 30.00
ATOM   3807  O   ALA B 218     -16.437  -4.892 -15.616  1.00 30.00
ATOM   3808  CB  ALA B 218     -17.249  -7.098 -13.563  1.00 30.00
ATOM   3809  N   LEU B 219     -18.668  -4.688 -15.347  1.00 30.00
ATOM   3810  CA  LEU B 219     -18.949  -4.025 -16.620  1.00 30.00
ATOM   3811  C   LEU B 219     -18.541  -2.544 -16.548  1.00 30.00
ATOM   3812  O   LEU B 219     -17.940  -2.040 -17.493  1.00 30.00
ATOM   3813  CB  LEU B 219     -20.462  -4.145 -16.916  1.00 30.00
ATOM   3814  CG  LEU B 219     -20.949  -3.551 -18.259  1.00 30.00
ATOM   3815  CD1 LEU B 219     -20.179  -4.082 -19.478  1.00 30.00
ATOM   3816  CD2 LEU B 219     -22.450  -3.812 -18.427  1.00 30.00
ATOM   3817  N   ASP B 220     -18.820  -1.871 -15.417  1.00 30.00
ATOM   3818  CA  ASP B 220     -18.464  -0.476 -15.149  1.00 30.00
ATOM   3819  C   ASP B 220     -16.938  -0.270 -15.027  1.00 30.00
ATOM   3820  O   ASP B 220     -16.410   0.722 -15.529  1.00 30.00
ATOM   3821  CB  ASP B 220     -19.191  -0.032 -13.858  1.00 30.00
ATOM   3822  CG  ASP B 220     -19.987   1.265 -14.027  1.00 30.00
ATOM   3823  OD1 ASP B 220     -19.989   1.782 -15.166  1.00 30.00
ATOM   3824  OD2 ASP B 220     -20.579   1.714 -13.022  1.00 30.00
ATOM   3825  N   LEU B 221     -16.236  -1.234 -14.403  1.00 30.00
ATOM   3826  CA  LEU B 221     -14.783  -1.238 -14.225  1.00 30.00
ATOM   3827  C   LEU B 221     -14.044  -1.653 -15.519  1.00 30.00
ATOM   3828  O   LEU B 221     -12.914  -1.214 -15.726  1.00 30.00
ATOM   3829  CB  LEU B 221     -14.455  -2.212 -13.065  1.00 30.00
ATOM   3830  CG  LEU B 221     -12.979  -2.277 -12.601  1.00 30.00
ATOM   3831  CD1 LEU B 221     -12.417  -0.909 -12.176  1.00 30.00
ATOM   3832  CD2 LEU B 221     -12.816  -3.295 -11.460  1.00 30.00
ATOM   3833  N   ALA B 222     -14.683  -2.439 -16.409  1.00 30.00
ATOM   3834  CA  ALA B 222     -14.146  -2.826 -17.719  1.00 30.00
ATOM   3835  C   ALA B 222     -14.250  -1.683 -18.742  1.00 30.00
ATOM   3836  O   ALA B 222     -13.355  -1.545 -19.575  1.00 30.00
ATOM   3837  CB  ALA B 222     -14.941  -4.020 -18.270  1.00 30.00
ATOM   3838  N   LEU B 223     -15.295  -0.838 -18.648  1.00 30.00
ATOM   3839  CA  LEU B 223     -15.455   0.392 -19.431  1.00 30.00
ATOM   3840  C   LEU B 223     -14.426   1.455 -19.003  1.00 30.00
ATOM   3841  O   LEU B 223     -13.906   2.170 -19.856  1.00 30.00
ATOM   3842  CB  LEU B 223     -16.884   0.956 -19.226  1.00 30.00
ATOM   3843  CG  LEU B 223     -18.013   0.147 -19.907  1.00 30.00
ATOM   3844  CD1 LEU B 223     -19.381   0.495 -19.300  1.00 30.00
ATOM   3845  CD2 LEU B 223     -18.057   0.344 -21.428  1.00 30.00
ATOM   3846  N   ALA B 224     -14.100   1.516 -17.698  1.00 30.00
ATOM   3847  CA  ALA B 224     -13.103   2.408 -17.103  1.00 30.00
ATOM   3848  C   ALA B 224     -11.651   1.959 -17.341  1.00 30.00
ATOM   3849  O   ALA B 224     -10.736   2.744 -17.100  1.00 30.00
ATOM   3850  CB  ALA B 224     -13.351   2.444 -15.587  1.00 30.00
ATOM   3851  N   GLY B 225     -11.435   0.737 -17.853  1.00 30.00
ATOM   3852  CA  GLY B 225     -10.118   0.169 -18.108  1.00 30.00
ATOM   3853  C   GLY B 225      -9.798   0.189 -19.601  1.00 30.00
ATOM   3854  O   GLY B 225      -8.709   0.616 -19.976  1.00 30.00
ATOM   3855  N   MET B 226     -10.764  -0.194 -20.454  1.00 30.00
ATOM   3856  CA  MET B 226     -10.694  -0.144 -21.920  1.00 30.00
ATOM   3857  C   MET B 226     -10.631   1.304 -22.466  1.00 30.00
ATOM   3858  O   MET B 226     -10.166   1.505 -23.588  1.00 30.00
ATOM   3859  CB  MET B 226     -11.935  -0.893 -22.460  1.00 30.00
ATOM   3860  CG  MET B 226     -11.970  -1.144 -23.982  1.00 30.00
ATOM   3861  SD  MET B 226     -10.769  -2.363 -24.587  1.00 30.00
ATOM   3862  CE  MET B 226     -11.644  -3.886 -24.144  1.00 30.00
ATOM   3863  N   ALA B 227     -11.034   2.309 -21.663  1.00 30.00
ATOM   3864  CA  ALA B 227     -10.975   3.743 -21.970  1.00 30.00
ATOM   3865  C   ALA B 227      -9.548   4.317 -22.049  1.00 30.00
ATOM   3866  O   ALA B 227      -9.365   5.390 -22.624  1.00 30.00
ATOM   3867  CB  ALA B 227     -11.757   4.501 -20.886  1.00 30.00
ATOM   3868  N   THR B 228      -8.543   3.599 -21.516  1.00 30.00
ATOM   3869  CA  THR B 228      -7.119   3.941 -21.607  1.00 30.00
ATOM   3870  C   THR B 228      -6.474   3.404 -22.909  1.00 30.00
ATOM   3871  O   THR B 228      -5.298   3.672 -23.151  1.00 30.00
ATOM   3872  CB  THR B 228      -6.374   3.358 -20.373  1.00 30.00
ATOM   3873  OG1 THR B 228      -6.230   1.951 -20.434  1.00 30.00
ATOM   3874  CG2 THR B 228      -7.006   3.740 -19.023  1.00 30.00
ATOM   3875  N   ARG B 229      -7.231   2.646 -23.728  1.00 30.00
ATOM   3876  CA  ARG B 229      -6.879   2.093 -25.039  1.00 30.00
ATOM   3877  C   ARG B 229      -6.091   0.778 -24.901  1.00 30.00
ATOM   3878  O   ARG B 229      -4.967   0.667 -25.392  1.00 30.00
ATOM   3879  CB  ARG B 229      -6.299   3.162 -26.002  1.00 30.00
ATOM   3880  CG  ARG B 229      -6.227   2.735 -27.481  1.00 30.00
ATOM   3881  CD  ARG B 229      -5.769   3.877 -28.399  1.00 30.00
ATOM   3882  NE  ARG B 229      -6.845   4.851 -28.640  1.00 30.00
ATOM   3883  CZ  ARG B 229      -6.869   6.140 -28.256  1.00 30.00
ATOM   3884  NH1 ARG B 229      -5.896   6.675 -27.502  1.00 30.00
ATOM   3885  NH2 ARG B 229      -7.897   6.910 -28.635  1.00 30.00
ATOM   3886  N   LEU B 230      -6.679  -0.209 -24.204  1.00 30.00
ATOM   3887  CA  LEU B 230      -6.127  -1.555 -24.022  1.00 30.00
ATOM   3888  C   LEU B 230      -6.384  -2.417 -25.269  1.00 30.00
ATOM   3889  O   LEU B 230      -7.274  -2.125 -26.064  1.00 30.00
ATOM   3890  CB  LEU B 230      -6.833  -2.241 -22.829  1.00 30.00
ATOM   3891  CG  LEU B 230      -6.617  -1.572 -21.457  1.00 30.00
ATOM   3892  CD1 LEU B 230      -7.374  -2.354 -20.375  1.00 30.00
ATOM   3893  CD2 LEU B 230      -5.134  -1.439 -21.074  1.00 30.00
ATOM   3894  N   ALA B 231      -5.611  -3.502 -25.412  1.00 30.00
ATOM   3895  CA  ALA B 231      -5.644  -4.453 -26.523  1.00 30.00
ATOM   3896  C   ALA B 231      -6.793  -5.479 -26.445  1.00 30.00
ATOM   3897  O   ALA B 231      -6.877  -6.359 -27.301  1.00 30.00
ATOM   3898  CB  ALA B 231      -4.316  -5.229 -26.487  1.00 30.00
ATOM   3899  N   GLY B 232      -7.685  -5.369 -25.449  1.00 30.00
ATOM   3900  CA  GLY B 232      -8.687  -6.370 -25.116  1.00 30.00
ATOM   3901  C   GLY B 232      -8.860  -6.529 -23.603  1.00 30.00
ATOM   3902  O   GLY B 232      -8.431  -5.675 -22.824  1.00 30.00
ATOM   3903  N   LEU B 233      -9.546  -7.611 -23.206  1.00 30.00
ATOM   3904  CA  LEU B 233     -10.001  -7.879 -21.843  1.00 30.00
ATOM   3905  C   LEU B 233      -9.927  -9.387 -21.559  1.00 30.00
ATOM   3906  O   LEU B 233     -10.214 -10.197 -22.444  1.00 30.00
ATOM   3907  CB  LEU B 233     -11.430  -7.306 -21.672  1.00 30.00
ATOM   3908  CG  LEU B 233     -11.883  -7.028 -20.224  1.00 30.00
ATOM   3909  CD1 LEU B 233     -11.339  -5.686 -19.711  1.00 30.00
ATOM   3910  CD2 LEU B 233     -13.416  -7.056 -20.123  1.00 30.00
ATOM   3911  N   PHE B 234      -9.601  -9.754 -20.309  1.00 30.00
ATOM   3912  CA  PHE B 234      -9.758 -11.106 -19.771  1.00 30.00
ATOM   3913  C   PHE B 234     -11.102 -11.166 -19.026  1.00 30.00
ATOM   3914  O   PHE B 234     -11.452 -10.236 -18.295  1.00 30.00
ATOM   3915  CB  PHE B 234      -8.607 -11.422 -18.786  1.00 30.00
ATOM   3916  CG  PHE B 234      -7.862 -12.709 -19.078  1.00 30.00
ATOM   3917  CD1 PHE B 234      -6.580 -12.669 -19.662  1.00 30.00
ATOM   3918  CD2 PHE B 234      -8.443 -13.952 -18.755  1.00 30.00
ATOM   3919  CE1 PHE B 234      -5.884 -13.864 -19.925  1.00 30.00
ATOM   3920  CE2 PHE B 234      -7.749 -15.148 -19.022  1.00 30.00
ATOM   3921  CZ  PHE B 234      -6.468 -15.104 -19.606  1.00 30.00
ATOM   3922  N   LEU B 235     -11.853 -12.260 -19.226  1.00 30.00
ATOM   3923  CA  LEU B 235     -13.217 -12.426 -18.732  1.00 30.00
ATOM   3924  C   LEU B 235     -13.502 -13.892 -18.385  1.00 30.00
ATOM   3925  O   LEU B 235     -14.321 -14.535 -19.042  1.00 30.00
ATOM   3926  CB  LEU B 235     -14.210 -11.784 -19.732  1.00 30.00
ATOM   3927  CG  LEU B 235     -15.645 -11.578 -19.197  1.00 30.00
ATOM   3928  CD1 LEU B 235     -15.742 -10.347 -18.282  1.00 30.00
ATOM   3929  CD2 LEU B 235     -16.657 -11.473 -20.348  1.00 30.00
ATOM   3930  N   GLU B 236     -12.854 -14.418 -17.330  1.00 30.00
ATOM   3931  CA  GLU B 236     -13.162 -15.730 -16.751  1.00 30.00
ATOM   3932  C   GLU B 236     -14.441 -15.583 -15.905  1.00 30.00
ATOM   3933  O   GLU B 236     -14.394 -15.354 -14.695  1.00 30.00
ATOM   3934  CB  GLU B 236     -11.977 -16.197 -15.879  1.00 30.00
ATOM   3935  CG  GLU B 236     -10.651 -16.242 -16.664  1.00 30.00
ATOM   3936  CD  GLU B 236      -9.509 -16.870 -15.865  1.00 30.00
ATOM   3937  OE1 GLU B 236      -9.803 -17.597 -14.892  1.00 30.00
ATOM   3938  OE2 GLU B 236      -8.345 -16.631 -16.250  1.00 30.00
ATOM   3939  N   SER B 237     -15.584 -15.676 -16.599  1.00110.00
ATOM   3940  CA  SER B 237     -16.941 -15.503 -16.107  1.00110.00
ATOM   3941  C   SER B 237     -17.842 -16.470 -16.875  1.00110.00
ATOM   3942  O   SER B 237     -17.880 -16.429 -18.104  1.00110.00
ATOM   3943  CB  SER B 237     -17.368 -14.022 -16.206  1.00110.00
ATOM   3944  OG  SER B 237     -16.876 -13.257 -15.123  1.00110.00
ATOM   3945  N   HIS B 238     -18.560 -17.339 -16.151  1.00110.00
ATOM   3946  CA  HIS B 238     -19.433 -18.370 -16.709  1.00110.00
ATOM   3947  C   HIS B 238     -20.728 -17.708 -17.243  1.00110.00
ATOM   3948  O   HIS B 238     -21.267 -16.852 -16.541  1.00110.00
ATOM   3949  CB  HIS B 238     -19.763 -19.387 -15.597  1.00110.00
ATOM   3950  CG  HIS B 238     -18.683 -20.420 -15.335  1.00110.00
ATOM   3951  ND1 HIS B 238     -17.587 -20.167 -14.528  1.00110.00
ATOM   3952  CD2 HIS B 238     -18.511 -21.715 -15.779  1.00110.00
ATOM   3953  CE1 HIS B 238     -16.838 -21.274 -14.512  1.00110.00
ATOM   3954  NE2 HIS B 238     -17.336 -22.257 -15.252  1.00110.00
ATOM   3955  N   PRO B 239     -21.195 -18.044 -18.473  1.00110.00
ATOM   3956  CA  PRO B 239     -22.253 -17.354 -19.239  1.00110.00
ATOM   3957  C   PRO B 239     -23.451 -16.713 -18.517  1.00110.00
ATOM   3958  O   PRO B 239     -23.598 -15.493 -18.578  1.00110.00
ATOM   3959  CB  PRO B 239     -22.687 -18.349 -20.315  1.00110.00
ATOM   3960  CG  PRO B 239     -21.404 -19.088 -20.635  1.00110.00
ATOM   3961  CD  PRO B 239     -20.668 -19.145 -19.294  1.00110.00
ATOM   3962  N   ASP B 240     -24.308 -17.515 -17.864  1.00110.00
ATOM   3963  CA  ASP B 240     -25.556 -17.055 -17.250  1.00110.00
ATOM   3964  C   ASP B 240     -25.286 -16.592 -15.795  1.00110.00
ATOM   3965  O   ASP B 240     -24.544 -17.259 -15.071  1.00110.00
ATOM   3966  CB  ASP B 240     -26.607 -18.201 -17.269  1.00110.00
ATOM   3967  CG  ASP B 240     -26.782 -18.986 -18.578  1.00110.00
ATOM   3968  OD1 ASP B 240     -25.877 -19.793 -18.878  1.00110.00
ATOM   3969  OD2 ASP B 240     -27.826 -18.787 -19.240  1.00110.00
ATOM   3970  N   PRO B 241     -25.872 -15.455 -15.352  1.00110.00
ATOM   3971  CA  PRO B 241     -25.725 -14.940 -13.982  1.00110.00
ATOM   3972  C   PRO B 241     -26.736 -15.578 -13.007  1.00110.00
ATOM   3973  O   PRO B 241     -27.780 -16.083 -13.421  1.00110.00
ATOM   3974  CB  PRO B 241     -26.036 -13.444 -14.129  1.00110.00
ATOM   3975  CG  PRO B 241     -27.070 -13.383 -15.243  1.00110.00
ATOM   3976  CD  PRO B 241     -26.648 -14.518 -16.176  1.00110.00
ATOM   3977  N   LYS B 242     -26.426 -15.485 -11.702  1.00110.00
ATOM   3978  CA  LYS B 242     -27.293 -15.753 -10.548  1.00110.00
ATOM   3979  C   LYS B 242     -27.352 -17.238 -10.142  1.00110.00
ATOM   3980  O   LYS B 242     -27.384 -18.128 -10.991  1.00110.00
ATOM   3981  CB  LYS B 242     -28.686 -15.082 -10.682  1.00110.00
ATOM   3982  CG  LYS B 242     -28.743 -13.630 -10.162  1.00110.00
ATOM   3983  CD  LYS B 242     -29.835 -13.376  -9.109  1.00110.00
ATOM   3984  CE  LYS B 242     -31.238 -13.220  -9.719  1.00110.00
ATOM   3985  NZ  LYS B 242     -32.281 -13.197  -8.679  1.00110.00
ATOM   3986  N   LEU B 243     -27.429 -17.476  -8.824  1.00110.00
ATOM   3987  CA  LEU B 243     -27.691 -18.747  -8.149  1.00110.00
ATOM   3988  C   LEU B 243     -28.649 -18.529  -6.962  1.00110.00
ATOM   3989  O   LEU B 243     -29.092 -17.407  -6.711  1.00110.00
ATOM   3990  CB  LEU B 243     -26.366 -19.472  -7.793  1.00110.00
ATOM   3991  CG  LEU B 243     -25.528 -19.930  -9.008  1.00110.00
ATOM   3992  CD1 LEU B 243     -24.114 -20.344  -8.577  1.00110.00
ATOM   3993  CD2 LEU B 243     -26.198 -21.087  -9.771  1.00110.00
ATOM   3994  N   ALA B 244     -28.994 -19.618  -6.252  1.00110.00
ATOM   3995  CA  ALA B 244     -29.982 -19.678  -5.167  1.00110.00
ATOM   3996  C   ALA B 244     -29.702 -18.767  -3.954  1.00110.00
ATOM   3997  O   ALA B 244     -30.648 -18.366  -3.275  1.00110.00
ATOM   3998  CB  ALA B 244     -30.101 -21.137  -4.700  1.00110.00
ATOM   3999  N   LYS B 245     -28.429 -18.424  -3.697  1.00110.00
ATOM   4000  CA  LYS B 245     -28.001 -17.484  -2.665  1.00110.00
ATOM   4001  C   LYS B 245     -26.689 -16.825  -3.105  1.00110.00
ATOM   4002  O   LYS B 245     -25.617 -17.406  -2.937  1.00110.00
ATOM   4003  CB  LYS B 245     -27.945 -18.176  -1.283  1.00110.00
ATOM   4004  CG  LYS B 245     -29.325 -18.360  -0.626  1.00110.00
ATOM   4005  CD  LYS B 245     -30.035 -17.022  -0.367  1.00110.00
ATOM   4006  CE  LYS B 245     -31.389 -17.174   0.343  1.00110.00
ATOM   4007  NZ  LYS B 245     -32.390 -17.823  -0.523  1.00110.00
ATOM   4008  N   CYS B 246     -26.787 -15.611  -3.664  1.00110.00
ATOM   4009  CA  CYS B 246     -25.667 -14.762  -4.070  1.00110.00
ATOM   4010  C   CYS B 246     -26.076 -13.280  -4.103  1.00110.00
ATOM   4011  O   CYS B 246     -27.217 -12.929  -3.797  1.00110.00
ATOM   4012  CB  CYS B 246     -25.009 -15.277  -5.374  1.00110.00
ATOM   4013  SG  CYS B 246     -26.050 -14.990  -6.835  1.00110.00
ATOM   4014  N   ASP B 247     -25.128 -12.421  -4.505  1.00110.00
ATOM   4015  CA  ASP B 247     -25.300 -10.990  -4.763  1.00110.00
ATOM   4016  C   ASP B 247     -26.127 -10.760  -6.047  1.00110.00
ATOM   4017  O   ASP B 247     -26.156 -11.608  -6.941  1.00110.00
ATOM   4018  CB  ASP B 247     -23.895 -10.349  -4.921  1.00110.00
ATOM   4019  CG  ASP B 247     -22.939 -11.103  -5.857  1.00110.00
ATOM   4020  OD1 ASP B 247     -22.131 -11.901  -5.337  1.00110.00
ATOM   4021  OD2 ASP B 247     -23.031 -10.870  -7.080  1.00110.00
ATOM   4022  N   GLY B 248     -26.773  -9.589  -6.130  1.00110.00
ATOM   4023  CA  GLY B 248     -27.531  -9.127  -7.288  1.00110.00
ATOM   4024  C   GLY B 248     -29.019  -8.906  -6.988  1.00110.00
ATOM   4025  O   GLY B 248     -29.484  -9.239  -5.896  1.00110.00
ATOM   4026  N   PRO B 249     -29.779  -8.364  -7.963  1.00110.00
ATOM   4027  CA  PRO B 249     -31.226  -8.133  -7.850  1.00110.00
ATOM   4028  C   PRO B 249     -32.038  -9.422  -8.095  1.00110.00
ATOM   4029  O   PRO B 249     -31.525 -10.403  -8.638  1.00110.00
ATOM   4030  CB  PRO B 249     -31.513  -7.096  -8.947  1.00110.00
ATOM   4031  CG  PRO B 249     -30.519  -7.441 -10.043  1.00110.00
ATOM   4032  CD  PRO B 249     -29.286  -7.922  -9.281  1.00110.00
ATOM   4033  N   SER B 250     -33.324  -9.396  -7.707  1.00110.00
ATOM   4034  CA  SER B 250     -34.296 -10.482  -7.876  1.00110.00
ATOM   4035  C   SER B 250     -34.647 -10.786  -9.351  1.00110.00
ATOM   4036  O   SER B 250     -35.004 -11.921  -9.670  1.00110.00
ATOM   4037  CB  SER B 250     -35.561 -10.124  -7.063  1.00110.00
ATOM   4038  OG  SER B 250     -36.140  -8.897  -7.468  1.00110.00
ATOM   4039  N   ALA B 251     -34.495  -9.790 -10.239  1.00110.00
ATOM   4040  CA  ALA B 251     -34.619  -9.879 -11.689  1.00110.00
ATOM   4041  C   ALA B 251     -33.570  -8.951 -12.306  1.00110.00
ATOM   4042  O   ALA B 251     -33.540  -7.761 -11.989  1.00110.00
ATOM   4043  CB  ALA B 251     -36.060  -9.577 -12.126  1.00110.00
ATOM   4044  N   LEU B 252     -32.685  -9.505 -13.148  1.00110.00
ATOM   4045  CA  LEU B 252     -31.470  -8.835 -13.609  1.00110.00
ATOM   4046  C   LEU B 252     -31.733  -8.022 -14.894  1.00110.00
ATOM   4047  O   LEU B 252     -32.388  -8.539 -15.801  1.00110.00
ATOM   4048  CB  LEU B 252     -30.401  -9.896 -13.950  1.00110.00
ATOM   4049  CG  LEU B 252     -30.108 -10.923 -12.830  1.00110.00
ATOM   4050  CD1 LEU B 252     -30.711 -12.298 -13.164  1.00110.00
ATOM   4051  CD2 LEU B 252     -28.600 -11.040 -12.571  1.00110.00
ATOM   4052  N   PRO B 253     -31.185  -6.789 -15.017  1.00110.00
ATOM   4053  CA  PRO B 253     -31.240  -6.000 -16.258  1.00110.00
ATOM   4054  C   PRO B 253     -30.224  -6.502 -17.306  1.00110.00
ATOM   4055  O   PRO B 253     -30.525  -6.492 -18.498  1.00110.00
ATOM   4056  CB  PRO B 253     -30.913  -4.568 -15.811  1.00110.00
ATOM   4057  CG  PRO B 253     -29.788  -4.728 -14.798  1.00110.00
ATOM   4058  CD  PRO B 253     -30.238  -5.896 -13.918  1.00110.00
ATOM   4059  N   LEU B 254     -29.052  -6.980 -16.851  1.00110.00
ATOM   4060  CA  LEU B 254     -28.055  -7.703 -17.633  1.00110.00
ATOM   4061  C   LEU B 254     -28.313  -9.199 -17.408  1.00110.00
ATOM   4062  O   LEU B 254     -28.121  -9.706 -16.302  1.00110.00
ATOM   4063  CB  LEU B 254     -26.651  -7.365 -17.080  1.00110.00
ATOM   4064  CG  LEU B 254     -26.033  -6.085 -17.678  1.00110.00
ATOM   4065  CD1 LEU B 254     -25.155  -5.369 -16.641  1.00110.00
ATOM   4066  CD2 LEU B 254     -25.229  -6.387 -18.956  1.00110.00
ATOM   4067  N   HIS B 255     -28.754  -9.891 -18.466  1.00110.00
ATOM   4068  CA  HIS B 255     -29.119 -11.308 -18.455  1.00110.00
ATOM   4069  C   HIS B 255     -28.508 -12.050 -19.652  1.00110.00
ATOM   4070  O   HIS B 255     -28.120 -13.210 -19.519  1.00110.00
ATOM   4071  CB  HIS B 255     -30.653 -11.436 -18.349  1.00110.00
ATOM   4072  CG  HIS B 255     -31.152 -12.441 -17.339  1.00110.00
ATOM   4073  ND1 HIS B 255     -32.437 -12.408 -16.826  1.00110.00
ATOM   4074  CD2 HIS B 255     -30.530 -13.498 -16.709  1.00110.00
ATOM   4075  CE1 HIS B 255     -32.542 -13.419 -15.959  1.00110.00
ATOM   4076  NE2 HIS B 255     -31.422 -14.121 -15.835  1.00110.00
ATOM   4077  N   LEU B 256     -28.385 -11.365 -20.802  1.00110.00
ATOM   4078  CA  LEU B 256     -27.707 -11.843 -22.002  1.00110.00
ATOM   4079  C   LEU B 256     -26.228 -11.434 -21.914  1.00110.00
ATOM   4080  O   LEU B 256     -25.912 -10.295 -21.564  1.00110.00
ATOM   4081  CB  LEU B 256     -28.309 -11.141 -23.245  1.00110.00
ATOM   4082  CG  LEU B 256     -28.691 -12.072 -24.419  1.00110.00
ATOM   4083  CD1 LEU B 256     -29.122 -11.313 -25.687  1.00110.00
ATOM   4084  CD2 LEU B 256     -27.526 -13.020 -24.746  1.00110.00
ATOM   4085  N   LEU B 257     -25.326 -12.360 -22.279  1.00 30.00
ATOM   4086  CA  LEU B 257     -23.879 -12.136 -22.377  1.00 30.00
ATOM   4087  C   LEU B 257     -23.522 -11.242 -23.586  1.00 30.00
ATOM   4088  O   LEU B 257     -22.497 -10.565 -23.563  1.00 30.00
ATOM   4089  CB  LEU B 257     -23.198 -13.521 -22.495  1.00 30.00
ATOM   4090  CG  LEU B 257     -21.651 -13.544 -22.470  1.00 30.00
ATOM   4091  CD1 LEU B 257     -21.065 -12.944 -21.180  1.00 30.00
ATOM   4092  CD2 LEU B 257     -21.138 -14.978 -22.669  1.00 30.00
ATOM   4093  N   GLU B 258     -24.401 -11.184 -24.601  1.00 30.00
ATOM   4094  CA  GLU B 258     -24.350 -10.273 -25.744  1.00 30.00
ATOM   4095  C   GLU B 258     -24.529  -8.801 -25.317  1.00 30.00
ATOM   4096  O   GLU B 258     -23.785  -7.938 -25.779  1.00 30.00
ATOM   4097  CB  GLU B 258     -25.451 -10.715 -26.734  1.00 30.00
ATOM   4098  CG  GLU B 258     -25.700  -9.786 -27.943  1.00 30.00
ATOM   4099  CD  GLU B 258     -27.064 -10.011 -28.601  1.00 30.00
ATOM   4100  OE1 GLU B 258     -27.539  -9.062 -29.259  1.00 30.00
ATOM   4101  OE2 GLU B 258     -27.618 -11.126 -28.465  1.00 30.00
ATOM   4102  N   ASP B 259     -25.493  -8.533 -24.415  1.00 30.00
ATOM   4103  CA  ASP B 259     -25.839  -7.211 -23.880  1.00 30.00
ATOM   4104  C   ASP B 259     -24.758  -6.643 -22.926  1.00 30.00
ATOM   4105  O   ASP B 259     -24.671  -5.428 -22.750  1.00 30.00
ATOM   4106  CB  ASP B 259     -27.220  -7.341 -23.186  1.00 30.00
ATOM   4107  CG  ASP B 259     -28.339  -6.443 -23.727  1.00 30.00
ATOM   4108  OD1 ASP B 259     -28.238  -5.218 -23.497  1.00 30.00
ATOM   4109  OD2 ASP B 259     -29.278  -6.977 -24.357  1.00 30.00
ATOM   4110  N   PHE B 260     -23.897  -7.508 -22.364  1.00 30.00
ATOM   4111  CA  PHE B 260     -22.709  -7.138 -21.594  1.00 30.00
ATOM   4112  C   PHE B 260     -21.564  -6.722 -22.543  1.00 30.00
ATOM   4113  O   PHE B 260     -20.961  -5.667 -22.345  1.00 30.00
ATOM   4114  CB  PHE B 260     -22.290  -8.372 -20.755  1.00 30.00
ATOM   4115  CG  PHE B 260     -21.027  -8.234 -19.918  1.00 30.00
ATOM   4116  CD1 PHE B 260     -21.099  -7.796 -18.579  1.00 30.00
ATOM   4117  CD2 PHE B 260     -19.771  -8.562 -20.473  1.00 30.00
ATOM   4118  CE1 PHE B 260     -19.922  -7.681 -17.813  1.00 30.00
ATOM   4119  CE2 PHE B 260     -18.595  -8.426 -19.712  1.00 30.00
ATOM   4120  CZ  PHE B 260     -18.671  -7.982 -18.379  1.00 30.00
ATOM   4121  N   LEU B 261     -21.266  -7.547 -23.564  1.00 30.00
ATOM   4122  CA  LEU B 261     -20.096  -7.416 -24.437  1.00 30.00
ATOM   4123  C   LEU B 261     -20.224  -6.303 -25.492  1.00 30.00
ATOM   4124  O   LEU B 261     -19.200  -5.760 -25.907  1.00 30.00
ATOM   4125  CB  LEU B 261     -19.885  -8.752 -25.187  1.00 30.00
ATOM   4126  CG  LEU B 261     -19.357  -9.920 -24.326  1.00 30.00
ATOM   4127  CD1 LEU B 261     -19.446 -11.241 -25.106  1.00 30.00
ATOM   4128  CD2 LEU B 261     -17.918  -9.685 -23.838  1.00 30.00
ATOM   4129  N   ILE B 262     -21.452  -5.954 -25.920  1.00 30.00
ATOM   4130  CA  ILE B 262     -21.729  -4.928 -26.933  1.00 30.00
ATOM   4131  C   ILE B 262     -21.370  -3.506 -26.455  1.00 30.00
ATOM   4132  O   ILE B 262     -21.019  -2.668 -27.281  1.00 30.00
ATOM   4133  CB  ILE B 262     -23.222  -5.015 -27.367  1.00 30.00
ATOM   4134  CG1 ILE B 262     -23.571  -3.987 -28.470  1.00 30.00
ATOM   4135  CG2 ILE B 262     -24.211  -4.910 -26.187  1.00 30.00
ATOM   4136  CD1 ILE B 262     -22.643  -4.040 -29.692  1.00 30.00
ATOM   4137  N   ARG B 263     -21.435  -3.243 -25.139  1.00 30.00
ATOM   4138  CA  ARG B 263     -21.159  -1.941 -24.531  1.00 30.00
ATOM   4139  C   ARG B 263     -19.649  -1.708 -24.357  1.00 30.00
ATOM   4140  O   ARG B 263     -19.199  -0.568 -24.468  1.00 30.00
ATOM   4141  CB  ARG B 263     -21.828  -1.892 -23.143  1.00 30.00
ATOM   4142  CG  ARG B 263     -23.350  -1.673 -23.230  1.00 30.00
ATOM   4143  CD  ARG B 263     -24.077  -2.017 -21.927  1.00 30.00
ATOM   4144  NE  ARG B 263     -25.461  -1.525 -21.945  1.00 30.00
ATOM   4145  CZ  ARG B 263     -26.536  -2.219 -22.350  1.00 30.00
ATOM   4146  NH1 ARG B 263     -26.428  -3.486 -22.773  1.00 30.00
ATOM   4147  NH2 ARG B 263     -27.737  -1.630 -22.337  1.00 30.00
ATOM   4148  N   ILE B 264     -18.871  -2.785 -24.140  1.00 30.00
ATOM   4149  CA  ILE B 264     -17.407  -2.772 -24.093  1.00 30.00
ATOM   4150  C   ILE B 264     -16.853  -2.639 -25.527  1.00 30.00
ATOM   4151  O   ILE B 264     -15.870  -1.925 -25.716  1.00 30.00
ATOM   4152  CB  ILE B 264     -16.885  -4.069 -23.403  1.00 30.00
ATOM   4153  CG1 ILE B 264     -17.418  -4.194 -21.952  1.00 30.00
ATOM   4154  CG2 ILE B 264     -15.340  -4.157 -23.403  1.00 30.00
ATOM   4155  CD1 ILE B 264     -17.256  -5.592 -21.338  1.00 30.00
ATOM   4156  N   LYS B 265     -17.507  -3.260 -26.531  1.00 30.00
ATOM   4157  CA  LYS B 265     -17.169  -3.110 -27.948  1.00 30.00
ATOM   4158  C   LYS B 265     -17.562  -1.724 -28.496  1.00 30.00
ATOM   4159  O   LYS B 265     -16.875  -1.229 -29.385  1.00 30.00
ATOM   4160  CB  LYS B 265     -17.843  -4.215 -28.794  1.00 30.00
ATOM   4161  CG  LYS B 265     -17.496  -4.090 -30.296  1.00 30.00
ATOM   4162  CD  LYS B 265     -17.710  -5.369 -31.110  1.00 30.00
ATOM   4163  CE  LYS B 265     -17.393  -5.180 -32.602  1.00 30.00
ATOM   4164  NZ  LYS B 265     -18.481  -4.482 -33.306  1.00 30.00
ATOM   4165  N   ALA B 266     -18.624  -1.087 -27.972  1.00 30.00
ATOM   4166  CA  ALA B 266     -19.080   0.245 -28.381  1.00 30.00
ATOM   4167  C   ALA B 266     -18.131   1.347 -27.886  1.00 30.00
ATOM   4168  O   ALA B 266     -17.880   2.306 -28.616  1.00 30.00
ATOM   4169  CB  ALA B 266     -20.478   0.506 -27.797  1.00 30.00
ATOM   4170  N   LEU B 267     -17.573   1.188 -26.673  1.00 30.00
ATOM   4171  CA  LEU B 267     -16.547   2.065 -26.113  1.00 30.00
ATOM   4172  C   LEU B 267     -15.198   1.839 -26.815  1.00 30.00
ATOM   4173  O   LEU B 267     -14.501   2.809 -27.095  1.00 30.00
ATOM   4174  CB  LEU B 267     -16.432   1.788 -24.597  1.00 30.00
ATOM   4175  CG  LEU B 267     -15.420   2.691 -23.848  1.00 30.00
ATOM   4176  CD1 LEU B 267     -15.954   3.116 -22.477  1.00 30.00
ATOM   4177  CD2 LEU B 267     -14.059   2.009 -23.664  1.00 30.00
ATOM   4178  N   ASP B 268     -14.848   0.580 -27.132  1.00 30.00
ATOM   4179  CA  ASP B 268     -13.657   0.188 -27.892  1.00 30.00
ATOM   4180  C   ASP B 268     -13.666   0.778 -29.318  1.00 30.00
ATOM   4181  O   ASP B 268     -12.647   1.296 -29.768  1.00 30.00
ATOM   4182  CB  ASP B 268     -13.574  -1.357 -27.880  1.00 30.00
ATOM   4183  CG  ASP B 268     -12.410  -1.977 -28.650  1.00 30.00
ATOM   4184  OD1 ASP B 268     -11.333  -2.091 -28.030  1.00 30.00
ATOM   4185  OD2 ASP B 268     -12.619  -2.386 -29.813  1.00 30.00
ATOM   4186  N   ASP B 269     -14.835   0.746 -29.982  1.00 30.00
ATOM   4187  CA  ASP B 269     -15.121   1.323 -31.296  1.00 30.00
ATOM   4188  C   ASP B 269     -14.979   2.860 -31.307  1.00 30.00
ATOM   4189  O   ASP B 269     -14.445   3.405 -32.272  1.00 30.00
ATOM   4190  CB  ASP B 269     -16.531   0.841 -31.732  1.00 30.00
ATOM   4191  CG  ASP B 269     -17.143   1.541 -32.950  1.00 30.00
ATOM   4192  OD1 ASP B 269     -16.551   1.403 -34.042  1.00 30.00
ATOM   4193  OD2 ASP B 269     -18.204   2.176 -32.770  1.00 30.00
ATOM   4194  N   LEU B 270     -15.392   3.547 -30.223  1.00 30.00
ATOM   4195  CA  LEU B 270     -15.207   4.989 -30.036  1.00 30.00
ATOM   4196  C   LEU B 270     -13.719   5.323 -29.832  1.00 30.00
ATOM   4197  O   LEU B 270     -13.175   6.121 -30.588  1.00 30.00
ATOM   4198  CB  LEU B 270     -16.057   5.487 -28.837  1.00 30.00
ATOM   4199  CG  LEU B 270     -15.910   6.993 -28.490  1.00 30.00
ATOM   4200  CD1 LEU B 270     -16.383   7.909 -29.631  1.00 30.00
ATOM   4201  CD2 LEU B 270     -16.643   7.348 -27.189  1.00 30.00
ATOM   4202  N   ILE B 271     -13.062   4.703 -28.837  1.00 30.00
ATOM   4203  CA  ILE B 271     -11.660   4.913 -28.446  1.00 30.00
ATOM   4204  C   ILE B 271     -10.645   4.562 -29.562  1.00 30.00
ATOM   4205  O   ILE B 271      -9.528   5.078 -29.539  1.00 30.00
ATOM   4206  CB  ILE B 271     -11.407   4.142 -27.110  1.00 30.00
ATOM   4207  CG1 ILE B 271     -12.228   4.722 -25.927  1.00 30.00
ATOM   4208  CG2 ILE B 271      -9.927   3.972 -26.700  1.00 30.00
ATOM   4209  CD1 ILE B 271     -11.739   6.071 -25.373  1.00 30.00
ATOM   4210  N   LYS B 272     -11.032   3.742 -30.555  1.00 30.00
ATOM   4211  CA  LYS B 272     -10.201   3.298 -31.681  1.00 30.00
ATOM   4212  C   LYS B 272     -10.749   3.797 -33.032  1.00 30.00
ATOM   4213  O   LYS B 272     -10.426   3.239 -34.081  1.00 30.00
ATOM   4214  CB  LYS B 272      -9.994   1.769 -31.610  1.00 30.00
ATOM   4215  CG  LYS B 272      -9.256   1.345 -30.328  1.00 30.00
ATOM   4216  CD  LYS B 272      -9.286  -0.162 -30.073  1.00 30.00
ATOM   4217  CE  LYS B 272      -8.642  -0.496 -28.724  1.00 30.00
ATOM   4218  NZ  LYS B 272      -8.797  -1.915 -28.391  1.00 30.00
ATOM   4219  N   SER B 273     -11.515   4.899 -32.996  1.00 30.00
ATOM   4220  CA  SER B 273     -11.873   5.762 -34.125  1.00 30.00
ATOM   4221  C   SER B 273     -11.655   7.252 -33.790  1.00 30.00
ATOM   4222  O   SER B 273     -11.537   8.071 -34.701  1.00 30.00
ATOM   4223  CB  SER B 273     -13.260   5.404 -34.694  1.00 30.00
ATOM   4224  OG  SER B 273     -13.461   4.006 -34.765  1.00 30.00
ATOM   4225  N   GLN B 274     -11.519   7.585 -32.494  1.00 30.00
ATOM   4226  CA  GLN B 274     -10.978   8.836 -31.967  1.00 30.00
ATOM   4227  C   GLN B 274      -9.434   8.744 -31.992  1.00 30.00
ATOM   4228  O   GLN B 274      -8.893   7.646 -31.826  1.00 30.00
ATOM   4229  CB  GLN B 274     -11.428   8.983 -30.493  1.00 30.00
ATOM   4230  CG  GLN B 274     -12.939   9.252 -30.308  1.00 30.00
ATOM   4231  CD  GLN B 274     -13.389  10.648 -30.743  1.00 30.00
ATOM   4232  OE1 GLN B 274     -12.627  11.608 -30.674  1.00 30.00
ATOM   4233  NE2 GLN B 274     -14.638  10.769 -31.196  1.00 30.00
ATOM   4234  N   PRO B 275      -8.708   9.868 -32.186  1.00 30.00
ATOM   4235  CA  PRO B 275      -7.249   9.872 -32.361  1.00 30.00
ATOM   4236  C   PRO B 275      -6.486   9.660 -31.043  1.00 30.00
ATOM   4237  O   PRO B 275      -6.988   9.970 -29.961  1.00 30.00
ATOM   4238  CB  PRO B 275      -6.943  11.255 -32.957  1.00 30.00
ATOM   4239  CG  PRO B 275      -7.894  12.196 -32.236  1.00 30.00
ATOM   4240  CD  PRO B 275      -9.101  11.321 -31.901  1.00 30.00
ATOM   4241  N   ILE B 276      -5.255   9.137 -31.160  1.00 30.00
ATOM   4242  CA  ILE B 276      -4.330   8.913 -30.052  1.00 30.00
ATOM   4243  C   ILE B 276      -3.498  10.199 -29.895  1.00 30.00
ATOM   4244  O   ILE B 276      -2.777  10.591 -30.814  1.00 30.00
ATOM   4245  CB  ILE B 276      -3.371   7.724 -30.377  1.00 30.00
ATOM   4246  CG1 ILE B 276      -4.116   6.379 -30.555  1.00 30.00
ATOM   4247  CG2 ILE B 276      -2.274   7.591 -29.295  1.00 30.00
ATOM   4248  CD1 ILE B 276      -3.189   5.166 -30.715  1.00 30.00
ATOM   4249  N   LEU B 277      -3.588  10.830 -28.716  1.00 30.00
ATOM   4250  CA  LEU B 277      -2.726  11.930 -28.293  1.00 30.00
ATOM   4251  C   LEU B 277      -1.632  11.336 -27.390  1.00 30.00
ATOM   4252  O   LEU B 277      -1.912  10.476 -26.554  1.00 30.00
ATOM   4253  CB  LEU B 277      -3.547  12.956 -27.473  1.00 30.00
ATOM   4254  CG  LEU B 277      -4.423  13.917 -28.315  1.00 30.00
ATOM   4255  CD1 LEU B 277      -5.702  13.257 -28.865  1.00 30.00
ATOM   4256  CD2 LEU B 277      -4.787  15.174 -27.508  1.00 30.00
ATOM   4257  N   THR B 278      -0.389  11.809 -27.569  1.00 30.00
ATOM   4258  CA  THR B 278       0.822  11.380 -26.855  1.00 30.00
ATOM   4259  C   THR B 278       1.626  12.579 -26.311  1.00 30.00
ATOM   4260  O   THR B 278       2.782  12.420 -25.919  1.00 30.00
ATOM   4261  CB  THR B 278       1.650  10.385 -27.713  1.00 30.00
ATOM   4262  OG1 THR B 278       2.208  11.034 -28.840  1.00 30.00
ATOM   4263  CG2 THR B 278       0.873   9.143 -28.178  1.00 30.00
ATOM   4264  N   ILE B 279       1.005  13.773 -26.287  1.00 30.00
ATOM   4265  CA  ILE B 279       1.561  15.059 -25.868  1.00 30.00
ATOM   4266  C   ILE B 279       2.053  15.066 -24.406  1.00 30.00
ATOM   4267  O   ILE B 279       1.354  14.622 -23.493  1.00 30.00
ATOM   4268  CB  ILE B 279       0.523  16.181 -26.159  1.00 30.00
ATOM   4269  CG1 ILE B 279       1.110  17.587 -25.892  1.00110.00
ATOM   4270  CG2 ILE B 279      -0.829  15.980 -25.439  1.00110.00
ATOM   4271  CD1 ILE B 279       0.273  18.739 -26.458  1.00110.00
ATOM   4272  N   GLU B 280       3.270  15.597 -24.221  1.00110.00
ATOM   4273  CA  GLU B 280       3.968  15.771 -22.952  1.00110.00
ATOM   4274  C   GLU B 280       3.553  17.124 -22.355  1.00110.00
ATOM   4275  O   GLU B 280       2.875  17.099 -21.305  1.00110.00
ATOM   4276  CB  GLU B 280       5.484  15.782 -23.251  1.00110.00
ATOM   4277  CG  GLU B 280       6.330  16.133 -22.006  1.00110.00
ATOM   4278  CD  GLU B 280       5.925  15.403 -20.723  1.00110.00
ATOM   4279  OE1 GLU B 280       5.549  14.218 -20.854  1.00110.00
ATOM   4280  OE2 GLU B 280       5.976  16.030 -19.642  1.00110.00
ATOM   4281  OXT GLU B 280       3.880  18.164 -22.970  1.00110.00
TER
ATOM   4282  N   MET C   1      22.276  15.702  14.491  1.00 30.00
ATOM   4283  CA  MET C   1      21.574  16.674  15.349  1.00 30.00
ATOM   4284  C   MET C   1      21.115  15.987  16.642  1.00 30.00
ATOM   4285  O   MET C   1      20.579  14.879  16.605  1.00 30.00
ATOM   4286  CB  MET C   1      20.381  17.296  14.589  1.00 30.00
ATOM   4287  CG  MET C   1      19.756  18.523  15.279  1.00 30.00
ATOM   4288  SD  MET C   1      18.238  19.140  14.502  1.00 30.00
ATOM   4289  CE  MET C   1      18.895  19.921  13.005  1.00 30.00
ATOM   4290  N   ASP C   2      21.305  16.678  17.775  1.00 30.00
ATOM   4291  CA  ASP C   2      20.865  16.284  19.111  1.00 30.00
ATOM   4292  C   ASP C   2      20.486  17.551  19.892  1.00 30.00
ATOM   4293  O   ASP C   2      21.121  18.598  19.752  1.00 30.00
ATOM   4294  CB  ASP C   2      21.888  15.351  19.806  1.00 30.00
ATOM   4295  CG  ASP C   2      23.264  15.971  20.071  1.00 30.00
ATOM   4296  OD1 ASP C   2      23.748  16.693  19.170  1.00 30.00
ATOM   4297  OD2 ASP C   2      23.809  15.701  21.163  1.00 30.00
ATOM   4298  N   ILE C   3      19.403  17.447  20.671  1.00 30.00
ATOM   4299  CA  ILE C   3      18.691  18.545  21.324  1.00 30.00
ATOM   4300  C   ILE C   3      18.963  18.502  22.839  1.00 30.00
ATOM   4301  O   ILE C   3      19.222  17.436  23.397  1.00 30.00
ATOM   4302  CB  ILE C   3      17.167  18.352  21.041  1.00 30.00
ATOM   4303  CG1 ILE C   3      16.831  18.129  19.545  1.00 30.00
ATOM   4304  CG2 ILE C   3      16.273  19.467  21.619  1.00 30.00
ATOM   4305  CD1 ILE C   3      17.234  19.281  18.621  1.00 30.00
ATOM   4306  N   LYS C   4      18.841  19.663  23.501  1.00 30.00
ATOM   4307  CA  LYS C   4      18.709  19.801  24.949  1.00 30.00
ATOM   4308  C   LYS C   4      17.393  20.545  25.222  1.00 30.00
ATOM   4309  O   LYS C   4      17.188  21.644  24.703  1.00 30.00
ATOM   4310  CB  LYS C   4      19.924  20.555  25.526  1.00 30.00
ATOM   4311  CG  LYS C   4      20.169  20.250  27.019  1.00 30.00
ATOM   4312  CD  LYS C   4      21.650  20.249  27.425  1.00 30.00
ATOM   4313  CE  LYS C   4      21.874  20.544  28.916  1.00 30.00
ATOM   4314  NZ  LYS C   4      22.010  19.302  29.693  1.00 30.00
ATOM   4315  N   ILE C   5      16.518  19.944  26.042  1.00 30.00
ATOM   4316  CA  ILE C   5      15.219  20.480  26.448  1.00 30.00
ATOM   4317  C   ILE C   5      15.357  20.818  27.945  1.00 30.00
ATOM   4318  O   ILE C   5      15.018  20.005  28.806  1.00 30.00
ATOM   4319  CB  ILE C   5      14.088  19.439  26.164  1.00 30.00
ATOM   4320  CG1 ILE C   5      14.145  18.840  24.736  1.00 30.00
ATOM   4321  CG2 ILE C   5      12.704  20.074  26.418  1.00 30.00
ATOM   4322  CD1 ILE C   5      13.227  17.628  24.526  1.00 30.00
ATOM   4323  N   ASN C   6      15.940  21.997  28.234  1.00 30.00
ATOM   4324  CA  ASN C   6      16.318  22.530  29.553  1.00 30.00
ATOM   4325  C   ASN C   6      17.656  21.926  30.014  1.00 30.00
ATOM   4326  O   ASN C   6      18.662  22.628  30.118  1.00 30.00
ATOM   4327  CB  ASN C   6      15.175  22.430  30.601  1.00 30.00
ATOM   4328  CG  ASN C   6      15.416  23.310  31.832  1.00 30.00
ATOM   4329  OD1 ASN C   6      15.220  24.521  31.777  1.00 30.00
ATOM   4330  ND2 ASN C   6      15.849  22.708  32.942  1.00 30.00
ATOM   4331  N   ASP C   7      17.639  20.610  30.262  1.00 30.00
ATOM   4332  CA  ASP C   7      18.751  19.767  30.698  1.00 30.00
ATOM   4333  C   ASP C   7      18.639  18.346  30.108  1.00 30.00
ATOM   4334  O   ASP C   7      19.625  17.610  30.110  1.00 30.00
ATOM   4335  CB  ASP C   7      18.872  19.794  32.243  1.00 30.00
ATOM   4336  CG  ASP C   7      17.620  19.300  32.980  1.00 30.00
ATOM   4337  OD1 ASP C   7      16.635  20.071  33.014  1.00 30.00
ATOM   4338  OD2 ASP C   7      17.665  18.157  33.484  1.00 30.00
ATOM   4339  N   ILE C   8      17.449  17.967  29.606  1.00 30.00
ATOM   4340  CA  ILE C   8      17.099  16.640  29.104  1.00 30.00
ATOM   4341  C   ILE C   8      17.634  16.508  27.670  1.00 30.00
ATOM   4342  O   ILE C   8      17.185  17.218  26.770  1.00 30.00
ATOM   4343  CB  ILE C   8      15.545  16.513  29.129  1.00 30.00
ATOM   4344  CG1 ILE C   8      15.002  16.574  30.579  1.00 30.00
ATOM   4345  CG2 ILE C   8      15.024  15.247  28.410  1.00 30.00
ATOM   4346  CD1 ILE C   8      13.535  17.013  30.672  1.00 30.00
ATOM   4347  N   THR C   9      18.586  15.585  27.470  1.00 30.00
ATOM   4348  CA  THR C   9      19.217  15.290  26.185  1.00 30.00
ATOM   4349  C   THR C   9      18.284  14.436  25.304  1.00 30.00
ATOM   4350  O   THR C   9      17.610  13.527  25.793  1.00 30.00
ATOM   4351  CB  THR C   9      20.562  14.560  26.442  1.00 30.00
ATOM   4352  OG1 THR C   9      21.279  14.299  25.248  1.00 30.00
ATOM   4353  CG2 THR C   9      20.391  13.246  27.221  1.00 30.00
ATOM   4354  N   LEU C  10      18.252  14.749  23.999  1.00 30.00
ATOM   4355  CA  LEU C  10      17.436  14.086  22.988  1.00 30.00
ATOM   4356  C   LEU C  10      18.147  14.094  21.625  1.00 30.00
ATOM   4357  O   LEU C  10      17.858  14.924  20.764  1.00 30.00
ATOM   4358  CB  LEU C  10      15.998  14.655  22.981  1.00 30.00
ATOM   4359  CG  LEU C  10      15.020  13.917  22.034  1.00 30.00
ATOM   4360  CD1 LEU C  10      14.412  12.673  22.698  1.00 30.00
ATOM   4361  CD2 LEU C  10      13.919  14.858  21.539  1.00 30.00
ATOM   4362  N   GLY C  11      19.033  13.113  21.429  1.00 30.00
ATOM   4363  CA  GLY C  11      19.515  12.623  20.142  1.00 30.00
ATOM   4364  C   GLY C  11      19.094  11.156  19.990  1.00 30.00
ATOM   4365  O   GLY C  11      18.521  10.581  20.916  1.00 30.00
ATOM   4366  N   ASN C  12      19.406  10.518  18.848  1.00 30.00
ATOM   4367  CA  ASN C  12      19.157   9.080  18.619  1.00 30.00
ATOM   4368  C   ASN C  12      19.961   8.167  19.571  1.00 30.00
ATOM   4369  O   ASN C  12      19.546   7.040  19.834  1.00 30.00
ATOM   4370  CB  ASN C  12      19.486   8.697  17.157  1.00 30.00
ATOM   4371  CG  ASN C  12      18.451   9.197  16.147  1.00 30.00
ATOM   4372  OD1 ASN C  12      17.263   8.908  16.277  1.00 30.00
ATOM   4373  ND2 ASN C  12      18.890   9.963  15.145  1.00 30.00
ATOM   4374  N   ASN C  13      21.088   8.672  20.100  1.00 30.00
ATOM   4375  CA  ASN C  13      21.987   8.006  21.040  1.00 30.00
ATOM   4376  C   ASN C  13      21.556   8.225  22.509  1.00 30.00
ATOM   4377  O   ASN C  13      21.966   7.445  23.369  1.00 30.00
ATOM   4378  CB  ASN C  13      23.380   8.654  20.840  1.00 30.00
ATOM   4379  CG  ASN C  13      24.535   7.777  21.328  1.00 30.00
ATOM   4380  OD1 ASN C  13      24.453   6.554  21.260  1.00 30.00
ATOM   4381  ND2 ASN C  13      25.604   8.394  21.835  1.00 30.00
ATOM   4382  N   SER C  14      20.747   9.260  22.806  1.00 30.00
ATOM   4383  CA  SER C  14      20.312   9.630  24.158  1.00 30.00
ATOM   4384  C   SER C  14      19.226   8.659  24.662  1.00 30.00
ATOM   4385  O   SER C  14      18.470   8.140  23.839  1.00 30.00
ATOM   4386  CB  SER C  14      19.693  11.041  24.115  1.00 30.00
ATOM   4387  OG  SER C  14      20.655  11.993  23.710  1.00 30.00
ATOM   4388  N   PRO C  15      19.116   8.412  25.988  1.00 30.00
ATOM   4389  CA  PRO C  15      18.175   7.436  26.556  1.00 30.00
ATOM   4390  C   PRO C  15      16.712   7.918  26.532  1.00 30.00
ATOM   4391  O   PRO C  15      16.448   9.109  26.376  1.00 30.00
ATOM   4392  CB  PRO C  15      18.673   7.211  27.991  1.00 30.00
ATOM   4393  CG  PRO C  15      20.183   7.116  27.857  1.00 30.00
ATOM   4394  CD  PRO C  15      20.510   8.002  26.653  1.00 30.00
ATOM   4395  N   PHE C  16      15.788   6.952  26.678  1.00 30.00
ATOM   4396  CA  PHE C  16      14.323   7.025  26.649  1.00 30.00
ATOM   4397  C   PHE C  16      13.728   8.233  27.390  1.00 30.00
ATOM   4398  O   PHE C  16      13.555   8.189  28.607  1.00 30.00
ATOM   4399  CB  PHE C  16      13.774   5.658  27.134  1.00 30.00
ATOM   4400  CG  PHE C  16      12.276   5.443  27.316  1.00 30.00
ATOM   4401  CD1 PHE C  16      11.313   6.161  26.574  1.00 30.00
ATOM   4402  CD2 PHE C  16      11.845   4.460  28.234  1.00 30.00
ATOM   4403  CE1 PHE C  16       9.940   5.915  26.772  1.00 30.00
ATOM   4404  CE2 PHE C  16      10.475   4.190  28.408  1.00 30.00
ATOM   4405  CZ  PHE C  16       9.522   4.919  27.675  1.00 30.00
ATOM   4406  N   VAL C  17      13.386   9.277  26.617  1.00 30.00
ATOM   4407  CA  VAL C  17      12.560  10.412  27.019  1.00 30.00
ATOM   4408  C   VAL C  17      11.120  10.044  26.629  1.00 30.00
ATOM   4409  O   VAL C  17      10.871   9.651  25.486  1.00 30.00
ATOM   4410  CB  VAL C  17      12.985  11.682  26.222  1.00 30.00
ATOM   4411  CG1 VAL C  17      12.205  12.939  26.659  1.00 30.00
ATOM   4412  CG2 VAL C  17      14.499  11.963  26.296  1.00 30.00
ATOM   4413  N   LEU C  18      10.178  10.176  27.574  1.00 30.00
ATOM   4414  CA  LEU C  18       8.763   9.902  27.346  1.00 30.00
ATOM   4415  C   LEU C  18       8.040  11.238  27.147  1.00 30.00
ATOM   4416  O   LEU C  18       7.977  12.064  28.057  1.00 30.00
ATOM   4417  CB  LEU C  18       8.199   9.142  28.567  1.00 30.00
ATOM   4418  CG  LEU C  18       6.811   8.498  28.334  1.00 30.00
ATOM   4419  CD1 LEU C  18       6.682   7.189  29.123  1.00 30.00
ATOM   4420  CD2 LEU C  18       5.639   9.424  28.689  1.00 30.00
ATOM   4421  N   PHE C  19       7.468  11.409  25.950  1.00 30.00
ATOM   4422  CA  PHE C  19       6.527  12.465  25.588  1.00 30.00
ATOM   4423  C   PHE C  19       5.103  11.893  25.712  1.00 30.00
ATOM   4424  O   PHE C  19       4.898  10.704  25.476  1.00 30.00
ATOM   4425  CB  PHE C  19       6.760  12.844  24.108  1.00 30.00
ATOM   4426  CG  PHE C  19       8.007  13.671  23.839  1.00 30.00
ATOM   4427  CD1 PHE C  19       9.284  13.069  23.843  1.00 30.00
ATOM   4428  CD2 PHE C  19       7.888  15.048  23.556  1.00 30.00
ATOM   4429  CE1 PHE C  19      10.430  13.839  23.566  1.00 30.00
ATOM   4430  CE2 PHE C  19       9.034  15.817  23.276  1.00 30.00
ATOM   4431  CZ  PHE C  19      10.305  15.212  23.277  1.00 30.00
ATOM   4432  N   GLY C  20       4.122  12.735  26.067  1.00 30.00
ATOM   4433  CA  GLY C  20       2.708  12.373  26.146  1.00 30.00
ATOM   4434  C   GLY C  20       2.138  12.555  27.554  1.00 30.00
ATOM   4435  O   GLY C  20       2.796  12.225  28.541  1.00 30.00
ATOM   4436  N   GLY C  21       0.901  13.068  27.627  1.00 30.00
ATOM   4437  CA  GLY C  21       0.112  13.239  28.841  1.00 30.00
ATOM   4438  C   GLY C  21      -1.292  12.673  28.638  1.00 30.00
ATOM   4439  O   GLY C  21      -1.507  11.473  28.793  1.00 30.00
ATOM   4440  N   ILE C  22      -2.231  13.564  28.284  1.00 30.00
ATOM   4441  CA  ILE C  22      -3.644  13.311  27.981  1.00 30.00
ATOM   4442  C   ILE C  22      -3.975  13.872  26.582  1.00 30.00
ATOM   4443  O   ILE C  22      -3.159  14.575  25.985  1.00 30.00
ATOM   4444  CB  ILE C  22      -4.549  13.860  29.124  1.00 30.00
ATOM   4445  CG1 ILE C  22      -4.461  15.400  29.285  1.00 30.00
ATOM   4446  CG2 ILE C  22      -4.283  13.114  30.449  1.00 30.00
ATOM   4447  CD1 ILE C  22      -5.357  15.984  30.388  1.00 30.00
ATOM   4448  N   ASN C  23      -5.158  13.540  26.037  1.00 30.00
ATOM   4449  CA  ASN C  23      -5.549  13.886  24.665  1.00 30.00
ATOM   4450  C   ASN C  23      -5.952  15.370  24.542  1.00 30.00
ATOM   4451  O   ASN C  23      -5.428  16.071  23.677  1.00 30.00
ATOM   4452  CB  ASN C  23      -6.731  12.979  24.248  1.00 30.00
ATOM   4453  CG  ASN C  23      -6.882  12.897  22.727  1.00 30.00
ATOM   4454  OD1 ASN C  23      -7.648  13.650  22.128  1.00 30.00
ATOM   4455  ND2 ASN C  23      -6.153  11.969  22.108  1.00 30.00
ATOM   4456  N   VAL C  24      -6.848  15.843  25.423  1.00 30.00
ATOM   4457  CA  VAL C  24      -7.318  17.226  25.534  1.00 30.00
ATOM   4458  C   VAL C  24      -7.272  17.653  27.007  1.00 30.00
ATOM   4459  O   VAL C  24      -7.425  16.813  27.896  1.00 30.00
ATOM   4460  CB  VAL C  24      -8.710  17.432  24.868  1.00 30.00
ATOM   4461  CG1 VAL C  24      -8.672  17.271  23.339  1.00 30.00
ATOM   4462  CG2 VAL C  24      -9.826  16.561  25.477  1.00 30.00
ATOM   4463  N   LEU C  25      -7.077  18.959  27.261  1.00 30.00
ATOM   4464  CA  LEU C  25      -7.029  19.539  28.605  1.00 30.00
ATOM   4465  C   LEU C  25      -8.400  19.482  29.295  1.00 30.00
ATOM   4466  O   LEU C  25      -9.427  19.767  28.681  1.00 30.00
ATOM   4467  CB  LEU C  25      -6.584  21.020  28.539  1.00 30.00
ATOM   4468  CG  LEU C  25      -5.085  21.270  28.267  1.00 30.00
ATOM   4469  CD1 LEU C  25      -4.809  22.778  28.163  1.00 30.00
ATOM   4470  CD2 LEU C  25      -4.180  20.679  29.362  1.00 30.00
ATOM   4471  N   GLU C  26      -8.375  19.152  30.592  1.00 30.00
ATOM   4472  CA  GLU C  26      -9.498  19.198  31.523  1.00 30.00
ATOM   4473  C   GLU C  26      -9.257  20.369  32.501  1.00 30.00
ATOM   4474  O   GLU C  26      -8.304  21.137  32.339  1.00 30.00
ATOM   4475  CB  GLU C  26      -9.539  17.812  32.229  1.00 30.00
ATOM   4476  CG  GLU C  26     -10.749  17.493  33.138  1.00 30.00
ATOM   4477  CD  GLU C  26     -12.091  17.816  32.485  1.00 30.00
ATOM   4478  OE1 GLU C  26     -12.565  18.954  32.703  1.00 30.00
ATOM   4479  OE2 GLU C  26     -12.608  16.932  31.768  1.00 30.00
ATOM   4480  N   SER C  27     -10.111  20.512  33.527  1.00 30.00
ATOM   4481  CA  SER C  27      -9.929  21.387  34.691  1.00 30.00
ATOM   4482  C   SER C  27      -8.578  21.159  35.407  1.00 30.00
ATOM   4483  O   SER C  27      -8.029  20.057  35.362  1.00 30.00
ATOM   4484  CB  SER C  27     -11.154  21.229  35.618  1.00 30.00
ATOM   4485  OG  SER C  27     -10.821  21.283  36.991  1.00 30.00
ATOM   4486  N   LEU C  28      -8.030  22.224  36.021  1.00 30.00
ATOM   4487  CA  LEU C  28      -6.684  22.301  36.604  1.00 30.00
ATOM   4488  C   LEU C  28      -6.341  21.170  37.590  1.00 30.00
ATOM   4489  O   LEU C  28      -5.273  20.572  37.473  1.00 30.00
ATOM   4490  CB  LEU C  28      -6.483  23.705  37.225  1.00 30.00
ATOM   4491  CG  LEU C  28      -5.054  24.037  37.722  1.00 30.00
ATOM   4492  CD1 LEU C  28      -3.964  23.437  36.821  1.00 30.00
ATOM   4493  CD2 LEU C  28      -4.862  25.556  37.845  1.00 30.00
ATOM   4494  N   ASP C  29      -7.257  20.857  38.521  1.00 30.00
ATOM   4495  CA  ASP C  29      -7.125  19.805  39.536  1.00 30.00
ATOM   4496  C   ASP C  29      -7.008  18.400  38.909  1.00 30.00
ATOM   4497  O   ASP C  29      -6.226  17.584  39.391  1.00 30.00
ATOM   4498  CB  ASP C  29      -8.331  19.878  40.516  1.00 30.00
ATOM   4499  CG  ASP C  29      -9.700  19.448  39.960  1.00 30.00
ATOM   4500  OD1 ASP C  29      -9.971  19.750  38.777  1.00 30.00
ATOM   4501  OD2 ASP C  29     -10.449  18.808  40.729  1.00 30.00
ATOM   4502  N   SER C  30      -7.755  18.140  37.824  1.00 30.00
ATOM   4503  CA  SER C  30      -7.830  16.854  37.139  1.00 30.00
ATOM   4504  C   SER C  30      -6.637  16.646  36.193  1.00 30.00
ATOM   4505  O   SER C  30      -6.172  15.517  36.061  1.00 30.00
ATOM   4506  CB  SER C  30      -9.124  16.831  36.303  1.00 30.00
ATOM   4507  OG  SER C  30     -10.231  17.167  37.114  1.00 30.00
ATOM   4508  N   THR C  31      -6.110  17.718  35.573  1.00 30.00
ATOM   4509  CA  THR C  31      -4.953  17.657  34.673  1.00 30.00
ATOM   4510  C   THR C  31      -3.649  17.457  35.475  1.00 30.00
ATOM   4511  O   THR C  31      -2.753  16.761  34.999  1.00 30.00
ATOM   4512  CB  THR C  31      -4.871  18.956  33.832  1.00 30.00
ATOM   4513  OG1 THR C  31      -6.122  19.178  33.210  1.00 30.00
ATOM   4514  CG2 THR C  31      -3.847  18.867  32.685  1.00 30.00
ATOM   4515  N   LEU C  32      -3.562  18.006  36.701  1.00 30.00
ATOM   4516  CA  LEU C  32      -2.439  17.808  37.618  1.00 30.00
ATOM   4517  C   LEU C  32      -2.455  16.402  38.244  1.00 30.00
ATOM   4518  O   LEU C  32      -1.386  15.827  38.431  1.00 30.00
ATOM   4519  CB  LEU C  32      -2.502  18.858  38.753  1.00 30.00
ATOM   4520  CG  LEU C  32      -2.171  20.305  38.319  1.00 30.00
ATOM   4521  CD1 LEU C  32      -2.598  21.309  39.401  1.00 30.00
ATOM   4522  CD2 LEU C  32      -0.685  20.489  37.976  1.00 30.00
ATOM   4523  N   GLN C  33      -3.638  15.830  38.528  1.00 30.00
ATOM   4524  CA  GLN C  33      -3.793  14.502  39.136  1.00 30.00
ATOM   4525  C   GLN C  33      -3.720  13.342  38.119  1.00 30.00
ATOM   4526  O   GLN C  33      -3.614  12.192  38.543  1.00 30.00
ATOM   4527  CB  GLN C  33      -5.140  14.458  39.888  1.00 30.00
ATOM   4528  CG  GLN C  33      -5.069  15.248  41.216  1.00 30.00
ATOM   4529  CD  GLN C  33      -6.371  15.320  42.024  1.00 30.00
ATOM   4530  OE1 GLN C  33      -6.688  14.377  42.745  1.00 30.00
ATOM   4531  NE2 GLN C  33      -7.136  16.410  41.923  1.00 30.00
ATOM   4532  N   THR C  34      -3.710  13.624  36.803  1.00 30.00
ATOM   4533  CA  THR C  34      -3.413  12.657  35.735  1.00 30.00
ATOM   4534  C   THR C  34      -1.963  12.809  35.228  1.00 30.00
ATOM   4535  O   THR C  34      -1.431  11.863  34.646  1.00 30.00
ATOM   4536  CB  THR C  34      -4.419  12.821  34.568  1.00 30.00
ATOM   4537  OG1 THR C  34      -4.686  14.179  34.277  1.00 30.00
ATOM   4538  CG2 THR C  34      -5.740  12.072  34.801  1.00 30.00
ATOM   4539  N   CYS C  35      -1.302  13.949  35.500  1.00 30.00
ATOM   4540  CA  CYS C  35       0.132  14.152  35.292  1.00 30.00
ATOM   4541  C   CYS C  35       0.918  13.492  36.442  1.00 30.00
ATOM   4542  O   CYS C  35       1.914  12.822  36.177  1.00 30.00
ATOM   4543  CB  CYS C  35       0.416  15.670  35.265  1.00 30.00
ATOM   4544  SG  CYS C  35       2.140  16.024  34.814  1.00 30.00
ATOM   4545  N   ALA C  36       0.440  13.636  37.694  1.00 30.00
ATOM   4546  CA  ALA C  36       1.020  13.091  38.926  1.00 30.00
ATOM   4547  C   ALA C  36       1.053  11.554  38.965  1.00 30.00
ATOM   4548  O   ALA C  36       2.003  10.976  39.492  1.00 30.00
ATOM   4549  CB  ALA C  36       0.208  13.596  40.128  1.00 30.00
ATOM   4550  N   HIS C  37       0.028  10.903  38.391  1.00 30.00
ATOM   4551  CA  HIS C  37      -0.144   9.449  38.355  1.00 30.00
ATOM   4552  C   HIS C  37       0.779   8.783  37.308  1.00 30.00
ATOM   4553  O   HIS C  37       1.069   7.594  37.435  1.00 30.00
ATOM   4554  CB  HIS C  37      -1.631   9.182  38.020  1.00 30.00
ATOM   4555  CG  HIS C  37      -2.577   8.892  39.167  1.00 30.00
ATOM   4556  ND1 HIS C  37      -3.315   9.898  39.770  1.00 30.00
ATOM   4557  CD2 HIS C  37      -2.912   7.741  39.850  1.00 30.00
ATOM   4558  CE1 HIS C  37      -4.050   9.335  40.733  1.00 30.00
ATOM   4559  NE2 HIS C  37      -3.858   8.027  40.838  1.00 30.00
ATOM   4560  N   TYR C  38       1.273   9.539  36.310  1.00 30.00
ATOM   4561  CA  TYR C  38       2.200   9.062  35.281  1.00 30.00
ATOM   4562  C   TYR C  38       3.651   9.404  35.681  1.00 30.00
ATOM   4563  O   TYR C  38       4.506   8.519  35.649  1.00 30.00
ATOM   4564  CB  TYR C  38       1.838   9.755  33.941  1.00 30.00
ATOM   4565  CG  TYR C  38       2.266   9.079  32.638  1.00 30.00
ATOM   4566  CD1 TYR C  38       1.495   9.302  31.474  1.00 30.00
ATOM   4567  CD2 TYR C  38       3.402   8.240  32.546  1.00 30.00
ATOM   4568  CE1 TYR C  38       1.825   8.666  30.261  1.00 30.00
ATOM   4569  CE2 TYR C  38       3.726   7.599  31.338  1.00 30.00
ATOM   4570  CZ  TYR C  38       2.916   7.781  30.206  1.00 30.00
ATOM   4571  OH  TYR C  38       3.179   7.084  29.065  1.00 30.00
ATOM   4572  N   VAL C  39       3.937  10.666  36.063  1.00 30.00
ATOM   4573  CA  VAL C  39       5.287  11.189  36.323  1.00 30.00
ATOM   4574  C   VAL C  39       6.030  10.476  37.474  1.00 30.00
ATOM   4575  O   VAL C  39       7.255  10.419  37.448  1.00 30.00
ATOM   4576  CB  VAL C  39       5.232  12.730  36.534  1.00 30.00
ATOM   4577  CG1 VAL C  39       4.637  13.147  37.887  1.00 30.00
ATOM   4578  CG2 VAL C  39       6.601  13.406  36.339  1.00 30.00
ATOM   4579  N   GLU C  40       5.311   9.899  38.452  1.00 30.00
ATOM   4580  CA  GLU C  40       5.889   9.148  39.569  1.00 30.00
ATOM   4581  C   GLU C  40       6.397   7.756  39.149  1.00 30.00
ATOM   4582  O   GLU C  40       7.286   7.224  39.814  1.00 30.00
ATOM   4583  CB  GLU C  40       4.808   8.981  40.661  1.00 30.00
ATOM   4584  CG  GLU C  40       3.688   7.996  40.269  1.00 30.00
ATOM   4585  CD  GLU C  40       2.763   7.662  41.442  1.00 30.00
ATOM   4586  OE1 GLU C  40       2.550   8.564  42.281  1.00 30.00
ATOM   4587  OE2 GLU C  40       2.266   6.516  41.466  1.00 30.00
ATOM   4588  N   VAL C  41       5.880   7.185  38.045  1.00 30.00
ATOM   4589  CA  VAL C  41       6.310   5.896  37.498  1.00 30.00
ATOM   4590  C   VAL C  41       7.598   6.080  36.672  1.00 30.00
ATOM   4591  O   VAL C  41       8.489   5.236  36.743  1.00 30.00
ATOM   4592  CB  VAL C  41       5.193   5.282  36.604  1.00 30.00
ATOM   4593  CG1 VAL C  41       5.519   3.832  36.188  1.00 30.00
ATOM   4594  CG2 VAL C  41       3.809   5.306  37.281  1.00 30.00
ATOM   4595  N   THR C  42       7.715   7.193  35.927  1.00 30.00
ATOM   4596  CA  THR C  42       8.898   7.550  35.141  1.00 30.00
ATOM   4597  C   THR C  42      10.049   8.074  36.029  1.00 30.00
ATOM   4598  O   THR C  42      11.208   7.875  35.670  1.00 30.00
ATOM   4599  CB  THR C  42       8.494   8.594  34.068  1.00 30.00
ATOM   4600  OG1 THR C  42       8.269   9.869  34.626  1.00 30.00
ATOM   4601  CG2 THR C  42       7.267   8.173  33.244  1.00 30.00
ATOM   4602  N   ARG C  43       9.754   8.668  37.201  1.00 30.00
ATOM   4603  CA  ARG C  43      10.738   9.124  38.191  1.00 30.00
ATOM   4604  C   ARG C  43      11.489   7.959  38.859  1.00 30.00
ATOM   4605  O   ARG C  43      12.701   8.064  39.042  1.00 30.00
ATOM   4606  CB  ARG C  43      10.033   9.960  39.284  1.00 30.00
ATOM   4607  CG  ARG C  43       9.926  11.455  38.943  1.00 30.00
ATOM   4608  CD  ARG C  43       9.298  12.267  40.085  1.00 30.00
ATOM   4609  NE  ARG C  43       9.210  13.693  39.747  1.00 30.00
ATOM   4610  CZ  ARG C  43       8.702  14.655  40.536  1.00 30.00
ATOM   4611  NH1 ARG C  43       8.193  14.390  41.745  1.00 30.00
ATOM   4612  NH2 ARG C  43       8.709  15.922  40.109  1.00 30.00
ATOM   4613  N   LYS C  44      10.797   6.852  39.193  1.00 30.00
ATOM   4614  CA  LYS C  44      11.407   5.670  39.815  1.00 30.00
ATOM   4615  C   LYS C  44      12.090   4.725  38.801  1.00 30.00
ATOM   4616  O   LYS C  44      12.700   3.742  39.221  1.00 30.00
ATOM   4617  CB  LYS C  44      10.351   4.912  40.657  1.00 30.00
ATOM   4618  CG  LYS C  44       9.069   4.450  39.937  1.00 30.00
ATOM   4619  CD  LYS C  44       7.905   4.270  40.926  1.00 30.00
ATOM   4620  CE  LYS C  44       7.409   2.822  41.035  1.00 30.00
ATOM   4621  NZ  LYS C  44       7.586   2.299  42.398  1.00 30.00
ATOM   4622  N   LEU C  45      12.025   5.031  37.493  1.00 30.00
ATOM   4623  CA  LEU C  45      12.736   4.327  36.423  1.00 30.00
ATOM   4624  C   LEU C  45      13.951   5.123  35.915  1.00 30.00
ATOM   4625  O   LEU C  45      14.915   4.509  35.458  1.00 30.00
ATOM   4626  CB  LEU C  45      11.766   4.109  35.240  1.00 30.00
ATOM   4627  CG  LEU C  45      10.692   3.033  35.502  1.00 30.00
ATOM   4628  CD1 LEU C  45       9.632   3.031  34.393  1.00 30.00
ATOM   4629  CD2 LEU C  45      11.300   1.631  35.647  1.00 30.00
ATOM   4630  N   GLY C  46      13.910   6.465  35.973  1.00 30.00
ATOM   4631  CA  GLY C  46      14.989   7.355  35.540  1.00 30.00
ATOM   4632  C   GLY C  46      14.681   8.082  34.223  1.00 30.00
ATOM   4633  O   GLY C  46      15.576   8.694  33.643  1.00 30.00
ATOM   4634  N   ILE C  47      13.436   7.978  33.733  1.00 30.00
ATOM   4635  CA  ILE C  47      12.938   8.534  32.477  1.00 30.00
ATOM   4636  C   ILE C  47      12.540  10.009  32.719  1.00 30.00
ATOM   4637  O   ILE C  47      11.721  10.264  33.605  1.00 30.00
ATOM   4638  CB  ILE C  47      11.678   7.708  32.066  1.00 30.00
ATOM   4639  CG1 ILE C  47      12.041   6.254  31.692  1.00 30.00
ATOM   4640  CG2 ILE C  47      10.837   8.352  30.937  1.00 30.00
ATOM   4641  CD1 ILE C  47      10.843   5.293  31.724  1.00 30.00
ATOM   4642  N   PRO C  48      13.040  10.977  31.916  1.00 30.00
ATOM   4643  CA  PRO C  48      12.543  12.357  31.923  1.00 30.00
ATOM   4644  C   PRO C  48      11.197  12.435  31.177  1.00 30.00
ATOM   4645  O   PRO C  48      11.083  12.019  30.022  1.00 30.00
ATOM   4646  CB  PRO C  48      13.636  13.166  31.217  1.00 30.00
ATOM   4647  CG  PRO C  48      14.313  12.177  30.284  1.00 30.00
ATOM   4648  CD  PRO C  48      14.144  10.822  30.967  1.00 30.00
ATOM   4649  N   TYR C  49      10.178  12.945  31.879  1.00 30.00
ATOM   4650  CA  TYR C  49       8.794  13.040  31.430  1.00 30.00
ATOM   4651  C   TYR C  49       8.527  14.434  30.843  1.00 30.00
ATOM   4652  O   TYR C  49       9.031  15.434  31.354  1.00 30.00
ATOM   4653  CB  TYR C  49       7.913  12.853  32.678  1.00 30.00
ATOM   4654  CG  TYR C  49       6.418  12.788  32.425  1.00 30.00
ATOM   4655  CD1 TYR C  49       5.868  11.703  31.714  1.00 30.00
ATOM   4656  CD2 TYR C  49       5.572  13.806  32.906  1.00 30.00
ATOM   4657  CE1 TYR C  49       4.479  11.636  31.493  1.00 30.00
ATOM   4658  CE2 TYR C  49       4.186  13.737  32.686  1.00 30.00
ATOM   4659  CZ  TYR C  49       3.637  12.649  31.984  1.00 30.00
ATOM   4660  OH  TYR C  49       2.290  12.566  31.788  1.00 30.00
ATOM   4661  N   ILE C  50       7.716  14.482  29.774  1.00 30.00
ATOM   4662  CA  ILE C  50       7.311  15.684  29.050  1.00 30.00
ATOM   4663  C   ILE C  50       5.799  15.559  28.791  1.00 30.00
ATOM   4664  O   ILE C  50       5.387  14.777  27.935  1.00 30.00
ATOM   4665  CB  ILE C  50       8.188  15.886  27.771  1.00 30.00
ATOM   4666  CG1 ILE C  50       9.709  15.791  28.068  1.00 30.00
ATOM   4667  CG2 ILE C  50       7.833  17.202  27.046  1.00 30.00
ATOM   4668  CD1 ILE C  50      10.640  16.133  26.898  1.00 30.00
ATOM   4669  N   PHE C  51       4.972  16.310  29.541  1.00 30.00
ATOM   4670  CA  PHE C  51       3.506  16.245  29.484  1.00 30.00
ATOM   4671  C   PHE C  51       2.975  16.941  28.219  1.00 30.00
ATOM   4672  O   PHE C  51       3.458  18.014  27.852  1.00 30.00
ATOM   4673  CB  PHE C  51       2.926  16.952  30.731  1.00 30.00
ATOM   4674  CG  PHE C  51       1.423  16.808  30.919  1.00 30.00
ATOM   4675  CD1 PHE C  51       0.903  15.640  31.509  1.00 30.00
ATOM   4676  CD2 PHE C  51       0.539  17.831  30.511  1.00 30.00
ATOM   4677  CE1 PHE C  51      -0.483  15.487  31.698  1.00 30.00
ATOM   4678  CE2 PHE C  51      -0.850  17.681  30.698  1.00 30.00
ATOM   4679  CZ  PHE C  51      -1.359  16.510  31.294  1.00 30.00
ATOM   4680  N   LYS C  52       1.957  16.330  27.590  1.00 30.00
ATOM   4681  CA  LYS C  52       1.296  16.806  26.377  1.00 30.00
ATOM   4682  C   LYS C  52      -0.223  16.837  26.567  1.00 30.00
ATOM   4683  O   LYS C  52      -0.791  15.958  27.212  1.00 30.00
ATOM   4684  CB  LYS C  52       1.725  15.939  25.170  1.00 30.00
ATOM   4685  CG  LYS C  52       1.548  16.618  23.794  1.00 30.00
ATOM   4686  CD  LYS C  52       0.185  16.370  23.129  1.00 30.00
ATOM   4687  CE  LYS C  52      -0.075  17.358  21.984  1.00 30.00
ATOM   4688  NZ  LYS C  52      -1.430  17.202  21.428  1.00 30.00
ATOM   4689  N   ALA C  53      -0.871  17.838  25.953  1.00 30.00
ATOM   4690  CA  ALA C  53      -2.317  17.964  25.784  1.00 30.00
ATOM   4691  C   ALA C  53      -2.622  18.965  24.664  1.00 30.00
ATOM   4692  O   ALA C  53      -1.765  19.775  24.314  1.00 30.00
ATOM   4693  CB  ALA C  53      -2.992  18.337  27.112  1.00 30.00
ATOM   4694  N   SER C  54      -3.845  18.919  24.114  1.00 30.00
ATOM   4695  CA  SER C  54      -4.366  19.904  23.164  1.00 30.00
ATOM   4696  C   SER C  54      -5.348  20.824  23.911  1.00 30.00
ATOM   4697  O   SER C  54      -6.288  20.349  24.551  1.00 30.00
ATOM   4698  CB  SER C  54      -5.128  19.166  22.046  1.00 30.00
ATOM   4699  OG  SER C  54      -4.228  18.568  21.132  1.00 30.00
ATOM   4700  N   PHE C  55      -5.126  22.145  23.825  1.00 30.00
ATOM   4701  CA  PHE C  55      -5.961  23.179  24.444  1.00 30.00
ATOM   4702  C   PHE C  55      -7.185  23.539  23.579  1.00 30.00
ATOM   4703  O   PHE C  55      -8.219  23.927  24.121  1.00 30.00
ATOM   4704  CB  PHE C  55      -5.091  24.442  24.669  1.00 30.00
ATOM   4705  CG  PHE C  55      -4.452  25.062  23.432  1.00 30.00
ATOM   4706  CD1 PHE C  55      -5.165  25.992  22.647  1.00 30.00
ATOM   4707  CD2 PHE C  55      -3.146  24.692  23.050  1.00 30.00
ATOM   4708  CE1 PHE C  55      -4.600  26.506  21.465  1.00 30.00
ATOM   4709  CE2 PHE C  55      -2.575  25.213  21.873  1.00 30.00
ATOM   4710  CZ  PHE C  55      -3.307  26.112  21.074  1.00 30.00
ATOM   4711  N   ASP C  56      -7.067  23.400  22.250  1.00 30.00
ATOM   4712  CA  ASP C  56      -8.108  23.636  21.259  1.00 30.00
ATOM   4713  C   ASP C  56      -7.807  22.736  20.055  1.00 30.00
ATOM   4714  O   ASP C  56      -7.128  23.155  19.117  1.00 30.00
ATOM   4715  CB  ASP C  56      -8.275  25.156  20.981  1.00 30.00
ATOM   4716  CG  ASP C  56      -9.609  25.597  20.364  1.00 30.00
ATOM   4717  OD1 ASP C  56     -10.157  24.790  19.583  1.00 30.00
ATOM   4718  OD2 ASP C  56     -10.046  26.736  20.646  1.00 30.00
ATOM   4719  N   LYS C  57      -8.281  21.482  20.111  1.00 30.00
ATOM   4720  CA  LYS C  57      -8.104  20.481  19.065  1.00 30.00
ATOM   4721  C   LYS C  57      -9.161  20.721  17.976  1.00 30.00
ATOM   4722  O   LYS C  57     -10.361  20.661  18.247  1.00 30.00
ATOM   4723  CB  LYS C  57      -8.303  19.084  19.693  1.00 30.00
ATOM   4724  CG  LYS C  57      -7.722  17.952  18.831  1.00 30.00
ATOM   4725  CD  LYS C  57      -7.866  16.572  19.485  1.00 30.00
ATOM   4726  CE  LYS C  57      -7.072  15.497  18.734  1.00 30.00
ATOM   4727  NZ  LYS C  57      -7.352  14.153  19.260  1.00 30.00
ATOM   4728  N   ALA C  58      -8.693  21.005  16.751  1.00 30.00
ATOM   4729  CA  ALA C  58      -9.508  21.331  15.579  1.00 30.00
ATOM   4730  C   ALA C  58      -9.880  20.093  14.738  1.00 30.00
ATOM   4731  O   ALA C  58     -10.663  20.218  13.799  1.00 30.00
ATOM   4732  CB  ALA C  58      -8.665  22.259  14.688  1.00 30.00
ATOM   4733  N   ASN C  59      -9.336  18.912  15.071  1.00 30.00
ATOM   4734  CA  ASN C  59      -9.438  17.656  14.324  1.00 30.00
ATOM   4735  C   ASN C  59      -9.864  16.514  15.257  1.00 30.00
ATOM   4736  O   ASN C  59      -9.163  15.514  15.410  1.00 30.00
ATOM   4737  CB  ASN C  59      -8.172  17.402  13.464  1.00 30.00
ATOM   4738  CG  ASN C  59      -6.851  17.343  14.250  1.00 30.00
ATOM   4739  OD1 ASN C  59      -6.491  18.281  14.958  1.00 30.00
ATOM   4740  ND2 ASN C  59      -6.134  16.222  14.152  1.00 30.00
ATOM   4741  N   ARG C  60     -11.018  16.704  15.912  1.00 30.00
ATOM   4742  CA  ARG C  60     -11.570  15.832  16.947  1.00 30.00
ATOM   4743  C   ARG C  60     -12.205  14.563  16.349  1.00 30.00
ATOM   4744  O   ARG C  60     -12.412  14.462  15.138  1.00 30.00
ATOM   4745  CB  ARG C  60     -12.663  16.619  17.698  1.00 30.00
ATOM   4746  CG  ARG C  60     -12.168  17.943  18.304  1.00 30.00
ATOM   4747  CD  ARG C  60     -13.231  18.656  19.147  1.00 30.00
ATOM   4748  NE  ARG C  60     -14.265  19.290  18.316  1.00 30.00
ATOM   4749  CZ  ARG C  60     -14.133  20.448  17.646  1.00 30.00
ATOM   4750  NH1 ARG C  60     -12.973  21.119  17.630  1.00 30.00
ATOM   4751  NH2 ARG C  60     -15.179  20.945  16.975  1.00 30.00
ATOM   4752  N   SER C  61     -12.526  13.592  17.220  1.00 30.00
ATOM   4753  CA  SER C  61     -13.171  12.323  16.872  1.00 30.00
ATOM   4754  C   SER C  61     -14.642  12.473  16.424  1.00 30.00
ATOM   4755  O   SER C  61     -15.144  11.601  15.714  1.00 30.00
ATOM   4756  CB  SER C  61     -13.057  11.377  18.087  1.00 30.00
ATOM   4757  OG  SER C  61     -13.262  10.017  17.746  1.00 30.00
ATOM   4758  N   SER C  62     -15.316  13.573  16.805  1.00 30.00
ATOM   4759  CA  SER C  62     -16.679  13.920  16.404  1.00 30.00
ATOM   4760  C   SER C  62     -16.922  15.436  16.477  1.00 30.00
ATOM   4761  O   SER C  62     -16.141  16.180  17.074  1.00 30.00
ATOM   4762  CB  SER C  62     -17.714  13.069  17.181  1.00 30.00
ATOM   4763  OG  SER C  62     -18.345  13.803  18.211  1.00 30.00
ATOM   4764  N   ILE C  63     -18.056  15.874  15.907  1.00 30.00
ATOM   4765  CA  ILE C  63     -18.596  17.237  16.002  1.00 30.00
ATOM   4766  C   ILE C  63     -19.426  17.449  17.295  1.00 30.00
ATOM   4767  O   ILE C  63     -20.066  18.489  17.447  1.00 30.00
ATOM   4768  CB  ILE C  63     -19.453  17.528  14.736  1.00 30.00
ATOM   4769  CG1 ILE C  63     -20.614  16.527  14.508  1.00 30.00
ATOM   4770  CG2 ILE C  63     -18.546  17.624  13.494  1.00 30.00
ATOM   4771  CD1 ILE C  63     -21.710  17.066  13.578  1.00 30.00
ATOM   4772  N   HIS C  64     -19.383  16.487  18.233  1.00 30.00
ATOM   4773  CA  HIS C  64     -20.006  16.515  19.554  1.00 30.00
ATOM   4774  C   HIS C  64     -19.019  15.951  20.591  1.00 30.00
ATOM   4775  O   HIS C  64     -19.327  15.012  21.323  1.00 30.00
ATOM   4776  CB  HIS C  64     -21.403  15.856  19.505  1.00 30.00
ATOM   4777  CG  HIS C  64     -22.227  16.011  20.762  1.00 30.00
ATOM   4778  ND1 HIS C  64     -22.458  17.237  21.363  1.00 30.00
ATOM   4779  CD2 HIS C  64     -22.868  15.084  21.554  1.00 30.00
ATOM   4780  CE1 HIS C  64     -23.201  17.008  22.451  1.00 30.00
ATOM   4781  NE2 HIS C  64     -23.487  15.725  22.631  1.00 30.00
ATOM   4782  N   SER C  65     -17.807  16.527  20.616  1.00 30.00
ATOM   4783  CA  SER C  65     -16.705  16.203  21.519  1.00 30.00
ATOM   4784  C   SER C  65     -15.907  17.468  21.871  1.00 30.00
ATOM   4785  O   SER C  65     -15.959  18.466  21.149  1.00 30.00
ATOM   4786  CB  SER C  65     -15.880  15.014  20.982  1.00 30.00
ATOM   4787  OG  SER C  65     -15.273  15.314  19.744  1.00 30.00
ATOM   4788  N   TYR C  66     -15.195  17.424  23.007  1.00 30.00
ATOM   4789  CA  TYR C  66     -14.520  18.564  23.625  1.00 30.00
ATOM   4790  C   TYR C  66     -13.140  18.806  22.987  1.00 30.00
ATOM   4791  O   TYR C  66     -12.388  17.864  22.733  1.00 30.00
ATOM   4792  CB  TYR C  66     -14.347  18.230  25.125  1.00 30.00
ATOM   4793  CG  TYR C  66     -14.019  19.393  26.049  1.00 30.00
ATOM   4794  CD1 TYR C  66     -14.912  20.482  26.165  1.00 30.00
ATOM   4795  CD2 TYR C  66     -12.862  19.355  26.855  1.00 30.00
ATOM   4796  CE1 TYR C  66     -14.653  21.519  27.083  1.00 30.00
ATOM   4797  CE2 TYR C  66     -12.614  20.384  27.785  1.00 30.00
ATOM   4798  CZ  TYR C  66     -13.510  21.464  27.901  1.00 30.00
ATOM   4799  OH  TYR C  66     -13.273  22.453  28.809  1.00 30.00
ATOM   4800  N   ARG C  67     -12.824  20.086  22.737  1.00 30.00
ATOM   4801  CA  ARG C  67     -11.572  20.567  22.144  1.00 30.00
ATOM   4802  C   ARG C  67     -10.456  20.756  23.192  1.00 30.00
ATOM   4803  O   ARG C  67      -9.281  20.780  22.829  1.00 30.00
ATOM   4804  CB  ARG C  67     -11.873  21.937  21.475  1.00 30.00
ATOM   4805  CG  ARG C  67     -12.292  23.080  22.436  1.00 30.00
ATOM   4806  CD  ARG C  67     -12.579  24.420  21.745  1.00 30.00
ATOM   4807  NE  ARG C  67     -13.745  24.335  20.854  1.00 30.00
ATOM   4808  CZ  ARG C  67     -13.724  24.342  19.509  1.00 30.00
ATOM   4809  NH1 ARG C  67     -14.879  24.242  18.842  1.00 30.00
ATOM   4810  NH2 ARG C  67     -12.581  24.434  18.811  1.00 30.00
ATOM   4811  N   GLY C  68     -10.830  20.913  24.470  1.00 30.00
ATOM   4812  CA  GLY C  68      -9.991  21.384  25.565  1.00 30.00
ATOM   4813  C   GLY C  68     -10.589  22.661  26.173  1.00 30.00
ATOM   4814  O   GLY C  68     -11.675  23.095  25.782  1.00 30.00
ATOM   4815  N   VAL C  69      -9.887  23.256  27.149  1.00 30.00
ATOM   4816  CA  VAL C  69     -10.351  24.417  27.923  1.00 30.00
ATOM   4817  C   VAL C  69     -10.235  25.768  27.177  1.00 30.00
ATOM   4818  O   VAL C  69     -10.829  26.748  27.626  1.00 30.00
ATOM   4819  CB  VAL C  69      -9.551  24.487  29.256  1.00 30.00
ATOM   4820  CG1 VAL C  69      -9.859  23.286  30.168  1.00 30.00
ATOM   4821  CG2 VAL C  69      -8.028  24.643  29.074  1.00 30.00
ATOM   4822  N   GLY C  70      -9.472  25.831  26.074  1.00 30.00
ATOM   4823  CA  GLY C  70      -9.183  27.040  25.301  1.00 30.00
ATOM   4824  C   GLY C  70      -7.719  27.451  25.482  1.00 30.00
ATOM   4825  O   GLY C  70      -7.055  26.968  26.397  1.00 30.00
ATOM   4826  N   LEU C  71      -7.212  28.365  24.638  1.00 30.00
ATOM   4827  CA  LEU C  71      -5.841  28.889  24.726  1.00 30.00
ATOM   4828  C   LEU C  71      -5.677  29.845  25.924  1.00 30.00
ATOM   4829  O   LEU C  71      -4.638  29.828  26.582  1.00 30.00
ATOM   4830  CB  LEU C  71      -5.511  29.633  23.406  1.00 30.00
ATOM   4831  CG  LEU C  71      -4.094  30.253  23.291  1.00 30.00
ATOM   4832  CD1 LEU C  71      -2.964  29.221  23.446  1.00 30.00
ATOM   4833  CD2 LEU C  71      -3.939  31.002  21.959  1.00 30.00
ATOM   4834  N   GLU C  72      -6.711  30.649  26.218  1.00 30.00
ATOM   4835  CA  GLU C  72      -6.755  31.690  27.243  1.00 30.00
ATOM   4836  C   GLU C  72      -6.640  31.111  28.663  1.00 30.00
ATOM   4837  O   GLU C  72      -5.892  31.640  29.486  1.00 30.00
ATOM   4838  CB  GLU C  72      -8.084  32.480  27.122  1.00 30.00
ATOM   4839  CG  GLU C  72      -8.319  33.222  25.782  1.00 30.00
ATOM   4840  CD  GLU C  72      -8.925  32.394  24.636  1.00 30.00
ATOM   4841  OE1 GLU C  72      -8.954  32.942  23.513  1.00 30.00
ATOM   4842  OE2 GLU C  72      -9.339  31.239  24.881  1.00 30.00
ATOM   4843  N   GLU C  73      -7.358  30.007  28.919  1.00 30.00
ATOM   4844  CA  GLU C  73      -7.393  29.280  30.187  1.00 30.00
ATOM   4845  C   GLU C  73      -6.556  27.987  30.130  1.00 30.00
ATOM   4846  O   GLU C  73      -6.634  27.187  31.060  1.00 30.00
ATOM   4847  CB  GLU C  73      -8.868  28.929  30.512  1.00 30.00
ATOM   4848  CG  GLU C  73      -9.192  28.804  32.018  1.00 30.00
ATOM   4849  CD  GLU C  73     -10.445  27.972  32.299  1.00 30.00
ATOM   4850  OE1 GLU C  73     -11.365  28.008  31.454  1.00 30.00
ATOM   4851  OE2 GLU C  73     -10.486  27.329  33.371  1.00 30.00
ATOM   4852  N   GLY C  74      -5.744  27.791  29.076  1.00 30.00
ATOM   4853  CA  GLY C  74      -4.953  26.585  28.823  1.00 30.00
ATOM   4854  C   GLY C  74      -3.458  26.810  29.037  1.00 30.00
ATOM   4855  O   GLY C  74      -2.769  25.891  29.479  1.00 30.00
ATOM   4856  N   LEU C  75      -2.970  28.042  28.806  1.00 30.00
ATOM   4857  CA  LEU C  75      -1.617  28.492  29.149  1.00 30.00
ATOM   4858  C   LEU C  75      -1.422  28.616  30.675  1.00 30.00
ATOM   4859  O   LEU C  75      -0.286  28.585  31.140  1.00 30.00
ATOM   4860  CB  LEU C  75      -1.356  29.867  28.492  1.00 30.00
ATOM   4861  CG  LEU C  75      -1.327  29.851  26.947  1.00 30.00
ATOM   4862  CD1 LEU C  75      -1.462  31.272  26.382  1.00 30.00
ATOM   4863  CD2 LEU C  75      -0.072  29.170  26.385  1.00 30.00
ATOM   4864  N   LYS C  76      -2.524  28.688  31.444  1.00 30.00
ATOM   4865  CA  LYS C  76      -2.560  28.661  32.906  1.00 30.00
ATOM   4866  C   LYS C  76      -2.299  27.246  33.455  1.00 30.00
ATOM   4867  O   LYS C  76      -1.742  27.111  34.545  1.00 30.00
ATOM   4868  CB  LYS C  76      -3.971  29.083  33.374  1.00 30.00
ATOM   4869  CG  LYS C  76      -4.243  28.836  34.867  1.00 30.00
ATOM   4870  CD  LYS C  76      -5.680  29.210  35.263  1.00 30.00
ATOM   4871  CE  LYS C  76      -5.954  28.995  36.758  1.00 30.00
ATOM   4872  NZ  LYS C  76      -7.320  29.407  37.115  1.00 30.00
ATOM   4873  N   ILE C  77      -2.691  26.201  32.704  1.00 30.00
ATOM   4874  CA  ILE C  77      -2.565  24.798  33.098  1.00 30.00
ATOM   4875  C   ILE C  77      -1.140  24.305  32.792  1.00 30.00
ATOM   4876  O   ILE C  77      -0.542  23.650  33.642  1.00 30.00
ATOM   4877  CB  ILE C  77      -3.595  23.912  32.335  1.00 30.00
ATOM   4878  CG1 ILE C  77      -5.011  24.521  32.223  1.00 30.00
ATOM   4879  CG2 ILE C  77      -3.672  22.495  32.931  1.00 30.00
ATOM   4880  CD1 ILE C  77      -5.723  24.802  33.552  1.00 30.00
ATOM   4881  N   PHE C  78      -0.579  24.658  31.618  1.00 30.00
ATOM   4882  CA  PHE C  78       0.790  24.325  31.207  1.00 30.00
ATOM   4883  C   PHE C  78       1.856  25.028  32.067  1.00 30.00
ATOM   4884  O   PHE C  78       2.929  24.463  32.270  1.00 30.00
ATOM   4885  CB  PHE C  78       1.004  24.719  29.727  1.00 30.00
ATOM   4886  CG  PHE C  78       0.280  23.853  28.708  1.00 30.00
ATOM   4887  CD1 PHE C  78       0.462  22.452  28.697  1.00 30.00
ATOM   4888  CD2 PHE C  78      -0.559  24.451  27.744  1.00 30.00
ATOM   4889  CE1 PHE C  78      -0.217  21.656  27.754  1.00 30.00
ATOM   4890  CE2 PHE C  78      -1.236  23.656  26.800  1.00 30.00
ATOM   4891  CZ  PHE C  78      -1.073  22.258  26.813  1.00 30.00
ATOM   4892  N   GLU C  79       1.542  26.221  32.602  1.00 30.00
ATOM   4893  CA  GLU C  79       2.376  26.992  33.524  1.00 30.00
ATOM   4894  C   GLU C  79       2.505  26.292  34.889  1.00 30.00
ATOM   4895  O   GLU C  79       3.614  26.167  35.406  1.00 30.00
ATOM   4896  CB  GLU C  79       1.747  28.400  33.672  1.00 30.00
ATOM   4897  CG  GLU C  79       2.347  29.529  32.804  1.00 30.00
ATOM   4898  CD  GLU C  79       1.648  30.877  32.999  1.00 30.00
ATOM   4899  OE1 GLU C  79       1.311  31.190  34.163  1.00 30.00
ATOM   4900  OE2 GLU C  79       1.472  31.577  31.979  1.00 30.00
ATOM   4901  N   LYS C  80       1.379  25.815  35.450  1.00 30.00
ATOM   4902  CA  LYS C  80       1.321  25.153  36.752  1.00 30.00
ATOM   4903  C   LYS C  80       1.837  23.702  36.690  1.00 30.00
ATOM   4904  O   LYS C  80       2.458  23.268  37.653  1.00 30.00
ATOM   4905  CB  LYS C  80      -0.137  25.203  37.267  1.00 30.00
ATOM   4906  CG  LYS C  80      -0.446  24.379  38.539  1.00 30.00
ATOM   4907  CD  LYS C  80      -1.564  24.927  39.442  1.00 30.00
ATOM   4908  CE  LYS C  80      -1.468  24.357  40.866  1.00 30.00
ATOM   4909  NZ  LYS C  80      -2.069  25.263  41.859  1.00 30.00
ATOM   4910  N   VAL C  81       1.649  22.967  35.577  1.00 30.00
ATOM   4911  CA  VAL C  81       2.217  21.627  35.352  1.00 30.00
ATOM   4912  C   VAL C  81       3.759  21.683  35.263  1.00 30.00
ATOM   4913  O   VAL C  81       4.437  20.840  35.850  1.00 30.00
ATOM   4914  CB  VAL C  81       1.572  21.003  34.077  1.00 30.00
ATOM   4915  CG1 VAL C  81       2.319  19.778  33.509  1.00 30.00
ATOM   4916  CG2 VAL C  81       0.106  20.600  34.328  1.00 30.00
ATOM   4917  N   LYS C  82       4.307  22.696  34.570  1.00 30.00
ATOM   4918  CA  LYS C  82       5.742  22.944  34.432  1.00 30.00
ATOM   4919  C   LYS C  82       6.399  23.382  35.758  1.00 30.00
ATOM   4920  O   LYS C  82       7.552  23.030  36.002  1.00 30.00
ATOM   4921  CB  LYS C  82       5.931  24.008  33.325  1.00 30.00
ATOM   4922  CG  LYS C  82       7.382  24.430  33.027  1.00 30.00
ATOM   4923  CD  LYS C  82       7.535  25.079  31.645  1.00 30.00
ATOM   4924  CE  LYS C  82       8.965  25.568  31.385  1.00 30.00
ATOM   4925  NZ  LYS C  82       9.078  26.214  30.069  1.00 30.00
ATOM   4926  N   ALA C  83       5.666  24.111  36.618  1.00 30.00
ATOM   4927  CA  ALA C  83       6.149  24.623  37.900  1.00 30.00
ATOM   4928  C   ALA C  83       6.021  23.597  39.041  1.00 30.00
ATOM   4929  O   ALA C  83       6.872  23.583  39.930  1.00 30.00
ATOM   4930  CB  ALA C  83       5.288  25.841  38.275  1.00 30.00
ATOM   4931  N   GLU C  84       4.973  22.753  39.028  1.00 30.00
ATOM   4932  CA  GLU C  84       4.654  21.789  40.085  1.00 30.00
ATOM   4933  C   GLU C  84       5.573  20.559  40.034  1.00 30.00
ATOM   4934  O   GLU C  84       6.016  20.089  41.082  1.00 30.00
ATOM   4935  CB  GLU C  84       3.177  21.343  39.908  1.00 30.00
ATOM   4936  CG  GLU C  84       2.708  20.111  40.718  1.00 30.00
ATOM   4937  CD  GLU C  84       2.601  20.342  42.229  1.00 30.00
ATOM   4938  OE1 GLU C  84       2.576  21.520  42.651  1.00 30.00
ATOM   4939  OE2 GLU C  84       2.516  19.321  42.943  1.00 30.00
ATOM   4940  N   PHE C  85       5.848  20.045  38.824  1.00 30.00
ATOM   4941  CA  PHE C  85       6.590  18.803  38.605  1.00 30.00
ATOM   4942  C   PHE C  85       8.015  19.057  38.086  1.00 30.00
ATOM   4943  O   PHE C  85       8.862  18.173  38.219  1.00 30.00
ATOM   4944  CB  PHE C  85       5.803  17.935  37.599  1.00 30.00
ATOM   4945  CG  PHE C  85       4.403  17.575  38.075  1.00 30.00
ATOM   4946  CD1 PHE C  85       3.271  18.088  37.409  1.00 30.00
ATOM   4947  CD2 PHE C  85       4.227  16.761  39.214  1.00 30.00
ATOM   4948  CE1 PHE C  85       1.978  17.807  37.887  1.00 30.00
ATOM   4949  CE2 PHE C  85       2.932  16.480  39.692  1.00 30.00
ATOM   4950  CZ  PHE C  85       1.808  17.011  39.033  1.00 30.00
ATOM   4951  N   GLY C  86       8.292  20.235  37.500  1.00 30.00
ATOM   4952  CA  GLY C  86       9.633  20.668  37.098  1.00 30.00
ATOM   4953  C   GLY C  86       9.934  20.424  35.613  1.00 30.00
ATOM   4954  O   GLY C  86      10.992  20.822  35.128  1.00 30.00
ATOM   4955  N   ILE C  87       9.026  19.726  34.916  1.00 30.00
ATOM   4956  CA  ILE C  87       9.172  19.194  33.565  1.00 30.00
ATOM   4957  C   ILE C  87       8.969  20.289  32.497  1.00 30.00
ATOM   4958  O   ILE C  87       8.215  21.231  32.736  1.00 30.00
ATOM   4959  CB  ILE C  87       8.093  18.081  33.378  1.00 30.00
ATOM   4960  CG1 ILE C  87       6.625  18.578  33.517  1.00 30.00
ATOM   4961  CG2 ILE C  87       8.389  16.887  34.309  1.00 30.00
ATOM   4962  CD1 ILE C  87       5.563  17.489  33.333  1.00 30.00
ATOM   4963  N   PRO C  88       9.545  20.135  31.284  1.00 30.00
ATOM   4964  CA  PRO C  88       9.135  20.913  30.110  1.00 30.00
ATOM   4965  C   PRO C  88       7.799  20.363  29.569  1.00 30.00
ATOM   4966  O   PRO C  88       7.418  19.229  29.869  1.00 30.00
ATOM   4967  CB  PRO C  88      10.278  20.718  29.108  1.00 30.00
ATOM   4968  CG  PRO C  88      10.817  19.334  29.426  1.00 30.00
ATOM   4969  CD  PRO C  88      10.593  19.172  30.932  1.00 30.00
ATOM   4970  N   VAL C  89       7.084  21.180  28.786  1.00 30.00
ATOM   4971  CA  VAL C  89       5.739  20.886  28.287  1.00 30.00
ATOM   4972  C   VAL C  89       5.635  21.148  26.778  1.00 30.00
ATOM   4973  O   VAL C  89       6.462  21.852  26.195  1.00 30.00
ATOM   4974  CB  VAL C  89       4.646  21.555  29.170  1.00 30.00
ATOM   4975  CG1 VAL C  89       4.606  20.979  30.597  1.00 30.00
ATOM   4976  CG2 VAL C  89       4.750  23.088  29.227  1.00 30.00
ATOM   4977  N   ILE C  90       4.625  20.525  26.153  1.00 30.00
ATOM   4978  CA  ILE C  90       4.389  20.487  24.712  1.00 30.00
ATOM   4979  C   ILE C  90       2.883  20.526  24.412  1.00 30.00
ATOM   4980  O   ILE C  90       2.062  20.042  25.191  1.00 30.00
ATOM   4981  CB  ILE C  90       5.190  19.322  24.050  1.00 30.00
ATOM   4982  CG1 ILE C  90       5.065  19.287  22.505  1.00 30.00
ATOM   4983  CG2 ILE C  90       4.832  17.953  24.657  1.00 30.00
ATOM   4984  CD1 ILE C  90       6.002  18.280  21.821  1.00 30.00
ATOM   4985  N   THR C  91       2.540  21.101  23.255  1.00 30.00
ATOM   4986  CA  THR C  91       1.213  21.121  22.649  1.00 30.00
ATOM   4987  C   THR C  91       1.368  21.183  21.118  1.00 30.00
ATOM   4988  O   THR C  91       2.488  21.144  20.604  1.00 30.00
ATOM   4989  CB  THR C  91       0.329  22.212  23.316  1.00 30.00
ATOM   4990  OG1 THR C  91      -1.022  22.082  22.925  1.00 30.00
ATOM   4991  CG2 THR C  91       0.770  23.647  23.005  1.00 30.00
ATOM   4992  N   ASP C  92       0.246  21.303  20.396  1.00 30.00
ATOM   4993  CA  ASP C  92       0.183  21.488  18.947  1.00 30.00
ATOM   4994  C   ASP C  92      -0.681  22.715  18.633  1.00 30.00
ATOM   4995  O   ASP C  92      -1.619  23.041  19.363  1.00 30.00
ATOM   4996  CB  ASP C  92      -0.248  20.188  18.221  1.00 30.00
ATOM   4997  CG  ASP C  92      -1.690  19.741  18.480  1.00 30.00
ATOM   4998  OD1 ASP C  92      -1.922  19.161  19.563  1.00 30.00
ATOM   4999  OD2 ASP C  92      -2.537  19.974  17.590  1.00 30.00
ATOM   5000  N   VAL C  93      -0.317  23.400  17.541  1.00 30.00
ATOM   5001  CA  VAL C  93      -0.880  24.664  17.076  1.00 30.00
ATOM   5002  C   VAL C  93      -1.251  24.521  15.596  1.00 30.00
ATOM   5003  O   VAL C  93      -0.447  24.041  14.795  1.00 30.00
ATOM   5004  CB  VAL C  93       0.092  25.839  17.377  1.00 30.00
ATOM   5005  CG1 VAL C  93       0.165  26.159  18.878  1.00 30.00
ATOM   5006  CG2 VAL C  93       1.513  25.631  16.825  1.00 30.00
ATOM   5007  N   HIS C  94      -2.478  24.933  15.249  1.00 30.00
ATOM   5008  CA  HIS C  94      -3.072  24.820  13.915  1.00 30.00
ATOM   5009  C   HIS C  94      -3.203  26.185  13.212  1.00 30.00
ATOM   5010  O   HIS C  94      -3.773  26.256  12.124  1.00 30.00
ATOM   5011  CB  HIS C  94      -4.446  24.121  14.048  1.00 30.00
ATOM   5012  CG  HIS C  94      -5.579  25.077  14.202  1.00 30.00
ATOM   5013  ND1 HIS C  94      -5.661  25.980  15.239  1.00 30.00
ATOM   5014  CD2 HIS C  94      -6.692  25.263  13.454  1.00 30.00
ATOM   5015  CE1 HIS C  94      -6.775  26.679  15.121  1.00 30.00
ATOM   5016  NE2 HIS C  94      -7.418  26.266  14.048  1.00 30.00
ATOM   5017  N   GLU C  95      -2.685  27.257  13.833  1.00 30.00
ATOM   5018  CA  GLU C  95      -2.777  28.643  13.391  1.00 30.00
ATOM   5019  C   GLU C  95      -1.484  29.388  13.792  1.00 30.00
ATOM   5020  O   GLU C  95      -1.127  29.318  14.968  1.00 30.00
ATOM   5021  CB  GLU C  95      -4.118  29.246  13.897  1.00 30.00
ATOM   5022  CG  GLU C  95      -4.197  30.775  14.085  1.00 30.00
ATOM   5023  CD  GLU C  95      -3.878  31.575  12.821  1.00 30.00
ATOM   5024  OE1 GLU C  95      -3.160  32.588  12.961  1.00 30.00
ATOM   5025  OE2 GLU C  95      -4.328  31.149  11.737  1.00 30.00
ATOM   5026  N   PRO C  96      -0.785  30.103  12.873  1.00 30.00
ATOM   5027  CA  PRO C  96       0.379  30.971  13.155  1.00 30.00
ATOM   5028  C   PRO C  96       0.299  31.928  14.364  1.00 30.00
ATOM   5029  O   PRO C  96       1.322  32.172  15.002  1.00 30.00
ATOM   5030  CB  PRO C  96       0.583  31.776  11.865  1.00 30.00
ATOM   5031  CG  PRO C  96       0.109  30.845  10.770  1.00 30.00
ATOM   5032  CD  PRO C  96      -1.018  30.049  11.423  1.00 30.00
ATOM   5033  N   HIS C  97      -0.896  32.454  14.690  1.00 30.00
ATOM   5034  CA  HIS C  97      -1.148  33.358  15.818  1.00 30.00
ATOM   5035  C   HIS C  97      -1.059  32.653  17.189  1.00 30.00
ATOM   5036  O   HIS C  97      -0.779  33.318  18.186  1.00 30.00
ATOM   5037  CB  HIS C  97      -2.557  33.970  15.646  1.00 30.00
ATOM   5038  CG  HIS C  97      -2.637  35.182  14.748  1.00 30.00
ATOM   5039  ND1 HIS C  97      -2.879  35.096  13.388  1.00 30.00
ATOM   5040  CD2 HIS C  97      -2.480  36.525  15.013  1.00 30.00
ATOM   5041  CE1 HIS C  97      -2.858  36.342  12.905  1.00 30.00
ATOM   5042  NE2 HIS C  97      -2.621  37.261  13.834  1.00 30.00
ATOM   5043  N   GLN C  98      -1.262  31.325  17.242  1.00 30.00
ATOM   5044  CA  GLN C  98      -1.189  30.513  18.459  1.00 30.00
ATOM   5045  C   GLN C  98       0.264  30.141  18.818  1.00 30.00
ATOM   5046  O   GLN C  98       0.507  29.763  19.963  1.00 30.00
ATOM   5047  CB  GLN C  98      -1.945  29.186  18.230  1.00 30.00
ATOM   5048  CG  GLN C  98      -3.469  29.335  18.055  1.00 30.00
ATOM   5049  CD  GLN C  98      -4.182  27.982  17.956  1.00 30.00
ATOM   5050  OE1 GLN C  98      -3.647  27.023  17.402  1.00 30.00
ATOM   5051  NE2 GLN C  98      -5.401  27.899  18.492  1.00 30.00
ATOM   5052  N   CYS C  99       1.217  30.254  17.871  1.00 30.00
ATOM   5053  CA  CYS C  99       2.622  29.858  18.021  1.00 30.00
ATOM   5054  C   CYS C  99       3.359  30.662  19.104  1.00 30.00
ATOM   5055  O   CYS C  99       3.978  30.057  19.976  1.00 30.00
ATOM   5056  CB  CYS C  99       3.374  30.014  16.680  1.00 30.00
ATOM   5057  SG  CYS C  99       2.784  28.816  15.452  1.00 30.00
ATOM   5058  N   GLN C 100       3.284  32.005  19.051  1.00 30.00
ATOM   5059  CA  GLN C 100       3.896  32.931  20.010  1.00 30.00
ATOM   5060  C   GLN C 100       3.403  32.747  21.469  1.00 30.00
ATOM   5061  O   GLN C 100       4.260  32.508  22.317  1.00 30.00
ATOM   5062  CB  GLN C 100       3.822  34.384  19.473  1.00 30.00
ATOM   5063  CG  GLN C 100       4.543  35.443  20.345  1.00 30.00
ATOM   5064  CD  GLN C 100       6.042  35.205  20.571  1.00 30.00
ATOM   5065  OE1 GLN C 100       6.862  35.904  19.982  1.00 30.00
ATOM   5066  NE2 GLN C 100       6.426  34.235  21.405  1.00 30.00
ATOM   5067  N   PRO C 101       2.085  32.811  21.794  1.00 30.00
ATOM   5068  CA  PRO C 101       1.533  32.514  23.133  1.00 30.00
ATOM   5069  C   PRO C 101       1.988  31.182  23.762  1.00 30.00
ATOM   5070  O   PRO C 101       2.300  31.143  24.952  1.00 30.00
ATOM   5071  CB  PRO C 101       0.007  32.506  22.953  1.00 30.00
ATOM   5072  CG  PRO C 101      -0.212  32.300  21.468  1.00 30.00
ATOM   5073  CD  PRO C 101       0.841  33.169  20.787  1.00 30.00
ATOM   5074  N   VAL C 102       2.044  30.110  22.952  1.00 30.00
ATOM   5075  CA  VAL C 102       2.469  28.765  23.341  1.00 30.00
ATOM   5076  C   VAL C 102       3.992  28.683  23.567  1.00 30.00
ATOM   5077  O   VAL C 102       4.414  27.999  24.495  1.00 30.00
ATOM   5078  CB  VAL C 102       1.979  27.772  22.247  1.00 30.00
ATOM   5079  CG1 VAL C 102       2.669  26.396  22.254  1.00 30.00
ATOM   5080  CG2 VAL C 102       0.454  27.577  22.355  1.00 30.00
ATOM   5081  N   ALA C 103       4.807  29.388  22.762  1.00 30.00
ATOM   5082  CA  ALA C 103       6.273  29.380  22.814  1.00 30.00
ATOM   5083  C   ALA C 103       6.869  29.965  24.108  1.00 30.00
ATOM   5084  O   ALA C 103       8.002  29.633  24.454  1.00 30.00
ATOM   5085  CB  ALA C 103       6.809  30.181  21.615  1.00 30.00
ATOM   5086  N   GLU C 104       6.104  30.798  24.832  1.00 30.00
ATOM   5087  CA  GLU C 104       6.496  31.438  26.089  1.00 30.00
ATOM   5088  C   GLU C 104       6.255  30.541  27.326  1.00 30.00
ATOM   5089  O   GLU C 104       6.529  30.986  28.440  1.00 30.00
ATOM   5090  CB  GLU C 104       5.666  32.737  26.245  1.00 30.00
ATOM   5091  CG  GLU C 104       5.681  33.667  25.012  1.00 30.00
ATOM   5092  CD  GLU C 104       5.340  35.124  25.333  1.00 30.00
ATOM   5093  OE1 GLU C 104       4.470  35.329  26.207  1.00 30.00
ATOM   5094  OE2 GLU C 104       5.953  36.007  24.694  1.00 30.00
ATOM   5095  N   VAL C 105       5.788  29.288  27.154  1.00 30.00
ATOM   5096  CA  VAL C 105       5.580  28.313  28.233  1.00 30.00
ATOM   5097  C   VAL C 105       5.954  26.877  27.823  1.00 30.00
ATOM   5098  O   VAL C 105       6.555  26.160  28.623  1.00 30.00
ATOM   5099  CB  VAL C 105       4.181  28.482  28.889  1.00 30.00
ATOM   5100  CG1 VAL C 105       3.017  28.142  27.940  1.00 30.00
ATOM   5101  CG2 VAL C 105       4.044  27.694  30.205  1.00 30.00
ATOM   5102  N   CYS C 106       5.623  26.463  26.589  1.00 30.00
ATOM   5103  CA  CYS C 106       5.939  25.146  26.039  1.00 30.00
ATOM   5104  C   CYS C 106       7.280  25.244  25.301  1.00 30.00
ATOM   5105  O   CYS C 106       7.387  25.920  24.277  1.00 30.00
ATOM   5106  CB  CYS C 106       4.847  24.729  25.029  1.00 30.00
ATOM   5107  SG  CYS C 106       3.253  24.476  25.863  1.00 30.00
ATOM   5108  N   ASP C 107       8.299  24.562  25.848  1.00 30.00
ATOM   5109  CA  ASP C 107       9.695  24.553  25.393  1.00 30.00
ATOM   5110  C   ASP C 107       9.873  23.824  24.052  1.00 30.00
ATOM   5111  O   ASP C 107      10.724  24.216  23.252  1.00 30.00
ATOM   5112  CB  ASP C 107      10.589  23.861  26.453  1.00 30.00
ATOM   5113  CG  ASP C 107      10.260  24.266  27.893  1.00 30.00
ATOM   5114  OD1 ASP C 107       9.274  23.717  28.434  1.00 30.00
ATOM   5115  OD2 ASP C 107      10.973  25.145  28.420  1.00 30.00
ATOM   5116  N   VAL C 108       9.041  22.799  23.805  1.00 30.00
ATOM   5117  CA  VAL C 108       8.888  22.106  22.529  1.00 30.00
ATOM   5118  C   VAL C 108       7.471  22.416  22.019  1.00 30.00
ATOM   5119  O   VAL C 108       6.528  22.468  22.808  1.00 30.00
ATOM   5120  CB  VAL C 108       9.094  20.573  22.705  1.00 30.00
ATOM   5121  CG1 VAL C 108       9.192  19.857  21.342  1.00 30.00
ATOM   5122  CG2 VAL C 108      10.316  20.205  23.569  1.00 30.00
ATOM   5123  N   ILE C 109       7.326  22.612  20.700  1.00 30.00
ATOM   5124  CA  ILE C 109       6.059  22.869  20.012  1.00 30.00
ATOM   5125  C   ILE C 109       5.950  21.840  18.879  1.00 30.00
ATOM   5126  O   ILE C 109       6.876  21.719  18.078  1.00 30.00
ATOM   5127  CB  ILE C 109       5.994  24.333  19.479  1.00 30.00
ATOM   5128  CG1 ILE C 109       6.458  25.395  20.509  1.00 30.00
ATOM   5129  CG2 ILE C 109       4.577  24.658  18.953  1.00 30.00
ATOM   5130  CD1 ILE C 109       6.575  26.812  19.931  1.00 30.00
ATOM   5131  N   GLN C 110       4.827  21.111  18.791  1.00 30.00
ATOM   5132  CA  GLN C 110       4.600  20.119  17.745  1.00 30.00
ATOM   5133  C   GLN C 110       3.862  20.759  16.559  1.00 30.00
ATOM   5134  O   GLN C 110       2.841  21.425  16.729  1.00 30.00
ATOM   5135  CB  GLN C 110       3.773  18.951  18.326  1.00 30.00
ATOM   5136  CG  GLN C 110       3.660  17.742  17.372  1.00 30.00
ATOM   5137  CD  GLN C 110       3.231  16.457  18.085  1.00 30.00
ATOM   5138  OE1 GLN C 110       2.204  16.421  18.760  1.00 30.00
ATOM   5139  NE2 GLN C 110       4.017  15.388  17.935  1.00 30.00
ATOM   5140  N   LEU C 111       4.382  20.507  15.349  1.00 30.00
ATOM   5141  CA  LEU C 111       3.748  20.789  14.067  1.00 30.00
ATOM   5142  C   LEU C 111       2.825  19.588  13.774  1.00 30.00
ATOM   5143  O   LEU C 111       3.331  18.468  13.666  1.00 30.00
ATOM   5144  CB  LEU C 111       4.862  20.865  12.993  1.00 30.00
ATOM   5145  CG  LEU C 111       4.389  21.289  11.583  1.00 30.00
ATOM   5146  CD1 LEU C 111       4.110  22.799  11.510  1.00 30.00
ATOM   5147  CD2 LEU C 111       5.415  20.880  10.516  1.00 30.00
ATOM   5148  N   PRO C 112       1.490  19.779  13.672  1.00 30.00
ATOM   5149  CA  PRO C 112       0.539  18.676  13.495  1.00 30.00
ATOM   5150  C   PRO C 112       0.541  18.145  12.050  1.00 30.00
ATOM   5151  O   PRO C 112       0.852  18.873  11.106  1.00 30.00
ATOM   5152  CB  PRO C 112      -0.817  19.277  13.883  1.00 30.00
ATOM   5153  CG  PRO C 112      -0.693  20.754  13.546  1.00 30.00
ATOM   5154  CD  PRO C 112       0.789  21.063  13.772  1.00 30.00
ATOM   5155  N   ALA C 113       0.206  16.853  11.904  1.00 30.00
ATOM   5156  CA  ALA C 113       0.324  16.070  10.673  1.00 30.00
ATOM   5157  C   ALA C 113      -0.582  16.533   9.519  1.00 30.00
ATOM   5158  O   ALA C 113      -0.198  16.379   8.361  1.00 30.00
ATOM   5159  CB  ALA C 113       0.013  14.605  11.011  1.00 30.00
ATOM   5160  N   PHE C 114      -1.752  17.126   9.820  1.00 30.00
ATOM   5161  CA  PHE C 114      -2.696  17.652   8.828  1.00 30.00
ATOM   5162  C   PHE C 114      -2.307  19.053   8.302  1.00 30.00
ATOM   5163  O   PHE C 114      -2.965  19.558   7.393  1.00 30.00
ATOM   5164  CB  PHE C 114      -4.121  17.664   9.436  1.00 30.00
ATOM   5165  CG  PHE C 114      -4.544  18.869  10.268  1.00 30.00
ATOM   5166  CD1 PHE C 114      -3.906  19.129  11.499  1.00 30.00
ATOM   5167  CD2 PHE C 114      -5.540  19.753   9.804  1.00 30.00
ATOM   5168  CE1 PHE C 114      -4.262  20.255  12.265  1.00 30.00
ATOM   5169  CE2 PHE C 114      -5.902  20.877  10.573  1.00 30.00
ATOM   5170  CZ  PHE C 114      -5.263  21.130  11.802  1.00 30.00
ATOM   5171  N   LEU C 115      -1.228  19.654   8.837  1.00 30.00
ATOM   5172  CA  LEU C 115      -0.635  20.934   8.440  1.00 30.00
ATOM   5173  C   LEU C 115       0.892  20.803   8.272  1.00 30.00
ATOM   5174  O   LEU C 115       1.628  21.768   8.477  1.00 30.00
ATOM   5175  CB  LEU C 115      -1.067  22.069   9.400  1.00 30.00
ATOM   5176  CG  LEU C 115      -2.577  22.396   9.416  1.00 30.00
ATOM   5177  CD1 LEU C 115      -2.932  23.246  10.640  1.00 30.00
ATOM   5178  CD2 LEU C 115      -3.047  23.088   8.127  1.00 30.00
ATOM   5179  N   ALA C 116       1.369  19.609   7.872  1.00 30.00
ATOM   5180  CA  ALA C 116       2.779  19.273   7.648  1.00 30.00
ATOM   5181  C   ALA C 116       3.354  19.829   6.324  1.00 30.00
ATOM   5182  O   ALA C 116       4.531  19.613   6.037  1.00 30.00
ATOM   5183  CB  ALA C 116       2.896  17.740   7.633  1.00 30.00
ATOM   5184  N   ARG C 117       2.542  20.560   5.538  1.00 30.00
ATOM   5185  CA  ARG C 117       2.903  21.221   4.281  1.00 30.00
ATOM   5186  C   ARG C 117       2.323  22.653   4.202  1.00 30.00
ATOM   5187  O   ARG C 117       2.482  23.325   3.183  1.00 30.00
ATOM   5188  CB  ARG C 117       2.570  20.282   3.094  1.00 30.00
ATOM   5189  CG  ARG C 117       3.448  19.021   2.961  1.00 30.00
ATOM   5190  CD  ARG C 117       2.738  17.764   3.483  1.00 30.00
ATOM   5191  NE  ARG C 117       2.141  16.988   2.385  1.00 30.00
ATOM   5192  CZ  ARG C 117       2.795  16.241   1.475  1.00 30.00
ATOM   5193  NH1 ARG C 117       4.128  16.103   1.496  1.00 30.00
ATOM   5194  NH2 ARG C 117       2.095  15.616   0.519  1.00 30.00
ATOM   5195  N   GLN C 118       1.689  23.147   5.285  1.00 30.00
ATOM   5196  CA  GLN C 118       1.210  24.523   5.436  1.00 30.00
ATOM   5197  C   GLN C 118       2.427  25.428   5.674  1.00 30.00
ATOM   5198  O   GLN C 118       3.057  25.364   6.729  1.00 30.00
ATOM   5199  CB  GLN C 118       0.233  24.576   6.639  1.00 30.00
ATOM   5200  CG  GLN C 118      -0.949  25.577   6.570  1.00 30.00
ATOM   5201  CD  GLN C 118      -0.599  27.040   6.861  1.00 30.00
ATOM   5202  OE1 GLN C 118       0.316  27.610   6.272  1.00 30.00
ATOM   5203  NE2 GLN C 118      -1.323  27.654   7.799  1.00 30.00
ATOM   5204  N   THR C 119       2.766  26.241   4.663  1.00 30.00
ATOM   5205  CA  THR C 119       4.029  26.979   4.572  1.00 30.00
ATOM   5206  C   THR C 119       4.054  28.206   5.511  1.00 30.00
ATOM   5207  O   THR C 119       5.131  28.605   5.954  1.00 30.00
ATOM   5208  CB  THR C 119       4.208  27.414   3.093  1.00 30.00
ATOM   5209  OG1 THR C 119       4.403  26.254   2.303  1.00 30.00
ATOM   5210  CG2 THR C 119       5.431  28.315   2.846  1.00 30.00
ATOM   5211  N   ASP C 120       2.880  28.767   5.852  1.00 30.00
ATOM   5212  CA  ASP C 120       2.719  29.909   6.760  1.00 30.00
ATOM   5213  C   ASP C 120       2.933  29.536   8.239  1.00 30.00
ATOM   5214  O   ASP C 120       3.289  30.406   9.033  1.00 30.00
ATOM   5215  CB  ASP C 120       1.293  30.493   6.605  1.00 30.00
ATOM   5216  CG  ASP C 120       1.003  31.018   5.196  1.00 30.00
ATOM   5217  OD1 ASP C 120       1.745  31.922   4.754  1.00 30.00
ATOM   5218  OD2 ASP C 120       0.056  30.508   4.559  1.00 30.00
ATOM   5219  N   LEU C 121       2.742  28.256   8.605  1.00 30.00
ATOM   5220  CA  LEU C 121       2.909  27.737   9.964  1.00 30.00
ATOM   5221  C   LEU C 121       4.372  27.336  10.244  1.00 30.00
ATOM   5222  O   LEU C 121       4.777  27.349  11.407  1.00 30.00
ATOM   5223  CB  LEU C 121       1.979  26.506  10.106  1.00 30.00
ATOM   5224  CG  LEU C 121       1.846  25.883  11.516  1.00 30.00
ATOM   5225  CD1 LEU C 121       1.282  26.872  12.551  1.00 30.00
ATOM   5226  CD2 LEU C 121       0.962  24.626  11.457  1.00 30.00
ATOM   5227  N   VAL C 122       5.174  27.030   9.203  1.00 30.00
ATOM   5228  CA  VAL C 122       6.603  26.696   9.300  1.00 30.00
ATOM   5229  C   VAL C 122       7.417  27.905   9.793  1.00 30.00
ATOM   5230  O   VAL C 122       8.150  27.774  10.771  1.00 30.00
ATOM   5231  CB  VAL C 122       7.131  26.172   7.931  1.00 30.00
ATOM   5232  CG1 VAL C 122       8.666  25.996   7.874  1.00 30.00
ATOM   5233  CG2 VAL C 122       6.469  24.836   7.551  1.00 30.00
ATOM   5234  N   VAL C 123       7.268  29.071   9.141  1.00 30.00
ATOM   5235  CA  VAL C 123       7.988  30.312   9.456  1.00 30.00
ATOM   5236  C   VAL C 123       7.578  30.930  10.806  1.00 30.00
ATOM   5237  O   VAL C 123       8.406  31.574  11.449  1.00 30.00
ATOM   5238  CB  VAL C 123       7.785  31.343   8.312  1.00 30.00
ATOM   5239  CG1 VAL C 123       8.827  32.467   8.386  1.00 30.00
ATOM   5240  CG2 VAL C 123       7.762  30.733   6.894  1.00 30.00
ATOM   5241  N   ALA C 124       6.326  30.709  11.242  1.00 30.00
ATOM   5242  CA  ALA C 124       5.762  31.227  12.487  1.00 30.00
ATOM   5243  C   ALA C 124       6.223  30.430  13.717  1.00 30.00
ATOM   5244  O   ALA C 124       6.310  31.000  14.804  1.00 30.00
ATOM   5245  CB  ALA C 124       4.233  31.114  12.394  1.00 30.00
ATOM   5246  N   MET C 125       6.528  29.134  13.541  1.00 30.00
ATOM   5247  CA  MET C 125       7.030  28.231  14.575  1.00 30.00
ATOM   5248  C   MET C 125       8.572  28.218  14.600  1.00 30.00
ATOM   5249  O   MET C 125       9.150  27.987  15.662  1.00 30.00
ATOM   5250  CB  MET C 125       6.526  26.813  14.228  1.00 30.00
ATOM   5251  CG  MET C 125       6.717  25.791  15.360  1.00 30.00
ATOM   5252  SD  MET C 125       6.033  24.143  15.036  1.00 30.00
ATOM   5253  CE  MET C 125       4.270  24.549  15.086  1.00 30.00
ATOM   5254  N   ALA C 126       9.237  28.473  13.458  1.00 30.00
ATOM   5255  CA  ALA C 126      10.691  28.421  13.307  1.00 30.00
ATOM   5256  C   ALA C 126      11.397  29.582  14.022  1.00 30.00
ATOM   5257  O   ALA C 126      12.379  29.352  14.726  1.00 30.00
ATOM   5258  CB  ALA C 126      11.048  28.486  11.811  1.00 30.00
ATOM   5259  N   LYS C 127      10.887  30.815  13.855  1.00 30.00
ATOM   5260  CA  LYS C 127      11.506  32.052  14.337  1.00 30.00
ATOM   5261  C   LYS C 127      11.348  32.302  15.853  1.00 30.00
ATOM   5262  O   LYS C 127      11.890  33.288  16.351  1.00 30.00
ATOM   5263  CB  LYS C 127      10.914  33.238  13.539  1.00 30.00
ATOM   5264  CG  LYS C 127      11.182  33.245  12.019  1.00 30.00
ATOM   5265  CD  LYS C 127      12.667  33.023  11.700  1.00 30.00
ATOM   5266  CE  LYS C 127      13.245  34.110  10.785  1.00 30.00
ATOM   5267  NZ  LYS C 127      14.639  33.808  10.414  1.00 30.00
ATOM   5268  N   THR C 128      10.627  31.431  16.583  1.00 30.00
ATOM   5269  CA  THR C 128      10.415  31.519  18.032  1.00 30.00
ATOM   5270  C   THR C 128      11.711  31.278  18.836  1.00 30.00
ATOM   5271  O   THR C 128      11.919  31.927  19.860  1.00 30.00
ATOM   5272  CB  THR C 128       9.314  30.512  18.469  1.00 30.00
ATOM   5273  OG1 THR C 128       9.642  29.169  18.158  1.00 30.00
ATOM   5274  CG2 THR C 128       7.921  30.822  17.903  1.00 30.00
ATOM   5275  N   GLY C 129      12.562  30.345  18.376  1.00 30.00
ATOM   5276  CA  GLY C 129      13.809  29.936  19.024  1.00 30.00
ATOM   5277  C   GLY C 129      13.689  28.567  19.708  1.00 30.00
ATOM   5278  O   GLY C 129      14.702  27.982  20.095  1.00 30.00
ATOM   5279  N   ASN C 130      12.449  28.073  19.863  1.00 30.00
ATOM   5280  CA  ASN C 130      12.064  26.842  20.549  1.00 30.00
ATOM   5281  C   ASN C 130      12.362  25.608  19.689  1.00 30.00
ATOM   5282  O   ASN C 130      12.578  25.701  18.479  1.00 30.00
ATOM   5283  CB  ASN C 130      10.537  26.874  20.824  1.00 30.00
ATOM   5284  CG  ASN C 130      10.137  27.848  21.937  1.00 30.00
ATOM   5285  OD1 ASN C 130      10.214  29.062  21.767  1.00 30.00
ATOM   5286  ND2 ASN C 130       9.718  27.323  23.087  1.00 30.00
ATOM   5287  N   VAL C 131      12.332  24.437  20.339  1.00 30.00
ATOM   5288  CA  VAL C 131      12.445  23.121  19.718  1.00 30.00
ATOM   5289  C   VAL C 131      11.130  22.821  18.967  1.00 30.00
ATOM   5290  O   VAL C 131      10.048  23.170  19.444  1.00 30.00
ATOM   5291  CB  VAL C 131      12.700  22.070  20.834  1.00 30.00
ATOM   5292  CG1 VAL C 131      12.927  20.653  20.282  1.00 30.00
ATOM   5293  CG2 VAL C 131      13.878  22.440  21.757  1.00 30.00
ATOM   5294  N   VAL C 132      11.232  22.177  17.795  1.00 30.00
ATOM   5295  CA  VAL C 132      10.107  21.823  16.929  1.00 30.00
ATOM   5296  C   VAL C 132      10.043  20.298  16.759  1.00 30.00
ATOM   5297  O   VAL C 132      11.074  19.629  16.791  1.00 30.00
ATOM   5298  CB  VAL C 132      10.154  22.621  15.595  1.00 30.00
ATOM   5299  CG1 VAL C 132      10.166  24.140  15.842  1.00 30.00
ATOM   5300  CG2 VAL C 132      11.305  22.231  14.651  1.00 30.00
ATOM   5301  N   ASN C 133       8.827  19.756  16.591  1.00 30.00
ATOM   5302  CA  ASN C 133       8.538  18.329  16.446  1.00 30.00
ATOM   5303  C   ASN C 133       7.628  18.159  15.224  1.00 30.00
ATOM   5304  O   ASN C 133       6.462  18.543  15.259  1.00 30.00
ATOM   5305  CB  ASN C 133       7.960  17.790  17.780  1.00 30.00
ATOM   5306  CG  ASN C 133       7.740  16.273  17.806  1.00 30.00
ATOM   5307  OD1 ASN C 133       6.790  15.766  17.214  1.00 30.00
ATOM   5308  ND2 ASN C 133       8.610  15.540  18.503  1.00 30.00
ATOM   5309  N   ILE C 134       8.174  17.586  14.141  1.00 30.00
ATOM   5310  CA  ILE C 134       7.496  17.369  12.865  1.00 30.00
ATOM   5311  C   ILE C 134       6.776  16.012  12.954  1.00 30.00
ATOM   5312  O   ILE C 134       7.419  14.963  12.920  1.00 30.00
ATOM   5313  CB  ILE C 134       8.554  17.367  11.715  1.00 30.00
ATOM   5314  CG1 ILE C 134       9.346  18.702  11.667  1.00 30.00
ATOM   5315  CG2 ILE C 134       7.900  17.087  10.341  1.00 30.00
ATOM   5316  CD1 ILE C 134      10.556  18.703  10.720  1.00 30.00
ATOM   5317  N   LYS C 135       5.437  16.047  13.057  1.00 30.00
ATOM   5318  CA  LYS C 135       4.573  14.869  13.064  1.00 30.00
ATOM   5319  C   LYS C 135       4.223  14.520  11.606  1.00 30.00
ATOM   5320  O   LYS C 135       3.802  15.390  10.841  1.00 30.00
ATOM   5321  CB  LYS C 135       3.286  15.217  13.843  1.00 30.00
ATOM   5322  CG  LYS C 135       2.320  14.029  13.987  1.00 30.00
ATOM   5323  CD  LYS C 135       2.007  13.708  15.457  1.00 30.00
ATOM   5324  CE  LYS C 135       0.674  14.312  15.922  1.00 30.00
ATOM   5325  NZ  LYS C 135       0.553  14.275  17.390  1.00 30.00
ATOM   5326  N   LYS C 136       4.427  13.250  11.224  1.00 30.00
ATOM   5327  CA  LYS C 136       4.313  12.773   9.847  1.00 30.00
ATOM   5328  C   LYS C 136       2.841  12.443   9.497  1.00 30.00
ATOM   5329  O   LYS C 136       2.182  11.767  10.290  1.00 30.00
ATOM   5330  CB  LYS C 136       5.133  11.464   9.733  1.00 30.00
ATOM   5331  CG  LYS C 136       5.530  11.133   8.284  1.00 30.00
ATOM   5332  CD  LYS C 136       6.100   9.720   8.099  1.00 30.00
ATOM   5333  CE  LYS C 136       5.009   8.681   7.800  1.00 30.00
ATOM   5334  NZ  LYS C 136       5.597   7.368   7.502  1.00 30.00
ATOM   5335  N   PRO C 137       2.327  12.844   8.310  1.00 30.00
ATOM   5336  CA  PRO C 137       1.045  12.356   7.778  1.00 30.00
ATOM   5337  C   PRO C 137       1.174  10.920   7.233  1.00 30.00
ATOM   5338  O   PRO C 137       2.247  10.496   6.802  1.00 30.00
ATOM   5339  CB  PRO C 137       0.672  13.346   6.667  1.00 30.00
ATOM   5340  CG  PRO C 137       1.998  13.912   6.186  1.00 30.00
ATOM   5341  CD  PRO C 137       2.931  13.818   7.397  1.00 30.00
ATOM   5342  N   GLN C 138       0.058  10.178   7.273  1.00 30.00
ATOM   5343  CA  GLN C 138      -0.059   8.740   7.025  1.00 30.00
ATOM   5344  C   GLN C 138       0.020   8.305   5.542  1.00 30.00
ATOM   5345  O   GLN C 138      -0.447   7.219   5.202  1.00 30.00
ATOM   5346  CB  GLN C 138      -1.362   8.226   7.693  1.00 30.00
ATOM   5347  CG  GLN C 138      -2.695   8.908   7.289  1.00 30.00
ATOM   5348  CD  GLN C 138      -3.057  10.128   8.146  1.00 30.00
ATOM   5349  OE1 GLN C 138      -2.248  10.621   8.929  1.00 30.00
ATOM   5350  NE2 GLN C 138      -4.285  10.628   8.000  1.00 30.00
ATOM   5351  N   PHE C 139       0.648   9.103   4.667  1.00 30.00
ATOM   5352  CA  PHE C 139       0.963   8.744   3.281  1.00 30.00
ATOM   5353  C   PHE C 139       2.330   9.265   2.808  1.00 30.00
ATOM   5354  O   PHE C 139       2.640   9.162   1.622  1.00 30.00
ATOM   5355  CB  PHE C 139      -0.231   8.997   2.330  1.00 30.00
ATOM   5356  CG  PHE C 139      -0.474  10.439   1.911  1.00 30.00
ATOM   5357  CD1 PHE C 139      -0.648  11.454   2.877  1.00 30.00
ATOM   5358  CD2 PHE C 139      -0.526  10.770   0.539  1.00 30.00
ATOM   5359  CE1 PHE C 139      -0.857  12.787   2.474  1.00 30.00
ATOM   5360  CE2 PHE C 139      -0.738  12.102   0.138  1.00 30.00
ATOM   5361  CZ  PHE C 139      -0.902  13.112   1.105  1.00 30.00
ATOM   5362  N   LEU C 140       3.153   9.799   3.729  1.00 30.00
ATOM   5363  CA  LEU C 140       4.501  10.294   3.458  1.00 30.00
ATOM   5364  C   LEU C 140       5.499   9.131   3.598  1.00 30.00
ATOM   5365  O   LEU C 140       5.409   8.337   4.538  1.00 30.00
ATOM   5366  CB  LEU C 140       4.856  11.363   4.521  1.00 30.00
ATOM   5367  CG  LEU C 140       5.847  12.432   4.016  1.00 30.00
ATOM   5368  CD1 LEU C 140       5.142  13.500   3.163  1.00 30.00
ATOM   5369  CD2 LEU C 140       6.613  13.090   5.171  1.00 30.00
ATOM   5370  N   SER C 141       6.472   9.061   2.678  1.00 30.00
ATOM   5371  CA  SER C 141       7.568   8.091   2.705  1.00 30.00
ATOM   5372  C   SER C 141       8.660   8.574   3.691  1.00 30.00
ATOM   5373  O   SER C 141       8.821   9.786   3.850  1.00 30.00
ATOM   5374  CB  SER C 141       8.206   8.030   1.302  1.00 30.00
ATOM   5375  OG  SER C 141       9.557   7.621   1.374  1.00 30.00
ATOM   5376  N   PRO C 142       9.434   7.667   4.337  1.00 30.00
ATOM   5377  CA  PRO C 142      10.589   7.994   5.201  1.00 30.00
ATOM   5378  C   PRO C 142      11.633   8.966   4.610  1.00 30.00
ATOM   5379  O   PRO C 142      12.229   9.745   5.354  1.00 30.00
ATOM   5380  CB  PRO C 142      11.255   6.643   5.501  1.00 30.00
ATOM   5381  CG  PRO C 142      10.152   5.614   5.352  1.00 30.00
ATOM   5382  CD  PRO C 142       9.181   6.225   4.343  1.00 30.00
ATOM   5383  N   SER C 143      11.837   8.924   3.282  1.00 30.00
ATOM   5384  CA  SER C 143      12.771   9.762   2.532  1.00 30.00
ATOM   5385  C   SER C 143      12.209  11.160   2.198  1.00 30.00
ATOM   5386  O   SER C 143      12.990  12.101   2.073  1.00 30.00
ATOM   5387  CB  SER C 143      13.124   9.012   1.228  1.00 30.00
ATOM   5388  OG  SER C 143      11.988   8.737   0.425  1.00 30.00
ATOM   5389  N   GLN C 144      10.876  11.309   2.083  1.00 30.00
ATOM   5390  CA  GLN C 144      10.183  12.561   1.751  1.00 30.00
ATOM   5391  C   GLN C 144      10.079  13.530   2.947  1.00 30.00
ATOM   5392  O   GLN C 144       9.757  14.702   2.745  1.00 30.00
ATOM   5393  CB  GLN C 144       8.749  12.224   1.292  1.00 30.00
ATOM   5394  CG  GLN C 144       8.657  11.733  -0.166  1.00 30.00
ATOM   5395  CD  GLN C 144       7.247  11.264  -0.544  1.00 30.00
ATOM   5396  OE1 GLN C 144       6.412  10.987   0.316  1.00 30.00
ATOM   5397  NE2 GLN C 144       6.973  11.167  -1.845  1.00 30.00
ATOM   5398  N   MET C 145      10.383  13.060   4.170  1.00 30.00
ATOM   5399  CA  MET C 145      10.407  13.820   5.423  1.00 30.00
ATOM   5400  C   MET C 145      11.478  14.933   5.425  1.00 30.00
ATOM   5401  O   MET C 145      11.311  15.929   6.128  1.00 30.00
ATOM   5402  CB  MET C 145      10.660  12.807   6.565  1.00 30.00
ATOM   5403  CG  MET C 145      10.323  13.303   7.982  1.00 30.00
ATOM   5404  SD  MET C 145       8.549  13.495   8.318  1.00 30.00
ATOM   5405  CE  MET C 145       8.536  13.459  10.130  1.00 30.00
ATOM   5406  N   LYS C 146      12.544  14.788   4.612  1.00 30.00
ATOM   5407  CA  LYS C 146      13.654  15.735   4.477  1.00 30.00
ATOM   5408  C   LYS C 146      13.259  17.083   3.844  1.00 30.00
ATOM   5409  O   LYS C 146      13.980  18.062   4.021  1.00 30.00
ATOM   5410  CB  LYS C 146      14.797  15.067   3.673  1.00 30.00
ATOM   5411  CG  LYS C 146      14.553  14.800   2.168  1.00 30.00
ATOM   5412  CD  LYS C 146      14.969  15.957   1.237  1.00110.00
ATOM   5413  CE  LYS C 146      14.788  15.621  -0.248  1.00110.00
ATOM   5414  NZ  LYS C 146      15.003  16.811  -1.090  1.00110.00
ATOM   5415  N   ASN C 147      12.137  17.140   3.104  1.00 30.00
ATOM   5416  CA  ASN C 147      11.660  18.338   2.404  1.00 30.00
ATOM   5417  C   ASN C 147      10.942  19.318   3.348  1.00 30.00
ATOM   5418  O   ASN C 147      10.847  20.501   3.024  1.00 30.00
ATOM   5419  CB  ASN C 147      10.670  17.925   1.291  1.00 30.00
ATOM   5420  CG  ASN C 147      11.327  17.077   0.197  1.00 30.00
ATOM   5421  OD1 ASN C 147      12.283  17.513  -0.441  1.00 30.00
ATOM   5422  ND2 ASN C 147      10.833  15.855  -0.007  1.00 30.00
ATOM   5423  N   ILE C 148      10.474  18.846   4.516  1.00 30.00
ATOM   5424  CA  ILE C 148       9.905  19.666   5.589  1.00 30.00
ATOM   5425  C   ILE C 148      11.067  20.212   6.446  1.00 30.00
ATOM   5426  O   ILE C 148      11.053  21.384   6.816  1.00 30.00
ATOM   5427  CB  ILE C 148       8.953  18.805   6.477  1.00 30.00
ATOM   5428  CG1 ILE C 148       7.895  18.031   5.646  1.00 30.00
ATOM   5429  CG2 ILE C 148       8.255  19.680   7.544  1.00 30.00
ATOM   5430  CD1 ILE C 148       7.116  16.972   6.442  1.00 30.00
ATOM   5431  N   VAL C 149      12.084  19.370   6.711  1.00 30.00
ATOM   5432  CA  VAL C 149      13.332  19.673   7.419  1.00 30.00
ATOM   5433  C   VAL C 149      14.147  20.774   6.710  1.00 30.00
ATOM   5434  O   VAL C 149      14.683  21.656   7.378  1.00 30.00
ATOM   5435  CB  VAL C 149      14.127  18.345   7.575  1.00 30.00
ATOM   5436  CG1 VAL C 149      15.586  18.499   8.040  1.00 30.00
ATOM   5437  CG2 VAL C 149      13.393  17.353   8.492  1.00 30.00
ATOM   5438  N   GLU C 150      14.191  20.743   5.367  1.00 30.00
ATOM   5439  CA  GLU C 150      14.841  21.722   4.495  1.00 30.00
ATOM   5440  C   GLU C 150      14.195  23.121   4.572  1.00 30.00
ATOM   5441  O   GLU C 150      14.904  24.123   4.497  1.00 30.00
ATOM   5442  CB  GLU C 150      14.818  21.158   3.051  1.00 30.00
ATOM   5443  CG  GLU C 150      14.128  22.012   1.960  1.00 30.00
ATOM   5444  CD  GLU C 150      15.062  22.979   1.223  1.00110.00
ATOM   5445  OE1 GLU C 150      16.244  23.032   1.627  1.00110.00
ATOM   5446  OE2 GLU C 150      14.585  23.655   0.285  1.00110.00
ATOM   5447  N   LYS C 151      12.866  23.191   4.759  1.00 30.00
ATOM   5448  CA  LYS C 151      12.107  24.438   4.874  1.00 30.00
ATOM   5449  C   LYS C 151      12.247  25.087   6.263  1.00 30.00
ATOM   5450  O   LYS C 151      12.118  26.305   6.358  1.00 30.00
ATOM   5451  CB  LYS C 151      10.618  24.145   4.609  1.00 30.00
ATOM   5452  CG  LYS C 151      10.311  23.968   3.115  1.00 30.00
ATOM   5453  CD  LYS C 151       8.913  23.386   2.874  1.00 30.00
ATOM   5454  CE  LYS C 151       8.678  23.037   1.400  1.00 30.00
ATOM   5455  NZ  LYS C 151       7.335  22.472   1.201  1.00 30.00
ATOM   5456  N   PHE C 152      12.559  24.307   7.314  1.00 30.00
ATOM   5457  CA  PHE C 152      12.918  24.812   8.643  1.00 30.00
ATOM   5458  C   PHE C 152      14.388  25.264   8.691  1.00 30.00
ATOM   5459  O   PHE C 152      14.692  26.229   9.389  1.00 30.00
ATOM   5460  CB  PHE C 152      12.727  23.695   9.690  1.00 30.00
ATOM   5461  CG  PHE C 152      11.322  23.590  10.251  1.00 30.00
ATOM   5462  CD1 PHE C 152      10.512  22.478   9.945  1.00 30.00
ATOM   5463  CD2 PHE C 152      10.827  24.601  11.101  1.00 30.00
ATOM   5464  CE1 PHE C 152       9.208  22.391  10.466  1.00 30.00
ATOM   5465  CE2 PHE C 152       9.523  24.514  11.625  1.00 30.00
ATOM   5466  CZ  PHE C 152       8.711  23.408  11.305  1.00 30.00
ATOM   5467  N   HIS C 153      15.284  24.614   7.926  1.00 30.00
ATOM   5468  CA  HIS C 153      16.689  25.006   7.766  1.00 30.00
ATOM   5469  C   HIS C 153      16.852  26.274   6.902  1.00 30.00
ATOM   5470  O   HIS C 153      17.882  26.939   7.004  1.00 30.00
ATOM   5471  CB  HIS C 153      17.470  23.845   7.112  1.00 30.00
ATOM   5472  CG  HIS C 153      18.018  22.806   8.066  1.00 30.00
ATOM   5473  ND1 HIS C 153      17.213  21.844   8.650  1.00 30.00
ATOM   5474  CD2 HIS C 153      19.290  22.552   8.536  1.00 30.00
ATOM   5475  CE1 HIS C 153      17.998  21.075   9.409  1.00 30.00
ATOM   5476  NE2 HIS C 153      19.272  21.446   9.390  1.00 30.00
ATOM   5477  N   GLU C 154      15.833  26.626   6.097  1.00 30.00
ATOM   5478  CA  GLU C 154      15.753  27.852   5.305  1.00 30.00
ATOM   5479  C   GLU C 154      15.049  28.978   6.092  1.00 30.00
ATOM   5480  O   GLU C 154      15.455  30.134   5.979  1.00 30.00
ATOM   5481  CB  GLU C 154      14.958  27.523   4.014  1.00 30.00
ATOM   5482  CG  GLU C 154      14.588  28.706   3.087  1.00 30.00
ATOM   5483  CD  GLU C 154      15.761  29.581   2.634  1.00 30.00
ATOM   5484  OE1 GLU C 154      16.742  29.026   2.090  1.00 30.00
ATOM   5485  OE2 GLU C 154      15.643  30.810   2.828  1.00 30.00
ATOM   5486  N   ALA C 155      14.015  28.652   6.894  1.00 30.00
ATOM   5487  CA  ALA C 155      13.218  29.613   7.665  1.00 30.00
ATOM   5488  C   ALA C 155      13.929  30.104   8.938  1.00 30.00
ATOM   5489  O   ALA C 155      13.727  31.254   9.327  1.00 30.00
ATOM   5490  CB  ALA C 155      11.903  28.943   8.092  1.00 30.00
ATOM   5491  N   GLY C 156      14.760  29.256   9.568  1.00 30.00
ATOM   5492  CA  GLY C 156      15.618  29.612  10.695  1.00 30.00
ATOM   5493  C   GLY C 156      15.265  28.852  11.974  1.00 30.00
ATOM   5494  O   GLY C 156      14.863  29.469  12.958  1.00 30.00
ATOM   5495  N   ASN C 157      15.450  27.522  11.966  1.00 30.00
ATOM   5496  CA  ASN C 157      15.375  26.643  13.133  1.00 30.00
ATOM   5497  C   ASN C 157      16.370  25.492  12.938  1.00 30.00
ATOM   5498  O   ASN C 157      16.428  24.899  11.860  1.00 30.00
ATOM   5499  CB  ASN C 157      13.920  26.190  13.393  1.00 30.00
ATOM   5500  CG  ASN C 157      13.689  25.729  14.838  1.00 30.00
ATOM   5501  OD1 ASN C 157      14.068  24.621  15.210  1.00 30.00
ATOM   5502  ND2 ASN C 157      13.078  26.579  15.664  1.00 30.00
ATOM   5503  N   GLY C 158      17.145  25.190  13.990  1.00 30.00
ATOM   5504  CA  GLY C 158      18.157  24.135  14.036  1.00 30.00
ATOM   5505  C   GLY C 158      17.940  23.139  15.181  1.00 30.00
ATOM   5506  O   GLY C 158      18.884  22.444  15.553  1.00 30.00
ATOM   5507  N   LYS C 159      16.722  23.085  15.750  1.00 30.00
ATOM   5508  CA  LYS C 159      16.342  22.254  16.892  1.00 30.00
ATOM   5509  C   LYS C 159      15.117  21.402  16.534  1.00 30.00
ATOM   5510  O   LYS C 159      14.060  21.515  17.151  1.00 30.00
ATOM   5511  CB  LYS C 159      16.142  23.134  18.146  1.00 30.00
ATOM   5512  CG  LYS C 159      17.455  23.534  18.836  1.00 30.00
ATOM   5513  CD  LYS C 159      17.231  24.023  20.272  1.00 30.00
ATOM   5514  CE  LYS C 159      16.278  25.224  20.338  1.00 30.00
ATOM   5515  NZ  LYS C 159      16.993  26.450  20.730  1.00 30.00
ATOM   5516  N   LEU C 160      15.266  20.568  15.497  1.00 30.00
ATOM   5517  CA  LEU C 160      14.208  19.752  14.911  1.00 30.00
ATOM   5518  C   LEU C 160      14.206  18.347  15.529  1.00 30.00
ATOM   5519  O   LEU C 160      15.255  17.784  15.844  1.00 30.00
ATOM   5520  CB  LEU C 160      14.484  19.594  13.399  1.00 30.00
ATOM   5521  CG  LEU C 160      14.097  20.791  12.502  1.00 30.00
ATOM   5522  CD1 LEU C 160      14.862  22.086  12.804  1.00 30.00
ATOM   5523  CD2 LEU C 160      14.314  20.408  11.037  1.00 30.00
ATOM   5524  N   ILE C 161      12.998  17.783  15.647  1.00 30.00
ATOM   5525  CA  ILE C 161      12.684  16.410  16.033  1.00 30.00
ATOM   5526  C   ILE C 161      11.729  15.867  14.956  1.00 30.00
ATOM   5527  O   ILE C 161      10.886  16.605  14.444  1.00 30.00
ATOM   5528  CB  ILE C 161      12.075  16.345  17.470  1.00 30.00
ATOM   5529  CG1 ILE C 161      12.926  17.051  18.555  1.00 30.00
ATOM   5530  CG2 ILE C 161      11.786  14.891  17.899  1.00 30.00
ATOM   5531  CD1 ILE C 161      12.166  17.304  19.868  1.00 30.00
ATOM   5532  N   LEU C 162      11.854  14.576  14.624  1.00 30.00
ATOM   5533  CA  LEU C 162      10.954  13.848  13.729  1.00 30.00
ATOM   5534  C   LEU C 162      10.099  12.897  14.576  1.00 30.00
ATOM   5535  O   LEU C 162      10.575  12.354  15.572  1.00 30.00
ATOM   5536  CB  LEU C 162      11.792  13.027  12.723  1.00 30.00
ATOM   5537  CG  LEU C 162      12.795  13.860  11.897  1.00 30.00
ATOM   5538  CD1 LEU C 162      13.623  12.965  10.970  1.00 30.00
ATOM   5539  CD2 LEU C 162      12.120  14.979  11.094  1.00 30.00
ATOM   5540  N   CYS C 163       8.837  12.695  14.172  1.00 30.00
ATOM   5541  CA  CYS C 163       7.868  11.850  14.859  1.00 30.00
ATOM   5542  C   CYS C 163       7.049  11.060  13.834  1.00 30.00
ATOM   5543  O   CYS C 163       6.227  11.627  13.114  1.00 30.00
ATOM   5544  CB  CYS C 163       7.043  12.689  15.857  1.00 30.00
ATOM   5545  SG  CYS C 163       5.919  11.645  16.834  1.00 30.00
ATOM   5546  N   GLU C 164       7.266   9.737  13.815  1.00 30.00
ATOM   5547  CA  GLU C 164       6.468   8.749  13.099  1.00 30.00
ATOM   5548  C   GLU C 164       5.232   8.403  13.950  1.00 30.00
ATOM   5549  O   GLU C 164       5.306   8.361  15.179  1.00 30.00
ATOM   5550  CB  GLU C 164       7.354   7.493  12.890  1.00 30.00
ATOM   5551  CG  GLU C 164       6.705   6.271  12.196  1.00 30.00
ATOM   5552  CD  GLU C 164       6.148   6.589  10.809  1.00 30.00
ATOM   5553  OE1 GLU C 164       6.862   6.320   9.820  1.00 30.00
ATOM   5554  OE2 GLU C 164       5.011   7.101  10.750  1.00 30.00
ATOM   5555  N   ARG C 165       4.102   8.145  13.280  1.00 30.00
ATOM   5556  CA  ARG C 165       2.817   7.781  13.878  1.00 30.00
ATOM   5557  C   ARG C 165       2.073   6.689  13.095  1.00 30.00
ATOM   5558  O   ARG C 165       0.990   6.291  13.515  1.00 30.00
ATOM   5559  CB  ARG C 165       1.985   9.043  14.219  1.00 30.00
ATOM   5560  CG  ARG C 165       1.867  10.102  13.098  1.00 30.00
ATOM   5561  CD  ARG C 165       0.787  11.182  13.313  1.00 30.00
ATOM   5562  NE  ARG C 165      -0.567  10.681  13.012  1.00 30.00
ATOM   5563  CZ  ARG C 165      -1.237  10.824  11.853  1.00 30.00
ATOM   5564  NH1 ARG C 165      -0.684  11.418  10.790  1.00 30.00
ATOM   5565  NH2 ARG C 165      -2.489  10.359  11.754  1.00 30.00
ATOM   5566  N   GLY C 166       2.635   6.210  11.974  1.00 30.00
ATOM   5567  CA  GLY C 166       2.089   5.160  11.125  1.00 30.00
ATOM   5568  C   GLY C 166       1.784   5.675   9.718  1.00 30.00
ATOM   5569  O   GLY C 166       1.195   6.744   9.558  1.00 30.00
ATOM   5570  N   SER C 167       2.143   4.865   8.711  1.00 30.00
ATOM   5571  CA  SER C 167       1.735   4.982   7.312  1.00 30.00
ATOM   5572  C   SER C 167       0.501   4.093   7.085  1.00 30.00
ATOM   5573  O   SER C 167       0.320   3.096   7.782  1.00 30.00
ATOM   5574  CB  SER C 167       2.847   4.389   6.423  1.00 30.00
ATOM   5575  OG  SER C 167       3.962   5.249   6.352  1.00 30.00
ATOM   5576  N   SER C 168      -0.324   4.425   6.081  1.00 30.00
ATOM   5577  CA  SER C 168      -1.496   3.652   5.665  1.00 30.00
ATOM   5578  C   SER C 168      -1.121   2.273   5.094  1.00 30.00
ATOM   5579  O   SER C 168      -0.099   2.124   4.423  1.00 30.00
ATOM   5580  CB  SER C 168      -2.281   4.455   4.609  1.00 30.00
ATOM   5581  OG  SER C 168      -3.086   3.582   3.847  1.00 30.00
ATOM   5582  N   PHE C 169      -1.979   1.281   5.366  1.00 30.00
ATOM   5583  CA  PHE C 169      -1.904  -0.108   4.916  1.00 30.00
ATOM   5584  C   PHE C 169      -3.338  -0.622   4.763  1.00 30.00
ATOM   5585  O   PHE C 169      -3.777  -1.522   5.479  1.00 30.00
ATOM   5586  CB  PHE C 169      -0.979  -0.904   5.856  1.00 30.00
ATOM   5587  CG  PHE C 169      -0.684  -2.350   5.489  1.00 30.00
ATOM   5588  CD1 PHE C 169      -0.156  -2.671   4.220  1.00 30.00
ATOM   5589  CD2 PHE C 169      -0.885  -3.373   6.439  1.00 30.00
ATOM   5590  CE1 PHE C 169       0.178  -4.003   3.912  1.00 30.00
ATOM   5591  CE2 PHE C 169      -0.554  -4.707   6.127  1.00 30.00
ATOM   5592  CZ  PHE C 169      -0.018  -5.022   4.864  1.00 30.00
ATOM   5593  N   GLY C 170      -4.078   0.041   3.865  1.00 30.00
ATOM   5594  CA  GLY C 170      -5.529   0.046   3.774  1.00 30.00
ATOM   5595  C   GLY C 170      -6.023   1.492   3.891  1.00 30.00
ATOM   5596  O   GLY C 170      -5.318   2.424   3.496  1.00 30.00
ATOM   5597  N   TYR C 171      -7.243   1.674   4.418  1.00 30.00
ATOM   5598  CA  TYR C 171      -7.916   2.967   4.557  1.00 30.00
ATOM   5599  C   TYR C 171      -8.388   3.087   6.006  1.00 30.00
ATOM   5600  O   TYR C 171      -9.348   2.424   6.397  1.00 30.00
ATOM   5601  CB  TYR C 171      -9.077   3.064   3.547  1.00 30.00
ATOM   5602  CG  TYR C 171      -8.704   2.706   2.120  1.00 30.00
ATOM   5603  CD1 TYR C 171      -8.503   1.360   1.749  1.00 30.00
ATOM   5604  CD2 TYR C 171      -8.625   3.722   1.145  1.00 30.00
ATOM   5605  CE1 TYR C 171      -8.255   1.032   0.402  1.00 30.00
ATOM   5606  CE2 TYR C 171      -8.373   3.393  -0.200  1.00 30.00
ATOM   5607  CZ  TYR C 171      -8.198   2.047  -0.573  1.00 30.00
ATOM   5608  OH  TYR C 171      -7.976   1.733  -1.881  1.00 30.00
ATOM   5609  N   ASP C 172      -7.647   3.868   6.808  1.00 30.00
ATOM   5610  CA  ASP C 172      -7.804   4.051   8.257  1.00 30.00
ATOM   5611  C   ASP C 172      -7.164   2.937   9.103  1.00 30.00
ATOM   5612  O   ASP C 172      -7.133   3.054  10.325  1.00 30.00
ATOM   5613  CB  ASP C 172      -9.227   4.478   8.710  1.00 30.00
ATOM   5614  CG  ASP C 172      -9.663   5.819   8.116  1.00 30.00
ATOM   5615  OD1 ASP C 172      -8.894   6.790   8.297  1.00 30.00
ATOM   5616  OD2 ASP C 172     -10.762   5.878   7.525  1.00 30.00
ATOM   5617  N   ASN C 173      -6.607   1.899   8.458  1.00 30.00
ATOM   5618  CA  ASN C 173      -5.725   0.896   9.048  1.00 30.00
ATOM   5619  C   ASN C 173      -4.290   1.370   8.769  1.00 30.00
ATOM   5620  O   ASN C 173      -3.926   1.604   7.615  1.00 30.00
ATOM   5621  CB  ASN C 173      -5.974  -0.447   8.320  1.00 30.00
ATOM   5622  CG  ASN C 173      -5.200  -1.611   8.947  1.00 30.00
ATOM   5623  OD1 ASN C 173      -5.491  -2.019  10.069  1.00 30.00
ATOM   5624  ND2 ASN C 173      -4.197  -2.135   8.239  1.00 30.00
ATOM   5625  N   LEU C 174      -3.494   1.516   9.838  1.00 30.00
ATOM   5626  CA  LEU C 174      -2.106   1.970   9.805  1.00 30.00
ATOM   5627  C   LEU C 174      -1.149   0.823  10.169  1.00 30.00
ATOM   5628  O   LEU C 174      -1.538  -0.168  10.789  1.00 30.00
ATOM   5629  CB  LEU C 174      -1.911   3.115  10.827  1.00 30.00
ATOM   5630  CG  LEU C 174      -2.771   4.380  10.619  1.00 30.00
ATOM   5631  CD1 LEU C 174      -2.500   5.380  11.751  1.00 30.00
ATOM   5632  CD2 LEU C 174      -2.539   5.046   9.257  1.00 30.00
ATOM   5633  N   VAL C 175       0.126   1.001   9.796  1.00 30.00
ATOM   5634  CA  VAL C 175       1.271   0.153  10.121  1.00 30.00
ATOM   5635  C   VAL C 175       2.534   1.030  10.196  1.00 30.00
ATOM   5636  O   VAL C 175       2.565   2.126   9.635  1.00 30.00
ATOM   5637  CB  VAL C 175       1.361  -1.032   9.115  1.00 30.00
ATOM   5638  CG1 VAL C 175       1.941  -0.611   7.751  1.00 30.00
ATOM   5639  CG2 VAL C 175       2.137  -2.236   9.677  1.00 30.00
ATOM   5640  N   VAL C 176       3.598   0.514  10.825  1.00 30.00
ATOM   5641  CA  VAL C 176       4.953   1.062  10.757  1.00 30.00
ATOM   5642  C   VAL C 176       5.892   0.009  10.159  1.00 30.00
ATOM   5643  O   VAL C 176       5.813  -1.174  10.490  1.00 30.00
ATOM   5644  CB  VAL C 176       5.446   1.570  12.136  1.00 30.00
ATOM   5645  CG1 VAL C 176       4.864   2.952  12.466  1.00 30.00
ATOM   5646  CG2 VAL C 176       5.209   0.585  13.295  1.00 30.00
ATOM   5647  N   ASP C 177       6.793   0.473   9.283  1.00 30.00
ATOM   5648  CA  ASP C 177       7.875  -0.299   8.690  1.00 30.00
ATOM   5649  C   ASP C 177       9.106  -0.114   9.590  1.00 30.00
ATOM   5650  O   ASP C 177       9.579   1.009   9.777  1.00 30.00
ATOM   5651  CB  ASP C 177       8.115   0.277   7.272  1.00 30.00
ATOM   5652  CG  ASP C 177       9.164  -0.435   6.409  1.00 30.00
ATOM   5653  OD1 ASP C 177       9.986  -1.195   6.965  1.00 30.00
ATOM   5654  OD2 ASP C 177       9.103  -0.199   5.181  1.00 30.00
ATOM   5655  N   MET C 178       9.603  -1.222  10.162  1.00 30.00
ATOM   5656  CA  MET C 178      10.726  -1.240  11.104  1.00 30.00
ATOM   5657  C   MET C 178      12.103  -1.132  10.413  1.00 30.00
ATOM   5658  O   MET C 178      13.102  -0.896  11.093  1.00 30.00
ATOM   5659  CB  MET C 178      10.636  -2.514  11.977  1.00 30.00
ATOM   5660  CG  MET C 178       9.976  -2.248  13.341  1.00 30.00
ATOM   5661  SD  MET C 178       8.214  -1.823  13.275  1.00 30.00
ATOM   5662  CE  MET C 178       7.906  -1.486  15.029  1.00 30.00
ATOM   5663  N   LEU C 179      12.142  -1.220   9.071  1.00 30.00
ATOM   5664  CA  LEU C 179      13.280  -0.875   8.213  1.00 30.00
ATOM   5665  C   LEU C 179      13.219   0.624   7.810  1.00 30.00
ATOM   5666  O   LEU C 179      14.074   1.093   7.059  1.00 30.00
ATOM   5667  CB  LEU C 179      13.176  -1.772   6.948  1.00 30.00
ATOM   5668  CG  LEU C 179      14.465  -1.956   6.109  1.00 30.00
ATOM   5669  CD1 LEU C 179      15.544  -2.758   6.857  1.00 30.00
ATOM   5670  CD2 LEU C 179      14.143  -2.637   4.768  1.00 30.00
ATOM   5671  N   GLY C 180      12.236   1.385   8.328  1.00 30.00
ATOM   5672  CA  GLY C 180      11.915   2.757   7.945  1.00 30.00
ATOM   5673  C   GLY C 180      12.266   3.810   9.007  1.00 30.00
ATOM   5674  O   GLY C 180      12.343   4.987   8.662  1.00 30.00
ATOM   5675  N   PHE C 181      12.517   3.413  10.270  1.00 30.00
ATOM   5676  CA  PHE C 181      12.885   4.316  11.372  1.00 30.00
ATOM   5677  C   PHE C 181      14.356   4.768  11.324  1.00 30.00
ATOM   5678  O   PHE C 181      14.696   5.751  11.981  1.00 30.00
ATOM   5679  CB  PHE C 181      12.693   3.590  12.721  1.00 30.00
ATOM   5680  CG  PHE C 181      11.254   3.405  13.158  1.00 30.00
ATOM   5681  CD1 PHE C 181      10.684   2.119  13.162  1.00 30.00
ATOM   5682  CD2 PHE C 181      10.490   4.508  13.595  1.00 30.00
ATOM   5683  CE1 PHE C 181       9.353   1.931  13.580  1.00 30.00
ATOM   5684  CE2 PHE C 181       9.168   4.316  14.039  1.00 30.00
ATOM   5685  CZ  PHE C 181       8.595   3.031  14.023  1.00 30.00
ATOM   5686  N   GLY C 182      15.215   4.084  10.550  1.00 30.00
ATOM   5687  CA  GLY C 182      16.659   4.301  10.526  1.00 30.00
ATOM   5688  C   GLY C 182      17.105   5.096   9.298  1.00 30.00
ATOM   5689  O   GLY C 182      18.032   5.895   9.408  1.00 30.00
ATOM   5690  N   VAL C 183      16.413   4.939   8.158  1.00 30.00
ATOM   5691  CA  VAL C 183      16.590   5.752   6.951  1.00 30.00
ATOM   5692  C   VAL C 183      15.951   7.152   7.112  1.00 30.00
ATOM   5693  O   VAL C 183      16.417   8.094   6.475  1.00 30.00
ATOM   5694  CB  VAL C 183      16.007   4.983   5.732  1.00 30.00
ATOM   5695  CG1 VAL C 183      14.484   4.777   5.792  1.00 30.00
ATOM   5696  CG2 VAL C 183      16.421   5.587   4.378  1.00 30.00
ATOM   5697  N   MET C 184      14.952   7.309   8.004  1.00 30.00
ATOM   5698  CA  MET C 184      14.333   8.587   8.380  1.00 30.00
ATOM   5699  C   MET C 184      15.304   9.500   9.161  1.00 30.00
ATOM   5700  O   MET C 184      15.120  10.716   9.160  1.00 30.00
ATOM   5701  CB  MET C 184      13.076   8.286   9.228  1.00 30.00
ATOM   5702  CG  MET C 184      12.142   9.490   9.445  1.00 30.00
ATOM   5703  SD  MET C 184      10.658   9.145  10.431  1.00 30.00
ATOM   5704  CE  MET C 184       9.669   8.202   9.242  1.00 30.00
ATOM   5705  N   LYS C 185      16.363   8.935   9.770  1.00 30.00
ATOM   5706  CA  LYS C 185      17.481   9.675  10.355  1.00 30.00
ATOM   5707  C   LYS C 185      18.396  10.161   9.214  1.00 30.00
ATOM   5708  O   LYS C 185      18.654  11.357   9.108  1.00 30.00
ATOM   5709  CB  LYS C 185      18.313   8.748  11.281  1.00 30.00
ATOM   5710  CG  LYS C 185      17.547   8.136  12.468  1.00 30.00
ATOM   5711  CD  LYS C 185      18.300   6.958  13.106  1.00 30.00
ATOM   5712  CE  LYS C 185      17.506   6.272  14.228  1.00 30.00
ATOM   5713  NZ  LYS C 185      18.198   5.068  14.715  1.00 30.00
ATOM   5714  N   GLN C 186      18.858   9.227   8.362  1.00 30.00
ATOM   5715  CA  GLN C 186      19.894   9.382   7.336  1.00 30.00
ATOM   5716  C   GLN C 186      19.578  10.444   6.269  1.00 30.00
ATOM   5717  O   GLN C 186      20.438  11.270   5.965  1.00 30.00
ATOM   5718  CB  GLN C 186      20.118   8.017   6.648  1.00 30.00
ATOM   5719  CG  GLN C 186      21.059   8.078   5.423  1.00 30.00
ATOM   5720  CD  GLN C 186      21.047   6.827   4.530  1.00 30.00
ATOM   5721  OE1 GLN C 186      22.045   6.536   3.875  1.00 30.00
ATOM   5722  NE2 GLN C 186      19.946   6.069   4.496  1.00 30.00
ATOM   5723  N   THR C 187      18.355  10.425   5.713  1.00 30.00
ATOM   5724  CA  THR C 187      17.901  11.312   4.635  1.00 30.00
ATOM   5725  C   THR C 187      17.657  12.761   5.104  1.00 30.00
ATOM   5726  O   THR C 187      17.710  13.674   4.281  1.00 30.00
ATOM   5727  CB  THR C 187      16.600  10.732   4.020  1.00 30.00
ATOM   5728  OG1 THR C 187      15.622  10.491   5.018  1.00 30.00
ATOM   5729  CG2 THR C 187      16.839   9.458   3.193  1.00 30.00
ATOM   5730  N   CYS C 188      17.408  12.969   6.408  1.00 30.00
ATOM   5731  CA  CYS C 188      17.112  14.267   7.013  1.00 30.00
ATOM   5732  C   CYS C 188      18.365  14.954   7.590  1.00 30.00
ATOM   5733  O   CYS C 188      18.338  16.171   7.774  1.00 30.00
ATOM   5734  CB  CYS C 188      16.118  14.032   8.167  1.00 30.00
ATOM   5735  SG  CYS C 188      14.487  13.609   7.489  1.00 30.00
ATOM   5736  N   GLY C 189      19.450  14.205   7.866  1.00 30.00
ATOM   5737  CA  GLY C 189      20.730  14.726   8.360  1.00 30.00
ATOM   5738  C   GLY C 189      21.120  14.235   9.764  1.00 30.00
ATOM   5739  O   GLY C 189      22.026  14.806  10.370  1.00 30.00
ATOM   5740  N   ASN C 190      20.429  13.209  10.285  1.00 30.00
ATOM   5741  CA  ASN C 190      20.612  12.540  11.577  1.00 30.00
ATOM   5742  C   ASN C 190      19.863  13.277  12.698  1.00 30.00
ATOM   5743  O   ASN C 190      20.437  13.601  13.736  1.00 30.00
ATOM   5744  CB  ASN C 190      22.084  12.145  11.871  1.00 30.00
ATOM   5745  CG  ASN C 190      22.193  10.836  12.664  1.00 30.00
ATOM   5746  OD1 ASN C 190      21.458  10.616  13.624  1.00 30.00
ATOM   5747  ND2 ASN C 190      23.108   9.952  12.261  1.00 30.00
ATOM   5748  N   LEU C 191      18.570  13.548  12.473  1.00 30.00
ATOM   5749  CA  LEU C 191      17.655  14.144  13.447  1.00 30.00
ATOM   5750  C   LEU C 191      17.103  13.046  14.382  1.00 30.00
ATOM   5751  O   LEU C 191      17.019  11.889  13.962  1.00 30.00
ATOM   5752  CB  LEU C 191      16.472  14.775  12.680  1.00 30.00
ATOM   5753  CG  LEU C 191      16.703  16.221  12.193  1.00 30.00
ATOM   5754  CD1 LEU C 191      17.922  16.377  11.270  1.00 30.00
ATOM   5755  CD2 LEU C 191      15.441  16.743  11.495  1.00 30.00
ATOM   5756  N   PRO C 192      16.702  13.386  15.629  1.00 30.00
ATOM   5757  CA  PRO C 192      16.125  12.434  16.587  1.00 30.00
ATOM   5758  C   PRO C 192      14.718  11.992  16.155  1.00 30.00
ATOM   5759  O   PRO C 192      13.813  12.819  16.044  1.00 30.00
ATOM   5760  CB  PRO C 192      16.111  13.179  17.930  1.00 30.00
ATOM   5761  CG  PRO C 192      16.100  14.652  17.570  1.00 30.00
ATOM   5762  CD  PRO C 192      16.780  14.730  16.204  1.00 30.00
ATOM   5763  N   VAL C 193      14.558  10.684  15.896  1.00 30.00
ATOM   5764  CA  VAL C 193      13.301  10.065  15.477  1.00 30.00
ATOM   5765  C   VAL C 193      12.608   9.506  16.729  1.00 30.00
ATOM   5766  O   VAL C 193      13.203   8.758  17.506  1.00 30.00
ATOM   5767  CB  VAL C 193      13.581   8.929  14.450  1.00 30.00
ATOM   5768  CG1 VAL C 193      12.297   8.210  13.984  1.00 30.00
ATOM   5769  CG2 VAL C 193      14.305   9.463  13.201  1.00 30.00
ATOM   5770  N   ILE C 194      11.331   9.877  16.882  1.00 30.00
ATOM   5771  CA  ILE C 194      10.386   9.416  17.893  1.00 30.00
ATOM   5772  C   ILE C 194       9.312   8.570  17.184  1.00 30.00
ATOM   5773  O   ILE C 194       9.072   8.719  15.984  1.00 30.00
ATOM   5774  CB  ILE C 194       9.803  10.658  18.642  1.00 30.00
ATOM   5775  CG1 ILE C 194      10.930  11.374  19.432  1.00 30.00
ATOM   5776  CG2 ILE C 194       8.612  10.321  19.566  1.00 30.00
ATOM   5777  CD1 ILE C 194      10.472  12.552  20.302  1.00 30.00
ATOM   5778  N   PHE C 195       8.670   7.677  17.948  1.00 30.00
ATOM   5779  CA  PHE C 195       7.572   6.817  17.523  1.00 30.00
ATOM   5780  C   PHE C 195       6.402   7.012  18.494  1.00 30.00
ATOM   5781  O   PHE C 195       6.550   6.759  19.691  1.00 30.00
ATOM   5782  CB  PHE C 195       8.095   5.365  17.488  1.00 30.00
ATOM   5783  CG  PHE C 195       7.112   4.244  17.186  1.00 30.00
ATOM   5784  CD1 PHE C 195       6.009   4.434  16.325  1.00 30.00
ATOM   5785  CD2 PHE C 195       7.322   2.978  17.774  1.00 30.00
ATOM   5786  CE1 PHE C 195       5.109   3.379  16.090  1.00 30.00
ATOM   5787  CE2 PHE C 195       6.427   1.920  17.528  1.00 30.00
ATOM   5788  CZ  PHE C 195       5.314   2.123  16.691  1.00 30.00
ATOM   5789  N   ASP C 196       5.238   7.428  17.966  1.00 30.00
ATOM   5790  CA  ASP C 196       3.956   7.428  18.666  1.00 30.00
ATOM   5791  C   ASP C 196       3.347   6.026  18.496  1.00 30.00
ATOM   5792  O   ASP C 196       2.896   5.664  17.408  1.00 30.00
ATOM   5793  CB  ASP C 196       3.048   8.535  18.069  1.00 30.00
ATOM   5794  CG  ASP C 196       1.653   8.659  18.703  1.00 30.00
ATOM   5795  OD1 ASP C 196       1.012   7.615  18.958  1.00 30.00
ATOM   5796  OD2 ASP C 196       1.236   9.814  18.941  1.00 30.00
ATOM   5797  N   VAL C 197       3.411   5.229  19.573  1.00 30.00
ATOM   5798  CA  VAL C 197       3.213   3.779  19.565  1.00 30.00
ATOM   5799  C   VAL C 197       1.718   3.410  19.546  1.00 30.00
ATOM   5800  O   VAL C 197       1.303   2.580  18.737  1.00 30.00
ATOM   5801  CB  VAL C 197       3.884   3.175  20.838  1.00 30.00
ATOM   5802  CG1 VAL C 197       3.824   1.635  20.872  1.00 30.00
ATOM   5803  CG2 VAL C 197       5.347   3.631  21.015  1.00 30.00
ATOM   5804  N   THR C 198       0.919   4.010  20.444  1.00 30.00
ATOM   5805  CA  THR C 198      -0.459   3.611  20.755  1.00 30.00
ATOM   5806  C   THR C 198      -1.494   4.054  19.696  1.00 30.00
ATOM   5807  O   THR C 198      -2.626   3.573  19.727  1.00 30.00
ATOM   5808  CB  THR C 198      -0.826   4.188  22.150  1.00 30.00
ATOM   5809  OG1 THR C 198      -0.915   5.602  22.140  1.00 30.00
ATOM   5810  CG2 THR C 198       0.132   3.757  23.272  1.00 30.00
ATOM   5811  N   HIS C 199      -1.109   4.942  18.763  1.00 30.00
ATOM   5812  CA  HIS C 199      -1.947   5.463  17.680  1.00 30.00
ATOM   5813  C   HIS C 199      -1.562   4.888  16.300  1.00 30.00
ATOM   5814  O   HIS C 199      -2.153   5.305  15.306  1.00 30.00
ATOM   5815  CB  HIS C 199      -1.787   7.001  17.640  1.00 30.00
ATOM   5816  CG  HIS C 199      -2.360   7.634  16.385  1.00 30.00
ATOM   5817  ND1 HIS C 199      -3.814   7.674  16.256  1.00 30.00
ATOM   5818  CD2 HIS C 199      -1.809   8.303  15.367  1.00 30.00
ATOM   5819  CE1 HIS C 199      -3.891   8.459  15.015  1.00 30.00
ATOM   5820  NE2 HIS C 199      -2.780   8.805  14.514  1.00 30.00
ATOM   5821  N   SER C 200      -0.594   3.957  16.206  1.00 30.00
ATOM   5822  CA  SER C 200      -0.049   3.457  14.935  1.00 30.00
ATOM   5823  C   SER C 200      -0.727   2.183  14.390  1.00 30.00
ATOM   5824  O   SER C 200      -0.257   1.643  13.388  1.00 30.00
ATOM   5825  CB  SER C 200       1.473   3.249  15.098  1.00 30.00
ATOM   5826  OG  SER C 200       1.808   2.180  15.960  1.00 30.00
ATOM   5827  N   LEU C 201      -1.838   1.729  14.996  1.00 30.00
ATOM   5828  CA  LEU C 201      -2.674   0.640  14.481  1.00 30.00
ATOM   5829  C   LEU C 201      -3.814   1.184  13.602  1.00 30.00
ATOM   5830  O   LEU C 201      -4.150   0.564  12.594  1.00 30.00
ATOM   5831  CB  LEU C 201      -3.323  -0.115  15.664  1.00 30.00
ATOM   5832  CG  LEU C 201      -2.359  -1.073  16.398  1.00 30.00
ATOM   5833  CD1 LEU C 201      -1.678  -0.408  17.607  1.00 30.00
ATOM   5834  CD2 LEU C 201      -3.071  -2.370  16.817  1.00 30.00
ATOM   5835  N   GLN C 202      -4.403   2.331  13.977  1.00110.00
ATOM   5836  CA  GLN C 202      -5.468   3.017  13.249  1.00110.00
ATOM   5837  C   GLN C 202      -5.520   4.507  13.613  1.00110.00
ATOM   5838  O   GLN C 202      -4.951   4.932  14.618  1.00110.00
ATOM   5839  CB  GLN C 202      -6.822   2.280  13.382  1.00110.00
ATOM   5840  CG  GLN C 202      -7.124   1.678  14.771  1.00110.00
ATOM   5841  CD  GLN C 202      -8.128   0.513  14.751  1.00110.00
ATOM   5842  OE1 GLN C 202      -9.223   0.659  14.215  1.00110.00
ATOM   5843  NE2 GLN C 202      -7.778  -0.652  15.303  1.00110.00
ATOM   5844  N   THR C 203      -6.238   5.292  12.796  1.00110.00
ATOM   5845  CA  THR C 203      -6.446   6.742  12.917  1.00110.00
ATOM   5846  C   THR C 203      -7.398   7.158  14.073  1.00110.00
ATOM   5847  O   THR C 203      -7.811   8.316  14.136  1.00110.00
ATOM   5848  CB  THR C 203      -6.957   7.269  11.546  1.00110.00
ATOM   5849  OG1 THR C 203      -8.009   6.464  11.047  1.00110.00
ATOM   5850  CG2 THR C 203      -5.853   7.376  10.479  1.00110.00
ATOM   5851  N   ARG C 204      -7.715   6.237  15.002  1.00110.00
ATOM   5852  CA  ARG C 204      -8.534   6.437  16.197  1.00110.00
ATOM   5853  C   ARG C 204      -7.690   7.176  17.252  1.00110.00
ATOM   5854  O   ARG C 204      -6.633   6.689  17.657  1.00110.00
ATOM   5855  CB  ARG C 204      -8.917   5.031  16.715  1.00110.00
ATOM   5856  CG  ARG C 204     -10.346   4.562  16.392  1.00110.00
ATOM   5857  CD  ARG C 204     -10.513   3.061  16.671  1.00110.00
ATOM   5858  NE  ARG C 204     -11.923   2.647  16.711  1.00110.00
ATOM   5859  CZ  ARG C 204     -12.785   2.729  15.682  1.00110.00
ATOM   5860  NH1 ARG C 204     -12.401   3.165  14.473  1.00110.00
ATOM   5861  NH2 ARG C 204     -14.060   2.376  15.868  1.00110.00
ATOM   5862  N   ASP C 205      -8.149   8.370  17.658  1.00110.00
ATOM   5863  CA  ASP C 205      -7.416   9.310  18.504  1.00110.00
ATOM   5864  C   ASP C 205      -8.419  10.100  19.364  1.00110.00
ATOM   5865  O   ASP C 205      -9.106  10.987  18.854  1.00110.00
ATOM   5866  CB  ASP C 205      -6.421  10.114  17.617  1.00110.00
ATOM   5867  CG  ASP C 205      -6.039  11.515  18.102  1.00110.00
ATOM   5868  OD1 ASP C 205      -5.875  11.683  19.328  1.00110.00
ATOM   5869  OD2 ASP C 205      -5.924  12.413  17.240  1.00110.00
ATOM   5870  N   ALA C 206      -8.515   9.751  20.658  1.00110.00
ATOM   5871  CA  ALA C 206      -9.450  10.315  21.631  1.00110.00
ATOM   5872  C   ALA C 206      -9.043   9.985  23.075  1.00110.00
ATOM   5873  O   ALA C 206      -8.243   9.080  23.315  1.00110.00
ATOM   5874  CB  ALA C 206     -10.888   9.870  21.307  1.00110.00
ATOM   5875  N   GLY C 207      -9.631  10.724  24.031  1.00110.00
ATOM   5876  CA  GLY C 207      -9.420  10.603  25.470  1.00110.00
ATOM   5877  C   GLY C 207     -10.707  10.105  26.124  1.00110.00
ATOM   5878  O   GLY C 207     -11.012   8.918  26.034  1.00110.00
ATOM   5879  N   SER C 208     -11.470  11.008  26.762  1.00110.00
ATOM   5880  CA  SER C 208     -12.784  10.730  27.358  1.00110.00
ATOM   5881  C   SER C 208     -13.892  10.445  26.317  1.00110.00
ATOM   5882  O   SER C 208     -14.908   9.845  26.666  1.00110.00
ATOM   5883  CB  SER C 208     -13.172  11.923  28.260  1.00110.00
ATOM   5884  OG  SER C 208     -13.088  13.165  27.586  1.00110.00
ATOM   5885  N   ALA C 209     -13.676  10.827  25.043  1.00110.00
ATOM   5886  CA  ALA C 209     -14.536  10.517  23.898  1.00110.00
ATOM   5887  C   ALA C 209     -14.276   9.106  23.321  1.00110.00
ATOM   5888  O   ALA C 209     -14.981   8.694  22.401  1.00110.00
ATOM   5889  CB  ALA C 209     -14.265  11.565  22.803  1.00110.00
ATOM   5890  N   ALA C 210     -13.302   8.363  23.878  1.00110.00
ATOM   5891  CA  ALA C 210     -13.082   6.933  23.678  1.00110.00
ATOM   5892  C   ALA C 210     -13.407   6.174  24.974  1.00110.00
ATOM   5893  O   ALA C 210     -13.371   6.736  26.071  1.00110.00
ATOM   5894  CB  ALA C 210     -11.605   6.694  23.320  1.00110.00
ATOM   5895  N   SER C 211     -13.685   4.870  24.835  1.00110.00
ATOM   5896  CA  SER C 211     -13.829   3.918  25.936  1.00110.00
ATOM   5897  C   SER C 211     -12.456   3.341  26.327  1.00110.00
ATOM   5898  O   SER C 211     -12.231   3.054  27.502  1.00110.00
ATOM   5899  CB  SER C 211     -14.691   2.736  25.451  1.00110.00
ATOM   5900  OG  SER C 211     -16.025   3.147  25.240  1.00110.00
ATOM   5901  N   GLY C 212     -11.558   3.171  25.342  1.00110.00
ATOM   5902  CA  GLY C 212     -10.211   2.633  25.486  1.00110.00
ATOM   5903  C   GLY C 212     -10.125   1.256  24.825  1.00110.00
ATOM   5904  O   GLY C 212     -10.880   0.953  23.901  1.00110.00
ATOM   5905  N   GLY C 213      -9.202   0.418  25.315  1.00110.00
ATOM   5906  CA  GLY C 213      -9.156  -1.011  25.024  1.00110.00
ATOM   5907  C   GLY C 213      -8.017  -1.399  24.080  1.00110.00
ATOM   5908  O   GLY C 213      -7.102  -0.614  23.830  1.00110.00
ATOM   5909  N   ARG C 214      -8.100  -2.642  23.575  1.00110.00
ATOM   5910  CA  ARG C 214      -7.225  -3.267  22.581  1.00110.00
ATOM   5911  C   ARG C 214      -5.888  -3.682  23.221  1.00110.00
ATOM   5912  O   ARG C 214      -4.828  -3.186  22.840  1.00110.00
ATOM   5913  CB  ARG C 214      -7.122  -2.422  21.285  1.00110.00
ATOM   5914  CG  ARG C 214      -6.582  -3.182  20.060  1.00110.00
ATOM   5915  CD  ARG C 214      -7.317  -4.503  19.787  1.00110.00
ATOM   5916  NE  ARG C 214      -8.699  -4.248  19.353  1.00110.00
ATOM   5917  CZ  ARG C 214      -9.573  -5.161  18.894  1.00110.00
ATOM   5918  NH1 ARG C 214      -9.253  -6.459  18.801  1.00110.00
ATOM   5919  NH2 ARG C 214     -10.789  -4.760  18.504  1.00110.00
ATOM   5920  N   ARG C 215      -5.959  -4.564  24.232  1.00110.00
ATOM   5921  CA  ARG C 215      -4.820  -5.024  25.030  1.00110.00
ATOM   5922  C   ARG C 215      -3.993  -6.056  24.244  1.00110.00
ATOM   5923  O   ARG C 215      -4.552  -6.864  23.501  1.00110.00
ATOM   5924  CB  ARG C 215      -5.340  -5.697  26.324  1.00110.00
ATOM   5925  CG  ARG C 215      -6.230  -4.819  27.232  1.00110.00
ATOM   5926  CD  ARG C 215      -7.009  -5.576  28.317  1.00110.00
ATOM   5927  NE  ARG C 215      -6.120  -6.152  29.337  1.00110.00
ATOM   5928  CZ  ARG C 215      -6.465  -7.105  30.218  1.00110.00
ATOM   5929  NH1 ARG C 215      -7.703  -7.614  30.246  1.00110.00
ATOM   5930  NH2 ARG C 215      -5.553  -7.553  31.085  1.00110.00
ATOM   5931  N   ALA C 216      -2.662  -6.000  24.419  1.00 30.00
ATOM   5932  CA  ALA C 216      -1.632  -6.855  23.819  1.00 30.00
ATOM   5933  C   ALA C 216      -1.176  -6.360  22.435  1.00 30.00
ATOM   5934  O   ALA C 216      -0.935  -7.172  21.542  1.00 30.00
ATOM   5935  CB  ALA C 216      -1.947  -8.364  23.917  1.00 30.00
ATOM   5936  N   GLN C 217      -1.098  -5.029  22.252  1.00 30.00
ATOM   5937  CA  GLN C 217      -0.802  -4.358  20.982  1.00 30.00
ATOM   5938  C   GLN C 217       0.136  -3.142  21.114  1.00 30.00
ATOM   5939  O   GLN C 217       0.275  -2.395  20.145  1.00 30.00
ATOM   5940  CB  GLN C 217      -2.116  -4.019  20.223  1.00 30.00
ATOM   5941  CG  GLN C 217      -2.958  -5.203  19.693  1.00 30.00
ATOM   5942  CD  GLN C 217      -2.486  -5.882  18.397  1.00 30.00
ATOM   5943  OE1 GLN C 217      -2.893  -5.462  17.318  1.00 30.00
ATOM   5944  NE2 GLN C 217      -1.632  -6.906  18.465  1.00 30.00
ATOM   5945  N   ALA C 218       0.776  -2.925  22.278  1.00 30.00
ATOM   5946  CA  ALA C 218       1.573  -1.728  22.569  1.00 30.00
ATOM   5947  C   ALA C 218       2.928  -2.014  23.226  1.00 30.00
ATOM   5948  O   ALA C 218       3.875  -1.268  22.981  1.00 30.00
ATOM   5949  CB  ALA C 218       0.733  -0.726  23.374  1.00 30.00
ATOM   5950  N   LEU C 219       3.038  -3.066  24.054  1.00 30.00
ATOM   5951  CA  LEU C 219       4.244  -3.394  24.816  1.00 30.00
ATOM   5952  C   LEU C 219       5.279  -4.104  23.931  1.00 30.00
ATOM   5953  O   LEU C 219       6.446  -3.717  23.940  1.00 30.00
ATOM   5954  CB  LEU C 219       3.838  -4.303  26.001  1.00 30.00
ATOM   5955  CG  LEU C 219       4.961  -4.702  26.987  1.00 30.00
ATOM   5956  CD1 LEU C 219       5.790  -3.502  27.480  1.00 30.00
ATOM   5957  CD2 LEU C 219       4.358  -5.463  28.179  1.00 30.00
ATOM   5958  N   ASP C 220       4.844  -5.089  23.127  1.00 30.00
ATOM   5959  CA  ASP C 220       5.656  -5.809  22.139  1.00 30.00
ATOM   5960  C   ASP C 220       6.046  -4.901  20.952  1.00 30.00
ATOM   5961  O   ASP C 220       7.093  -5.116  20.343  1.00 30.00
ATOM   5962  CB  ASP C 220       4.875  -7.057  21.638  1.00 30.00
ATOM   5963  CG  ASP C 220       4.069  -7.857  22.679  1.00 30.00
ATOM   5964  OD1 ASP C 220       4.726  -8.437  23.571  1.00 30.00
ATOM   5965  OD2 ASP C 220       2.820  -7.865  22.583  1.00 30.00
ATOM   5966  N   LEU C 221       5.229  -3.873  20.664  1.00 30.00
ATOM   5967  CA  LEU C 221       5.419  -2.888  19.605  1.00 30.00
[truncated: 173,937 more chars]
