# Supplementary material for: The Contribution of Coevolving Residues to the Stability of KDO8P Synthase
Source: PLoS One. 2011 Mar 9;6(3):e17459. doi: 10.1371/journal.pone.0017459 (PMC3052366; doi:10.1371/journal.pone.0017459)
Supplement: PDB S2 — Atomic coordinates in pdb format for the structure of Nm. KDO8PS which, based on a clustering procedure, is the 2nd most representative conformer of all the states sampled during the 6–12 ns part of the MD run shown in Figure S1. (PDB) [file pone.0017459.s012.pdb]

REMARK: 2QKF_6to12ns_MD_cluster_2.pdb
REMARK: FoldX generated pdb file

ATOM      0  N   MET A   1     -31.799  14.607  -7.268  1.00 30.00
ATOM      1  CA  MET A   1     -31.340  15.969  -7.595  1.00 30.00
ATOM      2  C   MET A   1     -30.435  15.909  -8.829  1.00 30.00
ATOM      3  O   MET A   1     -29.474  15.140  -8.842  1.00 30.00
ATOM      4  CB  MET A   1     -30.614  16.596  -6.377  1.00 30.00
ATOM      5  CG  MET A   1     -31.543  16.861  -5.185  1.00 30.00
ATOM      6  SD  MET A   1     -30.748  17.653  -3.759  1.00 30.00
ATOM      7  CE  MET A   1     -30.386  19.299  -4.431  1.00 30.00
ATOM      8  N   ASP A   2     -30.748  16.708  -9.862  1.00 30.00
ATOM      9  CA  ASP A   2     -30.002  16.786 -11.120  1.00 30.00
ATOM     10  C   ASP A   2     -28.897  17.854 -11.007  1.00 30.00
ATOM     11  O   ASP A   2     -28.959  18.754 -10.166  1.00 30.00
ATOM     12  CB  ASP A   2     -30.977  17.158 -12.273  1.00 30.00
ATOM     13  CG  ASP A   2     -30.501  16.850 -13.701  1.00 30.00
ATOM     14  OD1 ASP A   2     -29.517  16.085 -13.821  1.00 30.00
ATOM     15  OD2 ASP A   2     -31.128  17.387 -14.639  1.00 30.00
ATOM     16  N   ILE A   3     -27.886  17.731 -11.881  1.00 30.00
ATOM     17  CA  ILE A   3     -26.775  18.663 -12.033  1.00 30.00
ATOM     18  C   ILE A   3     -26.803  19.156 -13.487  1.00 30.00
ATOM     19  O   ILE A   3     -26.637  18.370 -14.421  1.00 30.00
ATOM     20  CB  ILE A   3     -25.421  18.003 -11.627  1.00 30.00
ATOM     21  CG1 ILE A   3     -25.376  17.562 -10.142  1.00 30.00
ATOM     22  CG2 ILE A   3     -24.235  18.957 -11.891  1.00 30.00
ATOM     23  CD1 ILE A   3     -25.908  16.148  -9.855  1.00 30.00
ATOM     24  N   LYS A   4     -26.990  20.473 -13.653  1.00 30.00
ATOM     25  CA  LYS A   4     -26.960  21.196 -14.916  1.00 30.00
ATOM     26  C   LYS A   4     -26.270  22.537 -14.662  1.00 30.00
ATOM     27  O   LYS A   4     -26.804  23.381 -13.941  1.00 30.00
ATOM     28  CB  LYS A   4     -28.380  21.303 -15.510  1.00 30.00
ATOM     29  CG  LYS A   4     -29.029  19.940 -15.828  1.00 30.00
ATOM     30  CD  LYS A   4     -30.449  20.057 -16.404  1.00 30.00
ATOM     31  CE  LYS A   4     -31.493  20.502 -15.369  1.00 30.00
ATOM     32  NZ  LYS A   4     -32.767  19.785 -15.549  1.00 30.00
ATOM     33  N   ILE A   5     -25.080  22.718 -15.251  1.00 30.00
ATOM     34  CA  ILE A   5     -24.225  23.889 -15.088  1.00 30.00
ATOM     35  C   ILE A   5     -24.546  24.819 -16.276  1.00 30.00
ATOM     36  O   ILE A   5     -23.945  24.707 -17.345  1.00 30.00
ATOM     37  CB  ILE A   5     -22.733  23.429 -15.078  1.00 30.00
ATOM     38  CG1 ILE A   5     -22.456  22.343 -14.004  1.00 30.00
ATOM     39  CG2 ILE A   5     -21.788  24.629 -14.858  1.00 30.00
ATOM     40  CD1 ILE A   5     -21.104  21.635 -14.170  1.00 30.00
ATOM     41  N   ASN A   6     -25.558  25.684 -16.082  1.00 30.00
ATOM     42  CA  ASN A   6     -26.155  26.613 -17.049  1.00 30.00
ATOM     43  C   ASN A   6     -27.130  25.855 -17.965  1.00 30.00
ATOM     44  O   ASN A   6     -28.332  25.820 -17.701  1.00 30.00
ATOM     45  CB  ASN A   6     -25.107  27.502 -17.773  1.00 30.00
ATOM     46  CG  ASN A   6     -25.747  28.679 -18.513  1.00 30.00
ATOM     47  OD1 ASN A   6     -26.182  29.644 -17.890  1.00 30.00
ATOM     48  ND2 ASN A   6     -25.824  28.598 -19.845  1.00 30.00
ATOM     49  N   ASP A   7     -26.585  25.224 -19.014  1.00 30.00
ATOM     50  CA  ASP A   7     -27.275  24.362 -19.973  1.00 30.00
ATOM     51  C   ASP A   7     -26.469  23.076 -20.245  1.00 30.00
ATOM     52  O   ASP A   7     -26.945  22.213 -20.983  1.00 30.00
ATOM     53  CB  ASP A   7     -27.672  25.157 -21.244  1.00 30.00
ATOM     54  CG  ASP A   7     -26.500  25.638 -22.111  1.00 30.00
ATOM     55  OD1 ASP A   7     -26.546  25.361 -23.329  1.00 30.00
ATOM     56  OD2 ASP A   7     -25.586  26.280 -21.544  1.00 30.00
ATOM     57  N   ILE A   8     -25.279  22.929 -19.632  1.00 30.00
ATOM     58  CA  ILE A   8     -24.420  21.751 -19.717  1.00 30.00
ATOM     59  C   ILE A   8     -24.951  20.753 -18.672  1.00 30.00
ATOM     60  O   ILE A   8     -24.590  20.820 -17.496  1.00 30.00
ATOM     61  CB  ILE A   8     -22.939  22.141 -19.399  1.00 30.00
ATOM     62  CG1 ILE A   8     -22.421  23.306 -20.281  1.00 30.00
ATOM     63  CG2 ILE A   8     -21.998  20.920 -19.513  1.00 30.00
ATOM     64  CD1 ILE A   8     -21.050  23.854 -19.848  1.00 30.00
ATOM     65  N   THR A   9     -25.818  19.829 -19.115  1.00 30.00
ATOM     66  CA  THR A   9     -26.338  18.716 -18.320  1.00 30.00
ATOM     67  C   THR A   9     -25.198  17.720 -18.047  1.00 30.00
ATOM     68  O   THR A   9     -24.496  17.304 -18.970  1.00 30.00
ATOM     69  CB  THR A   9     -27.525  18.051 -19.065  1.00 30.00
ATOM     70  OG1 THR A   9     -28.628  18.927 -19.216  1.00 30.00
ATOM     71  CG2 THR A   9     -28.002  16.752 -18.398  1.00 30.00
ATOM     72  N   LEU A  10     -25.001  17.379 -16.765  1.00 30.00
ATOM     73  CA  LEU A  10     -23.856  16.624 -16.276  1.00 30.00
ATOM     74  C   LEU A  10     -24.353  15.442 -15.438  1.00 30.00
ATOM     75  O   LEU A  10     -24.458  15.526 -14.216  1.00 30.00
ATOM     76  CB  LEU A  10     -22.884  17.581 -15.546  1.00 30.00
ATOM     77  CG  LEU A  10     -21.502  16.971 -15.222  1.00 30.00
ATOM     78  CD1 LEU A  10     -20.586  16.945 -16.455  1.00 30.00
ATOM     79  CD2 LEU A  10     -20.815  17.728 -14.080  1.00 30.00
ATOM     80  N   GLY A  11     -24.633  14.335 -16.134  1.00 30.00
ATOM     81  CA  GLY A  11     -24.821  12.991 -15.602  1.00 30.00
ATOM     82  C   GLY A  11     -23.785  12.063 -16.245  1.00 30.00
ATOM     83  O   GLY A  11     -23.134  12.443 -17.219  1.00 30.00
ATOM     84  N   ASN A  12     -23.646  10.827 -15.738  1.00 30.00
ATOM     85  CA  ASN A  12     -22.713   9.811 -16.264  1.00 30.00
ATOM     86  C   ASN A  12     -23.012   9.382 -17.715  1.00 30.00
ATOM     87  O   ASN A  12     -22.122   8.883 -18.399  1.00 30.00
ATOM     88  CB  ASN A  12     -22.736   8.552 -15.368  1.00 30.00
ATOM     89  CG  ASN A  12     -22.116   8.782 -13.992  1.00 30.00
ATOM     90  OD1 ASN A  12     -20.939   9.117 -13.890  1.00 30.00
ATOM     91  ND2 ASN A  12     -22.909   8.619 -12.932  1.00 30.00
ATOM     92  N   ASN A  13     -24.256   9.593 -18.173  1.00 30.00
ATOM     93  CA  ASN A  13     -24.760   9.273 -19.505  1.00 30.00
ATOM     94  C   ASN A  13     -24.598  10.462 -20.483  1.00 30.00
ATOM     95  O   ASN A  13     -24.720  10.256 -21.690  1.00 30.00
ATOM     96  CB  ASN A  13     -26.268   8.956 -19.320  1.00 30.00
ATOM     97  CG  ASN A  13     -26.887   8.063 -20.401  1.00 30.00
ATOM     98  OD1 ASN A  13     -26.186   7.357 -21.122  1.00 30.00
ATOM     99  ND2 ASN A  13     -28.215   8.098 -20.523  1.00 30.00
ATOM    100  N   SER A  14     -24.305  11.684 -19.996  1.00 30.00
ATOM    101  CA  SER A  14     -24.136  12.884 -20.822  1.00 30.00
ATOM    102  C   SER A  14     -22.733  12.873 -21.470  1.00 30.00
ATOM    103  O   SER A  14     -21.771  12.618 -20.745  1.00 30.00
ATOM    104  CB  SER A  14     -24.208  14.144 -19.933  1.00 30.00
ATOM    105  OG  SER A  14     -25.343  14.114 -19.092  1.00 30.00
ATOM    106  N   PRO A  15     -22.591  13.153 -22.792  1.00 30.00
ATOM    107  CA  PRO A  15     -21.310  13.275 -23.524  1.00 30.00
ATOM    108  C   PRO A  15     -20.225  14.152 -22.867  1.00 30.00
ATOM    109  O   PRO A  15     -20.532  15.012 -22.041  1.00 30.00
ATOM    110  CB  PRO A  15     -21.684  13.860 -24.893  1.00 30.00
ATOM    111  CG  PRO A  15     -22.962  13.143 -25.278  1.00 30.00
ATOM    112  CD  PRO A  15     -23.654  12.845 -23.949  1.00 30.00
ATOM    113  N   PHE A  16     -18.964  13.916 -23.268  1.00 30.00
ATOM    114  CA  PHE A  16     -17.714  14.533 -22.808  1.00 30.00
ATOM    115  C   PHE A  16     -17.781  16.062 -22.655  1.00 30.00
ATOM    116  O   PHE A  16     -17.752  16.785 -23.649  1.00 30.00
ATOM    117  CB  PHE A  16     -16.565  14.066 -23.739  1.00 30.00
ATOM    118  CG  PHE A  16     -15.162  14.637 -23.548  1.00 30.00
ATOM    119  CD1 PHE A  16     -14.706  15.084 -22.288  1.00 30.00
ATOM    120  CD2 PHE A  16     -14.288  14.693 -24.655  1.00 30.00
ATOM    121  CE1 PHE A  16     -13.408  15.606 -22.144  1.00 30.00
ATOM    122  CE2 PHE A  16     -12.979  15.191 -24.507  1.00 30.00
ATOM    123  CZ  PHE A  16     -12.540  15.647 -23.249  1.00 30.00
ATOM    124  N   VAL A  17     -17.822  16.522 -21.394  1.00 30.00
ATOM    125  CA  VAL A  17     -17.634  17.909 -20.976  1.00 30.00
ATOM    126  C   VAL A  17     -16.162  18.030 -20.547  1.00 30.00
ATOM    127  O   VAL A  17     -15.711  17.285 -19.675  1.00 30.00
ATOM    128  CB  VAL A  17     -18.548  18.208 -19.750  1.00 30.00
ATOM    129  CG1 VAL A  17     -18.426  19.669 -19.268  1.00 30.00
ATOM    130  CG2 VAL A  17     -20.028  17.865 -20.015  1.00 30.00
ATOM    131  N   LEU A  18     -15.419  18.975 -21.144  1.00 30.00
ATOM    132  CA  LEU A  18     -14.041  19.268 -20.759  1.00 30.00
ATOM    133  C   LEU A  18     -14.060  20.385 -19.708  1.00 30.00
ATOM    134  O   LEU A  18     -14.402  21.529 -20.007  1.00 30.00
ATOM    135  CB  LEU A  18     -13.246  19.732 -22.004  1.00 30.00
ATOM    136  CG  LEU A  18     -11.754  20.075 -21.753  1.00 30.00
ATOM    137  CD1 LEU A  18     -10.952  18.878 -21.220  1.00 30.00
ATOM    138  CD2 LEU A  18     -11.092  20.622 -23.024  1.00 30.00
ATOM    139  N   PHE A  19     -13.621  20.046 -18.490  1.00 30.00
ATOM    140  CA  PHE A  19     -13.191  21.007 -17.483  1.00 30.00
ATOM    141  C   PHE A  19     -11.684  21.211 -17.725  1.00 30.00
ATOM    142  O   PHE A  19     -10.907  20.264 -17.625  1.00 30.00
ATOM    143  CB  PHE A  19     -13.387  20.401 -16.076  1.00 30.00
ATOM    144  CG  PHE A  19     -14.810  20.327 -15.545  1.00 30.00
ATOM    145  CD1 PHE A  19     -15.681  19.302 -15.974  1.00 30.00
ATOM    146  CD2 PHE A  19     -15.245  21.243 -14.562  1.00 30.00
ATOM    147  CE1 PHE A  19     -16.969  19.186 -15.415  1.00 30.00
ATOM    148  CE2 PHE A  19     -16.530  21.121 -13.997  1.00 30.00
ATOM    149  CZ  PHE A  19     -17.390  20.089 -14.419  1.00 30.00
ATOM    150  N   GLY A  20     -11.274  22.434 -18.078  1.00 30.00
ATOM    151  CA  GLY A  20      -9.879  22.809 -18.293  1.00 30.00
ATOM    152  C   GLY A  20      -9.501  23.995 -17.413  1.00 30.00
ATOM    153  O   GLY A  20     -10.059  24.176 -16.333  1.00 30.00
ATOM    154  N   GLY A  21      -8.543  24.797 -17.890  1.00 30.00
ATOM    155  CA  GLY A  21      -8.117  26.048 -17.278  1.00 30.00
ATOM    156  C   GLY A  21      -6.651  25.990 -16.865  1.00 30.00
ATOM    157  O   GLY A  21      -5.823  25.520 -17.642  1.00 30.00
ATOM    158  N   ILE A  22      -6.334  26.507 -15.668  1.00 30.00
ATOM    159  CA  ILE A  22      -4.978  26.679 -15.129  1.00 30.00
ATOM    160  C   ILE A  22      -4.893  26.238 -13.656  1.00 30.00
ATOM    161  O   ILE A  22      -5.881  25.801 -13.063  1.00 30.00
ATOM    162  CB  ILE A  22      -4.441  28.118 -15.406  1.00 30.00
ATOM    163  CG1 ILE A  22      -5.241  29.219 -14.669  1.00 30.00
ATOM    164  CG2 ILE A  22      -4.308  28.405 -16.912  1.00 30.00
ATOM    165  CD1 ILE A  22      -4.692  30.637 -14.881  1.00 30.00
ATOM    166  N   ASN A  23      -3.687  26.354 -13.075  1.00 30.00
ATOM    167  CA  ASN A  23      -3.363  26.035 -11.684  1.00 30.00
ATOM    168  C   ASN A  23      -3.957  27.101 -10.740  1.00 30.00
ATOM    169  O   ASN A  23      -4.738  26.763  -9.851  1.00 30.00
ATOM    170  CB  ASN A  23      -1.815  25.998 -11.560  1.00 30.00
ATOM    171  CG  ASN A  23      -1.203  24.608 -11.781  1.00 30.00
ATOM    172  OD1 ASN A  23      -0.612  24.028 -10.873  1.00 30.00
ATOM    173  ND2 ASN A  23      -1.340  24.068 -12.994  1.00 30.00
ATOM    174  N   VAL A  24      -3.585  28.375 -10.944  1.00 30.00
ATOM    175  CA  VAL A  24      -3.911  29.519 -10.096  1.00 30.00
ATOM    176  C   VAL A  24      -4.000  30.791 -10.953  1.00 30.00
ATOM    177  O   VAL A  24      -3.276  30.924 -11.941  1.00 30.00
ATOM    178  CB  VAL A  24      -2.933  29.590  -8.883  1.00 30.00
ATOM    179  CG1 VAL A  24      -1.454  29.731  -9.298  1.00 30.00
ATOM    180  CG2 VAL A  24      -3.298  30.681  -7.858  1.00 30.00
ATOM    181  N   LEU A  25      -4.864  31.737 -10.551  1.00 30.00
ATOM    182  CA  LEU A  25      -4.984  33.066 -11.146  1.00 30.00
ATOM    183  C   LEU A  25      -3.826  33.943 -10.639  1.00 30.00
ATOM    184  O   LEU A  25      -3.709  34.195  -9.439  1.00 30.00
ATOM    185  CB  LEU A  25      -6.312  33.718 -10.696  1.00 30.00
ATOM    186  CG  LEU A  25      -7.609  33.011 -11.143  1.00 30.00
ATOM    187  CD1 LEU A  25      -8.818  33.793 -10.621  1.00 30.00
ATOM    188  CD2 LEU A  25      -7.711  32.835 -12.666  1.00 30.00
ATOM    189  N   GLU A  26      -2.971  34.385 -11.572  1.00 30.00
ATOM    190  CA  GLU A  26      -1.802  35.236 -11.331  1.00 30.00
ATOM    191  C   GLU A  26      -1.963  36.594 -12.032  1.00 30.00
ATOM    192  O   GLU A  26      -1.483  37.606 -11.523  1.00 30.00
ATOM    193  CB  GLU A  26      -0.545  34.529 -11.870  1.00 30.00
ATOM    194  CG  GLU A  26      -0.301  33.140 -11.250  1.00 30.00
ATOM    195  CD  GLU A  26       0.878  32.426 -11.904  1.00110.00
ATOM    196  OE1 GLU A  26       0.731  31.216 -12.187  1.00110.00
ATOM    197  OE2 GLU A  26       1.906  33.101 -12.129  1.00110.00
ATOM    198  N   SER A  27      -2.648  36.605 -13.186  1.00 30.00
ATOM    199  CA  SER A  27      -2.982  37.765 -14.006  1.00 30.00
ATOM    200  C   SER A  27      -4.188  37.444 -14.903  1.00 30.00
ATOM    201  O   SER A  27      -4.534  36.276 -15.094  1.00 30.00
ATOM    202  CB  SER A  27      -1.736  38.267 -14.770  1.00 30.00
ATOM    203  OG  SER A  27      -0.846  38.971 -13.927  1.00 30.00
ATOM    204  N   LEU A  28      -4.818  38.488 -15.465  1.00 30.00
ATOM    205  CA  LEU A  28      -5.977  38.370 -16.349  1.00 30.00
ATOM    206  C   LEU A  28      -5.569  37.987 -17.785  1.00 30.00
ATOM    207  O   LEU A  28      -6.285  37.217 -18.423  1.00 30.00
ATOM    208  CB  LEU A  28      -6.710  39.733 -16.369  1.00 30.00
ATOM    209  CG  LEU A  28      -8.099  39.752 -17.054  1.00 30.00
ATOM    210  CD1 LEU A  28      -8.958  38.536 -16.672  1.00 30.00
ATOM    211  CD2 LEU A  28      -8.836  41.063 -16.746  1.00 30.00
ATOM    212  N   ASP A  29      -4.440  38.507 -18.298  1.00 30.00
ATOM    213  CA  ASP A  29      -3.986  38.287 -19.676  1.00 30.00
ATOM    214  C   ASP A  29      -3.519  36.834 -19.904  1.00 30.00
ATOM    215  O   ASP A  29      -3.763  36.301 -20.983  1.00 30.00
ATOM    216  CB  ASP A  29      -2.874  39.305 -20.053  1.00 30.00
ATOM    217  CG  ASP A  29      -1.650  39.398 -19.129  1.00 30.00
ATOM    218  OD1 ASP A  29      -1.818  39.180 -17.910  1.00 30.00
ATOM    219  OD2 ASP A  29      -0.562  39.704 -19.662  1.00 30.00
ATOM    220  N   SER A  30      -2.922  36.178 -18.891  1.00 30.00
ATOM    221  CA  SER A  30      -2.528  34.767 -18.929  1.00 30.00
ATOM    222  C   SER A  30      -3.730  33.808 -18.797  1.00 30.00
ATOM    223  O   SER A  30      -3.688  32.702 -19.339  1.00 30.00
ATOM    224  CB  SER A  30      -1.507  34.497 -17.801  1.00 30.00
ATOM    225  OG  SER A  30      -2.037  34.634 -16.494  1.00 30.00
ATOM    226  N   THR A  31      -4.800  34.245 -18.110  1.00 30.00
ATOM    227  CA  THR A  31      -6.040  33.503 -17.889  1.00 30.00
ATOM    228  C   THR A  31      -6.875  33.448 -19.181  1.00 30.00
ATOM    229  O   THR A  31      -7.303  32.363 -19.576  1.00 30.00
ATOM    230  CB  THR A  31      -6.815  34.195 -16.734  1.00 30.00
ATOM    231  OG1 THR A  31      -6.175  33.857 -15.521  1.00 30.00
ATOM    232  CG2 THR A  31      -8.291  33.794 -16.583  1.00 30.00
ATOM    233  N   LEU A  32      -7.078  34.599 -19.849  1.00 30.00
ATOM    234  CA  LEU A  32      -7.859  34.714 -21.082  1.00 30.00
ATOM    235  C   LEU A  32      -7.118  34.130 -22.300  1.00 30.00
ATOM    236  O   LEU A  32      -7.777  33.635 -23.210  1.00 30.00
ATOM    237  CB  LEU A  32      -8.173  36.202 -21.370  1.00 30.00
ATOM    238  CG  LEU A  32      -9.064  36.925 -20.330  1.00 30.00
ATOM    239  CD1 LEU A  32      -9.128  38.427 -20.645  1.00 30.00
ATOM    240  CD2 LEU A  32     -10.484  36.346 -20.234  1.00 30.00
ATOM    241  N   GLN A  33      -5.771  34.146 -22.309  1.00 30.00
ATOM    242  CA  GLN A  33      -4.924  33.585 -23.368  1.00 30.00
ATOM    243  C   GLN A  33      -4.985  32.048 -23.415  1.00 30.00
ATOM    244  O   GLN A  33      -5.014  31.480 -24.506  1.00 30.00
ATOM    245  CB  GLN A  33      -3.467  34.073 -23.147  1.00 30.00
ATOM    246  CG  GLN A  33      -2.311  33.191 -23.687  1.00 30.00
ATOM    247  CD  GLN A  33      -1.957  33.343 -25.172  1.00 30.00
ATOM    248  OE1 GLN A  33      -1.294  34.311 -25.539  1.00 30.00
ATOM    249  NE2 GLN A  33      -2.378  32.419 -26.041  1.00 30.00
ATOM    250  N   THR A  34      -5.032  31.384 -22.247  1.00 30.00
ATOM    251  CA  THR A  34      -5.120  29.924 -22.146  1.00 30.00
ATOM    252  C   THR A  34      -6.559  29.468 -22.457  1.00 30.00
ATOM    253  O   THR A  34      -6.742  28.487 -23.177  1.00 30.00
ATOM    254  CB  THR A  34      -4.720  29.475 -20.716  1.00 30.00
ATOM    255  OG1 THR A  34      -3.389  29.882 -20.456  1.00 30.00
ATOM    256  CG2 THR A  34      -4.756  27.946 -20.534  1.00 30.00
ATOM    257  N   CYS A  35      -7.566  30.209 -21.955  1.00 30.00
ATOM    258  CA  CYS A  35      -8.994  29.967 -22.159  1.00 30.00
ATOM    259  C   CYS A  35      -9.410  30.121 -23.636  1.00 30.00
ATOM    260  O   CYS A  35     -10.258  29.363 -24.098  1.00 30.00
ATOM    261  CB  CYS A  35      -9.779  30.952 -21.268  1.00 30.00
ATOM    262  SG  CYS A  35     -11.537  30.517 -21.170  1.00 30.00
ATOM    263  N   ALA A  36      -8.785  31.050 -24.381  1.00 30.00
ATOM    264  CA  ALA A  36      -9.041  31.308 -25.799  1.00 30.00
ATOM    265  C   ALA A  36      -8.666  30.130 -26.711  1.00 30.00
ATOM    266  O   ALA A  36      -9.385  29.879 -27.677  1.00 30.00
ATOM    267  CB  ALA A  36      -8.255  32.554 -26.238  1.00 30.00
ATOM    268  N   HIS A  37      -7.585  29.391 -26.395  1.00 30.00
ATOM    269  CA  HIS A  37      -7.149  28.217 -27.156  1.00 30.00
ATOM    270  C   HIS A  37      -8.048  26.998 -26.873  1.00 30.00
ATOM    271  O   HIS A  37      -8.336  26.239 -27.798  1.00 30.00
ATOM    272  CB  HIS A  37      -5.691  27.864 -26.784  1.00 30.00
ATOM    273  CG  HIS A  37      -5.019  26.902 -27.742  1.00 30.00
ATOM    274  ND1 HIS A  37      -4.811  27.192 -29.081  1.00 30.00
ATOM    275  CD2 HIS A  37      -4.505  25.635 -27.560  1.00 30.00
ATOM    276  CE1 HIS A  37      -4.166  26.149 -29.614  1.00 30.00
ATOM    277  NE2 HIS A  37      -3.954  25.164 -28.752  1.00 30.00
ATOM    278  N   TYR A  38      -8.527  26.836 -25.625  1.00 30.00
ATOM    279  CA  TYR A  38      -9.490  25.804 -25.237  1.00 30.00
ATOM    280  C   TYR A  38     -10.841  26.017 -25.933  1.00 30.00
ATOM    281  O   TYR A  38     -11.320  25.108 -26.605  1.00 30.00
ATOM    282  CB  TYR A  38      -9.702  25.806 -23.709  1.00 30.00
ATOM    283  CG  TYR A  38      -8.722  24.993 -22.880  1.00 30.00
ATOM    284  CD1 TYR A  38      -7.891  25.630 -21.935  1.00 30.00
ATOM    285  CD2 TYR A  38      -8.714  23.585 -22.975  1.00 30.00
ATOM    286  CE1 TYR A  38      -7.076  24.867 -21.079  1.00 30.00
ATOM    287  CE2 TYR A  38      -7.901  22.820 -22.114  1.00 30.00
ATOM    288  CZ  TYR A  38      -7.091  23.463 -21.158  1.00 30.00
ATOM    289  OH  TYR A  38      -6.333  22.735 -20.291  1.00 30.00
ATOM    290  N   VAL A  39     -11.431  27.218 -25.797  1.00 30.00
ATOM    291  CA  VAL A  39     -12.714  27.624 -26.381  1.00 30.00
ATOM    292  C   VAL A  39     -12.724  27.540 -27.923  1.00 30.00
ATOM    293  O   VAL A  39     -13.739  27.140 -28.488  1.00 30.00
ATOM    294  CB  VAL A  39     -13.098  29.030 -25.832  1.00 30.00
ATOM    295  CG1 VAL A  39     -14.287  29.689 -26.555  1.00 30.00
ATOM    296  CG2 VAL A  39     -13.423  28.968 -24.325  1.00 30.00
ATOM    297  N   GLU A  40     -11.602  27.855 -28.595  1.00 30.00
ATOM    298  CA  GLU A  40     -11.421  27.739 -30.047  1.00 30.00
ATOM    299  C   GLU A  40     -11.516  26.280 -30.537  1.00 30.00
ATOM    300  O   GLU A  40     -12.272  25.988 -31.464  1.00 30.00
ATOM    301  CB  GLU A  40     -10.065  28.394 -30.426  1.00 30.00
ATOM    302  CG  GLU A  40     -10.041  29.925 -30.652  1.00 30.00
ATOM    303  CD  GLU A  40      -8.737  30.467 -31.250  1.00 30.00
ATOM    304  OE1 GLU A  40      -8.362  29.957 -32.326  1.00 30.00
ATOM    305  OE2 GLU A  40      -8.132  31.367 -30.625  1.00 30.00
ATOM    306  N   VAL A  41     -10.759  25.374 -29.895  1.00 30.00
ATOM    307  CA  VAL A  41     -10.645  23.959 -30.250  1.00 30.00
ATOM    308  C   VAL A  41     -11.913  23.163 -29.880  1.00 30.00
ATOM    309  O   VAL A  41     -12.356  22.337 -30.677  1.00 30.00
ATOM    310  CB  VAL A  41      -9.379  23.385 -29.550  1.00 30.00
ATOM    311  CG1 VAL A  41      -9.303  21.848 -29.543  1.00 30.00
ATOM    312  CG2 VAL A  41      -8.097  23.952 -30.191  1.00 30.00
ATOM    313  N   THR A  42     -12.499  23.398 -28.694  1.00 30.00
ATOM    314  CA  THR A  42     -13.673  22.669 -28.205  1.00 30.00
ATOM    315  C   THR A  42     -14.978  23.069 -28.923  1.00 30.00
ATOM    316  O   THR A  42     -15.863  22.224 -29.035  1.00 30.00
ATOM    317  CB  THR A  42     -13.825  22.850 -26.676  1.00 30.00
ATOM    318  OG1 THR A  42     -13.846  24.211 -26.289  1.00 30.00
ATOM    319  CG2 THR A  42     -12.791  22.074 -25.852  1.00 30.00
ATOM    320  N   ARG A  43     -15.091  24.298 -29.461  1.00 30.00
ATOM    321  CA  ARG A  43     -16.233  24.727 -30.281  1.00 30.00
ATOM    322  C   ARG A  43     -16.153  24.194 -31.724  1.00 30.00
ATOM    323  O   ARG A  43     -17.188  24.119 -32.385  1.00 30.00
ATOM    324  CB  ARG A  43     -16.298  26.267 -30.329  1.00 30.00
ATOM    325  CG  ARG A  43     -16.774  26.878 -29.001  1.00 30.00
ATOM    326  CD  ARG A  43     -16.931  28.402 -29.067  1.00 30.00
ATOM    327  NE  ARG A  43     -17.591  28.904 -27.854  1.00 30.00
ATOM    328  CZ  ARG A  43     -17.581  30.170 -27.404  1.00 30.00
ATOM    329  NH1 ARG A  43     -16.950  31.150 -28.066  1.00 30.00
ATOM    330  NH2 ARG A  43     -18.224  30.451 -26.264  1.00 30.00
ATOM    331  N   LYS A  44     -14.963  23.782 -32.197  1.00 30.00
ATOM    332  CA  LYS A  44     -14.775  23.108 -33.483  1.00 30.00
ATOM    333  C   LYS A  44     -15.147  21.616 -33.366  1.00 30.00
ATOM    334  O   LYS A  44     -15.741  21.068 -34.294  1.00 30.00
ATOM    335  CB  LYS A  44     -13.290  23.233 -33.890  1.00 30.00
ATOM    336  CG  LYS A  44     -12.824  24.679 -34.148  1.00 30.00
ATOM    337  CD  LYS A  44     -11.297  24.811 -34.113  1.00 30.00
ATOM    338  CE  LYS A  44     -10.804  26.128 -34.728  1.00 30.00
ATOM    339  NZ  LYS A  44     -11.330  27.288 -33.992  1.00 30.00
ATOM    340  N   LEU A  45     -14.815  20.970 -32.234  1.00 30.00
ATOM    341  CA  LEU A  45     -15.068  19.552 -31.979  1.00 30.00
ATOM    342  C   LEU A  45     -16.519  19.291 -31.530  1.00 30.00
ATOM    343  O   LEU A  45     -17.078  18.263 -31.905  1.00 30.00
ATOM    344  CB  LEU A  45     -14.113  19.064 -30.862  1.00 30.00
ATOM    345  CG  LEU A  45     -12.623  18.987 -31.277  1.00 30.00
ATOM    346  CD1 LEU A  45     -11.720  18.843 -30.044  1.00 30.00
ATOM    347  CD2 LEU A  45     -12.344  17.844 -32.269  1.00 30.00
ATOM    348  N   GLY A  46     -17.127  20.199 -30.748  1.00 30.00
ATOM    349  CA  GLY A  46     -18.511  20.108 -30.271  1.00 30.00
ATOM    350  C   GLY A  46     -18.626  19.857 -28.760  1.00 30.00
ATOM    351  O   GLY A  46     -19.718  19.569 -28.273  1.00 30.00
ATOM    352  N   ILE A  47     -17.504  19.936 -28.030  1.00 30.00
ATOM    353  CA  ILE A  47     -17.369  19.691 -26.595  1.00 30.00
ATOM    354  C   ILE A  47     -17.716  21.000 -25.842  1.00 30.00
ATOM    355  O   ILE A  47     -17.155  22.043 -26.177  1.00 30.00
ATOM    356  CB  ILE A  47     -15.880  19.281 -26.348  1.00 30.00
ATOM    357  CG1 ILE A  47     -15.569  17.899 -26.982  1.00 30.00
ATOM    358  CG2 ILE A  47     -15.464  19.292 -24.861  1.00 30.00
ATOM    359  CD1 ILE A  47     -14.072  17.624 -27.191  1.00 30.00
ATOM    360  N   PRO A  48     -18.594  20.980 -24.811  1.00 30.00
ATOM    361  CA  PRO A  48     -18.837  22.141 -23.939  1.00 30.00
ATOM    362  C   PRO A  48     -17.686  22.308 -22.927  1.00 30.00
ATOM    363  O   PRO A  48     -17.105  21.318 -22.474  1.00 30.00
ATOM    364  CB  PRO A  48     -20.163  21.824 -23.239  1.00 30.00
ATOM    365  CG  PRO A  48     -20.106  20.330 -22.978  1.00 30.00
ATOM    366  CD  PRO A  48     -19.229  19.779 -24.105  1.00 30.00
ATOM    367  N   TYR A  49     -17.355  23.568 -22.601  1.00 30.00
ATOM    368  CA  TYR A  49     -16.149  23.945 -21.866  1.00 30.00
ATOM    369  C   TYR A  49     -16.467  24.716 -20.575  1.00 30.00
ATOM    370  O   TYR A  49     -17.378  25.544 -20.538  1.00 30.00
ATOM    371  CB  TYR A  49     -15.204  24.720 -22.807  1.00 30.00
ATOM    372  CG  TYR A  49     -13.883  25.085 -22.159  1.00 30.00
ATOM    373  CD1 TYR A  49     -12.939  24.077 -21.880  1.00 30.00
ATOM    374  CD2 TYR A  49     -13.634  26.412 -21.754  1.00 30.00
ATOM    375  CE1 TYR A  49     -11.766  24.390 -21.171  1.00 30.00
ATOM    376  CE2 TYR A  49     -12.460  26.725 -21.047  1.00 30.00
ATOM    377  CZ  TYR A  49     -11.531  25.712 -20.746  1.00 30.00
ATOM    378  OH  TYR A  49     -10.402  26.016 -20.048  1.00 30.00
ATOM    379  N   ILE A  50     -15.669  24.435 -19.530  1.00 30.00
ATOM    380  CA  ILE A  50     -15.714  25.015 -18.187  1.00 30.00
ATOM    381  C   ILE A  50     -14.262  25.346 -17.784  1.00 30.00
ATOM    382  O   ILE A  50     -13.389  24.489 -17.915  1.00 30.00
ATOM    383  CB  ILE A  50     -16.439  24.047 -17.197  1.00 30.00
ATOM    384  CG1 ILE A  50     -17.790  23.520 -17.753  1.00 30.00
ATOM    385  CG2 ILE A  50     -16.612  24.692 -15.804  1.00 30.00
ATOM    386  CD1 ILE A  50     -18.571  22.582 -16.826  1.00 30.00
ATOM    387  N   PHE A  51     -13.996  26.571 -17.296  1.00 30.00
ATOM    388  CA  PHE A  51     -12.663  27.019 -16.871  1.00 30.00
ATOM    389  C   PHE A  51     -12.544  26.924 -15.339  1.00 30.00
ATOM    390  O   PHE A  51     -13.362  27.492 -14.614  1.00 30.00
ATOM    391  CB  PHE A  51     -12.476  28.491 -17.308  1.00 30.00
ATOM    392  CG  PHE A  51     -11.096  29.078 -17.054  1.00 30.00
ATOM    393  CD1 PHE A  51     -10.100  28.998 -18.049  1.00 30.00
ATOM    394  CD2 PHE A  51     -10.801  29.706 -15.824  1.00 30.00
ATOM    395  CE1 PHE A  51      -8.813  29.519 -17.810  1.00 30.00
ATOM    396  CE2 PHE A  51      -9.512  30.217 -15.580  1.00 30.00
ATOM    397  CZ  PHE A  51      -8.516  30.116 -16.572  1.00 30.00
ATOM    398  N   LYS A  52     -11.491  26.240 -14.863  1.00 30.00
ATOM    399  CA  LYS A  52     -11.121  26.088 -13.457  1.00 30.00
ATOM    400  C   LYS A  52      -9.796  26.815 -13.178  1.00 30.00
ATOM    401  O   LYS A  52      -8.852  26.733 -13.963  1.00 30.00
ATOM    402  CB  LYS A  52     -10.957  24.580 -13.147  1.00 30.00
ATOM    403  CG  LYS A  52     -10.698  24.247 -11.657  1.00 30.00
ATOM    404  CD  LYS A  52      -9.409  23.448 -11.406  1.00 30.00
ATOM    405  CE  LYS A  52      -8.130  24.255 -11.685  1.00 30.00
ATOM    406  NZ  LYS A  52      -6.923  23.423 -11.562  1.00 30.00
ATOM    407  N   ALA A  53      -9.717  27.462 -12.008  1.00 30.00
ATOM    408  CA  ALA A  53      -8.501  27.990 -11.393  1.00 30.00
ATOM    409  C   ALA A  53      -8.699  28.115  -9.877  1.00 30.00
ATOM    410  O   ALA A  53      -9.829  28.092  -9.391  1.00 30.00
ATOM    411  CB  ALA A  53      -8.069  29.305 -12.064  1.00 30.00
ATOM    412  N   SER A  54      -7.600  28.275  -9.130  1.00 30.00
ATOM    413  CA  SER A  54      -7.608  28.671  -7.721  1.00 30.00
ATOM    414  C   SER A  54      -7.384  30.192  -7.647  1.00 30.00
ATOM    415  O   SER A  54      -6.680  30.751  -8.488  1.00 30.00
ATOM    416  CB  SER A  54      -6.423  27.984  -7.015  1.00 30.00
ATOM    417  OG  SER A  54      -6.674  26.601  -6.863  1.00 30.00
ATOM    418  N   PHE A  55      -7.953  30.869  -6.635  1.00 30.00
ATOM    419  CA  PHE A  55      -7.678  32.288  -6.364  1.00 30.00
ATOM    420  C   PHE A  55      -6.399  32.483  -5.518  1.00 30.00
ATOM    421  O   PHE A  55      -5.786  33.548  -5.602  1.00 30.00
ATOM    422  CB  PHE A  55      -8.910  32.952  -5.706  1.00 30.00
ATOM    423  CG  PHE A  55      -9.485  32.309  -4.457  1.00 30.00
ATOM    424  CD1 PHE A  55      -8.905  32.545  -3.193  1.00 30.00
ATOM    425  CD2 PHE A  55     -10.631  31.493  -4.556  1.00 30.00
ATOM    426  CE1 PHE A  55      -9.448  31.942  -2.043  1.00 30.00
ATOM    427  CE2 PHE A  55     -11.179  30.897  -3.406  1.00 30.00
ATOM    428  CZ  PHE A  55     -10.580  31.112  -2.151  1.00 30.00
ATOM    429  N   ASP A  56      -5.955  31.445  -4.781  1.00 30.00
ATOM    430  CA  ASP A  56      -4.611  31.319  -4.212  1.00 30.00
ATOM    431  C   ASP A  56      -4.216  29.835  -4.104  1.00 30.00
ATOM    432  O   ASP A  56      -5.051  28.972  -3.830  1.00 30.00
ATOM    433  CB  ASP A  56      -4.412  32.160  -2.922  1.00 30.00
ATOM    434  CG  ASP A  56      -5.370  31.858  -1.764  1.00 30.00
ATOM    435  OD1 ASP A  56      -6.348  31.122  -2.016  1.00 30.00
ATOM    436  OD2 ASP A  56      -5.132  32.398  -0.661  1.00 30.00
ATOM    437  N   LYS A  57      -2.921  29.560  -4.320  1.00 30.00
ATOM    438  CA  LYS A  57      -2.281  28.248  -4.287  1.00 30.00
ATOM    439  C   LYS A  57      -1.727  28.026  -2.866  1.00 30.00
ATOM    440  O   LYS A  57      -0.555  28.289  -2.589  1.00 30.00
ATOM    441  CB  LYS A  57      -1.142  28.288  -5.338  1.00 30.00
ATOM    442  CG  LYS A  57      -0.390  26.961  -5.539  1.00 30.00
ATOM    443  CD  LYS A  57       0.314  26.897  -6.904  1.00110.00
ATOM    444  CE  LYS A  57       0.950  25.528  -7.180  1.00110.00
ATOM    445  NZ  LYS A  57       0.970  25.223  -8.621  1.00110.00
ATOM    446  N   ALA A  58      -2.601  27.564  -1.955  1.00 30.00
ATOM    447  CA  ALA A  58      -2.329  27.391  -0.525  1.00 30.00
ATOM    448  C   ALA A  58      -1.351  26.237  -0.231  1.00 30.00
ATOM    449  O   ALA A  58      -0.499  26.378   0.647  1.00 30.00
ATOM    450  CB  ALA A  58      -3.662  27.119   0.187  1.00 30.00
ATOM    451  N   ASN A  59      -1.445  25.129  -0.987  1.00 30.00
ATOM    452  CA  ASN A  59      -0.498  24.011  -0.960  1.00 30.00
ATOM    453  C   ASN A  59       0.570  24.279  -2.026  1.00 30.00
ATOM    454  O   ASN A  59       0.259  24.387  -3.213  1.00 30.00
ATOM    455  CB  ASN A  59      -1.212  22.691  -1.332  1.00 30.00
ATOM    456  CG  ASN A  59      -2.189  22.218  -0.255  1.00 30.00
ATOM    457  OD1 ASN A  59      -1.780  21.858   0.847  1.00 30.00
ATOM    458  ND2 ASN A  59      -3.482  22.227  -0.572  1.00 30.00
ATOM    459  N   ARG A  60       1.828  24.402  -1.584  1.00 30.00
ATOM    460  CA  ARG A  60       2.984  24.759  -2.403  1.00 30.00
ATOM    461  C   ARG A  60       4.282  24.240  -1.768  1.00 30.00
ATOM    462  O   ARG A  60       4.320  23.927  -0.577  1.00 30.00
ATOM    463  CB  ARG A  60       2.975  26.271  -2.726  1.00 30.00
ATOM    464  CG  ARG A  60       2.805  27.174  -1.494  1.00 30.00
ATOM    465  CD  ARG A  60       2.587  28.643  -1.862  1.00 30.00
ATOM    466  NE  ARG A  60       2.684  29.498  -0.672  1.00 30.00
ATOM    467  CZ  ARG A  60       1.662  30.008   0.039  1.00 30.00
ATOM    468  NH1 ARG A  60       1.928  30.759   1.112  1.00 30.00
ATOM    469  NH2 ARG A  60       0.381  29.780  -0.284  1.00 30.00
ATOM    470  N   SER A  61       5.344  24.137  -2.583  1.00 30.00
ATOM    471  CA  SER A  61       6.641  23.561  -2.222  1.00 30.00
ATOM    472  C   SER A  61       7.482  24.438  -1.272  1.00 30.00
ATOM    473  O   SER A  61       8.279  23.895  -0.508  1.00 30.00
ATOM    474  CB  SER A  61       7.421  23.300  -3.531  1.00 30.00
ATOM    475  OG  SER A  61       7.399  24.410  -4.412  1.00 30.00
ATOM    476  N   SER A  62       7.305  25.769  -1.317  1.00 30.00
ATOM    477  CA  SER A  62       8.097  26.760  -0.592  1.00 30.00
ATOM    478  C   SER A  62       7.273  28.011  -0.255  1.00 30.00
ATOM    479  O   SER A  62       6.257  28.287  -0.899  1.00 30.00
ATOM    480  CB  SER A  62       9.416  27.036  -1.348  1.00 30.00
ATOM    481  OG  SER A  62       9.320  28.197  -2.150  1.00 30.00
ATOM    482  N   ILE A  63       7.740  28.789   0.738  1.00 30.00
ATOM    483  CA  ILE A  63       7.191  30.103   1.100  1.00 30.00
ATOM    484  C   ILE A  63       7.616  31.211   0.105  1.00 30.00
ATOM    485  O   ILE A  63       7.038  32.298   0.126  1.00 30.00
ATOM    486  CB  ILE A  63       7.623  30.483   2.546  1.00 30.00
ATOM    487  CG1 ILE A  63       9.151  30.628   2.760  1.00 30.00
ATOM    488  CG2 ILE A  63       7.006  29.531   3.591  1.00 30.00
ATOM    489  CD1 ILE A  63       9.484  31.552   3.938  1.00 30.00
ATOM    490  N   HIS A  64       8.589  30.922  -0.780  1.00 30.00
ATOM    491  CA  HIS A  64       9.034  31.742  -1.905  1.00 30.00
ATOM    492  C   HIS A  64       7.998  31.581  -3.033  1.00 30.00
ATOM    493  O   HIS A  64       8.061  30.635  -3.820  1.00 30.00
ATOM    494  CB  HIS A  64      10.425  31.207  -2.332  1.00 30.00
ATOM    495  CG  HIS A  64      11.492  32.216  -2.697  1.00 30.00
ATOM    496  ND1 HIS A  64      12.485  32.583  -1.804  1.00 30.00
ATOM    497  CD2 HIS A  64      11.740  32.947  -3.840  1.00 30.00
ATOM    498  CE1 HIS A  64      13.275  33.463  -2.426  1.00 30.00
ATOM    499  NE2 HIS A  64      12.884  33.731  -3.665  1.00 30.00
ATOM    500  N   SER A  65       7.017  32.495  -3.067  1.00 30.00
ATOM    501  CA  SER A  65       5.860  32.457  -3.955  1.00 30.00
ATOM    502  C   SER A  65       5.204  33.838  -4.093  1.00 30.00
ATOM    503  O   SER A  65       5.326  34.689  -3.211  1.00 30.00
ATOM    504  CB  SER A  65       4.871  31.363  -3.487  1.00 30.00
ATOM    505  OG  SER A  65       5.406  30.064  -3.657  1.00 30.00
ATOM    506  N   TYR A  66       4.442  34.015  -5.185  1.00 30.00
ATOM    507  CA  TYR A  66       3.495  35.115  -5.382  1.00 30.00
ATOM    508  C   TYR A  66       2.168  34.830  -4.642  1.00 30.00
ATOM    509  O   TYR A  66       1.449  35.771  -4.309  1.00 30.00
ATOM    510  CB  TYR A  66       3.213  35.220  -6.901  1.00 30.00
ATOM    511  CG  TYR A  66       2.965  33.907  -7.629  1.00 30.00
ATOM    512  CD1 TYR A  66       1.656  33.388  -7.720  1.00 30.00
ATOM    513  CD2 TYR A  66       4.035  33.205  -8.228  1.00 30.00
ATOM    514  CE1 TYR A  66       1.419  32.178  -8.399  1.00 30.00
ATOM    515  CE2 TYR A  66       3.797  31.993  -8.905  1.00 30.00
ATOM    516  CZ  TYR A  66       2.489  31.479  -8.992  1.00 30.00
ATOM    517  OH  TYR A  66       2.255  30.309  -9.654  1.00 30.00
ATOM    518  N   ARG A  67       1.852  33.540  -4.406  1.00 30.00
ATOM    519  CA  ARG A  67       0.666  32.967  -3.754  1.00 30.00
ATOM    520  C   ARG A  67      -0.556  32.868  -4.679  1.00 30.00
ATOM    521  O   ARG A  67      -1.334  31.926  -4.556  1.00 30.00
ATOM    522  CB  ARG A  67       0.308  33.621  -2.398  1.00 30.00
ATOM    523  CG  ARG A  67      -0.765  32.876  -1.582  1.00 30.00
ATOM    524  CD  ARG A  67      -1.088  33.570  -0.247  1.00 30.00
ATOM    525  NE  ARG A  67      -2.459  33.275   0.204  1.00 30.00
ATOM    526  CZ  ARG A  67      -3.051  33.732   1.322  1.00 30.00
ATOM    527  NH1 ARG A  67      -2.395  34.502   2.204  1.00 30.00
ATOM    528  NH2 ARG A  67      -4.333  33.424   1.555  1.00 30.00
ATOM    529  N   GLY A  68      -0.727  33.847  -5.577  1.00 30.00
ATOM    530  CA  GLY A  68      -1.933  34.126  -6.347  1.00 30.00
ATOM    531  C   GLY A  68      -2.403  35.557  -6.062  1.00 30.00
ATOM    532  O   GLY A  68      -1.839  36.248  -5.211  1.00 30.00
ATOM    533  N   VAL A  69      -3.433  36.011  -6.791  1.00 30.00
ATOM    534  CA  VAL A  69      -3.971  37.376  -6.715  1.00 30.00
ATOM    535  C   VAL A  69      -4.786  37.648  -5.432  1.00 30.00
ATOM    536  O   VAL A  69      -4.803  38.786  -4.964  1.00 30.00
ATOM    537  CB  VAL A  69      -4.851  37.657  -7.965  1.00 30.00
ATOM    538  CG1 VAL A  69      -3.993  37.798  -9.231  1.00 30.00
ATOM    539  CG2 VAL A  69      -5.978  36.629  -8.191  1.00 30.00
ATOM    540  N   GLY A  70      -5.460  36.626  -4.879  1.00 30.00
ATOM    541  CA  GLY A  70      -6.323  36.725  -3.705  1.00 30.00
ATOM    542  C   GLY A  70      -7.798  36.567  -4.087  1.00 30.00
ATOM    543  O   GLY A  70      -8.131  36.432  -5.264  1.00 30.00
ATOM    544  N   LEU A  71      -8.690  36.596  -3.084  1.00 30.00
ATOM    545  CA  LEU A  71     -10.134  36.400  -3.242  1.00 30.00
ATOM    546  C   LEU A  71     -10.797  37.548  -4.034  1.00 30.00
ATOM    547  O   LEU A  71     -11.485  37.283  -5.018  1.00 30.00
ATOM    548  CB  LEU A  71     -10.765  36.262  -1.835  1.00 30.00
ATOM    549  CG  LEU A  71     -12.219  35.733  -1.799  1.00 30.00
ATOM    550  CD1 LEU A  71     -12.356  34.369  -2.494  1.00 30.00
ATOM    551  CD2 LEU A  71     -12.731  35.644  -0.353  1.00 30.00
ATOM    552  N   GLU A  72     -10.580  38.809  -3.617  1.00 30.00
ATOM    553  CA  GLU A  72     -11.211  40.010  -4.175  1.00 30.00
ATOM    554  C   GLU A  72     -10.806  40.281  -5.636  1.00 30.00
ATOM    555  O   GLU A  72     -11.671  40.539  -6.471  1.00 30.00
ATOM    556  CB  GLU A  72     -10.860  41.210  -3.258  1.00 30.00
ATOM    557  CG  GLU A  72     -10.944  40.973  -1.729  1.00 30.00
ATOM    558  CD  GLU A  72      -9.606  40.669  -1.044  1.00 30.00
ATOM    559  OE1 GLU A  72      -9.275  39.466  -0.978  1.00 30.00
ATOM    560  OE2 GLU A  72      -8.943  41.627  -0.585  1.00 30.00
ATOM    561  N   GLU A  73      -9.502  40.182  -5.942  1.00 30.00
ATOM    562  CA  GLU A  73      -8.922  40.423  -7.267  1.00 30.00
ATOM    563  C   GLU A  73      -8.816  39.136  -8.112  1.00 30.00
ATOM    564  O   GLU A  73      -8.200  39.163  -9.176  1.00 30.00
ATOM    565  CB  GLU A  73      -7.515  41.044  -7.082  1.00 30.00
ATOM    566  CG  GLU A  73      -7.040  41.929  -8.259  1.00 30.00
ATOM    567  CD  GLU A  73      -5.520  42.125  -8.326  1.00 30.00
ATOM    568  OE1 GLU A  73      -4.924  42.332  -7.246  1.00 30.00
ATOM    569  OE2 GLU A  73      -4.971  42.084  -9.449  1.00 30.00
ATOM    570  N   GLY A  74      -9.456  38.037  -7.678  1.00 30.00
ATOM    571  CA  GLY A  74      -9.536  36.764  -8.390  1.00 30.00
ATOM    572  C   GLY A  74     -10.959  36.473  -8.869  1.00 30.00
ATOM    573  O   GLY A  74     -11.129  35.901  -9.944  1.00 30.00
ATOM    574  N   LEU A  75     -11.984  36.915  -8.120  1.00 30.00
ATOM    575  CA  LEU A  75     -13.393  36.830  -8.516  1.00 30.00
ATOM    576  C   LEU A  75     -13.764  37.890  -9.570  1.00 30.00
ATOM    577  O   LEU A  75     -14.726  37.686 -10.306  1.00 30.00
ATOM    578  CB  LEU A  75     -14.284  37.014  -7.270  1.00 30.00
ATOM    579  CG  LEU A  75     -14.184  35.855  -6.253  1.00 30.00
ATOM    580  CD1 LEU A  75     -14.762  36.278  -4.894  1.00 30.00
ATOM    581  CD2 LEU A  75     -14.852  34.566  -6.766  1.00 30.00
ATOM    582  N   LYS A  76     -12.970  38.968  -9.699  1.00 30.00
ATOM    583  CA  LYS A  76     -13.062  39.964 -10.771  1.00 30.00
ATOM    584  C   LYS A  76     -12.512  39.420 -12.104  1.00 30.00
ATOM    585  O   LYS A  76     -12.977  39.831 -13.166  1.00 30.00
ATOM    586  CB  LYS A  76     -12.226  41.198 -10.372  1.00 30.00
ATOM    587  CG  LYS A  76     -12.915  42.070  -9.312  1.00 30.00
ATOM    588  CD  LYS A  76     -11.940  43.018  -8.598  1.00 30.00
ATOM    589  CE  LYS A  76     -12.643  43.851  -7.520  1.00 30.00
ATOM    590  NZ  LYS A  76     -13.235  43.007  -6.469  1.00 30.00
ATOM    591  N   ILE A  77     -11.550  38.481 -12.047  1.00 30.00
ATOM    592  CA  ILE A  77     -10.972  37.799 -13.205  1.00 30.00
ATOM    593  C   ILE A  77     -11.911  36.667 -13.677  1.00 30.00
ATOM    594  O   ILE A  77     -12.057  36.495 -14.886  1.00 30.00
ATOM    595  CB  ILE A  77      -9.547  37.286 -12.834  1.00 30.00
ATOM    596  CG1 ILE A  77      -8.582  38.480 -12.619  1.00 30.00
ATOM    597  CG2 ILE A  77      -8.966  36.292 -13.862  1.00 30.00
ATOM    598  CD1 ILE A  77      -7.184  38.101 -12.108  1.00 30.00
ATOM    599  N   PHE A  78     -12.595  35.949 -12.764  1.00 30.00
ATOM    600  CA  PHE A  78     -13.619  34.945 -13.097  1.00 30.00
ATOM    601  C   PHE A  78     -14.889  35.569 -13.695  1.00 30.00
ATOM    602  O   PHE A  78     -15.513  34.962 -14.567  1.00 30.00
ATOM    603  CB  PHE A  78     -14.025  34.157 -11.833  1.00 30.00
ATOM    604  CG  PHE A  78     -13.113  33.002 -11.473  1.00 30.00
ATOM    605  CD1 PHE A  78     -12.494  32.950 -10.207  1.00 30.00
ATOM    606  CD2 PHE A  78     -12.916  31.952 -12.394  1.00 30.00
ATOM    607  CE1 PHE A  78     -11.659  31.867  -9.877  1.00 30.00
ATOM    608  CE2 PHE A  78     -12.086  30.866 -12.063  1.00 30.00
ATOM    609  CZ  PHE A  78     -11.451  30.833 -10.810  1.00 30.00
ATOM    610  N   GLU A  79     -15.241  36.789 -13.255  1.00 30.00
ATOM    611  CA  GLU A  79     -16.337  37.601 -13.776  1.00 30.00
ATOM    612  C   GLU A  79     -16.083  38.039 -15.233  1.00 30.00
ATOM    613  O   GLU A  79     -17.024  38.083 -16.024  1.00 30.00
ATOM    614  CB  GLU A  79     -16.516  38.813 -12.828  1.00 30.00
ATOM    615  CG  GLU A  79     -17.398  38.607 -11.576  1.00 30.00
ATOM    616  CD  GLU A  79     -17.980  39.899 -10.989  1.00 30.00
ATOM    617  OE1 GLU A  79     -18.294  40.789 -11.809  1.00 30.00
ATOM    618  OE2 GLU A  79     -18.087  39.989  -9.746  1.00 30.00
ATOM    619  N   LYS A  80     -14.814  38.307 -15.595  1.00 30.00
ATOM    620  CA  LYS A  80     -14.391  38.680 -16.944  1.00 30.00
ATOM    621  C   LYS A  80     -14.274  37.459 -17.881  1.00 30.00
ATOM    622  O   LYS A  80     -14.554  37.613 -19.066  1.00 30.00
ATOM    623  CB  LYS A  80     -13.042  39.432 -16.853  1.00 30.00
ATOM    624  CG  LYS A  80     -12.220  39.528 -18.159  1.00 30.00
ATOM    625  CD  LYS A  80     -12.574  40.695 -19.097  1.00110.00
ATOM    626  CE  LYS A  80     -11.412  41.692 -19.219  1.00110.00
ATOM    627  NZ  LYS A  80     -11.890  43.049 -19.531  1.00110.00
ATOM    628  N   VAL A  81     -13.920  36.256 -17.389  1.00 30.00
ATOM    629  CA  VAL A  81     -13.905  35.009 -18.179  1.00 30.00
ATOM    630  C   VAL A  81     -15.329  34.621 -18.633  1.00 30.00
ATOM    631  O   VAL A  81     -15.514  34.205 -19.778  1.00 30.00
ATOM    632  CB  VAL A  81     -13.224  33.871 -17.361  1.00 30.00
ATOM    633  CG1 VAL A  81     -13.420  32.454 -17.943  1.00 30.00
ATOM    634  CG2 VAL A  81     -11.715  34.120 -17.213  1.00 30.00
ATOM    635  N   LYS A  82     -16.326  34.804 -17.751  1.00 30.00
ATOM    636  CA  LYS A  82     -17.742  34.573 -18.025  1.00 30.00
ATOM    637  C   LYS A  82     -18.341  35.666 -18.933  1.00 30.00
ATOM    638  O   LYS A  82     -19.201  35.351 -19.753  1.00 30.00
ATOM    639  CB  LYS A  82     -18.486  34.528 -16.671  1.00 30.00
ATOM    640  CG  LYS A  82     -19.983  34.172 -16.776  1.00 30.00
ATOM    641  CD  LYS A  82     -20.675  34.000 -15.419  1.00 30.00
ATOM    642  CE  LYS A  82     -20.504  32.594 -14.833  1.00 30.00
ATOM    643  NZ  LYS A  82     -21.365  32.402 -13.657  1.00 30.00
ATOM    644  N   ALA A  83     -17.890  36.927 -18.814  1.00 30.00
ATOM    645  CA  ALA A  83     -18.389  38.054 -19.608  1.00 30.00
ATOM    646  C   ALA A  83     -17.788  38.101 -21.025  1.00 30.00
ATOM    647  O   ALA A  83     -18.426  38.640 -21.927  1.00 30.00
ATOM    648  CB  ALA A  83     -18.004  39.360 -18.895  1.00 30.00
ATOM    649  N   GLU A  84     -16.579  37.546 -21.221  1.00 30.00
ATOM    650  CA  GLU A  84     -15.848  37.553 -22.486  1.00 30.00
ATOM    651  C   GLU A  84     -16.284  36.378 -23.376  1.00 30.00
ATOM    652  O   GLU A  84     -16.707  36.600 -24.510  1.00 30.00
ATOM    653  CB  GLU A  84     -14.330  37.449 -22.173  1.00 30.00
ATOM    654  CG  GLU A  84     -13.386  37.223 -23.378  1.00 30.00
ATOM    655  CD  GLU A  84     -13.518  38.264 -24.495  1.00 30.00
ATOM    656  OE1 GLU A  84     -13.977  39.379 -24.168  1.00 30.00
ATOM    657  OE2 GLU A  84     -13.192  37.931 -25.657  1.00 30.00
ATOM    658  N   PHE A  85     -16.168  35.140 -22.868  1.00 30.00
ATOM    659  CA  PHE A  85     -16.381  33.915 -23.640  1.00 30.00
ATOM    660  C   PHE A  85     -17.810  33.371 -23.489  1.00 30.00
ATOM    661  O   PHE A  85     -18.311  32.759 -24.431  1.00 30.00
ATOM    662  CB  PHE A  85     -15.394  32.842 -23.136  1.00 30.00
ATOM    663  CG  PHE A  85     -13.939  33.180 -23.413  1.00 30.00
ATOM    664  CD1 PHE A  85     -13.451  33.161 -24.737  1.00 30.00
ATOM    665  CD2 PHE A  85     -13.074  33.534 -22.357  1.00 30.00
ATOM    666  CE1 PHE A  85     -12.110  33.495 -25.004  1.00 30.00
ATOM    667  CE2 PHE A  85     -11.731  33.860 -22.625  1.00 30.00
ATOM    668  CZ  PHE A  85     -11.250  33.845 -23.947  1.00 30.00
ATOM    669  N   GLY A  86     -18.457  33.575 -22.329  1.00 30.00
ATOM    670  CA  GLY A  86     -19.844  33.179 -22.065  1.00 30.00
ATOM    671  C   GLY A  86     -19.967  31.963 -21.137  1.00 30.00
ATOM    672  O   GLY A  86     -21.079  31.612 -20.744  1.00 30.00
ATOM    673  N   ILE A  87     -18.843  31.292 -20.837  1.00 30.00
ATOM    674  CA  ILE A  87     -18.774  29.983 -20.188  1.00 30.00
ATOM    675  C   ILE A  87     -19.006  30.067 -18.662  1.00 30.00
ATOM    676  O   ILE A  87     -18.700  31.096 -18.053  1.00 30.00
ATOM    677  CB  ILE A  87     -17.370  29.364 -20.472  1.00 30.00
ATOM    678  CG1 ILE A  87     -16.182  30.189 -19.907  1.00 30.00
ATOM    679  CG2 ILE A  87     -17.205  29.071 -21.977  1.00 30.00
ATOM    680  CD1 ILE A  87     -14.821  29.505 -20.063  1.00 30.00
ATOM    681  N   PRO A  88     -19.475  28.972 -18.023  1.00 30.00
ATOM    682  CA  PRO A  88     -19.485  28.834 -16.563  1.00 30.00
ATOM    683  C   PRO A  88     -18.072  28.517 -16.029  1.00 30.00
ATOM    684  O   PRO A  88     -17.214  28.033 -16.772  1.00 30.00
ATOM    685  CB  PRO A  88     -20.461  27.683 -16.299  1.00 30.00
ATOM    686  CG  PRO A  88     -20.359  26.805 -17.533  1.00 30.00
ATOM    687  CD  PRO A  88     -20.036  27.778 -18.665  1.00 30.00
ATOM    688  N   VAL A  89     -17.833  28.821 -14.744  1.00 30.00
ATOM    689  CA  VAL A  89     -16.519  28.772 -14.089  1.00 30.00
ATOM    690  C   VAL A  89     -16.585  28.103 -12.702  1.00 30.00
ATOM    691  O   VAL A  89     -17.668  27.877 -12.162  1.00 30.00
ATOM    692  CB  VAL A  89     -15.822  30.163 -14.126  1.00 30.00
ATOM    693  CG1 VAL A  89     -15.613  30.704 -15.552  1.00 30.00
ATOM    694  CG2 VAL A  89     -16.531  31.227 -13.273  1.00 30.00
ATOM    695  N   ILE A  90     -15.410  27.755 -12.148  1.00 30.00
ATOM    696  CA  ILE A  90     -15.229  26.992 -10.908  1.00 30.00
ATOM    697  C   ILE A  90     -13.960  27.431 -10.154  1.00 30.00
ATOM    698  O   ILE A  90     -12.936  27.723 -10.774  1.00 30.00
ATOM    699  CB  ILE A  90     -15.373  25.457 -11.165  1.00 30.00
ATOM    700  CG1 ILE A  90     -15.129  24.595  -9.896  1.00 30.00
ATOM    701  CG2 ILE A  90     -14.500  24.966 -12.334  1.00 30.00
ATOM    702  CD1 ILE A  90     -15.386  23.094 -10.084  1.00 30.00
ATOM    703  N   THR A  91     -14.030  27.433  -8.810  1.00 30.00
ATOM    704  CA  THR A  91     -12.906  27.647  -7.894  1.00 30.00
ATOM    705  C   THR A  91     -13.099  26.864  -6.586  1.00 30.00
ATOM    706  O   THR A  91     -14.232  26.557  -6.210  1.00 30.00
ATOM    707  CB  THR A  91     -12.608  29.158  -7.715  1.00 30.00
ATOM    708  OG1 THR A  91     -11.280  29.348  -7.273  1.00 30.00
ATOM    709  CG2 THR A  91     -13.534  29.877  -6.719  1.00 30.00
ATOM    710  N   ASP A  92     -11.992  26.572  -5.885  1.00 30.00
ATOM    711  CA  ASP A  92     -11.964  25.912  -4.581  1.00 30.00
ATOM    712  C   ASP A  92     -11.893  26.972  -3.468  1.00 30.00
ATOM    713  O   ASP A  92     -10.911  27.704  -3.349  1.00 30.00
ATOM    714  CB  ASP A  92     -10.766  24.918  -4.476  1.00 30.00
ATOM    715  CG  ASP A  92      -9.343  25.382  -4.845  1.00 30.00
ATOM    716  OD1 ASP A  92      -8.410  24.666  -4.423  1.00 30.00
ATOM    717  OD2 ASP A  92      -9.188  26.392  -5.569  1.00 30.00
ATOM    718  N   VAL A  93     -12.952  27.023  -2.643  1.00 30.00
ATOM    719  CA  VAL A  93     -13.063  27.853  -1.441  1.00 30.00
ATOM    720  C   VAL A  93     -12.662  27.009  -0.220  1.00 30.00
ATOM    721  O   VAL A  93     -13.027  25.837  -0.112  1.00 30.00
ATOM    722  CB  VAL A  93     -14.514  28.391  -1.288  1.00 30.00
ATOM    723  CG1 VAL A  93     -14.805  29.479  -2.328  1.00 30.00
ATOM    724  CG2 VAL A  93     -15.624  27.324  -1.320  1.00 30.00
ATOM    725  N   HIS A  94     -11.874  27.618   0.679  1.00 30.00
ATOM    726  CA  HIS A  94     -11.218  26.977   1.822  1.00 30.00
ATOM    727  C   HIS A  94     -11.763  27.470   3.178  1.00 30.00
ATOM    728  O   HIS A  94     -11.286  27.013   4.216  1.00 30.00
ATOM    729  CB  HIS A  94      -9.697  27.251   1.734  1.00 30.00
ATOM    730  CG  HIS A  94      -8.956  26.557   0.611  1.00 30.00
ATOM    731  ND1 HIS A  94      -7.627  26.826   0.324  1.00 30.00
ATOM    732  CD2 HIS A  94      -9.333  25.587  -0.294  1.00 30.00
ATOM    733  CE1 HIS A  94      -7.278  26.053  -0.708  1.00 30.00
ATOM    734  NE2 HIS A  94      -8.260  25.266  -1.128  1.00 30.00
ATOM    735  N   GLU A  95     -12.756  28.376   3.175  1.00 30.00
ATOM    736  CA  GLU A  95     -13.344  29.031   4.345  1.00 30.00
ATOM    737  C   GLU A  95     -14.881  29.109   4.180  1.00 30.00
ATOM    738  O   GLU A  95     -15.321  29.551   3.119  1.00 30.00
ATOM    739  CB  GLU A  95     -12.592  30.367   4.615  1.00 30.00
ATOM    740  CG  GLU A  95     -13.350  31.517   5.319  1.00 30.00
ATOM    741  CD  GLU A  95     -13.897  31.157   6.700  1.00 30.00
ATOM    742  OE1 GLU A  95     -13.150  30.515   7.470  1.00 30.00
ATOM    743  OE2 GLU A  95     -15.063  31.525   6.957  1.00 30.00
ATOM    744  N   PRO A  96     -15.701  28.706   5.187  1.00 30.00
ATOM    745  CA  PRO A  96     -17.176  28.802   5.198  1.00 30.00
ATOM    746  C   PRO A  96     -17.839  30.097   4.685  1.00 30.00
ATOM    747  O   PRO A  96     -18.856  30.019   3.997  1.00 30.00
ATOM    748  CB  PRO A  96     -17.571  28.557   6.660  1.00 30.00
ATOM    749  CG  PRO A  96     -16.507  27.610   7.172  1.00 30.00
ATOM    750  CD  PRO A  96     -15.251  28.018   6.406  1.00 30.00
ATOM    751  N   HIS A  97     -17.277  31.274   5.011  1.00 30.00
ATOM    752  CA  HIS A  97     -17.833  32.590   4.678  1.00 30.00
ATOM    753  C   HIS A  97     -17.631  32.982   3.197  1.00 30.00
ATOM    754  O   HIS A  97     -18.301  33.898   2.718  1.00 30.00
ATOM    755  CB  HIS A  97     -17.153  33.639   5.586  1.00 30.00
ATOM    756  CG  HIS A  97     -17.596  33.625   7.031  1.00 30.00
ATOM    757  ND1 HIS A  97     -16.885  32.974   8.027  1.00 30.00
ATOM    758  CD2 HIS A  97     -18.691  34.174   7.660  1.00 30.00
ATOM    759  CE1 HIS A  97     -17.554  33.149   9.169  1.00 30.00
ATOM    760  NE2 HIS A  97     -18.661  33.868   9.023  1.00 30.00
ATOM    761  N   GLN A  98     -16.751  32.280   2.462  1.00 30.00
ATOM    762  CA  GLN A  98     -16.495  32.494   1.036  1.00 30.00
ATOM    763  C   GLN A  98     -17.541  31.782   0.160  1.00 30.00
ATOM    764  O   GLN A  98     -17.777  32.231  -0.957  1.00 30.00
ATOM    765  CB  GLN A  98     -15.133  31.867   0.668  1.00 30.00
ATOM    766  CG  GLN A  98     -13.925  32.520   1.365  1.00 30.00
ATOM    767  CD  GLN A  98     -12.618  31.754   1.136  1.00 30.00
ATOM    768  OE1 GLN A  98     -12.519  30.561   1.417  1.00 30.00
ATOM    769  NE2 GLN A  98     -11.598  32.445   0.627  1.00 30.00
ATOM    770  N   CYS A  99     -18.149  30.686   0.647  1.00 30.00
ATOM    771  CA  CYS A  99     -18.988  29.744  -0.103  1.00 30.00
ATOM    772  C   CYS A  99     -20.142  30.375  -0.907  1.00 30.00
ATOM    773  O   CYS A  99     -20.231  30.145  -2.112  1.00 30.00
ATOM    774  CB  CYS A  99     -19.498  28.638   0.842  1.00 30.00
ATOM    775  SG  CYS A  99     -18.115  27.639   1.466  1.00 30.00
ATOM    776  N   GLN A 100     -21.007  31.167  -0.250  1.00 30.00
ATOM    777  CA  GLN A 100     -22.166  31.828  -0.857  1.00 30.00
ATOM    778  C   GLN A 100     -21.813  32.996  -1.814  1.00 30.00
ATOM    779  O   GLN A 100     -22.335  32.980  -2.927  1.00 30.00
ATOM    780  CB  GLN A 100     -23.156  32.270   0.252  1.00 30.00
ATOM    781  CG  GLN A 100     -23.437  31.232   1.369  1.00 30.00
ATOM    782  CD  GLN A 100     -24.899  30.776   1.436  1.00 30.00
ATOM    783  OE1 GLN A 100     -25.782  31.416   0.871  1.00 30.00
ATOM    784  NE2 GLN A 100     -25.169  29.677   2.145  1.00 30.00
ATOM    785  N   PRO A 101     -20.959  33.992  -1.467  1.00 30.00
ATOM    786  CA  PRO A 101     -20.614  35.086  -2.394  1.00 30.00
ATOM    787  C   PRO A 101     -19.712  34.682  -3.580  1.00 30.00
ATOM    788  O   PRO A 101     -19.724  35.380  -4.593  1.00 30.00
ATOM    789  CB  PRO A 101     -19.958  36.163  -1.519  1.00 30.00
ATOM    790  CG  PRO A 101     -19.479  35.416  -0.287  1.00 30.00
ATOM    791  CD  PRO A 101     -20.458  34.251  -0.146  1.00 30.00
ATOM    792  N   VAL A 102     -18.987  33.552  -3.495  1.00 30.00
ATOM    793  CA  VAL A 102     -18.252  32.962  -4.621  1.00 30.00
ATOM    794  C   VAL A 102     -19.206  32.162  -5.533  1.00 30.00
ATOM    795  O   VAL A 102     -18.944  32.091  -6.732  1.00 30.00
ATOM    796  CB  VAL A 102     -17.107  32.058  -4.081  1.00 30.00
ATOM    797  CG1 VAL A 102     -16.413  31.204  -5.162  1.00 30.00
ATOM    798  CG2 VAL A 102     -16.038  32.902  -3.362  1.00 30.00
ATOM    799  N   ALA A 103     -20.322  31.616  -5.010  1.00 30.00
ATOM    800  CA  ALA A 103     -21.346  30.901  -5.784  1.00 30.00
ATOM    801  C   ALA A 103     -22.159  31.812  -6.730  1.00 30.00
ATOM    802  O   ALA A 103     -22.816  31.303  -7.638  1.00 30.00
ATOM    803  CB  ALA A 103     -22.305  30.174  -4.826  1.00 30.00
ATOM    804  N   GLU A 104     -22.076  33.144  -6.556  1.00 30.00
ATOM    805  CA  GLU A 104     -22.680  34.165  -7.418  1.00 30.00
ATOM    806  C   GLU A 104     -21.831  34.457  -8.677  1.00 30.00
ATOM    807  O   GLU A 104     -22.300  35.178  -9.557  1.00 30.00
ATOM    808  CB  GLU A 104     -22.788  35.484  -6.612  1.00 30.00
ATOM    809  CG  GLU A 104     -23.321  35.342  -5.168  1.00 30.00
ATOM    810  CD  GLU A 104     -24.820  35.612  -4.986  1.00 30.00
ATOM    811  OE1 GLU A 104     -25.274  36.621  -5.570  1.00 30.00
ATOM    812  OE2 GLU A 104     -25.493  34.816  -4.294  1.00 30.00
ATOM    813  N   VAL A 105     -20.608  33.904  -8.775  1.00 30.00
ATOM    814  CA  VAL A 105     -19.675  34.069  -9.897  1.00 30.00
ATOM    815  C   VAL A 105     -19.264  32.694 -10.450  1.00 30.00
ATOM    816  O   VAL A 105     -19.237  32.515 -11.667  1.00 30.00
ATOM    817  CB  VAL A 105     -18.457  34.946  -9.482  1.00 30.00
ATOM    818  CG1 VAL A 105     -17.453  35.152 -10.634  1.00 30.00
ATOM    819  CG2 VAL A 105     -18.875  36.321  -8.926  1.00 30.00
ATOM    820  N   CYS A 106     -18.951  31.733  -9.567  1.00 30.00
ATOM    821  CA  CYS A 106     -18.540  30.374  -9.904  1.00 30.00
ATOM    822  C   CYS A 106     -19.742  29.436  -9.731  1.00 30.00
ATOM    823  O   CYS A 106     -20.225  29.217  -8.621  1.00 30.00
ATOM    824  CB  CYS A 106     -17.404  29.948  -8.950  1.00 30.00
ATOM    825  SG  CYS A 106     -15.893  30.877  -9.343  1.00 30.00
ATOM    826  N   ASP A 107     -20.211  28.886 -10.860  1.00 30.00
ATOM    827  CA  ASP A 107     -21.401  28.040 -11.034  1.00 30.00
ATOM    828  C   ASP A 107     -21.273  26.655 -10.375  1.00 30.00
ATOM    829  O   ASP A 107     -22.284  26.011 -10.099  1.00 30.00
ATOM    830  CB  ASP A 107     -21.677  27.838 -12.546  1.00 30.00
ATOM    831  CG  ASP A 107     -21.589  29.122 -13.376  1.00 30.00
ATOM    832  OD1 ASP A 107     -22.657  29.623 -13.788  1.00 30.00
ATOM    833  OD2 ASP A 107     -20.451  29.600 -13.572  1.00 30.00
ATOM    834  N   VAL A 108     -20.033  26.231 -10.091  1.00 30.00
ATOM    835  CA  VAL A 108     -19.667  25.095  -9.253  1.00 30.00
ATOM    836  C   VAL A 108     -18.626  25.606  -8.243  1.00 30.00
ATOM    837  O   VAL A 108     -17.802  26.454  -8.585  1.00 30.00
ATOM    838  CB  VAL A 108     -19.162  23.903 -10.111  1.00 30.00
ATOM    839  CG1 VAL A 108     -18.845  22.659  -9.259  1.00 30.00
ATOM    840  CG2 VAL A 108     -20.125  23.513 -11.246  1.00 30.00
ATOM    841  N   ILE A 109     -18.647  25.072  -7.014  1.00 30.00
ATOM    842  CA  ILE A 109     -17.665  25.345  -5.962  1.00 30.00
ATOM    843  C   ILE A 109     -16.989  24.018  -5.588  1.00 30.00
ATOM    844  O   ILE A 109     -17.665  23.019  -5.354  1.00 30.00
ATOM    845  CB  ILE A 109     -18.321  26.099  -4.768  1.00 30.00
ATOM    846  CG1 ILE A 109     -19.518  25.354  -4.120  1.00 30.00
ATOM    847  CG2 ILE A 109     -18.691  27.539  -5.183  1.00 30.00
ATOM    848  CD1 ILE A 109     -20.115  26.057  -2.892  1.00 30.00
ATOM    849  N   GLN A 110     -15.650  23.989  -5.575  1.00 30.00
ATOM    850  CA  GLN A 110     -14.874  22.771  -5.365  1.00 30.00
ATOM    851  C   GLN A 110     -14.508  22.611  -3.879  1.00 30.00
ATOM    852  O   GLN A 110     -13.983  23.527  -3.249  1.00 30.00
ATOM    853  CB  GLN A 110     -13.613  22.835  -6.255  1.00 30.00
ATOM    854  CG  GLN A 110     -12.620  21.667  -6.068  1.00 30.00
ATOM    855  CD  GLN A 110     -11.931  21.276  -7.378  1.00 30.00
ATOM    856  OE1 GLN A 110     -12.564  21.235  -8.431  1.00 30.00
ATOM    857  NE2 GLN A 110     -10.632  20.976  -7.315  1.00 30.00
ATOM    858  N   LEU A 111     -14.750  21.401  -3.355  1.00 30.00
ATOM    859  CA  LEU A 111     -14.204  20.870  -2.114  1.00 30.00
ATOM    860  C   LEU A 111     -12.889  20.166  -2.510  1.00 30.00
ATOM    861  O   LEU A 111     -12.941  19.158  -3.222  1.00 30.00
ATOM    862  CB  LEU A 111     -15.216  19.843  -1.543  1.00 30.00
ATOM    863  CG  LEU A 111     -14.811  19.172  -0.209  1.00 30.00
ATOM    864  CD1 LEU A 111     -14.685  20.174   0.949  1.00 30.00
ATOM    865  CD2 LEU A 111     -15.819  18.082   0.176  1.00 30.00
ATOM    866  N   PRO A 112     -11.710  20.693  -2.113  1.00 30.00
ATOM    867  CA  PRO A 112     -10.413  20.169  -2.558  1.00 30.00
ATOM    868  C   PRO A 112      -9.990  18.916  -1.768  1.00 30.00
ATOM    869  O   PRO A 112     -10.517  18.630  -0.691  1.00 30.00
ATOM    870  CB  PRO A 112      -9.447  21.336  -2.322  1.00 30.00
ATOM    871  CG  PRO A 112     -10.017  22.043  -1.107  1.00 30.00
ATOM    872  CD  PRO A 112     -11.527  21.884  -1.275  1.00 30.00
ATOM    873  N   ALA A 113      -9.017  18.179  -2.327  1.00 30.00
ATOM    874  CA  ALA A 113      -8.511  16.879  -1.873  1.00 30.00
ATOM    875  C   ALA A 113      -7.565  16.948  -0.649  1.00 30.00
ATOM    876  O   ALA A 113      -6.714  16.074  -0.481  1.00 30.00
ATOM    877  CB  ALA A 113      -7.779  16.243  -3.071  1.00 30.00
ATOM    878  N   PHE A 114      -7.733  17.958   0.220  1.00 30.00
ATOM    879  CA  PHE A 114      -7.042  18.132   1.502  1.00 30.00
ATOM    880  C   PHE A 114      -7.977  18.635   2.617  1.00 30.00
ATOM    881  O   PHE A 114      -7.685  18.415   3.792  1.00 30.00
ATOM    882  CB  PHE A 114      -5.732  18.942   1.344  1.00 30.00
ATOM    883  CG  PHE A 114      -5.883  20.456   1.243  1.00 30.00
ATOM    884  CD1 PHE A 114      -5.374  21.287   2.264  1.00 30.00
ATOM    885  CD2 PHE A 114      -6.535  21.041   0.138  1.00 30.00
ATOM    886  CE1 PHE A 114      -5.530  22.684   2.191  1.00 30.00
ATOM    887  CE2 PHE A 114      -6.696  22.439   0.065  1.00 30.00
ATOM    888  CZ  PHE A 114      -6.198  23.261   1.094  1.00 30.00
ATOM    889  N   LEU A 115      -9.105  19.271   2.253  1.00 30.00
ATOM    890  CA  LEU A 115     -10.166  19.733   3.153  1.00 30.00
ATOM    891  C   LEU A 115     -11.441  18.882   2.981  1.00 30.00
ATOM    892  O   LEU A 115     -12.510  19.288   3.434  1.00 30.00
ATOM    893  CB  LEU A 115     -10.494  21.218   2.855  1.00 30.00
ATOM    894  CG  LEU A 115      -9.297  22.191   2.904  1.00 30.00
ATOM    895  CD1 LEU A 115      -9.729  23.603   2.487  1.00 30.00
ATOM    896  CD2 LEU A 115      -8.614  22.223   4.279  1.00 30.00
ATOM    897  N   ALA A 116     -11.334  17.700   2.344  1.00 30.00
ATOM    898  CA  ALA A 116     -12.423  16.784   1.986  1.00 30.00
ATOM    899  C   ALA A 116     -13.181  16.151   3.173  1.00 30.00
ATOM    900  O   ALA A 116     -14.207  15.507   2.957  1.00 30.00
ATOM    901  CB  ALA A 116     -11.831  15.675   1.102  1.00 30.00
ATOM    902  N   ARG A 117     -12.697  16.350   4.411  1.00 30.00
ATOM    903  CA  ARG A 117     -13.282  15.880   5.668  1.00 30.00
ATOM    904  C   ARG A 117     -13.521  17.030   6.667  1.00 30.00
ATOM    905  O   ARG A 117     -13.882  16.766   7.814  1.00 30.00
ATOM    906  CB  ARG A 117     -12.406  14.747   6.256  1.00 30.00
ATOM    907  CG  ARG A 117     -12.356  13.480   5.382  1.00 30.00
ATOM    908  CD  ARG A 117     -11.549  12.339   6.025  1.00 30.00
ATOM    909  NE  ARG A 117     -11.983  11.033   5.509  1.00 30.00
ATOM    910  CZ  ARG A 117     -11.323   9.866   5.606  1.00 30.00
ATOM    911  NH1 ARG A 117     -10.115   9.777   6.177  1.00 30.00
ATOM    912  NH2 ARG A 117     -11.892   8.756   5.121  1.00 30.00
ATOM    913  N   GLN A 118     -13.341  18.298   6.246  1.00 30.00
ATOM    914  CA  GLN A 118     -13.526  19.504   7.058  1.00 30.00
ATOM    915  C   GLN A 118     -15.040  19.780   7.145  1.00 30.00
ATOM    916  O   GLN A 118     -15.664  20.195   6.169  1.00 30.00
ATOM    917  CB  GLN A 118     -12.740  20.661   6.382  1.00 30.00
ATOM    918  CG  GLN A 118     -12.210  21.764   7.328  1.00 30.00
ATOM    919  CD  GLN A 118     -13.238  22.816   7.757  1.00 30.00
ATOM    920  OE1 GLN A 118     -14.379  22.500   8.076  1.00 30.00
ATOM    921  NE2 GLN A 118     -12.831  24.086   7.781  1.00 30.00
ATOM    922  N   THR A 119     -15.628  19.485   8.314  1.00 30.00
ATOM    923  CA  THR A 119     -17.071  19.383   8.552  1.00 30.00
ATOM    924  C   THR A 119     -17.823  20.727   8.584  1.00 30.00
ATOM    925  O   THR A 119     -19.005  20.740   8.243  1.00 30.00
ATOM    926  CB  THR A 119     -17.300  18.608   9.875  1.00 30.00
ATOM    927  OG1 THR A 119     -16.230  18.782  10.783  1.00 30.00
ATOM    928  CG2 THR A 119     -17.536  17.110   9.653  1.00 30.00
ATOM    929  N   ASP A 120     -17.163  21.844   8.942  1.00 30.00
ATOM    930  CA  ASP A 120     -17.757  23.190   8.934  1.00 30.00
ATOM    931  C   ASP A 120     -17.788  23.798   7.523  1.00 30.00
ATOM    932  O   ASP A 120     -18.706  24.555   7.212  1.00 30.00
ATOM    933  CB  ASP A 120     -16.949  24.142   9.845  1.00 30.00
ATOM    934  CG  ASP A 120     -16.988  23.730  11.315  1.00 30.00
ATOM    935  OD1 ASP A 120     -18.107  23.496  11.821  1.00 30.00
ATOM    936  OD2 ASP A 120     -15.905  23.655  11.931  1.00 30.00
ATOM    937  N   LEU A 121     -16.819  23.439   6.665  1.00 30.00
ATOM    938  CA  LEU A 121     -16.736  23.857   5.268  1.00 30.00
ATOM    939  C   LEU A 121     -17.762  23.098   4.407  1.00 30.00
ATOM    940  O   LEU A 121     -18.344  23.692   3.504  1.00 30.00
ATOM    941  CB  LEU A 121     -15.301  23.561   4.774  1.00 30.00
ATOM    942  CG  LEU A 121     -14.950  24.046   3.351  1.00 30.00
ATOM    943  CD1 LEU A 121     -15.000  25.578   3.236  1.00 30.00
ATOM    944  CD2 LEU A 121     -13.568  23.520   2.934  1.00 30.00
ATOM    945  N   VAL A 122     -18.005  21.809   4.705  1.00 30.00
ATOM    946  CA  VAL A 122     -18.950  20.924   4.019  1.00 30.00
ATOM    947  C   VAL A 122     -20.417  21.374   4.181  1.00 30.00
ATOM    948  O   VAL A 122     -21.139  21.400   3.185  1.00 30.00
ATOM    949  CB  VAL A 122     -18.694  19.467   4.502  1.00 30.00
ATOM    950  CG1 VAL A 122     -19.872  18.490   4.320  1.00 30.00
ATOM    951  CG2 VAL A 122     -17.447  18.885   3.809  1.00 30.00
ATOM    952  N   VAL A 123     -20.856  21.755   5.395  1.00 30.00
ATOM    953  CA  VAL A 123     -22.221  22.245   5.645  1.00 30.00
ATOM    954  C   VAL A 123     -22.426  23.683   5.126  1.00 30.00
ATOM    955  O   VAL A 123     -23.555  24.050   4.805  1.00 30.00
ATOM    956  CB  VAL A 123     -22.569  22.164   7.157  1.00 30.00
ATOM    957  CG1 VAL A 123     -22.834  20.712   7.592  1.00 30.00
ATOM    958  CG2 VAL A 123     -21.541  22.833   8.091  1.00 30.00
ATOM    959  N   ALA A 124     -21.344  24.473   5.002  1.00 30.00
ATOM    960  CA  ALA A 124     -21.357  25.832   4.466  1.00 30.00
ATOM    961  C   ALA A 124     -21.329  25.856   2.928  1.00 30.00
ATOM    962  O   ALA A 124     -21.810  26.824   2.347  1.00 30.00
ATOM    963  CB  ALA A 124     -20.105  26.558   4.971  1.00 30.00
ATOM    964  N   MET A 125     -20.816  24.795   2.277  1.00 30.00
ATOM    965  CA  MET A 125     -20.857  24.578   0.828  1.00 30.00
ATOM    966  C   MET A 125     -22.213  23.991   0.402  1.00 30.00
ATOM    967  O   MET A 125     -22.685  24.287  -0.695  1.00 30.00
ATOM    968  CB  MET A 125     -19.782  23.536   0.444  1.00 30.00
ATOM    969  CG  MET A 125     -18.381  24.123   0.259  1.00 30.00
ATOM    970  SD  MET A 125     -17.131  22.851  -0.041  1.00 30.00
ATOM    971  CE  MET A 125     -15.683  23.908  -0.259  1.00 30.00
ATOM    972  N   ALA A 126     -22.837  23.171   1.266  1.00 30.00
ATOM    973  CA  ALA A 126     -24.104  22.490   1.016  1.00 30.00
ATOM    974  C   ALA A 126     -25.291  23.463   1.035  1.00 30.00
ATOM    975  O   ALA A 126     -26.156  23.395   0.162  1.00 30.00
ATOM    976  CB  ALA A 126     -24.326  21.450   2.127  1.00 30.00
ATOM    977  N   LYS A 127     -25.312  24.374   2.021  1.00 30.00
ATOM    978  CA  LYS A 127     -26.408  25.301   2.298  1.00 30.00
ATOM    979  C   LYS A 127     -26.327  26.608   1.481  1.00 30.00
ATOM    980  O   LYS A 127     -27.094  27.533   1.749  1.00 30.00
ATOM    981  CB  LYS A 127     -26.408  25.603   3.813  1.00 30.00
ATOM    982  CG  LYS A 127     -26.986  24.431   4.629  1.00 30.00
ATOM    983  CD  LYS A 127     -28.502  24.270   4.464  1.00 30.00
ATOM    984  CE  LYS A 127     -29.179  23.846   5.776  1.00 30.00
ATOM    985  NZ  LYS A 127     -30.293  22.917   5.528  1.00 30.00
ATOM    986  N   THR A 128     -25.471  26.668   0.443  1.00 30.00
ATOM    987  CA  THR A 128     -25.512  27.707  -0.592  1.00 30.00
ATOM    988  C   THR A 128     -26.692  27.472  -1.559  1.00 30.00
ATOM    989  O   THR A 128     -27.334  28.431  -1.985  1.00 30.00
ATOM    990  CB  THR A 128     -24.186  27.726  -1.406  1.00 30.00
ATOM    991  OG1 THR A 128     -23.943  26.526  -2.121  1.00 30.00
ATOM    992  CG2 THR A 128     -22.945  28.032  -0.568  1.00 30.00
ATOM    993  N   GLY A 129     -26.943  26.201  -1.921  1.00 30.00
ATOM    994  CA  GLY A 129     -27.924  25.773  -2.915  1.00 30.00
ATOM    995  C   GLY A 129     -27.265  25.381  -4.247  1.00 30.00
ATOM    996  O   GLY A 129     -27.944  24.863  -5.132  1.00 30.00
ATOM    997  N   ASN A 130     -25.958  25.659  -4.393  1.00 30.00
ATOM    998  CA  ASN A 130     -25.154  25.541  -5.607  1.00 30.00
ATOM    999  C   ASN A 130     -24.660  24.094  -5.802  1.00 30.00
ATOM   1000  O   ASN A 130     -24.692  23.277  -4.879  1.00 30.00
ATOM   1001  CB  ASN A 130     -23.929  26.475  -5.406  1.00 30.00
ATOM   1002  CG  ASN A 130     -23.281  26.950  -6.709  1.00 30.00
ATOM   1003  OD1 ASN A 130     -23.772  27.878  -7.346  1.00 30.00
ATOM   1004  ND2 ASN A 130     -22.183  26.314  -7.117  1.00 30.00
ATOM   1005  N   VAL A 131     -24.173  23.798  -7.017  1.00 30.00
ATOM   1006  CA  VAL A 131     -23.499  22.553  -7.390  1.00 30.00
ATOM   1007  C   VAL A 131     -22.107  22.523  -6.727  1.00 30.00
ATOM   1008  O   VAL A 131     -21.427  23.549  -6.666  1.00 30.00
ATOM   1009  CB  VAL A 131     -23.375  22.494  -8.939  1.00 30.00
ATOM   1010  CG1 VAL A 131     -22.668  21.223  -9.450  1.00 30.00
ATOM   1011  CG2 VAL A 131     -24.740  22.620  -9.645  1.00 30.00
ATOM   1012  N   VAL A 132     -21.694  21.346  -6.235  1.00 30.00
ATOM   1013  CA  VAL A 132     -20.415  21.122  -5.559  1.00 30.00
ATOM   1014  C   VAL A 132     -19.629  20.047  -6.326  1.00 30.00
ATOM   1015  O   VAL A 132     -20.214  19.066  -6.778  1.00 30.00
ATOM   1016  CB  VAL A 132     -20.640  20.750  -4.064  1.00 30.00
ATOM   1017  CG1 VAL A 132     -19.319  20.629  -3.277  1.00 30.00
ATOM   1018  CG2 VAL A 132     -21.583  21.728  -3.332  1.00 30.00
ATOM   1019  N   ASN A 133     -18.304  20.224  -6.444  1.00 30.00
ATOM   1020  CA  ASN A 133     -17.356  19.230  -6.954  1.00 30.00
ATOM   1021  C   ASN A 133     -16.489  18.751  -5.782  1.00 30.00
ATOM   1022  O   ASN A 133     -16.066  19.557  -4.960  1.00 30.00
ATOM   1023  CB  ASN A 133     -16.483  19.890  -8.048  1.00 30.00
ATOM   1024  CG  ASN A 133     -15.627  18.891  -8.836  1.00 30.00
ATOM   1025  OD1 ASN A 133     -16.137  17.902  -9.358  1.00 30.00
ATOM   1026  ND2 ASN A 133     -14.316  19.129  -8.898  1.00 30.00
ATOM   1027  N   ILE A 134     -16.219  17.440  -5.720  1.00 30.00
ATOM   1028  CA  ILE A 134     -15.409  16.790  -4.693  1.00 30.00
ATOM   1029  C   ILE A 134     -14.276  16.048  -5.412  1.00 30.00
ATOM   1030  O   ILE A 134     -14.527  15.024  -6.047  1.00 30.00
ATOM   1031  CB  ILE A 134     -16.286  15.842  -3.817  1.00 30.00
ATOM   1032  CG1 ILE A 134     -17.515  16.563  -3.202  1.00 30.00
ATOM   1033  CG2 ILE A 134     -15.435  15.152  -2.724  1.00 30.00
ATOM   1034  CD1 ILE A 134     -18.497  15.641  -2.462  1.00 30.00
ATOM   1035  N   LYS A 135     -13.032  16.537  -5.274  1.00 30.00
ATOM   1036  CA  LYS A 135     -11.828  15.813  -5.680  1.00 30.00
ATOM   1037  C   LYS A 135     -11.360  14.963  -4.487  1.00 30.00
ATOM   1038  O   LYS A 135     -11.209  15.466  -3.374  1.00 30.00
ATOM   1039  CB  LYS A 135     -10.727  16.807  -6.113  1.00 30.00
ATOM   1040  CG  LYS A 135     -10.997  17.374  -7.523  1.00 30.00
ATOM   1041  CD  LYS A 135      -9.756  17.909  -8.256  1.00 30.00
ATOM   1042  CE  LYS A 135     -10.080  18.329  -9.702  1.00 30.00
ATOM   1043  NZ  LYS A 135      -8.873  18.735 -10.442  1.00 30.00
ATOM   1044  N   LYS A 136     -11.178  13.657  -4.738  1.00 30.00
ATOM   1045  CA  LYS A 136     -10.956  12.601  -3.752  1.00 30.00
ATOM   1046  C   LYS A 136      -9.520  12.668  -3.183  1.00 30.00
ATOM   1047  O   LYS A 136      -8.579  12.735  -3.974  1.00 30.00
ATOM   1048  CB  LYS A 136     -11.127  11.260  -4.505  1.00 30.00
ATOM   1049  CG  LYS A 136     -11.172  10.002  -3.616  1.00 30.00
ATOM   1050  CD  LYS A 136     -10.678   8.747  -4.346  1.00 30.00
ATOM   1051  CE  LYS A 136      -9.149   8.651  -4.333  1.00 30.00
ATOM   1052  NZ  LYS A 136      -8.669   7.726  -5.359  1.00 30.00
ATOM   1053  N   PRO A 137      -9.312  12.598  -1.848  1.00 30.00
ATOM   1054  CA  PRO A 137      -7.971  12.512  -1.247  1.00 30.00
ATOM   1055  C   PRO A 137      -7.362  11.108  -1.442  1.00 30.00
ATOM   1056  O   PRO A 137      -8.081  10.110  -1.458  1.00 30.00
ATOM   1057  CB  PRO A 137      -8.186  12.846   0.233  1.00 30.00
ATOM   1058  CG  PRO A 137      -9.619  12.434   0.519  1.00 30.00
ATOM   1059  CD  PRO A 137     -10.350  12.609  -0.814  1.00 30.00
ATOM   1060  N   GLN A 138      -6.031  11.051  -1.611  1.00 30.00
ATOM   1061  CA  GLN A 138      -5.247   9.900  -2.079  1.00 30.00
ATOM   1062  C   GLN A 138      -5.219   8.677  -1.133  1.00 30.00
ATOM   1063  O   GLN A 138      -4.741   7.614  -1.531  1.00 30.00
ATOM   1064  CB  GLN A 138      -3.789  10.361  -2.336  1.00 30.00
ATOM   1065  CG  GLN A 138      -3.633  11.668  -3.148  1.00 30.00
ATOM   1066  CD  GLN A 138      -3.341  12.911  -2.294  1.00 30.00
ATOM   1067  OE1 GLN A 138      -3.819  13.042  -1.169  1.00 30.00
ATOM   1068  NE2 GLN A 138      -2.551  13.843  -2.830  1.00 30.00
ATOM   1069  N   PHE A 139      -5.727   8.822   0.098  1.00 30.00
ATOM   1070  CA  PHE A 139      -5.760   7.819   1.165  1.00 30.00
ATOM   1071  C   PHE A 139      -7.190   7.343   1.496  1.00 30.00
ATOM   1072  O   PHE A 139      -7.349   6.503   2.381  1.00 30.00
ATOM   1073  CB  PHE A 139      -5.041   8.407   2.403  1.00 30.00
ATOM   1074  CG  PHE A 139      -5.410   9.844   2.751  1.00 30.00
ATOM   1075  CD1 PHE A 139      -6.614  10.138   3.423  1.00 30.00
ATOM   1076  CD2 PHE A 139      -4.551  10.895   2.367  1.00 30.00
ATOM   1077  CE1 PHE A 139      -6.954  11.475   3.711  1.00 30.00
ATOM   1078  CE2 PHE A 139      -4.888  12.231   2.657  1.00 30.00
ATOM   1079  CZ  PHE A 139      -6.089  12.520   3.333  1.00 30.00
ATOM   1080  N   LEU A 140      -8.215   7.852   0.790  1.00 30.00
ATOM   1081  CA  LEU A 140      -9.620   7.469   0.926  1.00 30.00
ATOM   1082  C   LEU A 140      -9.975   6.435  -0.154  1.00 30.00
ATOM   1083  O   LEU A 140      -9.598   6.576  -1.319  1.00 30.00
ATOM   1084  CB  LEU A 140     -10.469   8.751   0.757  1.00 30.00
ATOM   1085  CG  LEU A 140     -12.011   8.591   0.757  1.00 30.00
ATOM   1086  CD1 LEU A 140     -12.676   9.679   1.609  1.00 30.00
ATOM   1087  CD2 LEU A 140     -12.589   8.661  -0.664  1.00 30.00
ATOM   1088  N   SER A 141     -10.737   5.411   0.258  1.00 30.00
ATOM   1089  CA  SER A 141     -11.281   4.333  -0.568  1.00 30.00
ATOM   1090  C   SER A 141     -12.533   4.835  -1.325  1.00 30.00
ATOM   1091  O   SER A 141     -13.274   5.647  -0.768  1.00 30.00
ATOM   1092  CB  SER A 141     -11.681   3.209   0.416  1.00 30.00
ATOM   1093  OG  SER A 141     -12.650   2.312  -0.085  1.00 30.00
ATOM   1094  N   PRO A 142     -12.827   4.352  -2.556  1.00 30.00
ATOM   1095  CA  PRO A 142     -13.996   4.795  -3.337  1.00 30.00
ATOM   1096  C   PRO A 142     -15.351   4.358  -2.744  1.00 30.00
ATOM   1097  O   PRO A 142     -16.345   5.058  -2.926  1.00 30.00
ATOM   1098  CB  PRO A 142     -13.773   4.220  -4.741  1.00 30.00
ATOM   1099  CG  PRO A 142     -12.883   3.009  -4.531  1.00 30.00
ATOM   1100  CD  PRO A 142     -12.058   3.343  -3.288  1.00 30.00
ATOM   1101  N   SER A 143     -15.373   3.258  -1.975  1.00 30.00
ATOM   1102  CA  SER A 143     -16.511   2.793  -1.180  1.00 30.00
ATOM   1103  C   SER A 143     -16.769   3.646   0.084  1.00 30.00
ATOM   1104  O   SER A 143     -17.825   3.498   0.694  1.00 30.00
ATOM   1105  CB  SER A 143     -16.233   1.327  -0.782  1.00 30.00
ATOM   1106  OG  SER A 143     -15.254   1.221   0.237  1.00 30.00
ATOM   1107  N   GLN A 144     -15.828   4.531   0.464  1.00 30.00
ATOM   1108  CA  GLN A 144     -15.901   5.438   1.614  1.00 30.00
ATOM   1109  C   GLN A 144     -16.085   6.905   1.171  1.00 30.00
ATOM   1110  O   GLN A 144     -16.102   7.795   2.021  1.00 30.00
ATOM   1111  CB  GLN A 144     -14.606   5.294   2.453  1.00 30.00
ATOM   1112  CG  GLN A 144     -14.146   3.835   2.696  1.00 30.00
ATOM   1113  CD  GLN A 144     -15.045   2.956   3.576  1.00 30.00
ATOM   1114  OE1 GLN A 144     -15.297   3.309   4.725  1.00 30.00
ATOM   1115  NE2 GLN A 144     -15.539   1.822   3.076  1.00 30.00
ATOM   1116  N   MET A 145     -16.281   7.161  -0.138  1.00 30.00
ATOM   1117  CA  MET A 145     -16.634   8.465  -0.717  1.00 30.00
ATOM   1118  C   MET A 145     -18.072   8.875  -0.334  1.00 30.00
ATOM   1119  O   MET A 145     -18.372  10.068  -0.267  1.00 30.00
ATOM   1120  CB  MET A 145     -16.509   8.349  -2.255  1.00 30.00
ATOM   1121  CG  MET A 145     -16.496   9.684  -3.023  1.00 30.00
ATOM   1122  SD  MET A 145     -14.975  10.656  -2.840  1.00 30.00
ATOM   1123  CE  MET A 145     -15.167  11.831  -4.208  1.00 30.00
ATOM   1124  N   LYS A 146     -18.933   7.886  -0.028  1.00 30.00
ATOM   1125  CA  LYS A 146     -20.302   8.034   0.467  1.00 30.00
ATOM   1126  C   LYS A 146     -20.397   8.743   1.833  1.00 30.00
ATOM   1127  O   LYS A 146     -21.443   9.304   2.142  1.00 30.00
ATOM   1128  CB  LYS A 146     -20.969   6.640   0.532  1.00 30.00
ATOM   1129  CG  LYS A 146     -22.407   6.632   1.091  1.00 30.00
ATOM   1130  CD  LYS A 146     -22.822   5.281   1.690  1.00 30.00
ATOM   1131  CE  LYS A 146     -24.316   5.209   2.047  1.00 30.00
ATOM   1132  NZ  LYS A 146     -25.150   4.883   0.878  1.00 30.00
ATOM   1133  N   ASN A 147     -19.324   8.712   2.645  1.00 30.00
ATOM   1134  CA  ASN A 147     -19.274   9.270   4.000  1.00 30.00
ATOM   1135  C   ASN A 147     -19.043  10.791   3.999  1.00 30.00
ATOM   1136  O   ASN A 147     -19.419  11.447   4.970  1.00 30.00
ATOM   1137  CB  ASN A 147     -18.128   8.603   4.797  1.00 30.00
ATOM   1138  CG  ASN A 147     -18.288   7.083   4.921  1.00 30.00
ATOM   1139  OD1 ASN A 147     -19.037   6.594   5.764  1.00 30.00
ATOM   1140  ND2 ASN A 147     -17.575   6.324   4.086  1.00 30.00
ATOM   1141  N   ILE A 148     -18.486  11.359   2.913  1.00 30.00
ATOM   1142  CA  ILE A 148     -18.410  12.805   2.674  1.00 30.00
ATOM   1143  C   ILE A 148     -19.788  13.268   2.166  1.00 30.00
ATOM   1144  O   ILE A 148     -20.350  14.225   2.694  1.00 30.00
ATOM   1145  CB  ILE A 148     -17.322  13.131   1.603  1.00 30.00
ATOM   1146  CG1 ILE A 148     -15.926  12.591   2.000  1.00 30.00
ATOM   1147  CG2 ILE A 148     -17.247  14.650   1.313  1.00 30.00
ATOM   1148  CD1 ILE A 148     -14.884  12.674   0.874  1.00 30.00
ATOM   1149  N   VAL A 149     -20.324  12.555   1.160  1.00 30.00
ATOM   1150  CA  VAL A 149     -21.620  12.740   0.503  1.00 30.00
ATOM   1151  C   VAL A 149     -22.821  12.681   1.474  1.00 30.00
ATOM   1152  O   VAL A 149     -23.812  13.370   1.244  1.00 30.00
ATOM   1153  CB  VAL A 149     -21.692  11.704  -0.656  1.00 30.00
ATOM   1154  CG1 VAL A 149     -23.096  11.419  -1.216  1.00 30.00
ATOM   1155  CG2 VAL A 149     -20.739  12.084  -1.805  1.00 30.00
ATOM   1156  N   GLU A 150     -22.716  11.907   2.569  1.00 30.00
ATOM   1157  CA  GLU A 150     -23.714  11.770   3.632  1.00 30.00
ATOM   1158  C   GLU A 150     -23.895  13.069   4.442  1.00 30.00
ATOM   1159  O   GLU A 150     -25.016  13.398   4.824  1.00 30.00
ATOM   1160  CB  GLU A 150     -23.281  10.599   4.552  1.00 30.00
ATOM   1161  CG  GLU A 150     -24.382   9.894   5.376  1.00 30.00
ATOM   1162  CD  GLU A 150     -23.827   8.848   6.346  1.00 30.00
ATOM   1163  OE1 GLU A 150     -23.122   9.254   7.295  1.00 30.00
ATOM   1164  OE2 GLU A 150     -24.127   7.654   6.122  1.00 30.00
ATOM   1165  N   LYS A 151     -22.805  13.826   4.663  1.00 30.00
ATOM   1166  CA  LYS A 151     -22.803  15.105   5.378  1.00 30.00
ATOM   1167  C   LYS A 151     -23.438  16.226   4.534  1.00 30.00
ATOM   1168  O   LYS A 151     -24.050  17.133   5.096  1.00 30.00
ATOM   1169  CB  LYS A 151     -21.348  15.511   5.691  1.00 30.00
ATOM   1170  CG  LYS A 151     -20.571  14.518   6.569  1.00 30.00
ATOM   1171  CD  LYS A 151     -19.095  14.927   6.726  1.00 30.00
ATOM   1172  CE  LYS A 151     -18.300  14.005   7.665  1.00 30.00
ATOM   1173  NZ  LYS A 151     -17.913  12.750   7.003  1.00 30.00
ATOM   1174  N   PHE A 152     -23.328  16.138   3.195  1.00 30.00
ATOM   1175  CA  PHE A 152     -23.984  17.030   2.241  1.00 30.00
ATOM   1176  C   PHE A 152     -25.472  16.682   2.085  1.00 30.00
ATOM   1177  O   PHE A 152     -26.281  17.602   2.012  1.00 30.00
ATOM   1178  CB  PHE A 152     -23.316  16.896   0.858  1.00 30.00
ATOM   1179  CG  PHE A 152     -22.040  17.695   0.690  1.00 30.00
ATOM   1180  CD1 PHE A 152     -20.784  17.063   0.774  1.00 30.00
ATOM   1181  CD2 PHE A 152     -22.109  19.077   0.424  1.00 30.00
ATOM   1182  CE1 PHE A 152     -19.605  17.817   0.623  1.00 30.00
ATOM   1183  CE2 PHE A 152     -20.932  19.832   0.279  1.00 30.00
ATOM   1184  CZ  PHE A 152     -19.677  19.204   0.386  1.00 30.00
ATOM   1185  N   HIS A 153     -25.840  15.386   2.064  1.00 30.00
ATOM   1186  CA  HIS A 153     -27.222  14.896   1.965  1.00 30.00
ATOM   1187  C   HIS A 153     -28.067  15.274   3.191  1.00 30.00
ATOM   1188  O   HIS A 153     -29.231  15.644   3.039  1.00 30.00
ATOM   1189  CB  HIS A 153     -27.224  13.358   1.818  1.00 30.00
ATOM   1190  CG  HIS A 153     -27.256  12.822   0.408  1.00 30.00
ATOM   1191  ND1 HIS A 153     -26.126  12.795  -0.391  1.00 30.00
ATOM   1192  CD2 HIS A 153     -28.256  12.258  -0.354  1.00 30.00
ATOM   1193  CE1 HIS A 153     -26.471  12.218  -1.545  1.00 30.00
ATOM   1194  NE2 HIS A 153     -27.751  11.870  -1.596  1.00 30.00
ATOM   1195  N   GLU A 154     -27.462  15.221   4.389  1.00 30.00
ATOM   1196  CA  GLU A 154     -28.065  15.593   5.667  1.00 30.00
ATOM   1197  C   GLU A 154     -28.190  17.125   5.824  1.00 30.00
ATOM   1198  O   GLU A 154     -29.082  17.592   6.531  1.00 30.00
ATOM   1199  CB  GLU A 154     -27.167  14.997   6.778  1.00 30.00
ATOM   1200  CG  GLU A 154     -27.252  13.470   6.996  1.00 30.00
ATOM   1201  CD  GLU A 154     -27.917  13.030   8.305  1.00 30.00
ATOM   1202  OE1 GLU A 154     -29.162  12.905   8.278  1.00 30.00
ATOM   1203  OE2 GLU A 154     -27.198  12.841   9.310  1.00 30.00
ATOM   1204  N   ALA A 155     -27.337  17.902   5.130  1.00 30.00
ATOM   1205  CA  ALA A 155     -27.379  19.364   5.070  1.00 30.00
ATOM   1206  C   ALA A 155     -28.293  19.894   3.943  1.00 30.00
ATOM   1207  O   ALA A 155     -28.653  21.071   3.980  1.00 30.00
ATOM   1208  CB  ALA A 155     -25.952  19.869   4.810  1.00 30.00
ATOM   1209  N   GLY A 156     -28.688  19.045   2.975  1.00 30.00
ATOM   1210  CA  GLY A 156     -29.722  19.316   1.974  1.00 30.00
ATOM   1211  C   GLY A 156     -29.251  19.378   0.512  1.00 30.00
ATOM   1212  O   GLY A 156     -30.067  19.702  -0.350  1.00 30.00
ATOM   1213  N   ASN A 157     -27.969  19.101   0.219  1.00 30.00
ATOM   1214  CA  ASN A 157     -27.370  19.185  -1.116  1.00 30.00
ATOM   1215  C   ASN A 157     -27.122  17.767  -1.659  1.00 30.00
ATOM   1216  O   ASN A 157     -26.411  16.976  -1.041  1.00 30.00
ATOM   1217  CB  ASN A 157     -26.025  19.939  -0.987  1.00 30.00
ATOM   1218  CG  ASN A 157     -25.521  20.517  -2.315  1.00 30.00
ATOM   1219  OD1 ASN A 157     -25.134  19.778  -3.217  1.00 30.00
ATOM   1220  ND2 ASN A 157     -25.539  21.845  -2.446  1.00 30.00
ATOM   1221  N   GLY A 158     -27.674  17.486  -2.847  1.00 30.00
ATOM   1222  CA  GLY A 158     -27.463  16.273  -3.637  1.00 30.00
ATOM   1223  C   GLY A 158     -26.904  16.573  -5.035  1.00 30.00
ATOM   1224  O   GLY A 158     -26.905  15.687  -5.888  1.00 30.00
ATOM   1225  N   LYS A 159     -26.432  17.810  -5.270  1.00 30.00
ATOM   1226  CA  LYS A 159     -25.890  18.317  -6.534  1.00 30.00
ATOM   1227  C   LYS A 159     -24.356  18.126  -6.565  1.00 30.00
ATOM   1228  O   LYS A 159     -23.601  19.041  -6.894  1.00 30.00
ATOM   1229  CB  LYS A 159     -26.226  19.823  -6.640  1.00 30.00
ATOM   1230  CG  LYS A 159     -27.724  20.138  -6.519  1.00 30.00
ATOM   1231  CD  LYS A 159     -28.047  21.606  -6.820  1.00 30.00
ATOM   1232  CE  LYS A 159     -29.489  21.965  -6.438  1.00 30.00
ATOM   1233  NZ  LYS A 159     -29.809  23.357  -6.794  1.00 30.00
ATOM   1234  N   LEU A 160     -23.903  16.931  -6.164  1.00 30.00
ATOM   1235  CA  LEU A 160     -22.519  16.608  -5.845  1.00 30.00
ATOM   1236  C   LEU A 160     -21.888  15.856  -7.026  1.00 30.00
ATOM   1237  O   LEU A 160     -22.367  14.792  -7.411  1.00 30.00
ATOM   1238  CB  LEU A 160     -22.539  15.682  -4.605  1.00 30.00
ATOM   1239  CG  LEU A 160     -23.301  16.233  -3.378  1.00 30.00
ATOM   1240  CD1 LEU A 160     -23.412  15.164  -2.286  1.00 30.00
ATOM   1241  CD2 LEU A 160     -22.698  17.535  -2.838  1.00 30.00
ATOM   1242  N   ILE A 161     -20.805  16.408  -7.588  1.00 30.00
ATOM   1243  CA  ILE A 161     -19.987  15.796  -8.636  1.00 30.00
ATOM   1244  C   ILE A 161     -18.795  15.133  -7.924  1.00 30.00
ATOM   1245  O   ILE A 161     -18.140  15.754  -7.087  1.00 30.00
ATOM   1246  CB  ILE A 161     -19.479  16.890  -9.627  1.00 30.00
ATOM   1247  CG1 ILE A 161     -20.624  17.745 -10.226  1.00 30.00
ATOM   1248  CG2 ILE A 161     -18.619  16.287 -10.760  1.00 30.00
ATOM   1249  CD1 ILE A 161     -20.142  19.059 -10.857  1.00 30.00
ATOM   1250  N   LEU A 162     -18.518  13.869  -8.269  1.00 30.00
ATOM   1251  CA  LEU A 162     -17.398  13.082  -7.758  1.00 30.00
ATOM   1252  C   LEU A 162     -16.254  13.143  -8.782  1.00 30.00
ATOM   1253  O   LEU A 162     -16.499  13.177  -9.987  1.00 30.00
ATOM   1254  CB  LEU A 162     -17.857  11.612  -7.606  1.00 30.00
ATOM   1255  CG  LEU A 162     -19.099  11.404  -6.706  1.00 30.00
ATOM   1256  CD1 LEU A 162     -19.504   9.924  -6.677  1.00 30.00
ATOM   1257  CD2 LEU A 162     -18.890  11.932  -5.277  1.00 30.00
ATOM   1258  N   CYS A 163     -15.003  13.166  -8.303  1.00 30.00
ATOM   1259  CA  CYS A 163     -13.802  13.292  -9.124  1.00 30.00
ATOM   1260  C   CYS A 163     -12.628  12.551  -8.475  1.00 30.00
ATOM   1261  O   CYS A 163     -12.352  12.746  -7.293  1.00 30.00
ATOM   1262  CB  CYS A 163     -13.535  14.781  -9.439  1.00 30.00
ATOM   1263  SG  CYS A 163     -12.134  14.984 -10.578  1.00 30.00
ATOM   1264  N   GLU A 164     -11.919  11.733  -9.267  1.00 30.00
ATOM   1265  CA  GLU A 164     -10.651  11.096  -8.910  1.00 30.00
ATOM   1266  C   GLU A 164      -9.486  12.007  -9.341  1.00 30.00
ATOM   1267  O   GLU A 164      -9.581  12.689 -10.358  1.00 30.00
ATOM   1268  CB  GLU A 164     -10.582   9.735  -9.654  1.00 30.00
ATOM   1269  CG  GLU A 164      -9.232   8.968  -9.646  1.00 30.00
ATOM   1270  CD  GLU A 164      -8.845   8.470  -8.258  1.00 30.00
ATOM   1271  OE1 GLU A 164      -8.769   9.322  -7.347  1.00 30.00
ATOM   1272  OE2 GLU A 164      -8.626   7.249  -8.114  1.00 30.00
ATOM   1273  N   ARG A 165      -8.379  11.976  -8.582  1.00 30.00
ATOM   1274  CA  ARG A 165      -7.122  12.689  -8.837  1.00 30.00
ATOM   1275  C   ARG A 165      -5.867  11.846  -8.550  1.00 30.00
ATOM   1276  O   ARG A 165      -4.754  12.360  -8.660  1.00 30.00
ATOM   1277  CB  ARG A 165      -7.137  14.100  -8.195  1.00 30.00
ATOM   1278  CG  ARG A 165      -7.138  14.135  -6.651  1.00 30.00
ATOM   1279  CD  ARG A 165      -5.776  14.422  -5.987  1.00 30.00
ATOM   1280  NE  ARG A 165      -5.461  15.857  -5.997  1.00 30.00
ATOM   1281  CZ  ARG A 165      -4.241  16.419  -5.942  1.00 30.00
ATOM   1282  NH1 ARG A 165      -3.122  15.679  -5.932  1.00 30.00
ATOM   1283  NH2 ARG A 165      -4.146  17.754  -5.897  1.00 30.00
ATOM   1284  N   GLY A 166      -6.046  10.563  -8.199  1.00 30.00
ATOM   1285  CA  GLY A 166      -5.004   9.594  -7.887  1.00 30.00
ATOM   1286  C   GLY A 166      -5.164   9.012  -6.479  1.00 30.00
ATOM   1287  O   GLY A 166      -5.901   9.543  -5.646  1.00 30.00
ATOM   1288  N   SER A 167      -4.441   7.914  -6.226  1.00 30.00
ATOM   1289  CA  SER A 167      -4.368   7.175  -4.967  1.00 30.00
ATOM   1290  C   SER A 167      -2.947   6.681  -4.690  1.00 30.00
ATOM   1291  O   SER A 167      -2.197   6.379  -5.617  1.00 30.00
ATOM   1292  CB  SER A 167      -5.458   6.088  -4.879  1.00 30.00
ATOM   1293  OG  SER A 167      -5.556   5.315  -6.056  1.00 30.00
ATOM   1294  N   SER A 168      -2.586   6.608  -3.399  1.00 30.00
ATOM   1295  CA  SER A 168      -1.285   6.164  -2.900  1.00 30.00
ATOM   1296  C   SER A 168      -1.123   4.643  -3.084  1.00 30.00
ATOM   1297  O   SER A 168      -2.078   3.887  -2.916  1.00 30.00
ATOM   1298  CB  SER A 168      -1.197   6.535  -1.403  1.00 30.00
ATOM   1299  OG  SER A 168      -2.424   6.309  -0.734  1.00 30.00
ATOM   1300  N   PHE A 169       0.099   4.216  -3.433  1.00 30.00
ATOM   1301  CA  PHE A 169       0.473   2.837  -3.759  1.00 30.00
ATOM   1302  C   PHE A 169       1.875   2.506  -3.203  1.00 30.00
ATOM   1303  O   PHE A 169       2.575   1.642  -3.732  1.00 30.00
ATOM   1304  CB  PHE A 169       0.249   2.635  -5.279  1.00 30.00
ATOM   1305  CG  PHE A 169       0.382   1.251  -5.903  1.00 30.00
ATOM   1306  CD1 PHE A 169       0.214   0.062  -5.156  1.00 30.00
ATOM   1307  CD2 PHE A 169       0.637   1.165  -7.288  1.00 30.00
ATOM   1308  CE1 PHE A 169       0.309  -1.192  -5.794  1.00 30.00
ATOM   1309  CE2 PHE A 169       0.719  -0.084  -7.927  1.00 30.00
ATOM   1310  CZ  PHE A 169       0.552  -1.262  -7.180  1.00 30.00
ATOM   1311  N   GLY A 170       2.289   3.226  -2.146  1.00 30.00
ATOM   1312  CA  GLY A 170       3.635   3.266  -1.578  1.00 30.00
ATOM   1313  C   GLY A 170       4.166   4.708  -1.540  1.00 30.00
ATOM   1314  O   GLY A 170       3.491   5.635  -1.993  1.00 30.00
ATOM   1315  N   TYR A 171       5.381   4.896  -0.992  1.00 30.00
ATOM   1316  CA  TYR A 171       6.044   6.195  -0.823  1.00 30.00
ATOM   1317  C   TYR A 171       6.472   6.768  -2.188  1.00 30.00
ATOM   1318  O   TYR A 171       7.426   6.283  -2.798  1.00 30.00
ATOM   1319  CB  TYR A 171       7.300   6.013   0.063  1.00 30.00
ATOM   1320  CG  TYR A 171       7.074   5.583   1.507  1.00 30.00
ATOM   1321  CD1 TYR A 171       6.134   6.247   2.325  1.00 30.00
ATOM   1322  CD2 TYR A 171       7.855   4.544   2.056  1.00 30.00
ATOM   1323  CE1 TYR A 171       5.980   5.877   3.677  1.00 30.00
ATOM   1324  CE2 TYR A 171       7.708   4.180   3.409  1.00 30.00
ATOM   1325  CZ  TYR A 171       6.772   4.846   4.223  1.00 30.00
ATOM   1326  OH  TYR A 171       6.643   4.503   5.538  1.00 30.00
ATOM   1327  N   ASP A 172       5.715   7.767  -2.676  1.00 30.00
ATOM   1328  CA  ASP A 172       5.884   8.478  -3.954  1.00 30.00
ATOM   1329  C   ASP A 172       5.430   7.665  -5.185  1.00 30.00
ATOM   1330  O   ASP A 172       5.601   8.120  -6.316  1.00 30.00
ATOM   1331  CB  ASP A 172       7.265   9.170  -4.136  1.00 30.00
ATOM   1332  CG  ASP A 172       7.238  10.704  -4.170  1.00 30.00
ATOM   1333  OD1 ASP A 172       6.108  11.239  -4.122  1.00 30.00
ATOM   1334  OD2 ASP A 172       8.317  11.329  -4.261  1.00 30.00
ATOM   1335  N   ASN A 173       4.831   6.483  -4.967  1.00 30.00
ATOM   1336  CA  ASN A 173       4.210   5.628  -5.975  1.00 30.00
ATOM   1337  C   ASN A 173       2.711   5.988  -6.029  1.00 30.00
ATOM   1338  O   ASN A 173       2.105   6.323  -5.008  1.00 30.00
ATOM   1339  CB  ASN A 173       4.383   4.165  -5.506  1.00 30.00
ATOM   1340  CG  ASN A 173       4.087   3.122  -6.593  1.00 30.00
ATOM   1341  OD1 ASN A 173       4.499   3.270  -7.737  1.00 30.00
ATOM   1342  ND2 ASN A 173       3.392   2.043  -6.235  1.00 30.00
ATOM   1343  N   LEU A 174       2.129   5.923  -7.235  1.00 30.00
ATOM   1344  CA  LEU A 174       0.793   6.411  -7.565  1.00 30.00
ATOM   1345  C   LEU A 174       0.019   5.362  -8.375  1.00 30.00
ATOM   1346  O   LEU A 174       0.607   4.577  -9.120  1.00 30.00
ATOM   1347  CB  LEU A 174       0.953   7.765  -8.295  1.00 30.00
ATOM   1348  CG  LEU A 174      -0.319   8.622  -8.478  1.00 30.00
ATOM   1349  CD1 LEU A 174      -0.768   9.271  -7.159  1.00 30.00
ATOM   1350  CD2 LEU A 174      -0.078   9.703  -9.542  1.00 30.00
ATOM   1351  N   VAL A 175      -1.314   5.381  -8.234  1.00 30.00
ATOM   1352  CA  VAL A 175      -2.289   4.579  -8.969  1.00 30.00
ATOM   1353  C   VAL A 175      -3.596   5.381  -9.133  1.00 30.00
ATOM   1354  O   VAL A 175      -3.671   6.542  -8.730  1.00 30.00
ATOM   1355  CB  VAL A 175      -2.401   3.169  -8.325  1.00 30.00
ATOM   1356  CG1 VAL A 175      -3.243   3.139  -7.039  1.00 30.00
ATOM   1357  CG2 VAL A 175      -2.863   2.087  -9.312  1.00 30.00
ATOM   1358  N   VAL A 176      -4.623   4.754  -9.724  1.00 30.00
ATOM   1359  CA  VAL A 176      -5.991   5.253  -9.869  1.00 30.00
ATOM   1360  C   VAL A 176      -6.975   4.118  -9.554  1.00 30.00
ATOM   1361  O   VAL A 176      -6.755   2.975  -9.958  1.00 30.00
ATOM   1362  CB  VAL A 176      -6.227   5.918 -11.253  1.00 30.00
ATOM   1363  CG1 VAL A 176      -5.601   7.315 -11.345  1.00 30.00
ATOM   1364  CG2 VAL A 176      -5.774   5.046 -12.437  1.00 30.00
ATOM   1365  N   ASP A 177      -8.069   4.446  -8.849  1.00 30.00
ATOM   1366  CA  ASP A 177      -9.109   3.517  -8.394  1.00 30.00
ATOM   1367  C   ASP A 177     -10.196   3.302  -9.469  1.00 30.00
ATOM   1368  O   ASP A 177     -11.379   3.228  -9.142  1.00 30.00
ATOM   1369  CB  ASP A 177      -9.765   4.058  -7.092  1.00 30.00
ATOM   1370  CG  ASP A 177      -8.832   4.193  -5.883  1.00 30.00
ATOM   1371  OD1 ASP A 177      -7.766   3.539  -5.877  1.00 30.00
ATOM   1372  OD2 ASP A 177      -9.221   4.940  -4.960  1.00 30.00
ATOM   1373  N   MET A 178      -9.804   3.148 -10.748  1.00 30.00
ATOM   1374  CA  MET A 178     -10.675   2.830 -11.892  1.00 30.00
ATOM   1375  C   MET A 178     -11.382   1.465 -11.768  1.00 30.00
ATOM   1376  O   MET A 178     -12.459   1.276 -12.332  1.00 30.00
ATOM   1377  CB  MET A 178      -9.838   2.871 -13.184  1.00 30.00
ATOM   1378  CG  MET A 178      -9.488   4.299 -13.615  1.00 30.00
ATOM   1379  SD  MET A 178      -8.473   4.384 -15.108  1.00 30.00
ATOM   1380  CE  MET A 178      -8.320   6.181 -15.235  1.00 30.00
ATOM   1381  N   LEU A 179     -10.798   0.555 -10.971  1.00 30.00
ATOM   1382  CA  LEU A 179     -11.340  -0.728 -10.522  1.00 30.00
ATOM   1383  C   LEU A 179     -12.545  -0.563  -9.565  1.00 30.00
ATOM   1384  O   LEU A 179     -13.340  -1.492  -9.429  1.00 30.00
ATOM   1385  CB  LEU A 179     -10.153  -1.469  -9.848  1.00 30.00
ATOM   1386  CG  LEU A 179     -10.298  -2.990  -9.599  1.00 30.00
ATOM   1387  CD1 LEU A 179      -9.027  -3.744 -10.034  1.00 30.00
ATOM   1388  CD2 LEU A 179     -10.590  -3.315  -8.122  1.00 30.00
ATOM   1389  N   GLY A 180     -12.692   0.615  -8.931  1.00 30.00
ATOM   1390  CA  GLY A 180     -13.740   0.969  -7.979  1.00 30.00
ATOM   1391  C   GLY A 180     -14.565   2.206  -8.367  1.00 30.00
ATOM   1392  O   GLY A 180     -15.310   2.695  -7.521  1.00 30.00
ATOM   1393  N   PHE A 181     -14.467   2.712  -9.614  1.00 30.00
ATOM   1394  CA  PHE A 181     -15.224   3.872 -10.126  1.00 30.00
ATOM   1395  C   PHE A 181     -16.743   3.637 -10.243  1.00 30.00
ATOM   1396  O   PHE A 181     -17.493   4.609 -10.325  1.00 30.00
ATOM   1397  CB  PHE A 181     -14.693   4.276 -11.524  1.00 30.00
ATOM   1398  CG  PHE A 181     -13.578   5.308 -11.604  1.00 30.00
ATOM   1399  CD1 PHE A 181     -12.757   5.637 -10.505  1.00 30.00
ATOM   1400  CD2 PHE A 181     -13.348   5.939 -12.842  1.00 30.00
ATOM   1401  CE1 PHE A 181     -11.691   6.542 -10.667  1.00 30.00
ATOM   1402  CE2 PHE A 181     -12.297   6.857 -13.005  1.00 30.00
ATOM   1403  CZ  PHE A 181     -11.458   7.148 -11.918  1.00 30.00
ATOM   1404  N   GLY A 182     -17.197   2.375 -10.198  1.00 30.00
ATOM   1405  CA  GLY A 182     -18.605   2.001 -10.254  1.00 30.00
ATOM   1406  C   GLY A 182     -19.161   1.754  -8.850  1.00 30.00
ATOM   1407  O   GLY A 182     -20.342   2.002  -8.623  1.00 30.00
ATOM   1408  N   VAL A 183     -18.305   1.372  -7.886  1.00 30.00
ATOM   1409  CA  VAL A 183     -18.622   1.314  -6.458  1.00 30.00
ATOM   1410  C   VAL A 183     -18.720   2.744  -5.882  1.00 30.00
ATOM   1411  O   VAL A 183     -19.601   2.998  -5.065  1.00 30.00
ATOM   1412  CB  VAL A 183     -17.534   0.483  -5.720  1.00 30.00
ATOM   1413  CG1 VAL A 183     -17.521   0.723  -4.197  1.00 30.00
ATOM   1414  CG2 VAL A 183     -17.685  -1.027  -5.994  1.00 30.00
ATOM   1415  N   MET A 184     -17.885   3.689  -6.359  1.00 30.00
ATOM   1416  CA  MET A 184     -17.922   5.117  -6.015  1.00 30.00
ATOM   1417  C   MET A 184     -19.230   5.789  -6.471  1.00 30.00
ATOM   1418  O   MET A 184     -19.721   6.702  -5.810  1.00 30.00
ATOM   1419  CB  MET A 184     -16.726   5.829  -6.694  1.00 30.00
ATOM   1420  CG  MET A 184     -16.316   7.140  -6.001  1.00 30.00
ATOM   1421  SD  MET A 184     -15.290   8.254  -7.003  1.00 30.00
ATOM   1422  CE  MET A 184     -13.709   7.370  -6.988  1.00 30.00
ATOM   1423  N   LYS A 185     -19.786   5.318  -7.596  1.00 30.00
ATOM   1424  CA  LYS A 185     -20.992   5.817  -8.240  1.00 30.00
ATOM   1425  C   LYS A 185     -22.240   5.265  -7.526  1.00 30.00
ATOM   1426  O   LYS A 185     -23.073   6.047  -7.074  1.00 30.00
ATOM   1427  CB  LYS A 185     -20.919   5.329  -9.705  1.00 30.00
ATOM   1428  CG  LYS A 185     -21.826   6.050 -10.713  1.00 30.00
ATOM   1429  CD  LYS A 185     -21.662   5.513 -12.151  1.00 30.00
ATOM   1430  CE  LYS A 185     -20.263   5.739 -12.760  1.00 30.00
ATOM   1431  NZ  LYS A 185     -20.223   5.375 -14.187  1.00 30.00
ATOM   1432  N   GLN A 186     -22.348   3.931  -7.395  1.00 30.00
ATOM   1433  CA  GLN A 186     -23.542   3.209  -6.943  1.00 30.00
ATOM   1434  C   GLN A 186     -23.832   3.349  -5.438  1.00 30.00
ATOM   1435  O   GLN A 186     -25.004   3.437  -5.073  1.00 30.00
ATOM   1436  CB  GLN A 186     -23.363   1.714  -7.282  1.00 30.00
ATOM   1437  CG  GLN A 186     -23.390   1.443  -8.805  1.00110.00
ATOM   1438  CD  GLN A 186     -22.702   0.147  -9.253  1.00110.00
ATOM   1439  OE1 GLN A 186     -22.565  -0.080 -10.453  1.00110.00
ATOM   1440  NE2 GLN A 186     -22.233  -0.696  -8.330  1.00110.00
ATOM   1441  N   THR A 187     -22.801   3.399  -4.571  1.00 30.00
ATOM   1442  CA  THR A 187     -22.970   3.531  -3.114  1.00 30.00
ATOM   1443  C   THR A 187     -23.342   4.965  -2.679  1.00 30.00
ATOM   1444  O   THR A 187     -23.865   5.142  -1.578  1.00 30.00
ATOM   1445  CB  THR A 187     -21.685   3.083  -2.367  1.00 30.00
ATOM   1446  OG1 THR A 187     -20.566   3.907  -2.643  1.00 30.00
ATOM   1447  CG2 THR A 187     -21.324   1.604  -2.579  1.00 30.00
ATOM   1448  N   CYS A 188     -23.097   5.972  -3.535  1.00 30.00
ATOM   1449  CA  CYS A 188     -23.435   7.375  -3.297  1.00 30.00
ATOM   1450  C   CYS A 188     -24.836   7.740  -3.825  1.00 30.00
ATOM   1451  O   CYS A 188     -25.404   8.727  -3.361  1.00 30.00
ATOM   1452  CB  CYS A 188     -22.419   8.252  -4.053  1.00 30.00
ATOM   1453  SG  CYS A 188     -20.844   8.306  -3.156  1.00 30.00
ATOM   1454  N   GLY A 189     -25.391   6.960  -4.771  1.00 30.00
ATOM   1455  CA  GLY A 189     -26.730   7.146  -5.335  1.00 30.00
ATOM   1456  C   GLY A 189     -26.754   7.441  -6.842  1.00 30.00
ATOM   1457  O   GLY A 189     -27.813   7.789  -7.362  1.00 30.00
ATOM   1458  N   ASN A 190     -25.610   7.312  -7.535  1.00 30.00
ATOM   1459  CA  ASN A 190     -25.413   7.423  -8.987  1.00 30.00
ATOM   1460  C   ASN A 190     -25.113   8.851  -9.467  1.00 30.00
ATOM   1461  O   ASN A 190     -25.584   9.275 -10.523  1.00 30.00
ATOM   1462  CB  ASN A 190     -26.393   6.586  -9.852  1.00 30.00
ATOM   1463  CG  ASN A 190     -25.952   6.492 -11.316  1.00 30.00
ATOM   1464  OD1 ASN A 190     -24.758   6.479 -11.608  1.00 30.00
ATOM   1465  ND2 ASN A 190     -26.912   6.407 -12.241  1.00 30.00
ATOM   1466  N   LEU A 191     -24.297   9.576  -8.684  1.00 30.00
ATOM   1467  CA  LEU A 191     -23.787  10.925  -8.947  1.00 30.00
ATOM   1468  C   LEU A 191     -22.836  10.952 -10.166  1.00 30.00
ATOM   1469  O   LEU A 191     -22.226   9.922 -10.463  1.00 30.00
ATOM   1470  CB  LEU A 191     -22.986  11.374  -7.704  1.00 30.00
ATOM   1471  CG  LEU A 191     -23.780  11.527  -6.388  1.00 30.00
ATOM   1472  CD1 LEU A 191     -22.816  11.892  -5.249  1.00 30.00
ATOM   1473  CD2 LEU A 191     -24.918  12.558  -6.485  1.00 30.00
ATOM   1474  N   PRO A 192     -22.662  12.106 -10.856  1.00 30.00
ATOM   1475  CA  PRO A 192     -21.751  12.236 -12.001  1.00 30.00
ATOM   1476  C   PRO A 192     -20.279  12.139 -11.573  1.00 30.00
ATOM   1477  O   PRO A 192     -19.775  13.000 -10.853  1.00 30.00
ATOM   1478  CB  PRO A 192     -22.083  13.596 -12.633  1.00 30.00
ATOM   1479  CG  PRO A 192     -22.703  14.409 -11.509  1.00 30.00
ATOM   1480  CD  PRO A 192     -23.342  13.374 -10.583  1.00 30.00
ATOM   1481  N   VAL A 193     -19.611  11.069 -12.027  1.00 30.00
ATOM   1482  CA  VAL A 193     -18.194  10.802 -11.808  1.00 30.00
ATOM   1483  C   VAL A 193     -17.431  11.379 -13.011  1.00 30.00
ATOM   1484  O   VAL A 193     -17.800  11.142 -14.160  1.00 30.00
ATOM   1485  CB  VAL A 193     -17.949   9.267 -11.714  1.00 30.00
ATOM   1486  CG1 VAL A 193     -16.476   8.922 -11.408  1.00 30.00
ATOM   1487  CG2 VAL A 193     -18.835   8.602 -10.644  1.00 30.00
ATOM   1488  N   ILE A 194     -16.347  12.108 -12.720  1.00 30.00
ATOM   1489  CA  ILE A 194     -15.360  12.640 -13.661  1.00 30.00
ATOM   1490  C   ILE A 194     -13.949  12.284 -13.156  1.00 30.00
ATOM   1491  O   ILE A 194     -13.807  11.525 -12.194  1.00 30.00
ATOM   1492  CB  ILE A 194     -15.642  14.133 -14.007  1.00 30.00
ATOM   1493  CG1 ILE A 194     -15.549  15.077 -12.790  1.00 30.00
ATOM   1494  CG2 ILE A 194     -16.991  14.291 -14.733  1.00 30.00
ATOM   1495  CD1 ILE A 194     -15.762  16.559 -13.128  1.00 30.00
ATOM   1496  N   PHE A 195     -12.899  12.750 -13.848  1.00 30.00
ATOM   1497  CA  PHE A 195     -11.528  12.281 -13.646  1.00 30.00
ATOM   1498  C   PHE A 195     -10.509  13.376 -13.974  1.00 30.00
ATOM   1499  O   PHE A 195     -10.532  13.916 -15.073  1.00 30.00
ATOM   1500  CB  PHE A 195     -11.336  10.984 -14.465  1.00 30.00
ATOM   1501  CG  PHE A 195      -9.939  10.397 -14.482  1.00 30.00
ATOM   1502  CD1 PHE A 195      -9.251  10.162 -13.276  1.00 30.00
ATOM   1503  CD2 PHE A 195      -9.319  10.088 -15.709  1.00 30.00
ATOM   1504  CE1 PHE A 195      -7.952   9.629 -13.293  1.00 30.00
ATOM   1505  CE2 PHE A 195      -8.011   9.570 -15.726  1.00 30.00
ATOM   1506  CZ  PHE A 195      -7.323   9.347 -14.518  1.00 30.00
ATOM   1507  N   ASP A 196      -9.586  13.658 -13.043  1.00 30.00
ATOM   1508  CA  ASP A 196      -8.433  14.537 -13.220  1.00 30.00
ATOM   1509  C   ASP A 196      -7.247  13.663 -13.665  1.00 30.00
ATOM   1510  O   ASP A 196      -6.678  12.914 -12.869  1.00 30.00
ATOM   1511  CB  ASP A 196      -8.186  15.259 -11.870  1.00 30.00
ATOM   1512  CG  ASP A 196      -6.949  16.158 -11.758  1.00 30.00
ATOM   1513  OD1 ASP A 196      -6.015  16.034 -12.576  1.00 30.00
ATOM   1514  OD2 ASP A 196      -6.939  16.963 -10.800  1.00 30.00
ATOM   1515  N   VAL A 197      -6.905  13.774 -14.957  1.00 30.00
ATOM   1516  CA  VAL A 197      -5.890  12.988 -15.661  1.00 30.00
ATOM   1517  C   VAL A 197      -4.468  13.496 -15.339  1.00 30.00
ATOM   1518  O   VAL A 197      -3.535  12.696 -15.288  1.00 30.00
ATOM   1519  CB  VAL A 197      -6.143  13.134 -17.195  1.00 30.00
ATOM   1520  CG1 VAL A 197      -5.163  12.320 -18.067  1.00 30.00
ATOM   1521  CG2 VAL A 197      -7.585  12.779 -17.614  1.00 30.00
ATOM   1522  N   THR A 198      -4.299  14.817 -15.148  1.00 30.00
ATOM   1523  CA  THR A 198      -3.002  15.497 -15.083  1.00 30.00
ATOM   1524  C   THR A 198      -2.329  15.384 -13.701  1.00 30.00
ATOM   1525  O   THR A 198      -1.100  15.414 -13.633  1.00 30.00
ATOM   1526  CB  THR A 198      -3.201  16.985 -15.474  1.00 30.00
ATOM   1527  OG1 THR A 198      -1.976  17.642 -15.751  1.00 30.00
ATOM   1528  CG2 THR A 198      -3.976  17.777 -14.407  1.00 30.00
ATOM   1529  N   HIS A 199      -3.108  15.201 -12.620  1.00 30.00
ATOM   1530  CA  HIS A 199      -2.604  14.880 -11.280  1.00 30.00
ATOM   1531  C   HIS A 199      -2.443  13.361 -11.093  1.00 30.00
ATOM   1532  O   HIS A 199      -1.698  12.943 -10.207  1.00 30.00
ATOM   1533  CB  HIS A 199      -3.618  15.370 -10.228  1.00 30.00
ATOM   1534  CG  HIS A 199      -3.419  16.829  -9.873  1.00 30.00
ATOM   1535  ND1 HIS A 199      -4.609  17.672  -9.811  1.00 30.00
ATOM   1536  CD2 HIS A 199      -2.348  17.545  -9.515  1.00 30.00
ATOM   1537  CE1 HIS A 199      -3.957  18.912  -9.369  1.00 30.00
ATOM   1538  NE2 HIS A 199      -2.701  18.849  -9.208  1.00 30.00
ATOM   1539  N   SER A 200      -3.105  12.546 -11.932  1.00 30.00
ATOM   1540  CA  SER A 200      -2.984  11.089 -11.954  1.00 30.00
ATOM   1541  C   SER A 200      -1.809  10.616 -12.835  1.00 30.00
ATOM   1542  O   SER A 200      -1.499   9.426 -12.827  1.00 30.00
ATOM   1543  CB  SER A 200      -4.286  10.503 -12.528  1.00 30.00
ATOM   1544  OG  SER A 200      -5.342  10.735 -11.623  1.00 30.00
ATOM   1545  N   LEU A 201      -1.140  11.525 -13.568  1.00 30.00
ATOM   1546  CA  LEU A 201       0.055  11.249 -14.362  1.00 30.00
ATOM   1547  C   LEU A 201       1.279  11.347 -13.434  1.00 30.00
ATOM   1548  O   LEU A 201       1.574  12.411 -12.888  1.00 30.00
ATOM   1549  CB  LEU A 201       0.154  12.314 -15.483  1.00 30.00
ATOM   1550  CG  LEU A 201       1.295  12.090 -16.504  1.00 30.00
ATOM   1551  CD1 LEU A 201       1.048  10.857 -17.388  1.00 30.00
ATOM   1552  CD2 LEU A 201       1.504  13.339 -17.371  1.00 30.00
ATOM   1553  N   GLN A 202       1.978  10.217 -13.266  1.00110.00
ATOM   1554  CA  GLN A 202       3.162  10.057 -12.425  1.00110.00
ATOM   1555  C   GLN A 202       4.425  10.461 -13.207  1.00110.00
ATOM   1556  O   GLN A 202       4.528  10.187 -14.404  1.00110.00
ATOM   1557  CB  GLN A 202       3.223   8.561 -12.040  1.00110.00
ATOM   1558  CG  GLN A 202       4.437   8.095 -11.210  1.00110.00
ATOM   1559  CD  GLN A 202       4.567   8.752  -9.834  1.00110.00
ATOM   1560  OE1 GLN A 202       3.610   9.292  -9.286  1.00110.00
ATOM   1561  NE2 GLN A 202       5.768   8.707  -9.264  1.00110.00
ATOM   1562  N   THR A 203       5.378  11.116 -12.520  1.00110.00
ATOM   1563  CA  THR A 203       6.579  11.728 -13.105  1.00110.00
ATOM   1564  C   THR A 203       7.893  11.389 -12.373  1.00110.00
ATOM   1565  O   THR A 203       8.956  11.620 -12.949  1.00110.00
ATOM   1566  CB  THR A 203       6.372  13.248 -13.341  1.00110.00
ATOM   1567  OG1 THR A 203       6.194  13.924 -12.111  1.00110.00
ATOM   1568  CG2 THR A 203       5.219  13.600 -14.297  1.00110.00
ATOM   1569  N   ARG A 204       7.847  10.816 -11.154  1.00110.00
ATOM   1570  CA  ARG A 204       9.029  10.311 -10.445  1.00110.00
ATOM   1571  C   ARG A 204       9.155   8.798 -10.705  1.00110.00
ATOM   1572  O   ARG A 204       8.153   8.087 -10.792  1.00110.00
ATOM   1573  CB  ARG A 204       8.883  10.569  -8.923  1.00110.00
ATOM   1574  CG  ARG A 204      10.149  10.195  -8.122  1.00110.00
ATOM   1575  CD  ARG A 204      11.392  11.034  -8.452  1.00110.00
ATOM   1576  NE  ARG A 204      12.599  10.359  -7.955  1.00110.00
ATOM   1577  CZ  ARG A 204      13.079  10.383  -6.700  1.00110.00
ATOM   1578  NH1 ARG A 204      12.454  11.040  -5.712  1.00110.00
ATOM   1579  NH2 ARG A 204      14.215   9.730  -6.427  1.00110.00
ATOM   1580  N   ASP A 205      10.404   8.312 -10.788  1.00110.00
ATOM   1581  CA  ASP A 205      10.803   6.915 -11.013  1.00110.00
ATOM   1582  C   ASP A 205      10.393   5.951  -9.873  1.00110.00
ATOM   1583  O   ASP A 205      10.444   4.736 -10.068  1.00110.00
ATOM   1584  CB  ASP A 205      12.339   6.871 -11.233  1.00110.00
ATOM   1585  CG  ASP A 205      13.192   7.261 -10.015  1.00110.00
ATOM   1586  OD1 ASP A 205      13.860   6.352  -9.476  1.00110.00
ATOM   1587  OD2 ASP A 205      13.152   8.454  -9.639  1.00110.00
ATOM   1588  N   ALA A 206       9.959   6.480  -8.713  1.00110.00
ATOM   1589  CA  ALA A 206       9.401   5.750  -7.573  1.00110.00
ATOM   1590  C   ALA A 206       8.028   5.116  -7.877  1.00110.00
ATOM   1591  O   ALA A 206       7.636   4.171  -7.194  1.00110.00
ATOM   1592  CB  ALA A 206       9.246   6.736  -6.403  1.00110.00
ATOM   1593  N   GLY A 207       7.334   5.613  -8.914  1.00110.00
ATOM   1594  CA  GLY A 207       6.146   5.031  -9.525  1.00110.00
ATOM   1595  C   GLY A 207       6.359   4.815 -11.028  1.00110.00
ATOM   1596  O   GLY A 207       7.486   4.858 -11.525  1.00110.00
ATOM   1597  N   SER A 208       5.256   4.573 -11.750  1.00110.00
ATOM   1598  CA  SER A 208       5.219   4.282 -13.184  1.00110.00
ATOM   1599  C   SER A 208       5.249   5.589 -14.001  1.00110.00
ATOM   1600  O   SER A 208       4.212   6.088 -14.435  1.00110.00
ATOM   1601  CB  SER A 208       3.910   3.510 -13.459  1.00110.00
ATOM   1602  OG  SER A 208       3.994   2.234 -12.858  1.00110.00
ATOM   1603  N   ALA A 209       6.458   6.138 -14.197  1.00110.00
ATOM   1604  CA  ALA A 209       6.739   7.357 -14.956  1.00110.00
ATOM   1605  C   ALA A 209       7.476   7.043 -16.268  1.00110.00
ATOM   1606  O   ALA A 209       8.100   5.991 -16.411  1.00110.00
ATOM   1607  CB  ALA A 209       7.647   8.249 -14.096  1.00110.00
ATOM   1608  N   ALA A 210       7.429   8.004 -17.203  1.00110.00
ATOM   1609  CA  ALA A 210       8.171   8.027 -18.461  1.00110.00
ATOM   1610  C   ALA A 210       8.566   9.474 -18.771  1.00110.00
ATOM   1611  O   ALA A 210       7.697  10.343 -18.823  1.00110.00
ATOM   1612  CB  ALA A 210       7.357   7.353 -19.577  1.00110.00
ATOM   1613  N   SER A 211       9.871   9.736 -18.960  1.00110.00
ATOM   1614  CA  SER A 211      10.453  11.073 -19.131  1.00110.00
ATOM   1615  C   SER A 211      10.165  11.712 -20.507  1.00110.00
ATOM   1616  O   SER A 211      10.092  12.938 -20.599  1.00110.00
ATOM   1617  CB  SER A 211      11.977  10.964 -18.896  1.00110.00
ATOM   1618  OG  SER A 211      12.576   9.918 -19.640  1.00110.00
ATOM   1619  N   GLY A 212       9.969  10.890 -21.550  1.00110.00
ATOM   1620  CA  GLY A 212       9.647  11.299 -22.917  1.00110.00
ATOM   1621  C   GLY A 212       8.294  10.764 -23.400  1.00110.00
ATOM   1622  O   GLY A 212       7.972  10.917 -24.575  1.00110.00
ATOM   1623  N   GLY A 213       7.510  10.134 -22.511  1.00110.00
ATOM   1624  CA  GLY A 213       6.225   9.509 -22.808  1.00110.00
ATOM   1625  C   GLY A 213       5.063  10.103 -22.009  1.00110.00
ATOM   1626  O   GLY A 213       4.052   9.426 -21.853  1.00110.00
ATOM   1627  N   ARG A 214       5.201  11.336 -21.489  1.00 30.00
ATOM   1628  CA  ARG A 214       4.246  11.999 -20.593  1.00 30.00
ATOM   1629  C   ARG A 214       2.870  12.259 -21.231  1.00 30.00
ATOM   1630  O   ARG A 214       1.858  11.922 -20.619  1.00 30.00
ATOM   1631  CB  ARG A 214       4.850  13.328 -20.092  1.00110.00
ATOM   1632  CG  ARG A 214       5.907  13.132 -18.992  1.00110.00
ATOM   1633  CD  ARG A 214       6.729  14.397 -18.699  1.00110.00
ATOM   1634  NE  ARG A 214       7.828  14.546 -19.663  1.00110.00
ATOM   1635  CZ  ARG A 214       8.004  15.570 -20.513  1.00110.00
ATOM   1636  NH1 ARG A 214       7.139  16.593 -20.565  1.00110.00
ATOM   1637  NH2 ARG A 214       9.073  15.567 -21.319  1.00110.00
ATOM   1638  N   ARG A 215       2.822  12.828 -22.449  1.00 30.00
ATOM   1639  CA  ARG A 215       1.571  13.135 -23.155  1.00 30.00
ATOM   1640  C   ARG A 215       0.938  11.894 -23.810  1.00 30.00
ATOM   1641  O   ARG A 215      -0.281  11.857 -23.971  1.00 30.00
ATOM   1642  CB  ARG A 215       1.828  14.189 -24.254  1.00 30.00
ATOM   1643  CG  ARG A 215       2.199  15.572 -23.688  1.00110.00
ATOM   1644  CD  ARG A 215       2.117  16.701 -24.732  1.00110.00
ATOM   1645  NE  ARG A 215       3.437  17.095 -25.242  1.00110.00
ATOM   1646  CZ  ARG A 215       3.693  18.194 -25.974  1.00110.00
ATOM   1647  NH1 ARG A 215       2.721  19.054 -26.314  1.00110.00
ATOM   1648  NH2 ARG A 215       4.944  18.440 -26.375  1.00110.00
ATOM   1649  N   ALA A 216       1.740  10.870 -24.149  1.00 30.00
ATOM   1650  CA  ALA A 216       1.270   9.603 -24.711  1.00 30.00
ATOM   1651  C   ALA A 216       0.658   8.702 -23.622  1.00 30.00
ATOM   1652  O   ALA A 216      -0.345   8.036 -23.875  1.00 30.00
ATOM   1653  CB  ALA A 216       2.470   8.881 -25.342  1.00 30.00
ATOM   1654  N   GLN A 217       1.222   8.737 -22.401  1.00 30.00
ATOM   1655  CA  GLN A 217       0.719   8.064 -21.204  1.00 30.00
ATOM   1656  C   GLN A 217      -0.551   8.752 -20.674  1.00 30.00
ATOM   1657  O   GLN A 217      -1.447   8.060 -20.198  1.00 30.00
ATOM   1658  CB  GLN A 217       1.831   8.096 -20.132  1.00 30.00
ATOM   1659  CG  GLN A 217       1.471   7.466 -18.770  1.00 30.00
ATOM   1660  CD  GLN A 217       2.649   7.469 -17.789  1.00 30.00
ATOM   1661  OE1 GLN A 217       3.491   8.366 -17.805  1.00 30.00
ATOM   1662  NE2 GLN A 217       2.715   6.458 -16.924  1.00 30.00
ATOM   1663  N   ALA A 218      -0.648  10.089 -20.795  1.00 30.00
ATOM   1664  CA  ALA A 218      -1.813  10.884 -20.403  1.00 30.00
ATOM   1665  C   ALA A 218      -3.003  10.697 -21.359  1.00 30.00
ATOM   1666  O   ALA A 218      -4.144  10.837 -20.924  1.00 30.00
ATOM   1667  CB  ALA A 218      -1.425  12.370 -20.399  1.00 30.00
ATOM   1668  N   LEU A 219      -2.751  10.351 -22.636  1.00 30.00
ATOM   1669  CA  LEU A 219      -3.784  10.035 -23.623  1.00 30.00
ATOM   1670  C   LEU A 219      -4.356   8.632 -23.360  1.00 30.00
ATOM   1671  O   LEU A 219      -5.575   8.486 -23.337  1.00 30.00
ATOM   1672  CB  LEU A 219      -3.180  10.112 -25.045  1.00 30.00
ATOM   1673  CG  LEU A 219      -4.185   9.881 -26.201  1.00 30.00
ATOM   1674  CD1 LEU A 219      -5.278  10.961 -26.251  1.00 30.00
ATOM   1675  CD2 LEU A 219      -3.462   9.797 -27.551  1.00 30.00
ATOM   1676  N   ASP A 220      -3.497   7.628 -23.097  1.00 30.00
ATOM   1677  CA  ASP A 220      -3.887   6.263 -22.715  1.00 30.00
ATOM   1678  C   ASP A 220      -4.611   6.207 -21.358  1.00 30.00
ATOM   1679  O   ASP A 220      -5.464   5.343 -21.169  1.00 30.00
ATOM   1680  CB  ASP A 220      -2.646   5.336 -22.658  1.00 30.00
ATOM   1681  CG  ASP A 220      -1.945   5.069 -23.997  1.00 30.00
ATOM   1682  OD1 ASP A 220      -2.668   5.115 -25.016  1.00 30.00
ATOM   1683  OD2 ASP A 220      -0.712   4.857 -24.001  1.00 30.00
ATOM   1684  N   LEU A 221      -4.304   7.141 -20.441  1.00 30.00
ATOM   1685  CA  LEU A 221      -4.927   7.289 -19.127  1.00 30.00
ATOM   1686  C   LEU A 221      -6.305   7.971 -19.232  1.00 30.00
ATOM   1687  O   LEU A 221      -7.218   7.593 -18.501  1.00 30.00
ATOM   1688  CB  LEU A 221      -3.972   8.139 -18.257  1.00 30.00
ATOM   1689  CG  LEU A 221      -4.378   8.378 -16.789  1.00 30.00
ATOM   1690  CD1 LEU A 221      -4.576   7.061 -16.022  1.00 30.00
ATOM   1691  CD2 LEU A 221      -3.332   9.261 -16.094  1.00 30.00
ATOM   1692  N   ALA A 222      -6.476   8.930 -20.161  1.00 30.00
ATOM   1693  CA  ALA A 222      -7.745   9.609 -20.437  1.00 30.00
ATOM   1694  C   ALA A 222      -8.730   8.709 -21.206  1.00 30.00
ATOM   1695  O   ALA A 222      -9.938   8.823 -20.998  1.00 30.00
ATOM   1696  CB  ALA A 222      -7.465  10.859 -21.286  1.00 30.00
ATOM   1697  N   LEU A 223      -8.219   7.787 -22.044  1.00 30.00
ATOM   1698  CA  LEU A 223      -8.992   6.756 -22.738  1.00 30.00
ATOM   1699  C   LEU A 223      -9.363   5.611 -21.776  1.00 30.00
ATOM   1700  O   LEU A 223     -10.480   5.106 -21.849  1.00 30.00
ATOM   1701  CB  LEU A 223      -8.155   6.181 -23.906  1.00 30.00
ATOM   1702  CG  LEU A 223      -7.951   7.152 -25.093  1.00 30.00
ATOM   1703  CD1 LEU A 223      -6.779   6.699 -25.979  1.00 30.00
ATOM   1704  CD2 LEU A 223      -9.219   7.318 -25.944  1.00 30.00
ATOM   1705  N   ALA A 224      -8.472   5.250 -20.833  1.00 30.00
ATOM   1706  CA  ALA A 224      -8.721   4.280 -19.759  1.00 30.00
ATOM   1707  C   ALA A 224      -9.700   4.794 -18.689  1.00 30.00
ATOM   1708  O   ALA A 224     -10.236   3.990 -17.928  1.00 30.00
ATOM   1709  CB  ALA A 224      -7.386   3.943 -19.077  1.00 30.00
ATOM   1710  N   GLY A 225      -9.977   6.108 -18.670  1.00 30.00
ATOM   1711  CA  GLY A 225     -10.857   6.759 -17.714  1.00 30.00
ATOM   1712  C   GLY A 225     -12.232   7.009 -18.326  1.00 30.00
ATOM   1713  O   GLY A 225     -13.226   6.729 -17.664  1.00 30.00
ATOM   1714  N   MET A 226     -12.312   7.448 -19.595  1.00 30.00
ATOM   1715  CA  MET A 226     -13.567   7.600 -20.345  1.00 30.00
ATOM   1716  C   MET A 226     -14.237   6.241 -20.659  1.00 30.00
ATOM   1717  O   MET A 226     -15.453   6.197 -20.848  1.00 30.00
ATOM   1718  CB  MET A 226     -13.266   8.381 -21.646  1.00 30.00
ATOM   1719  CG  MET A 226     -14.508   8.835 -22.440  1.00 30.00
ATOM   1720  SD  MET A 226     -15.670   9.917 -21.553  1.00 30.00
ATOM   1721  CE  MET A 226     -14.731  11.465 -21.540  1.00 30.00
ATOM   1722  N   ALA A 227     -13.468   5.136 -20.638  1.00 30.00
ATOM   1723  CA  ALA A 227     -13.926   3.754 -20.801  1.00 30.00
ATOM   1724  C   ALA A 227     -14.795   3.226 -19.641  1.00 30.00
ATOM   1725  O   ALA A 227     -15.491   2.227 -19.824  1.00 30.00
ATOM   1726  CB  ALA A 227     -12.694   2.852 -20.944  1.00 30.00
ATOM   1727  N   THR A 228     -14.782   3.891 -18.472  1.00 30.00
ATOM   1728  CA  THR A 228     -15.596   3.548 -17.298  1.00 30.00
ATOM   1729  C   THR A 228     -17.005   4.188 -17.351  1.00 30.00
ATOM   1730  O   THR A 228     -17.852   3.837 -16.528  1.00 30.00
ATOM   1731  CB  THR A 228     -14.872   4.038 -16.014  1.00 30.00
ATOM   1732  OG1 THR A 228     -14.947   5.444 -15.864  1.00 30.00
ATOM   1733  CG2 THR A 228     -13.406   3.582 -15.900  1.00 30.00
ATOM   1734  N   ARG A 229     -17.238   5.131 -18.285  1.00 30.00
ATOM   1735  CA  ARG A 229     -18.476   5.875 -18.537  1.00 30.00
ATOM   1736  C   ARG A 229     -18.620   7.060 -17.566  1.00 30.00
ATOM   1737  O   ARG A 229     -19.483   7.051 -16.687  1.00 30.00
ATOM   1738  CB  ARG A 229     -19.715   4.953 -18.666  1.00 30.00
ATOM   1739  CG  ARG A 229     -20.931   5.612 -19.343  1.00 30.00
ATOM   1740  CD  ARG A 229     -22.120   4.647 -19.430  1.00 30.00
ATOM   1741  NE  ARG A 229     -23.198   5.178 -20.283  1.00 30.00
ATOM   1742  CZ  ARG A 229     -23.841   4.498 -21.251  1.00 30.00
ATOM   1743  NH1 ARG A 229     -23.517   3.234 -21.545  1.00 30.00
ATOM   1744  NH2 ARG A 229     -24.823   5.083 -21.946  1.00 30.00
ATOM   1745  N   LEU A 230     -17.749   8.070 -17.723  1.00 30.00
ATOM   1746  CA  LEU A 230     -17.748   9.312 -16.947  1.00 30.00
ATOM   1747  C   LEU A 230     -18.722  10.331 -17.563  1.00 30.00
ATOM   1748  O   LEU A 230     -19.144  10.181 -18.707  1.00 30.00
ATOM   1749  CB  LEU A 230     -16.344   9.956 -17.032  1.00 30.00
ATOM   1750  CG  LEU A 230     -15.172   9.104 -16.515  1.00 30.00
ATOM   1751  CD1 LEU A 230     -13.841   9.817 -16.798  1.00 30.00
ATOM   1752  CD2 LEU A 230     -15.289   8.770 -15.022  1.00 30.00
ATOM   1753  N   ALA A 231     -19.019  11.410 -16.824  1.00 30.00
ATOM   1754  CA  ALA A 231     -19.770  12.578 -17.294  1.00 30.00
ATOM   1755  C   ALA A 231     -18.879  13.599 -18.044  1.00 30.00
ATOM   1756  O   ALA A 231     -19.353  14.676 -18.404  1.00 30.00
ATOM   1757  CB  ALA A 231     -20.368  13.266 -16.054  1.00 30.00
ATOM   1758  N   GLY A 232     -17.602  13.263 -18.295  1.00 30.00
ATOM   1759  CA  GLY A 232     -16.548  14.142 -18.790  1.00 30.00
ATOM   1760  C   GLY A 232     -15.260  13.968 -17.978  1.00 30.00
ATOM   1761  O   GLY A 232     -15.130  13.003 -17.225  1.00 30.00
ATOM   1762  N   LEU A 233     -14.286  14.878 -18.148  1.00 30.00
ATOM   1763  CA  LEU A 233     -13.009  14.850 -17.428  1.00 30.00
ATOM   1764  C   LEU A 233     -12.391  16.237 -17.200  1.00 30.00
ATOM   1765  O   LEU A 233     -12.621  17.172 -17.969  1.00 30.00
ATOM   1766  CB  LEU A 233     -12.043  13.754 -17.960  1.00 30.00
ATOM   1767  CG  LEU A 233     -11.747  13.699 -19.476  1.00 30.00
ATOM   1768  CD1 LEU A 233     -10.772  14.800 -19.926  1.00 30.00
ATOM   1769  CD2 LEU A 233     -11.168  12.321 -19.844  1.00 30.00
ATOM   1770  N   PHE A 234     -11.580  16.333 -16.134  1.00 30.00
ATOM   1771  CA  PHE A 234     -10.669  17.427 -15.817  1.00 30.00
ATOM   1772  C   PHE A 234      -9.329  17.172 -16.527  1.00 30.00
ATOM   1773  O   PHE A 234      -8.737  16.099 -16.395  1.00 30.00
ATOM   1774  CB  PHE A 234     -10.421  17.466 -14.291  1.00 30.00
ATOM   1775  CG  PHE A 234     -11.341  18.379 -13.503  1.00 30.00
ATOM   1776  CD1 PHE A 234     -12.397  17.838 -12.744  1.00 30.00
ATOM   1777  CD2 PHE A 234     -11.118  19.771 -13.490  1.00 30.00
ATOM   1778  CE1 PHE A 234     -13.197  18.678 -11.946  1.00 30.00
ATOM   1779  CE2 PHE A 234     -11.929  20.613 -12.705  1.00 30.00
ATOM   1780  CZ  PHE A 234     -12.963  20.065 -11.925  1.00 30.00
ATOM   1781  N   LEU A 235      -8.865  18.175 -17.283  1.00 30.00
ATOM   1782  CA  LEU A 235      -7.615  18.174 -18.035  1.00 30.00
ATOM   1783  C   LEU A 235      -7.122  19.624 -18.154  1.00 30.00
ATOM   1784  O   LEU A 235      -7.105  20.192 -19.244  1.00 30.00
ATOM   1785  CB  LEU A 235      -7.795  17.379 -19.355  1.00 30.00
ATOM   1786  CG  LEU A 235      -6.502  17.047 -20.142  1.00 30.00
ATOM   1787  CD1 LEU A 235      -6.411  15.543 -20.451  1.00 30.00
ATOM   1788  CD2 LEU A 235      -6.393  17.842 -21.455  1.00 30.00
ATOM   1789  N   GLU A 236      -6.768  20.235 -17.009  1.00 30.00
ATOM   1790  CA  GLU A 236      -6.299  21.618 -16.878  1.00 30.00
ATOM   1791  C   GLU A 236      -4.808  21.727 -17.243  1.00 30.00
ATOM   1792  O   GLU A 236      -4.055  20.768 -17.066  1.00 30.00
ATOM   1793  CB  GLU A 236      -6.466  22.114 -15.416  1.00 30.00
ATOM   1794  CG  GLU A 236      -7.869  21.944 -14.787  1.00 30.00
ATOM   1795  CD  GLU A 236      -7.962  20.733 -13.850  1.00 30.00
ATOM   1796  OE1 GLU A 236      -7.889  20.957 -12.621  1.00 30.00
ATOM   1797  OE2 GLU A 236      -8.103  19.606 -14.370  1.00 30.00
ATOM   1798  N   SER A 237      -4.381  22.907 -17.726  1.00110.00
ATOM   1799  CA  SER A 237      -3.007  23.193 -18.143  1.00110.00
ATOM   1800  C   SER A 237      -2.067  23.232 -16.925  1.00110.00
ATOM   1801  O   SER A 237      -2.286  23.988 -15.978  1.00110.00
ATOM   1802  CB  SER A 237      -2.953  24.551 -18.872  1.00110.00
ATOM   1803  OG  SER A 237      -3.558  24.451 -20.144  1.00110.00
ATOM   1804  N   HIS A 238      -1.027  22.388 -16.980  1.00110.00
ATOM   1805  CA  HIS A 238      -0.031  22.144 -15.939  1.00110.00
ATOM   1806  C   HIS A 238       0.946  23.304 -15.613  1.00110.00
ATOM   1807  O   HIS A 238       1.241  23.454 -14.427  1.00110.00
ATOM   1808  CB  HIS A 238       0.752  20.873 -16.349  1.00110.00
ATOM   1809  CG  HIS A 238       1.317  20.853 -17.750  1.00110.00
ATOM   1810  ND1 HIS A 238       2.673  20.954 -18.017  1.00110.00
ATOM   1811  CD2 HIS A 238       0.709  20.712 -18.978  1.00110.00
ATOM   1812  CE1 HIS A 238       2.822  20.875 -19.341  1.00110.00
ATOM   1813  NE2 HIS A 238       1.671  20.729 -19.990  1.00110.00
ATOM   1814  N   PRO A 239       1.507  24.084 -16.575  1.00110.00
ATOM   1815  CA  PRO A 239       2.647  24.971 -16.291  1.00110.00
ATOM   1816  C   PRO A 239       2.258  26.236 -15.508  1.00110.00
ATOM   1817  O   PRO A 239       1.345  26.965 -15.892  1.00110.00
ATOM   1818  CB  PRO A 239       3.236  25.319 -17.667  1.00110.00
ATOM   1819  CG  PRO A 239       2.034  25.493 -18.576  1.00110.00
ATOM   1820  CD  PRO A 239       1.048  24.423 -18.118  1.00110.00
ATOM   1821  N   ASP A 240       2.998  26.483 -14.417  1.00110.00
ATOM   1822  CA  ASP A 240       2.956  27.678 -13.574  1.00110.00
ATOM   1823  C   ASP A 240       4.376  27.895 -12.989  1.00110.00
ATOM   1824  O   ASP A 240       5.126  26.922 -12.872  1.00110.00
ATOM   1825  CB  ASP A 240       1.783  27.587 -12.555  1.00110.00
ATOM   1826  CG  ASP A 240       1.990  26.638 -11.369  1.00110.00
ATOM   1827  OD1 ASP A 240       2.397  25.483 -11.628  1.00110.00
ATOM   1828  OD2 ASP A 240       1.758  27.072 -10.221  1.00110.00
ATOM   1829  N   PRO A 241       4.781  29.131 -12.612  1.00110.00
ATOM   1830  CA  PRO A 241       3.998  30.373 -12.651  1.00110.00
ATOM   1831  C   PRO A 241       3.902  30.964 -14.070  1.00110.00
ATOM   1832  O   PRO A 241       4.913  31.194 -14.733  1.00110.00
ATOM   1833  CB  PRO A 241       4.748  31.326 -11.708  1.00110.00
ATOM   1834  CG  PRO A 241       6.221  31.086 -11.994  1.00110.00
ATOM   1835  CD  PRO A 241       6.356  29.565 -12.027  1.00110.00
ATOM   1836  N   LYS A 242       2.660  31.234 -14.502  1.00110.00
ATOM   1837  CA  LYS A 242       2.272  31.814 -15.790  1.00110.00
ATOM   1838  C   LYS A 242       2.724  33.277 -15.961  1.00110.00
ATOM   1839  O   LYS A 242       2.923  33.725 -17.090  1.00110.00
ATOM   1840  CB  LYS A 242       0.730  31.763 -15.887  1.00110.00
ATOM   1841  CG  LYS A 242       0.157  30.380 -16.241  1.00110.00
ATOM   1842  CD  LYS A 242       0.076  30.138 -17.757  1.00110.00
ATOM   1843  CE  LYS A 242      -0.551  28.781 -18.110  1.00110.00
ATOM   1844  NZ  LYS A 242      -0.895  28.702 -19.537  1.00110.00
ATOM   1845  N   LEU A 243       2.903  34.006 -14.846  1.00110.00
ATOM   1846  CA  LEU A 243       3.353  35.398 -14.784  1.00110.00
ATOM   1847  C   LEU A 243       4.841  35.555 -15.171  1.00110.00
ATOM   1848  O   LEU A 243       5.244  36.635 -15.603  1.00110.00
ATOM   1849  CB  LEU A 243       3.107  35.879 -13.333  1.00110.00
ATOM   1850  CG  LEU A 243       4.221  35.620 -12.294  1.00110.00
ATOM   1851  CD1 LEU A 243       5.225  36.782 -12.211  1.00110.00
ATOM   1852  CD2 LEU A 243       3.603  35.353 -10.911  1.00110.00
ATOM   1853  N   ALA A 244       5.637  34.478 -15.052  1.00110.00
ATOM   1854  CA  ALA A 244       7.056  34.409 -15.402  1.00110.00
ATOM   1855  C   ALA A 244       7.291  33.714 -16.762  1.00110.00
ATOM   1856  O   ALA A 244       8.394  33.223 -17.000  1.00110.00
ATOM   1857  CB  ALA A 244       7.760  33.599 -14.298  1.00110.00
ATOM   1858  N   LYS A 245       6.264  33.659 -17.636  1.00110.00
ATOM   1859  CA  LYS A 245       6.217  33.009 -18.952  1.00110.00
ATOM   1860  C   LYS A 245       5.724  31.561 -18.803  1.00110.00
ATOM   1861  O   LYS A 245       4.523  31.335 -18.672  1.00110.00
ATOM   1862  CB  LYS A 245       7.479  33.247 -19.828  1.00110.00
ATOM   1863  CG  LYS A 245       7.373  32.738 -21.279  1.00110.00
ATOM   1864  CD  LYS A 245       8.581  33.130 -22.150  1.00110.00
ATOM   1865  CE  LYS A 245       9.892  32.430 -21.748  1.00110.00
ATOM   1866  NZ  LYS A 245      10.999  32.793 -22.647  1.00110.00
ATOM   1867  N   CYS A 246       6.660  30.596 -18.808  1.00110.00
ATOM   1868  CA  CYS A 246       6.499  29.179 -18.456  1.00110.00
ATOM   1869  C   CYS A 246       6.019  28.274 -19.606  1.00110.00
ATOM   1870  O   CYS A 246       6.419  27.111 -19.663  1.00110.00
ATOM   1871  CB  CYS A 246       5.749  28.994 -17.115  1.00110.00
ATOM   1872  SG  CYS A 246       3.986  28.638 -17.357  1.00110.00
ATOM   1873  N   ASP A 247       5.200  28.798 -20.535  1.00110.00
ATOM   1874  CA  ASP A 247       4.687  28.076 -21.702  1.00110.00
ATOM   1875  C   ASP A 247       4.535  29.014 -22.909  1.00110.00
ATOM   1876  O   ASP A 247       4.520  30.238 -22.771  1.00110.00
ATOM   1877  CB  ASP A 247       3.434  27.238 -21.345  1.00110.00
ATOM   1878  CG  ASP A 247       2.122  28.012 -21.179  1.00110.00
ATOM   1879  OD1 ASP A 247       1.906  28.530 -20.062  1.00110.00
ATOM   1880  OD2 ASP A 247       1.365  28.112 -22.168  1.00110.00
ATOM   1881  N   GLY A 248       4.462  28.400 -24.099  1.00110.00
ATOM   1882  CA  GLY A 248       4.432  29.054 -25.403  1.00110.00
ATOM   1883  C   GLY A 248       5.725  28.762 -26.180  1.00110.00
ATOM   1884  O   GLY A 248       6.553  27.976 -25.716  1.00110.00
ATOM   1885  N   PRO A 249       5.943  29.406 -27.348  1.00110.00
ATOM   1886  CA  PRO A 249       7.213  29.331 -28.082  1.00110.00
ATOM   1887  C   PRO A 249       8.295  30.143 -27.342  1.00110.00
ATOM   1888  O   PRO A 249       8.026  31.254 -26.887  1.00110.00
ATOM   1889  CB  PRO A 249       6.890  29.902 -29.468  1.00110.00
ATOM   1890  CG  PRO A 249       5.487  29.401 -29.779  1.00110.00
ATOM   1891  CD  PRO A 249       4.816  29.246 -28.412  1.00110.00
ATOM   1892  N   SER A 250       9.481  29.532 -27.177  1.00110.00
ATOM   1893  CA  SER A 250      10.592  29.903 -26.282  1.00110.00
ATOM   1894  C   SER A 250      10.515  29.221 -24.898  1.00110.00
ATOM   1895  O   SER A 250      11.338  29.489 -24.023  1.00110.00
ATOM   1896  CB  SER A 250      10.976  31.404 -26.297  1.00110.00
ATOM   1897  OG  SER A 250      10.224  32.175 -25.381  1.00110.00
ATOM   1898  N   ALA A 251       9.539  28.315 -24.735  1.00110.00
ATOM   1899  CA  ALA A 251       9.320  27.402 -23.620  1.00110.00
ATOM   1900  C   ALA A 251       8.766  26.092 -24.205  1.00110.00
ATOM   1901  O   ALA A 251       9.255  25.644 -25.244  1.00110.00
ATOM   1902  CB  ALA A 251       8.467  28.086 -22.538  1.00110.00
ATOM   1903  N   LEU A 252       7.752  25.484 -23.567  1.00110.00
ATOM   1904  CA  LEU A 252       6.993  24.358 -24.113  1.00110.00
ATOM   1905  C   LEU A 252       5.678  24.913 -24.702  1.00110.00
ATOM   1906  O   LEU A 252       4.802  25.303 -23.927  1.00110.00
ATOM   1907  CB  LEU A 252       6.671  23.378 -22.955  1.00110.00
ATOM   1908  CG  LEU A 252       5.480  22.416 -23.197  1.00110.00
ATOM   1909  CD1 LEU A 252       5.730  21.449 -24.367  1.00110.00
ATOM   1910  CD2 LEU A 252       5.148  21.633 -21.919  1.00110.00
ATOM   1911  N   PRO A 253       5.494  24.942 -26.042  1.00110.00
ATOM   1912  CA  PRO A 253       4.209  25.295 -26.654  1.00110.00
ATOM   1913  C   PRO A 253       3.253  24.090 -26.587  1.00110.00
ATOM   1914  O   PRO A 253       3.509  23.046 -27.189  1.00110.00
ATOM   1915  CB  PRO A 253       4.560  25.658 -28.106  1.00110.00
ATOM   1916  CG  PRO A 253       6.037  26.023 -28.069  1.00110.00
ATOM   1917  CD  PRO A 253       6.616  25.157 -26.949  1.00110.00
ATOM   1918  N   LEU A 254       2.137  24.252 -25.859  1.00110.00
ATOM   1919  CA  LEU A 254       1.062  23.266 -25.729  1.00110.00
ATOM   1920  C   LEU A 254       0.018  23.497 -26.842  1.00110.00
ATOM   1921  O   LEU A 254      -1.176  23.637 -26.581  1.00110.00
ATOM   1922  CB  LEU A 254       0.422  23.410 -24.325  1.00110.00
ATOM   1923  CG  LEU A 254       1.373  23.107 -23.145  1.00110.00
ATOM   1924  CD1 LEU A 254       0.668  23.366 -21.805  1.00110.00
ATOM   1925  CD2 LEU A 254       1.924  21.670 -23.189  1.00110.00
ATOM   1926  N   HIS A 255       0.498  23.531 -28.098  1.00 30.00
ATOM   1927  CA  HIS A 255      -0.269  23.736 -29.327  1.00 30.00
ATOM   1928  C   HIS A 255      -1.089  22.486 -29.705  1.00 30.00
ATOM   1929  O   HIS A 255      -2.144  22.615 -30.326  1.00 30.00
ATOM   1930  CB  HIS A 255       0.747  24.043 -30.452  1.00 30.00
ATOM   1931  CG  HIS A 255       1.494  25.353 -30.347  1.00 30.00
ATOM   1932  ND1 HIS A 255       2.472  25.722 -31.255  1.00 30.00
ATOM   1933  CD2 HIS A 255       1.443  26.378 -29.425  1.00 30.00
ATOM   1934  CE1 HIS A 255       2.935  26.915 -30.875  1.00 30.00
ATOM   1935  NE2 HIS A 255       2.360  27.373 -29.770  1.00 30.00
ATOM   1936  N   LEU A 256      -0.629  21.290 -29.294  1.00 30.00
ATOM   1937  CA  LEU A 256      -1.322  20.016 -29.459  1.00 30.00
ATOM   1938  C   LEU A 256      -2.440  19.943 -28.405  1.00 30.00
ATOM   1939  O   LEU A 256      -2.168  19.889 -27.204  1.00 30.00
ATOM   1940  CB  LEU A 256      -0.298  18.878 -29.229  1.00 30.00
ATOM   1941  CG  LEU A 256      -0.852  17.451 -29.444  1.00 30.00
ATOM   1942  CD1 LEU A 256       0.115  16.587 -30.271  1.00 30.00
ATOM   1943  CD2 LEU A 256      -1.154  16.776 -28.100  1.00 30.00
ATOM   1944  N   LEU A 257      -3.695  19.972 -28.877  1.00 30.00
ATOM   1945  CA  LEU A 257      -4.903  19.988 -28.057  1.00 30.00
ATOM   1946  C   LEU A 257      -6.071  19.334 -28.803  1.00 30.00
ATOM   1947  O   LEU A 257      -6.751  18.479 -28.240  1.00 30.00
ATOM   1948  CB  LEU A 257      -5.178  21.425 -27.547  1.00 30.00
ATOM   1949  CG  LEU A 257      -6.398  21.600 -26.614  1.00 30.00
ATOM   1950  CD1 LEU A 257      -6.256  20.811 -25.302  1.00 30.00
ATOM   1951  CD2 LEU A 257      -6.637  23.089 -26.320  1.00 30.00
ATOM   1952  N   GLU A 258      -6.293  19.715 -30.074  1.00 30.00
ATOM   1953  CA  GLU A 258      -7.374  19.212 -30.925  1.00 30.00
ATOM   1954  C   GLU A 258      -7.199  17.724 -31.270  1.00 30.00
ATOM   1955  O   GLU A 258      -8.140  16.945 -31.123  1.00 30.00
ATOM   1956  CB  GLU A 258      -7.435  20.075 -32.205  1.00 30.00
ATOM   1957  CG  GLU A 258      -8.689  19.834 -33.074  1.00 30.00
ATOM   1958  CD  GLU A 258      -8.561  20.371 -34.500  1.00 30.00
ATOM   1959  OE1 GLU A 258      -7.564  21.066 -34.796  1.00 30.00
ATOM   1960  OE2 GLU A 258      -9.496  20.104 -35.285  1.00 30.00
ATOM   1961  N   ASP A 259      -5.977  17.336 -31.670  1.00 30.00
ATOM   1962  CA  ASP A 259      -5.574  15.969 -32.020  1.00 30.00
ATOM   1963  C   ASP A 259      -5.393  15.051 -30.792  1.00 30.00
ATOM   1964  O   ASP A 259      -5.156  13.855 -30.965  1.00 30.00
ATOM   1965  CB  ASP A 259      -4.246  16.014 -32.811  1.00 30.00
ATOM   1966  CG  ASP A 259      -4.431  16.427 -34.273  1.00 30.00
ATOM   1967  OD1 ASP A 259      -4.825  15.541 -35.062  1.00 30.00
ATOM   1968  OD2 ASP A 259      -4.190  17.619 -34.563  1.00 30.00
ATOM   1969  N   PHE A 260      -5.535  15.592 -29.570  1.00 30.00
ATOM   1970  CA  PHE A 260      -5.555  14.861 -28.305  1.00 30.00
ATOM   1971  C   PHE A 260      -7.016  14.561 -27.910  1.00 30.00
ATOM   1972  O   PHE A 260      -7.331  13.428 -27.548  1.00 30.00
ATOM   1973  CB  PHE A 260      -4.904  15.766 -27.229  1.00 30.00
ATOM   1974  CG  PHE A 260      -4.423  15.061 -25.971  1.00 30.00
ATOM   1975  CD1 PHE A 260      -3.041  14.868 -25.766  1.00 30.00
ATOM   1976  CD2 PHE A 260      -5.338  14.619 -24.990  1.00 30.00
ATOM   1977  CE1 PHE A 260      -2.577  14.231 -24.601  1.00 30.00
ATOM   1978  CE2 PHE A 260      -4.875  13.973 -23.828  1.00 30.00
ATOM   1979  CZ  PHE A 260      -3.494  13.780 -23.633  1.00 30.00
ATOM   1980  N   LEU A 261      -7.903  15.573 -27.986  1.00 30.00
ATOM   1981  CA  LEU A 261      -9.295  15.530 -27.527  1.00 30.00
ATOM   1982  C   LEU A 261     -10.229  14.754 -28.471  1.00 30.00
ATOM   1983  O   LEU A 261     -11.233  14.217 -28.005  1.00 30.00
ATOM   1984  CB  LEU A 261      -9.834  16.978 -27.429  1.00 30.00
ATOM   1985  CG  LEU A 261      -9.264  17.820 -26.267  1.00 30.00
ATOM   1986  CD1 LEU A 261      -9.573  19.309 -26.489  1.00 30.00
ATOM   1987  CD2 LEU A 261      -9.804  17.373 -24.901  1.00 30.00
ATOM   1988  N   ILE A 262      -9.907  14.677 -29.775  1.00 30.00
ATOM   1989  CA  ILE A 262     -10.694  13.988 -30.806  1.00 30.00
ATOM   1990  C   ILE A 262     -10.689  12.448 -30.641  1.00 30.00
ATOM   1991  O   ILE A 262     -11.606  11.781 -31.121  1.00 30.00
ATOM   1992  CB  ILE A 262     -10.155  14.421 -32.200  1.00 30.00
ATOM   1993  CG1 ILE A 262     -11.103  14.011 -33.350  1.00 30.00
ATOM   1994  CG2 ILE A 262      -8.711  13.948 -32.470  1.00 30.00
ATOM   1995  CD1 ILE A 262     -12.554  14.465 -33.145  1.00 30.00
ATOM   1996  N   ARG A 263      -9.686  11.895 -29.937  1.00 30.00
ATOM   1997  CA  ARG A 263      -9.529  10.466 -29.655  1.00 30.00
ATOM   1998  C   ARG A 263     -10.426  10.053 -28.474  1.00 30.00
ATOM   1999  O   ARG A 263     -11.008   8.969 -28.488  1.00 30.00
ATOM   2000  CB  ARG A 263      -8.059  10.183 -29.247  1.00 30.00
ATOM   2001  CG  ARG A 263      -6.977  10.908 -30.073  1.00 30.00
ATOM   2002  CD  ARG A 263      -6.943  10.528 -31.558  1.00 30.00
ATOM   2003  NE  ARG A 263      -6.250  11.565 -32.336  1.00 30.00
ATOM   2004  CZ  ARG A 263      -6.355  11.787 -33.656  1.00 30.00
ATOM   2005  NH1 ARG A 263      -7.110  11.005 -34.443  1.00 30.00
ATOM   2006  NH2 ARG A 263      -5.696  12.822 -34.192  1.00 30.00
ATOM   2007  N   ILE A 264     -10.547  10.942 -27.472  1.00 30.00
ATOM   2008  CA  ILE A 264     -11.367  10.794 -26.269  1.00 30.00
ATOM   2009  C   ILE A 264     -12.857  11.008 -26.617  1.00 30.00
ATOM   2010  O   ILE A 264     -13.710  10.366 -26.008  1.00 30.00
ATOM   2011  CB  ILE A 264     -10.874  11.822 -25.202  1.00 30.00
ATOM   2012  CG1 ILE A 264      -9.390  11.579 -24.816  1.00 30.00
ATOM   2013  CG2 ILE A 264     -11.748  11.838 -23.927  1.00 30.00
ATOM   2014  CD1 ILE A 264      -8.718  12.773 -24.122  1.00 30.00
ATOM   2015  N   LYS A 265     -13.160  11.850 -27.624  1.00 30.00
ATOM   2016  CA  LYS A 265     -14.497  12.098 -28.169  1.00 30.00
ATOM   2017  C   LYS A 265     -15.046  10.861 -28.916  1.00 30.00
ATOM   2018  O   LYS A 265     -16.245  10.590 -28.847  1.00 30.00
ATOM   2019  CB  LYS A 265     -14.409  13.295 -29.147  1.00 30.00
ATOM   2020  CG  LYS A 265     -15.774  13.855 -29.597  1.00 30.00
ATOM   2021  CD  LYS A 265     -15.687  14.733 -30.854  1.00 30.00
ATOM   2022  CE  LYS A 265     -17.076  14.998 -31.456  1.00 30.00
ATOM   2023  NZ  LYS A 265     -16.981  15.590 -32.800  1.00 30.00
ATOM   2024  N   ALA A 266     -14.174  10.106 -29.608  1.00 30.00
ATOM   2025  CA  ALA A 266     -14.532   8.915 -30.381  1.00 30.00
ATOM   2026  C   ALA A 266     -14.867   7.712 -29.484  1.00 30.00
ATOM   2027  O   ALA A 266     -15.749   6.928 -29.832  1.00 30.00
ATOM   2028  CB  ALA A 266     -13.343   8.545 -31.282  1.00 30.00
ATOM   2029  N   LEU A 267     -14.198   7.588 -28.323  1.00 30.00
ATOM   2030  CA  LEU A 267     -14.448   6.544 -27.328  1.00 30.00
ATOM   2031  C   LEU A 267     -15.623   6.916 -26.402  1.00 30.00
ATOM   2032  O   LEU A 267     -16.309   6.020 -25.912  1.00 30.00
ATOM   2033  CB  LEU A 267     -13.165   6.366 -26.484  1.00 30.00
ATOM   2034  CG  LEU A 267     -13.197   5.201 -25.466  1.00 30.00
ATOM   2035  CD1 LEU A 267     -13.432   3.840 -26.138  1.00 30.00
ATOM   2036  CD2 LEU A 267     -11.910   5.164 -24.640  1.00 30.00
ATOM   2037  N   ASP A 268     -15.877   8.219 -26.187  1.00 30.00
ATOM   2038  CA  ASP A 268     -17.006   8.763 -25.428  1.00 30.00
ATOM   2039  C   ASP A 268     -18.357   8.347 -26.044  1.00 30.00
ATOM   2040  O   ASP A 268     -19.220   7.827 -25.338  1.00 30.00
ATOM   2041  CB  ASP A 268     -16.824  10.300 -25.326  1.00 30.00
ATOM   2042  CG  ASP A 268     -18.000  11.069 -24.727  1.00 30.00
ATOM   2043  OD1 ASP A 268     -18.163  10.959 -23.496  1.00 30.00
ATOM   2044  OD2 ASP A 268     -18.687  11.787 -25.484  1.00 30.00
ATOM   2045  N   ASP A 269     -18.489   8.530 -27.369  1.00 30.00
ATOM   2046  CA  ASP A 269     -19.625   8.131 -28.201  1.00 30.00
ATOM   2047  C   ASP A 269     -19.855   6.603 -28.200  1.00 30.00
ATOM   2048  O   ASP A 269     -21.000   6.159 -28.133  1.00 30.00
ATOM   2049  CB  ASP A 269     -19.387   8.714 -29.622  1.00 30.00
ATOM   2050  CG  ASP A 269     -20.354   8.241 -30.714  1.00 30.00
ATOM   2051  OD1 ASP A 269     -21.443   8.848 -30.817  1.00 30.00
ATOM   2052  OD2 ASP A 269     -19.983   7.281 -31.424  1.00 30.00
ATOM   2053  N   LEU A 270     -18.764   5.816 -28.240  1.00 30.00
ATOM   2054  CA  LEU A 270     -18.742   4.350 -28.277  1.00 30.00
ATOM   2055  C   LEU A 270     -19.342   3.759 -26.988  1.00 30.00
ATOM   2056  O   LEU A 270     -20.292   2.982 -27.050  1.00 30.00
ATOM   2057  CB  LEU A 270     -17.267   3.904 -28.448  1.00 30.00
ATOM   2058  CG  LEU A 270     -17.004   2.509 -29.056  1.00 30.00
ATOM   2059  CD1 LEU A 270     -15.493   2.251 -29.084  1.00 30.00
ATOM   2060  CD2 LEU A 270     -17.692   1.343 -28.334  1.00 30.00
ATOM   2061  N   ILE A 271     -18.796   4.156 -25.828  1.00 30.00
ATOM   2062  CA  ILE A 271     -19.158   3.685 -24.489  1.00 30.00
ATOM   2063  C   ILE A 271     -20.577   4.124 -24.075  1.00 30.00
ATOM   2064  O   ILE A 271     -21.216   3.419 -23.296  1.00 30.00
ATOM   2065  CB  ILE A 271     -18.066   4.195 -23.502  1.00 30.00
ATOM   2066  CG1 ILE A 271     -16.690   3.543 -23.782  1.00 30.00
ATOM   2067  CG2 ILE A 271     -18.422   4.093 -22.003  1.00 30.00
ATOM   2068  CD1 ILE A 271     -16.569   2.070 -23.357  1.00 30.00
ATOM   2069  N   LYS A 272     -21.078   5.246 -24.621  1.00 30.00
ATOM   2070  CA  LYS A 272     -22.413   5.789 -24.359  1.00 30.00
ATOM   2071  C   LYS A 272     -23.430   5.415 -25.457  1.00 30.00
ATOM   2072  O   LYS A 272     -24.558   5.906 -25.434  1.00 30.00
ATOM   2073  CB  LYS A 272     -22.302   7.318 -24.182  1.00 30.00
ATOM   2074  CG  LYS A 272     -21.485   7.659 -22.923  1.00 30.00
ATOM   2075  CD  LYS A 272     -21.011   9.112 -22.851  1.00 30.00
ATOM   2076  CE  LYS A 272     -20.188   9.333 -21.576  1.00 30.00
ATOM   2077  NZ  LYS A 272     -19.712  10.715 -21.462  1.00 30.00
ATOM   2078  N   SER A 273     -23.059   4.485 -26.355  1.00 30.00
ATOM   2079  CA  SER A 273     -23.934   3.787 -27.302  1.00 30.00
ATOM   2080  C   SER A 273     -23.935   2.262 -27.059  1.00 30.00
ATOM   2081  O   SER A 273     -24.719   1.549 -27.684  1.00 30.00
ATOM   2082  CB  SER A 273     -23.604   4.201 -28.751  1.00 30.00
ATOM   2083  OG  SER A 273     -23.354   5.586 -28.879  1.00 30.00
ATOM   2084  N   GLN A 274     -23.130   1.781 -26.093  1.00 30.00
ATOM   2085  CA  GLN A 274     -23.265   0.479 -25.440  1.00 30.00
ATOM   2086  C   GLN A 274     -24.240   0.635 -24.246  1.00 30.00
ATOM   2087  O   GLN A 274     -24.365   1.746 -23.724  1.00 30.00
ATOM   2088  CB  GLN A 274     -21.889   0.069 -24.865  1.00 30.00
ATOM   2089  CG  GLN A 274     -20.828  -0.202 -25.951  1.00 30.00
ATOM   2090  CD  GLN A 274     -19.494  -0.714 -25.393  1.00 30.00
ATOM   2091  OE1 GLN A 274     -19.115  -0.426 -24.260  1.00 30.00
ATOM   2092  NE2 GLN A 274     -18.776  -1.497 -26.198  1.00 30.00
ATOM   2093  N   PRO A 275     -24.927  -0.440 -23.788  1.00 30.00
ATOM   2094  CA  PRO A 275     -25.788  -0.446 -22.586  1.00 30.00
ATOM   2095  C   PRO A 275     -25.127   0.100 -21.303  1.00 30.00
ATOM   2096  O   PRO A 275     -23.920  -0.053 -21.106  1.00 30.00
ATOM   2097  CB  PRO A 275     -26.171  -1.918 -22.376  1.00 30.00
ATOM   2098  CG  PRO A 275     -25.914  -2.574 -23.718  1.00 30.00
ATOM   2099  CD  PRO A 275     -24.557  -2.036 -24.168  1.00 30.00
ATOM   2100  N   ILE A 276     -25.938   0.718 -20.428  1.00 30.00
ATOM   2101  CA  ILE A 276     -25.525   1.271 -19.135  1.00 30.00
ATOM   2102  C   ILE A 276     -25.345   0.100 -18.151  1.00 30.00
ATOM   2103  O   ILE A 276     -26.303  -0.607 -17.838  1.00 30.00
ATOM   2104  CB  ILE A 276     -26.613   2.266 -18.621  1.00 30.00
ATOM   2105  CG1 ILE A 276     -26.530   3.626 -19.358  1.00 30.00
ATOM   2106  CG2 ILE A 276     -26.530   2.493 -17.091  1.00 30.00
ATOM   2107  CD1 ILE A 276     -27.605   4.642 -18.945  1.00 30.00
ATOM   2108  N   LEU A 277     -24.107  -0.080 -17.666  1.00 30.00
ATOM   2109  CA  LEU A 277     -23.737  -1.089 -16.679  1.00 30.00
ATOM   2110  C   LEU A 277     -23.957  -0.504 -15.278  1.00 30.00
ATOM   2111  O   LEU A 277     -23.474   0.587 -14.969  1.00 30.00
ATOM   2112  CB  LEU A 277     -22.236  -1.429 -16.836  1.00 30.00
ATOM   2113  CG  LEU A 277     -21.903  -2.361 -18.023  1.00 30.00
ATOM   2114  CD1 LEU A 277     -20.400  -2.679 -18.058  1.00 30.00
ATOM   2115  CD2 LEU A 277     -22.730  -3.658 -17.999  1.00 30.00
ATOM   2116  N   THR A 278     -24.694  -1.248 -14.443  1.00110.00
ATOM   2117  CA  THR A 278     -24.988  -0.929 -13.051  1.00110.00
ATOM   2118  C   THR A 278     -25.142  -2.241 -12.269  1.00110.00
ATOM   2119  O   THR A 278     -26.012  -3.049 -12.593  1.00110.00
ATOM   2120  CB  THR A 278     -26.148   0.097 -12.942  1.00110.00
ATOM   2121  OG1 THR A 278     -25.707   1.372 -13.365  1.00110.00
ATOM   2122  CG2 THR A 278     -26.757   0.243 -11.536  1.00110.00
ATOM   2123  N   ILE A 279     -24.269  -2.438 -11.266  1.00110.00
ATOM   2124  CA  ILE A 279     -24.107  -3.603 -10.388  1.00110.00
ATOM   2125  C   ILE A 279     -25.017  -3.492  -9.154  1.00110.00
ATOM   2126  O   ILE A 279     -26.216  -3.245  -9.280  1.00110.00
ATOM   2127  CB  ILE A 279     -24.113  -4.977 -11.131  1.00110.00
ATOM   2128  CG1 ILE A 279     -23.601  -4.938 -12.591  1.00110.00
ATOM   2129  CG2 ILE A 279     -25.486  -5.672 -11.063  1.00110.00
ATOM   2130  CD1 ILE A 279     -22.079  -4.834 -12.764  1.00110.00
ATOM   2131  N   GLU A 280     -24.424  -3.702  -7.970  1.00110.00
ATOM   2132  CA  GLU A 280     -25.047  -3.687  -6.649  1.00110.00
ATOM   2133  C   GLU A 280     -24.223  -2.761  -5.741  1.00110.00
ATOM   2134  O   GLU A 280     -24.852  -1.989  -4.984  1.00110.00
ATOM   2135  CB  GLU A 280     -25.116  -5.132  -6.100  1.00110.00
ATOM   2136  CG  GLU A 280     -26.370  -5.933  -6.515  1.00110.00
ATOM   2137  CD  GLU A 280     -27.453  -5.980  -5.438  1.00110.00
ATOM   2138  OE1 GLU A 280     -27.335  -6.860  -4.558  1.00110.00
ATOM   2139  OE2 GLU A 280     -28.389  -5.156  -5.524  1.00110.00
ATOM   2140  OXT GLU A 280     -22.975  -2.826  -5.822  1.00110.00
TER
ATOM   2141  N   MET B   1       6.355  -5.079 -30.797  1.00 30.00
ATOM   2142  CA  MET B   1       6.943  -6.375 -31.170  1.00 30.00
ATOM   2143  C   MET B   1       5.951  -7.495 -30.846  1.00 30.00
ATOM   2144  O   MET B   1       5.301  -7.463 -29.799  1.00 30.00
ATOM   2145  CB  MET B   1       8.293  -6.573 -30.452  1.00 30.00
ATOM   2146  CG  MET B   1       8.964  -7.921 -30.757  1.00 30.00
ATOM   2147  SD  MET B   1       8.444  -9.258 -29.652  1.00 30.00
ATOM   2148  CE  MET B   1       9.852 -10.378 -29.851  1.00 30.00
ATOM   2149  N   ASP B   2       5.842  -8.470 -31.761  1.00 30.00
ATOM   2150  CA  ASP B   2       4.907  -9.591 -31.703  1.00 30.00
ATOM   2151  C   ASP B   2       5.660 -10.920 -31.522  1.00 30.00
ATOM   2152  O   ASP B   2       6.879 -11.004 -31.689  1.00 30.00
ATOM   2153  CB  ASP B   2       4.048  -9.605 -32.997  1.00 30.00
ATOM   2154  CG  ASP B   2       4.770  -9.128 -34.265  1.00 30.00
ATOM   2155  OD1 ASP B   2       5.699  -9.845 -34.697  1.00 30.00
ATOM   2156  OD2 ASP B   2       4.385  -8.050 -34.767  1.00 30.00
ATOM   2157  N   ILE B   3       4.883 -11.961 -31.195  1.00 30.00
ATOM   2158  CA  ILE B   3       5.270 -13.366 -31.104  1.00 30.00
ATOM   2159  C   ILE B   3       4.211 -14.157 -31.893  1.00 30.00
ATOM   2160  O   ILE B   3       3.019 -13.875 -31.760  1.00 30.00
ATOM   2161  CB  ILE B   3       5.387 -13.812 -29.612  1.00 30.00
ATOM   2162  CG1 ILE B   3       6.314 -12.898 -28.766  1.00 30.00
ATOM   2163  CG2 ILE B   3       5.839 -15.286 -29.498  1.00 30.00
ATOM   2164  CD1 ILE B   3       6.261 -13.158 -27.253  1.00 30.00
ATOM   2165  N   LYS B   4       4.630 -15.165 -32.679  1.00 30.00
ATOM   2166  CA  LYS B   4       3.728 -16.116 -33.333  1.00 30.00
ATOM   2167  C   LYS B   4       3.551 -17.330 -32.402  1.00 30.00
ATOM   2168  O   LYS B   4       4.518 -18.032 -32.102  1.00 30.00
ATOM   2169  CB  LYS B   4       4.353 -16.574 -34.672  1.00 30.00
ATOM   2170  CG  LYS B   4       4.450 -15.450 -35.727  1.00 30.00
ATOM   2171  CD  LYS B   4       3.163 -15.281 -36.546  1.00 30.00
ATOM   2172  CE  LYS B   4       3.394 -14.454 -37.819  1.00 30.00
ATOM   2173  NZ  LYS B   4       2.138 -14.208 -38.546  1.00 30.00
ATOM   2174  N   ILE B   5       2.302 -17.572 -31.973  1.00 30.00
ATOM   2175  CA  ILE B   5       1.862 -18.732 -31.201  1.00 30.00
ATOM   2176  C   ILE B   5       0.942 -19.530 -32.138  1.00 30.00
ATOM   2177  O   ILE B   5      -0.231 -19.186 -32.284  1.00 30.00
ATOM   2178  CB  ILE B   5       1.113 -18.276 -29.906  1.00 30.00
ATOM   2179  CG1 ILE B   5       2.023 -17.511 -28.913  1.00 30.00
ATOM   2180  CG2 ILE B   5       0.484 -19.468 -29.151  1.00 30.00
ATOM   2181  CD1 ILE B   5       2.125 -16.004 -29.155  1.00 30.00
ATOM   2182  N   ASN B   6       1.490 -20.578 -32.783  1.00 30.00
ATOM   2183  CA  ASN B   6       0.814 -21.539 -33.667  1.00 30.00
ATOM   2184  C   ASN B   6       0.530 -20.921 -35.048  1.00 30.00
ATOM   2185  O   ASN B   6       1.191 -21.251 -36.032  1.00 30.00
ATOM   2186  CB  ASN B   6      -0.422 -22.180 -32.979  1.00 30.00
ATOM   2187  CG  ASN B   6      -0.932 -23.442 -33.677  1.00 30.00
ATOM   2188  OD1 ASN B   6      -0.358 -24.517 -33.520  1.00 30.00
ATOM   2189  ND2 ASN B   6      -2.010 -23.318 -34.455  1.00 30.00
ATOM   2190  N   ASP B   7      -0.457 -20.017 -35.089  1.00 30.00
ATOM   2191  CA  ASP B   7      -0.944 -19.266 -36.245  1.00 30.00
ATOM   2192  C   ASP B   7      -1.406 -17.848 -35.842  1.00 30.00
ATOM   2193  O   ASP B   7      -1.711 -17.041 -36.719  1.00 30.00
ATOM   2194  CB  ASP B   7      -2.013 -20.090 -37.011  1.00 30.00
ATOM   2195  CG  ASP B   7      -3.333 -20.323 -36.256  1.00 30.00
ATOM   2196  OD1 ASP B   7      -3.275 -20.859 -35.126  1.00 30.00
ATOM   2197  OD2 ASP B   7      -4.385 -19.971 -36.833  1.00 30.00
ATOM   2198  N   ILE B   8      -1.459 -17.548 -34.531  1.00 30.00
ATOM   2199  CA  ILE B   8      -1.945 -16.300 -33.943  1.00 30.00
ATOM   2200  C   ILE B   8      -0.730 -15.386 -33.710  1.00 30.00
ATOM   2201  O   ILE B   8       0.230 -15.785 -33.051  1.00 30.00
ATOM   2202  CB  ILE B   8      -2.623 -16.620 -32.572  1.00 30.00
ATOM   2203  CG1 ILE B   8      -3.781 -17.641 -32.722  1.00 30.00
ATOM   2204  CG2 ILE B   8      -3.118 -15.342 -31.852  1.00 30.00
ATOM   2205  CD1 ILE B   8      -4.282 -18.228 -31.393  1.00 30.00
ATOM   2206  N   THR B   9      -0.804 -14.147 -34.217  1.00 30.00
ATOM   2207  CA  THR B   9       0.182 -13.089 -33.999  1.00 30.00
ATOM   2208  C   THR B   9      -0.275 -12.295 -32.761  1.00 30.00
ATOM   2209  O   THR B   9      -1.336 -11.670 -32.782  1.00 30.00
ATOM   2210  CB  THR B   9       0.187 -12.168 -35.248  1.00 30.00
ATOM   2211  OG1 THR B   9       0.776 -12.878 -36.322  1.00 30.00
ATOM   2212  CG2 THR B   9       1.008 -10.877 -35.079  1.00 30.00
ATOM   2213  N   LEU B  10       0.534 -12.333 -31.691  1.00 30.00
ATOM   2214  CA  LEU B  10       0.290 -11.680 -30.406  1.00 30.00
ATOM   2215  C   LEU B  10       1.336 -10.570 -30.220  1.00 30.00
ATOM   2216  O   LEU B  10       2.439 -10.824 -29.739  1.00 30.00
ATOM   2217  CB  LEU B  10       0.393 -12.759 -29.300  1.00 30.00
ATOM   2218  CG  LEU B  10       0.135 -12.279 -27.851  1.00 30.00
ATOM   2219  CD1 LEU B  10      -1.339 -11.930 -27.602  1.00 30.00
ATOM   2220  CD2 LEU B  10       0.603 -13.336 -26.844  1.00 30.00
ATOM   2221  N   GLY B  11       0.966  -9.341 -30.600  1.00 30.00
ATOM   2222  CA  GLY B  11       1.674  -8.093 -30.329  1.00 30.00
ATOM   2223  C   GLY B  11       0.714  -7.077 -29.704  1.00 30.00
ATOM   2224  O   GLY B  11      -0.502  -7.262 -29.755  1.00 30.00
ATOM   2225  N   ASN B  12       1.246  -5.979 -29.139  1.00 30.00
ATOM   2226  CA  ASN B  12       0.452  -4.903 -28.522  1.00 30.00
ATOM   2227  C   ASN B  12      -0.438  -4.137 -29.518  1.00 30.00
ATOM   2228  O   ASN B  12      -1.473  -3.617 -29.109  1.00 30.00
ATOM   2229  CB  ASN B  12       1.370  -3.891 -27.797  1.00 30.00
ATOM   2230  CG  ASN B  12       2.039  -4.467 -26.548  1.00 30.00
ATOM   2231  OD1 ASN B  12       1.369  -4.760 -25.560  1.00 30.00
ATOM   2232  ND2 ASN B  12       3.361  -4.642 -26.592  1.00 30.00
ATOM   2233  N   ASN B  13      -0.053  -4.082 -30.806  1.00 30.00
ATOM   2234  CA  ASN B  13      -0.792  -3.417 -31.882  1.00 30.00
ATOM   2235  C   ASN B  13      -1.720  -4.402 -32.631  1.00 30.00
ATOM   2236  O   ASN B  13      -2.651  -3.945 -33.293  1.00 30.00
ATOM   2237  CB  ASN B  13       0.247  -2.849 -32.880  1.00 30.00
ATOM   2238  CG  ASN B  13       0.299  -1.316 -32.888  1.00 30.00
ATOM   2239  OD1 ASN B  13       0.870  -0.708 -31.986  1.00 30.00
ATOM   2240  ND2 ASN B  13      -0.314  -0.686 -33.893  1.00 30.00
ATOM   2241  N   SER B  14      -1.503  -5.729 -32.520  1.00 30.00
ATOM   2242  CA  SER B  14      -2.373  -6.766 -33.093  1.00 30.00
ATOM   2243  C   SER B  14      -3.668  -6.883 -32.252  1.00 30.00
ATOM   2244  O   SER B  14      -3.635  -6.561 -31.063  1.00 30.00
ATOM   2245  CB  SER B  14      -1.597  -8.110 -33.157  1.00 30.00
ATOM   2246  OG  SER B  14      -1.787  -8.960 -32.043  1.00 30.00
ATOM   2247  N   PRO B  15      -4.810  -7.316 -32.831  1.00 30.00
ATOM   2248  CA  PRO B  15      -6.118  -7.273 -32.162  1.00 30.00
ATOM   2249  C   PRO B  15      -6.281  -8.323 -31.048  1.00 30.00
ATOM   2250  O   PRO B  15      -5.643  -9.376 -31.075  1.00 30.00
ATOM   2251  CB  PRO B  15      -7.138  -7.479 -33.292  1.00 30.00
ATOM   2252  CG  PRO B  15      -6.606  -6.641 -34.443  1.00 30.00
ATOM   2253  CD  PRO B  15      -5.092  -6.616 -34.229  1.00 30.00
ATOM   2254  N   PHE B  16      -7.157  -7.983 -30.087  1.00 30.00
ATOM   2255  CA  PHE B  16      -7.610  -8.687 -28.881  1.00 30.00
ATOM   2256  C   PHE B  16      -7.654 -10.222 -28.990  1.00 30.00
ATOM   2257  O   PHE B  16      -8.599 -10.773 -29.552  1.00 30.00
ATOM   2258  CB  PHE B  16      -8.940  -8.016 -28.452  1.00 30.00
ATOM   2259  CG  PHE B  16      -9.855  -8.701 -27.448  1.00 30.00
ATOM   2260  CD1 PHE B  16      -9.365  -9.164 -26.209  1.00 30.00
ATOM   2261  CD2 PHE B  16     -11.229  -8.833 -27.743  1.00 30.00
ATOM   2262  CE1 PHE B  16     -10.239  -9.756 -25.280  1.00 30.00
ATOM   2263  CE2 PHE B  16     -12.106  -9.413 -26.807  1.00 30.00
ATOM   2264  CZ  PHE B  16     -11.609  -9.873 -25.574  1.00 30.00
ATOM   2265  N   VAL B  17      -6.629 -10.891 -28.432  1.00 30.00
ATOM   2266  CA  VAL B  17      -6.520 -12.347 -28.316  1.00 30.00
ATOM   2267  C   VAL B  17      -7.068 -12.742 -26.933  1.00 30.00
ATOM   2268  O   VAL B  17      -6.711 -12.129 -25.925  1.00 30.00
ATOM   2269  CB  VAL B  17      -5.022 -12.771 -28.411  1.00 30.00
ATOM   2270  CG1 VAL B  17      -4.848 -14.305 -28.416  1.00 30.00
ATOM   2271  CG2 VAL B  17      -4.299 -12.163 -29.632  1.00 30.00
ATOM   2272  N   LEU B  18      -7.923 -13.776 -26.885  1.00 30.00
ATOM   2273  CA  LEU B  18      -8.508 -14.292 -25.650  1.00 30.00
ATOM   2274  C   LEU B  18      -7.718 -15.529 -25.191  1.00 30.00
ATOM   2275  O   LEU B  18      -7.760 -16.575 -25.840  1.00 30.00
ATOM   2276  CB  LEU B  18      -9.983 -14.676 -25.931  1.00 30.00
ATOM   2277  CG  LEU B  18     -10.784 -15.184 -24.707  1.00 30.00
ATOM   2278  CD1 LEU B  18     -10.880 -14.134 -23.592  1.00 30.00
ATOM   2279  CD2 LEU B  18     -12.191 -15.643 -25.113  1.00 30.00
ATOM   2280  N   PHE B  19      -7.055 -15.413 -24.030  1.00 30.00
ATOM   2281  CA  PHE B  19      -6.564 -16.532 -23.228  1.00 30.00
ATOM   2282  C   PHE B  19      -7.691 -16.872 -22.234  1.00 30.00
ATOM   2283  O   PHE B  19      -7.716 -16.362 -21.116  1.00 30.00
ATOM   2284  CB  PHE B  19      -5.303 -16.093 -22.442  1.00 30.00
ATOM   2285  CG  PHE B  19      -3.989 -16.164 -23.196  1.00 30.00
ATOM   2286  CD1 PHE B  19      -3.480 -15.026 -23.856  1.00 30.00
ATOM   2287  CD2 PHE B  19      -3.244 -17.362 -23.194  1.00 30.00
ATOM   2288  CE1 PHE B  19      -2.226 -15.084 -24.497  1.00 30.00
ATOM   2289  CE2 PHE B  19      -1.989 -17.419 -23.832  1.00 30.00
ATOM   2290  CZ  PHE B  19      -1.479 -16.278 -24.481  1.00 30.00
ATOM   2291  N   GLY B  20      -8.641 -17.724 -22.647  1.00 30.00
ATOM   2292  CA  GLY B  20      -9.836 -18.051 -21.875  1.00 30.00
ATOM   2293  C   GLY B  20      -9.709 -19.475 -21.349  1.00 30.00
ATOM   2294  O   GLY B  20      -9.673 -20.418 -22.135  1.00 30.00
ATOM   2295  N   GLY B  21      -9.590 -19.620 -20.023  1.00 30.00
ATOM   2296  CA  GLY B  21      -9.267 -20.878 -19.365  1.00 30.00
ATOM   2297  C   GLY B  21     -10.217 -21.253 -18.232  1.00 30.00
ATOM   2298  O   GLY B  21     -11.280 -20.664 -18.061  1.00 30.00
ATOM   2299  N   ILE B  22      -9.765 -22.233 -17.441  1.00 30.00
ATOM   2300  CA  ILE B  22     -10.304 -22.694 -16.163  1.00 30.00
ATOM   2301  C   ILE B  22      -9.128 -22.917 -15.196  1.00 30.00
ATOM   2302  O   ILE B  22      -7.973 -22.982 -15.621  1.00 30.00
ATOM   2303  CB  ILE B  22     -11.250 -23.918 -16.335  1.00 30.00
ATOM   2304  CG1 ILE B  22     -10.616 -25.057 -17.175  1.00 30.00
ATOM   2305  CG2 ILE B  22     -12.628 -23.483 -16.869  1.00 30.00
ATOM   2306  CD1 ILE B  22     -11.395 -26.381 -17.145  1.00 30.00
ATOM   2307  N   ASN B  23      -9.418 -23.012 -13.888  1.00 30.00
ATOM   2308  CA  ASN B  23      -8.420 -23.113 -12.817  1.00 30.00
ATOM   2309  C   ASN B  23      -7.622 -24.434 -12.869  1.00 30.00
ATOM   2310  O   ASN B  23      -6.422 -24.416 -12.602  1.00 30.00
ATOM   2311  CB  ASN B  23      -9.154 -22.980 -11.460  1.00 30.00
ATOM   2312  CG  ASN B  23      -8.381 -22.156 -10.422  1.00 30.00
ATOM   2313  OD1 ASN B  23      -7.180 -21.940 -10.563  1.00 30.00
ATOM   2314  ND2 ASN B  23      -9.060 -21.728  -9.355  1.00 30.00
ATOM   2315  N   VAL B  24      -8.278 -25.557 -13.205  1.00 30.00
ATOM   2316  CA  VAL B  24      -7.692 -26.896 -13.271  1.00 30.00
ATOM   2317  C   VAL B  24      -8.533 -27.799 -14.187  1.00 30.00
ATOM   2318  O   VAL B  24      -9.750 -27.628 -14.281  1.00 30.00
ATOM   2319  CB  VAL B  24      -7.447 -27.454 -11.836  1.00 30.00
ATOM   2320  CG1 VAL B  24      -8.744 -27.707 -11.044  1.00 30.00
ATOM   2321  CG2 VAL B  24      -6.557 -28.706 -11.811  1.00 30.00
ATOM   2322  N   LEU B  25      -7.883 -28.788 -14.823  1.00 30.00
ATOM   2323  CA  LEU B  25      -8.517 -29.871 -15.573  1.00 30.00
ATOM   2324  C   LEU B  25      -9.135 -30.862 -14.572  1.00 30.00
ATOM   2325  O   LEU B  25      -8.414 -31.499 -13.801  1.00 30.00
ATOM   2326  CB  LEU B  25      -7.443 -30.631 -16.394  1.00 30.00
ATOM   2327  CG  LEU B  25      -6.779 -29.868 -17.560  1.00 30.00
ATOM   2328  CD1 LEU B  25      -5.672 -30.727 -18.194  1.00 30.00
ATOM   2329  CD2 LEU B  25      -7.782 -29.454 -18.643  1.00 30.00
ATOM   2330  N   GLU B  26     -10.471 -30.977 -14.591  1.00 30.00
ATOM   2331  CA  GLU B  26     -11.245 -31.893 -13.755  1.00 30.00
ATOM   2332  C   GLU B  26     -11.343 -33.271 -14.435  1.00 30.00
ATOM   2333  O   GLU B  26     -11.057 -34.291 -13.808  1.00 30.00
ATOM   2334  CB  GLU B  26     -12.657 -31.278 -13.561  1.00 30.00
ATOM   2335  CG  GLU B  26     -12.753 -29.990 -12.710  1.00 30.00
ATOM   2336  CD  GLU B  26     -12.931 -30.267 -11.216  1.00 30.00
ATOM   2337  OE1 GLU B  26     -13.459 -31.353 -10.892  1.00 30.00
ATOM   2338  OE2 GLU B  26     -12.537 -29.386 -10.421  1.00 30.00
ATOM   2339  N   SER B  27     -11.733 -33.283 -15.720  1.00 30.00
ATOM   2340  CA  SER B  27     -11.961 -34.461 -16.556  1.00 30.00
ATOM   2341  C   SER B  27     -11.927 -34.077 -18.047  1.00 30.00
ATOM   2342  O   SER B  27     -12.076 -32.903 -18.388  1.00 30.00
ATOM   2343  CB  SER B  27     -13.260 -35.172 -16.109  1.00 30.00
ATOM   2344  OG  SER B  27     -13.061 -35.951 -14.946  1.00 30.00
ATOM   2345  N   LEU B  28     -11.748 -35.073 -18.934  1.00 30.00
ATOM   2346  CA  LEU B  28     -11.703 -34.927 -20.396  1.00 30.00
ATOM   2347  C   LEU B  28     -13.011 -34.366 -20.990  1.00 30.00
ATOM   2348  O   LEU B  28     -12.951 -33.488 -21.849  1.00 30.00
ATOM   2349  CB  LEU B  28     -11.339 -36.303 -21.018  1.00 30.00
ATOM   2350  CG  LEU B  28     -11.059 -36.353 -22.545  1.00 30.00
ATOM   2351  CD1 LEU B  28     -12.329 -36.498 -23.402  1.00 30.00
ATOM   2352  CD2 LEU B  28     -10.267 -35.114 -22.989  1.00 30.00
ATOM   2353  N   ASP B  29     -14.176 -34.860 -20.536  1.00 30.00
ATOM   2354  CA  ASP B  29     -15.502 -34.504 -21.055  1.00 30.00
ATOM   2355  C   ASP B  29     -15.924 -33.078 -20.640  1.00 30.00
ATOM   2356  O   ASP B  29     -16.561 -32.388 -21.436  1.00 30.00
ATOM   2357  CB  ASP B  29     -16.553 -35.544 -20.575  1.00 30.00
ATOM   2358  CG  ASP B  29     -16.632 -35.809 -19.063  1.00 30.00
ATOM   2359  OD1 ASP B  29     -15.653 -35.466 -18.366  1.00 30.00
ATOM   2360  OD2 ASP B  29     -17.670 -36.354 -18.633  1.00 30.00
ATOM   2361  N   SER B  30     -15.541 -32.622 -19.433  1.00 30.00
ATOM   2362  CA  SER B  30     -15.806 -31.269 -18.939  1.00 30.00
ATOM   2363  C   SER B  30     -14.885 -30.222 -19.598  1.00 30.00
ATOM   2364  O   SER B  30     -15.314 -29.087 -19.799  1.00 30.00
ATOM   2365  CB  SER B  30     -15.652 -31.244 -17.401  1.00 30.00
ATOM   2366  OG  SER B  30     -14.330 -31.473 -16.951  1.00 30.00
ATOM   2367  N   THR B  31     -13.654 -30.612 -19.977  1.00 30.00
ATOM   2368  CA  THR B  31     -12.673 -29.771 -20.667  1.00 30.00
ATOM   2369  C   THR B  31     -13.056 -29.594 -22.147  1.00 30.00
ATOM   2370  O   THR B  31     -12.906 -28.497 -22.682  1.00 30.00
ATOM   2371  CB  THR B  31     -11.282 -30.446 -20.554  1.00 30.00
ATOM   2372  OG1 THR B  31     -10.935 -30.485 -19.184  1.00 30.00
ATOM   2373  CG2 THR B  31     -10.145 -29.704 -21.281  1.00 30.00
ATOM   2374  N   LEU B  32     -13.579 -30.656 -22.787  1.00 30.00
ATOM   2375  CA  LEU B  32     -14.069 -30.675 -24.165  1.00 30.00
ATOM   2376  C   LEU B  32     -15.298 -29.761 -24.336  1.00 30.00
ATOM   2377  O   LEU B  32     -15.383 -29.048 -25.332  1.00 30.00
ATOM   2378  CB  LEU B  32     -14.400 -32.144 -24.524  1.00 30.00
ATOM   2379  CG  LEU B  32     -13.503 -32.823 -25.584  1.00 30.00
ATOM   2380  CD1 LEU B  32     -13.639 -32.168 -26.967  1.00 30.00
ATOM   2381  CD2 LEU B  32     -12.034 -32.803 -25.134  1.00 30.00
ATOM   2382  N   GLN B  33     -16.209 -29.750 -23.345  1.00 30.00
ATOM   2383  CA  GLN B  33     -17.404 -28.906 -23.285  1.00 30.00
ATOM   2384  C   GLN B  33     -17.063 -27.426 -23.024  1.00 30.00
ATOM   2385  O   GLN B  33     -17.673 -26.551 -23.639  1.00 30.00
ATOM   2386  CB  GLN B  33     -18.321 -29.466 -22.166  1.00 30.00
ATOM   2387  CG  GLN B  33     -19.537 -28.606 -21.739  1.00 30.00
ATOM   2388  CD  GLN B  33     -20.621 -28.445 -22.811  1.00 30.00
ATOM   2389  OE1 GLN B  33     -21.638 -29.136 -22.799  1.00 30.00
ATOM   2390  NE2 GLN B  33     -20.401 -27.527 -23.754  1.00 30.00
ATOM   2391  N   THR B  34     -16.086 -27.147 -22.141  1.00 30.00
ATOM   2392  CA  THR B  34     -15.629 -25.797 -21.791  1.00 30.00
ATOM   2393  C   THR B  34     -14.915 -25.140 -22.985  1.00 30.00
ATOM   2394  O   THR B  34     -15.192 -23.983 -23.298  1.00 30.00
ATOM   2395  CB  THR B  34     -14.679 -25.883 -20.566  1.00 30.00
ATOM   2396  OG1 THR B  34     -15.455 -26.099 -19.405  1.00 30.00
ATOM   2397  CG2 THR B  34     -13.853 -24.614 -20.284  1.00 30.00
ATOM   2398  N   CYS B  35     -14.029 -25.891 -23.662  1.00 30.00
ATOM   2399  CA  CYS B  35     -13.277 -25.444 -24.830  1.00 30.00
ATOM   2400  C   CYS B  35     -14.196 -25.255 -26.052  1.00 30.00
ATOM   2401  O   CYS B  35     -14.004 -24.292 -26.786  1.00 30.00
ATOM   2402  CB  CYS B  35     -12.170 -26.475 -25.128  1.00 30.00
ATOM   2403  SG  CYS B  35     -10.971 -25.811 -26.319  1.00 30.00
ATOM   2404  N   ALA B  36     -15.224 -26.107 -26.233  1.00 30.00
ATOM   2405  CA  ALA B  36     -16.226 -25.993 -27.298  1.00 30.00
ATOM   2406  C   ALA B  36     -17.097 -24.732 -27.168  1.00 30.00
ATOM   2407  O   ALA B  36     -17.412 -24.116 -28.185  1.00 30.00
ATOM   2408  CB  ALA B  36     -17.140 -27.229 -27.284  1.00 30.00
ATOM   2409  N   HIS B  37     -17.444 -24.330 -25.931  1.00 30.00
ATOM   2410  CA  HIS B  37     -18.214 -23.123 -25.619  1.00 30.00
ATOM   2411  C   HIS B  37     -17.386 -21.856 -25.914  1.00 30.00
ATOM   2412  O   HIS B  37     -17.902 -20.934 -26.543  1.00 30.00
ATOM   2413  CB  HIS B  37     -18.649 -23.192 -24.133  1.00 30.00
ATOM   2414  CG  HIS B  37     -19.617 -22.125 -23.757  1.00 30.00
ATOM   2415  ND1 HIS B  37     -20.134 -21.996 -22.486  1.00 30.00
ATOM   2416  CD2 HIS B  37     -20.181 -21.137 -24.492  1.00 30.00
ATOM   2417  CE1 HIS B  37     -20.973 -20.976 -22.458  1.00 30.00
ATOM   2418  NE2 HIS B  37     -21.019 -20.438 -23.659  1.00 30.00
ATOM   2419  N   TYR B  38     -16.098 -21.828 -25.528  1.00 30.00
ATOM   2420  CA  TYR B  38     -15.183 -20.719 -25.802  1.00 30.00
ATOM   2421  C   TYR B  38     -14.828 -20.575 -27.298  1.00 30.00
ATOM   2422  O   TYR B  38     -14.768 -19.450 -27.791  1.00 30.00
ATOM   2423  CB  TYR B  38     -13.885 -20.905 -24.993  1.00 30.00
ATOM   2424  CG  TYR B  38     -13.851 -20.239 -23.628  1.00 30.00
ATOM   2425  CD1 TYR B  38     -13.871 -18.830 -23.544  1.00 30.00
ATOM   2426  CD2 TYR B  38     -13.739 -21.004 -22.448  1.00 30.00
ATOM   2427  CE1 TYR B  38     -13.784 -18.192 -22.293  1.00 30.00
ATOM   2428  CE2 TYR B  38     -13.655 -20.366 -21.193  1.00 30.00
ATOM   2429  CZ  TYR B  38     -13.675 -18.959 -21.118  1.00 30.00
ATOM   2430  OH  TYR B  38     -13.583 -18.329 -19.912  1.00 30.00
ATOM   2431  N   VAL B  39     -14.617 -21.689 -28.022  1.00 30.00
ATOM   2432  CA  VAL B  39     -14.337 -21.724 -29.465  1.00 30.00
ATOM   2433  C   VAL B  39     -15.539 -21.220 -30.294  1.00 30.00
ATOM   2434  O   VAL B  39     -15.332 -20.536 -31.295  1.00 30.00
ATOM   2435  CB  VAL B  39     -13.890 -23.164 -29.865  1.00 30.00
ATOM   2436  CG1 VAL B  39     -13.931 -23.466 -31.375  1.00 30.00
ATOM   2437  CG2 VAL B  39     -12.465 -23.458 -29.360  1.00 30.00
ATOM   2438  N   GLU B  40     -16.777 -21.524 -29.867  1.00 30.00
ATOM   2439  CA  GLU B  40     -18.025 -21.147 -30.533  1.00 30.00
ATOM   2440  C   GLU B  40     -18.247 -19.621 -30.583  1.00 30.00
ATOM   2441  O   GLU B  40     -18.563 -19.086 -31.646  1.00 30.00
ATOM   2442  CB  GLU B  40     -19.191 -21.873 -29.813  1.00 30.00
ATOM   2443  CG  GLU B  40     -19.607 -23.260 -30.358  1.00 30.00
ATOM   2444  CD  GLU B  40     -20.734 -23.947 -29.578  1.00 30.00
ATOM   2445  OE1 GLU B  40     -21.763 -23.288 -29.309  1.00 30.00
ATOM   2446  OE2 GLU B  40     -20.550 -25.147 -29.278  1.00 30.00
ATOM   2447  N   VAL B  41     -18.065 -18.930 -29.444  1.00 30.00
ATOM   2448  CA  VAL B  41     -18.352 -17.500 -29.286  1.00 30.00
ATOM   2449  C   VAL B  41     -17.232 -16.591 -29.838  1.00 30.00
ATOM   2450  O   VAL B  41     -17.513 -15.443 -30.177  1.00 30.00
ATOM   2451  CB  VAL B  41     -18.611 -17.186 -27.784  1.00 30.00
ATOM   2452  CG1 VAL B  41     -19.836 -17.958 -27.257  1.00 30.00
ATOM   2453  CG2 VAL B  41     -17.401 -17.407 -26.854  1.00 30.00
ATOM   2454  N   THR B  42     -15.985 -17.087 -29.950  1.00 30.00
ATOM   2455  CA  THR B  42     -14.838 -16.330 -30.467  1.00 30.00
ATOM   2456  C   THR B  42     -14.732 -16.402 -32.002  1.00 30.00
ATOM   2457  O   THR B  42     -14.347 -15.405 -32.612  1.00 30.00
ATOM   2458  CB  THR B  42     -13.526 -16.854 -29.832  1.00 30.00
ATOM   2459  OG1 THR B  42     -13.434 -18.266 -29.847  1.00 30.00
ATOM   2460  CG2 THR B  42     -13.280 -16.321 -28.416  1.00 30.00
ATOM   2461  N   ARG B  43     -15.119 -17.528 -32.634  1.00 30.00
ATOM   2462  CA  ARG B  43     -15.152 -17.701 -34.095  1.00 30.00
ATOM   2463  C   ARG B  43     -16.221 -16.823 -34.771  1.00 30.00
ATOM   2464  O   ARG B  43     -16.052 -16.440 -35.928  1.00 30.00
ATOM   2465  CB  ARG B  43     -15.465 -19.174 -34.436  1.00 30.00
ATOM   2466  CG  ARG B  43     -14.292 -20.144 -34.230  1.00 30.00
ATOM   2467  CD  ARG B  43     -13.490 -20.324 -35.528  1.00 30.00
ATOM   2468  NE  ARG B  43     -12.263 -21.104 -35.316  1.00 30.00
ATOM   2469  CZ  ARG B  43     -12.166 -22.440 -35.430  1.00 30.00
ATOM   2470  NH1 ARG B  43     -13.223 -23.191 -35.774  1.00 30.00
ATOM   2471  NH2 ARG B  43     -10.990 -23.037 -35.198  1.00 30.00
ATOM   2472  N   LYS B  44     -17.304 -16.504 -34.044  1.00 30.00
ATOM   2473  CA  LYS B  44     -18.445 -15.719 -34.505  1.00 30.00
ATOM   2474  C   LYS B  44     -18.119 -14.213 -34.585  1.00 30.00
ATOM   2475  O   LYS B  44     -18.633 -13.530 -35.470  1.00 30.00
ATOM   2476  CB  LYS B  44     -19.577 -15.957 -33.483  1.00 30.00
ATOM   2477  CG  LYS B  44     -20.224 -17.349 -33.542  1.00 30.00
ATOM   2478  CD  LYS B  44     -21.139 -17.591 -32.335  1.00 30.00
ATOM   2479  CE  LYS B  44     -22.004 -18.849 -32.481  1.00 30.00
ATOM   2480  NZ  LYS B  44     -21.177 -20.027 -32.788  1.00 30.00
ATOM   2481  N   LEU B  45     -17.269 -13.708 -33.676  1.00 30.00
ATOM   2482  CA  LEU B  45     -16.880 -12.300 -33.573  1.00 30.00
ATOM   2483  C   LEU B  45     -15.611 -11.991 -34.389  1.00 30.00
ATOM   2484  O   LEU B  45     -15.492 -10.882 -34.908  1.00 30.00
ATOM   2485  CB  LEU B  45     -16.580 -11.995 -32.083  1.00 30.00
ATOM   2486  CG  LEU B  45     -17.791 -11.488 -31.267  1.00 30.00
ATOM   2487  CD1 LEU B  45     -19.032 -12.395 -31.339  1.00 30.00
ATOM   2488  CD2 LEU B  45     -17.375 -11.277 -29.807  1.00 30.00
ATOM   2489  N   GLY B  46     -14.670 -12.946 -34.484  1.00 30.00
ATOM   2490  CA  GLY B  46     -13.399 -12.806 -35.198  1.00 30.00
ATOM   2491  C   GLY B  46     -12.179 -12.787 -34.267  1.00 30.00
ATOM   2492  O   GLY B  46     -11.097 -12.388 -34.697  1.00 30.00
ATOM   2493  N   ILE B  47     -12.351 -13.187 -32.997  1.00 30.00
ATOM   2494  CA  ILE B  47     -11.329 -13.208 -31.951  1.00 30.00
ATOM   2495  C   ILE B  47     -10.522 -14.521 -32.081  1.00 30.00
ATOM   2496  O   ILE B  47     -11.133 -15.590 -32.124  1.00 30.00
ATOM   2497  CB  ILE B  47     -12.053 -13.153 -30.566  1.00 30.00
ATOM   2498  CG1 ILE B  47     -12.766 -11.793 -30.387  1.00 30.00
ATOM   2499  CG2 ILE B  47     -11.122 -13.440 -29.364  1.00 30.00
ATOM   2500  CD1 ILE B  47     -13.752 -11.731 -29.214  1.00 30.00
ATOM   2501  N   PRO B  48      -9.170 -14.479 -32.093  1.00 30.00
ATOM   2502  CA  PRO B  48      -8.330 -15.681 -31.988  1.00 30.00
ATOM   2503  C   PRO B  48      -8.281 -16.161 -30.524  1.00 30.00
ATOM   2504  O   PRO B  48      -8.190 -15.349 -29.600  1.00 30.00
ATOM   2505  CB  PRO B  48      -6.950 -15.229 -32.478  1.00 30.00
ATOM   2506  CG  PRO B  48      -6.774 -13.840 -31.892  1.00 30.00
ATOM   2507  CD  PRO B  48      -8.167 -13.213 -31.958  1.00 30.00
ATOM   2508  N   TYR B  49      -8.372 -17.484 -30.328  1.00 30.00
ATOM   2509  CA  TYR B  49      -8.567 -18.122 -29.030  1.00 30.00
ATOM   2510  C   TYR B  49      -7.405 -19.060 -28.674  1.00 30.00
ATOM   2511  O   TYR B  49      -6.862 -19.754 -29.533  1.00 30.00
ATOM   2512  CB  TYR B  49      -9.919 -18.866 -29.050  1.00 30.00
ATOM   2513  CG  TYR B  49     -10.213 -19.645 -27.782  1.00 30.00
ATOM   2514  CD1 TYR B  49     -10.366 -18.964 -26.557  1.00 30.00
ATOM   2515  CD2 TYR B  49     -10.247 -21.054 -27.811  1.00 30.00
ATOM   2516  CE1 TYR B  49     -10.527 -19.692 -25.365  1.00 30.00
ATOM   2517  CE2 TYR B  49     -10.425 -21.781 -26.622  1.00 30.00
ATOM   2518  CZ  TYR B  49     -10.559 -21.099 -25.400  1.00 30.00
ATOM   2519  OH  TYR B  49     -10.755 -21.807 -24.256  1.00 30.00
ATOM   2520  N   ILE B  50      -7.078 -19.086 -27.372  1.00 30.00
ATOM   2521  CA  ILE B  50      -6.097 -19.944 -26.714  1.00 30.00
ATOM   2522  C   ILE B  50      -6.755 -20.464 -25.418  1.00 30.00
ATOM   2523  O   ILE B  50      -7.261 -19.666 -24.629  1.00 30.00
ATOM   2524  CB  ILE B  50      -4.760 -19.173 -26.474  1.00 30.00
ATOM   2525  CG1 ILE B  50      -4.262 -18.402 -27.726  1.00 30.00
ATOM   2526  CG2 ILE B  50      -3.674 -20.127 -25.934  1.00 30.00
ATOM   2527  CD1 ILE B  50      -2.962 -17.609 -27.541  1.00 30.00
ATOM   2528  N   PHE B  51      -6.744 -21.789 -25.190  1.00 30.00
ATOM   2529  CA  PHE B  51      -7.267 -22.434 -23.976  1.00 30.00
ATOM   2530  C   PHE B  51      -6.150 -22.542 -22.921  1.00 30.00
ATOM   2531  O   PHE B  51      -4.995 -22.778 -23.274  1.00 30.00
ATOM   2532  CB  PHE B  51      -7.754 -23.858 -24.351  1.00 30.00
ATOM   2533  CG  PHE B  51      -8.296 -24.704 -23.202  1.00 30.00
ATOM   2534  CD1 PHE B  51      -9.667 -24.660 -22.868  1.00 30.00
ATOM   2535  CD2 PHE B  51      -7.429 -25.523 -22.446  1.00 30.00
ATOM   2536  CE1 PHE B  51     -10.155 -25.374 -21.757  1.00 30.00
ATOM   2537  CE2 PHE B  51      -7.916 -26.235 -21.333  1.00 30.00
ATOM   2538  CZ  PHE B  51      -9.274 -26.146 -20.977  1.00 30.00
ATOM   2539  N   LYS B  52      -6.511 -22.433 -21.629  1.00 30.00
ATOM   2540  CA  LYS B  52      -5.610 -22.604 -20.487  1.00 30.00
ATOM   2541  C   LYS B  52      -6.247 -23.452 -19.377  1.00 30.00
ATOM   2542  O   LYS B  52      -7.423 -23.286 -19.062  1.00 30.00
ATOM   2543  CB  LYS B  52      -5.092 -21.233 -19.991  1.00 30.00
ATOM   2544  CG  LYS B  52      -3.722 -21.318 -19.283  1.00 30.00
ATOM   2545  CD  LYS B  52      -3.750 -20.806 -17.836  1.00 30.00
ATOM   2546  CE  LYS B  52      -2.429 -21.037 -17.096  1.00 30.00
ATOM   2547  NZ  LYS B  52      -2.419 -20.329 -15.808  1.00 30.00
ATOM   2548  N   ALA B  53      -5.442 -24.320 -18.746  1.00 30.00
ATOM   2549  CA  ALA B  53      -5.771 -25.059 -17.526  1.00 30.00
ATOM   2550  C   ALA B  53      -4.498 -25.591 -16.860  1.00 30.00
ATOM   2551  O   ALA B  53      -3.468 -25.724 -17.518  1.00 30.00
ATOM   2552  CB  ALA B  53      -6.787 -26.176 -17.813  1.00 30.00
ATOM   2553  N   SER B  54      -4.580 -25.924 -15.563  1.00 30.00
ATOM   2554  CA  SER B  54      -3.536 -26.636 -14.820  1.00 30.00
ATOM   2555  C   SER B  54      -3.816 -28.146 -14.920  1.00 30.00
ATOM   2556  O   SER B  54      -4.975 -28.560 -14.876  1.00 30.00
ATOM   2557  CB  SER B  54      -3.641 -26.272 -13.324  1.00 30.00
ATOM   2558  OG  SER B  54      -3.381 -24.904 -13.107  1.00 30.00
ATOM   2559  N   PHE B  55      -2.764 -28.973 -15.013  1.00 30.00
ATOM   2560  CA  PHE B  55      -2.870 -30.437 -14.956  1.00 30.00
ATOM   2561  C   PHE B  55      -3.036 -30.945 -13.508  1.00 30.00
ATOM   2562  O   PHE B  55      -3.791 -31.893 -13.290  1.00 30.00
ATOM   2563  CB  PHE B  55      -1.641 -31.075 -15.644  1.00 30.00
ATOM   2564  CG  PHE B  55      -0.275 -30.550 -15.236  1.00 30.00
ATOM   2565  CD1 PHE B  55       0.338 -30.974 -14.038  1.00 30.00
ATOM   2566  CD2 PHE B  55       0.379 -29.611 -16.059  1.00 30.00
ATOM   2567  CE1 PHE B  55       1.564 -30.411 -13.638  1.00 30.00
ATOM   2568  CE2 PHE B  55       1.605 -29.048 -15.659  1.00 30.00
ATOM   2569  CZ  PHE B  55       2.188 -29.438 -14.440  1.00 30.00
ATOM   2570  N   ASP B  56      -2.400 -30.283 -12.524  1.00 30.00
ATOM   2571  CA  ASP B  56      -2.664 -30.433 -11.092  1.00 30.00
ATOM   2572  C   ASP B  56      -2.356 -29.113 -10.361  1.00 30.00
ATOM   2573  O   ASP B  56      -1.682 -28.238 -10.909  1.00 30.00
ATOM   2574  CB  ASP B  56      -2.041 -31.733 -10.506  1.00 30.00
ATOM   2575  CG  ASP B  56      -0.752 -31.576  -9.691  1.00 30.00
ATOM   2576  OD1 ASP B  56       0.302 -31.347 -10.323  1.00 30.00
ATOM   2577  OD2 ASP B  56      -0.848 -31.719  -8.450  1.00 30.00
ATOM   2578  N   LYS B  57      -2.875 -28.972  -9.129  1.00 30.00
ATOM   2579  CA  LYS B  57      -2.844 -27.741  -8.339  1.00 30.00
ATOM   2580  C   LYS B  57      -2.202 -27.983  -6.965  1.00 30.00
ATOM   2581  O   LYS B  57      -2.565 -28.927  -6.261  1.00 30.00
ATOM   2582  CB  LYS B  57      -4.286 -27.190  -8.227  1.00 30.00
ATOM   2583  CG  LYS B  57      -4.367 -25.655  -8.261  1.00 30.00
ATOM   2584  CD  LYS B  57      -4.272 -25.092  -9.691  1.00 30.00
ATOM   2585  CE  LYS B  57      -4.425 -23.567  -9.742  1.00 30.00
ATOM   2586  NZ  LYS B  57      -4.557 -23.091 -11.128  1.00 30.00
ATOM   2587  N   ALA B  58      -1.263 -27.100  -6.586  1.00 30.00
ATOM   2588  CA  ALA B  58      -0.512 -27.138  -5.331  1.00 30.00
ATOM   2589  C   ALA B  58      -1.285 -26.504  -4.160  1.00 30.00
ATOM   2590  O   ALA B  58      -1.173 -26.992  -3.038  1.00 30.00
ATOM   2591  CB  ALA B  58       0.772 -26.318  -5.534  1.00 30.00
ATOM   2592  N   ASN B  59      -2.068 -25.441  -4.417  1.00 30.00
ATOM   2593  CA  ASN B  59      -2.951 -24.793  -3.446  1.00 30.00
ATOM   2594  C   ASN B  59      -4.342 -25.421  -3.593  1.00 30.00
ATOM   2595  O   ASN B  59      -4.923 -25.409  -4.680  1.00 30.00
ATOM   2596  CB  ASN B  59      -3.022 -23.281  -3.773  1.00 30.00
ATOM   2597  CG  ASN B  59      -3.483 -22.426  -2.583  1.00 30.00
ATOM   2598  OD1 ASN B  59      -4.152 -21.412  -2.759  1.00 30.00
ATOM   2599  ND2 ASN B  59      -3.088 -22.810  -1.368  1.00 30.00
ATOM   2600  N   ARG B  60      -4.855 -25.970  -2.480  1.00 30.00
ATOM   2601  CA  ARG B  60      -6.135 -26.667  -2.370  1.00 30.00
ATOM   2602  C   ARG B  60      -6.822 -26.306  -1.042  1.00 30.00
ATOM   2603  O   ARG B  60      -6.163 -25.913  -0.079  1.00 30.00
ATOM   2604  CB  ARG B  60      -5.966 -28.188  -2.596  1.00 30.00
ATOM   2605  CG  ARG B  60      -5.275 -28.558  -3.928  1.00 30.00
ATOM   2606  CD  ARG B  60      -5.313 -30.046  -4.289  1.00 30.00
ATOM   2607  NE  ARG B  60      -4.705 -30.883  -3.250  1.00 30.00
ATOM   2608  CZ  ARG B  60      -3.397 -31.141  -3.091  1.00 30.00
ATOM   2609  NH1 ARG B  60      -2.469 -30.601  -3.892  1.00 30.00
ATOM   2610  NH2 ARG B  60      -3.017 -31.960  -2.104  1.00 30.00
ATOM   2611  N   SER B  61      -8.159 -26.428  -1.001  1.00 30.00
ATOM   2612  CA  SER B  61      -9.019 -26.020   0.116  1.00 30.00
ATOM   2613  C   SER B  61      -8.929 -26.923   1.366  1.00 30.00
ATOM   2614  O   SER B  61      -9.282 -26.478   2.458  1.00 30.00
ATOM   2615  CB  SER B  61     -10.473 -25.984  -0.406  1.00 30.00
ATOM   2616  OG  SER B  61     -10.674 -24.982  -1.388  1.00 30.00
ATOM   2617  N   SER B  62      -8.453 -28.168   1.211  1.00 30.00
ATOM   2618  CA  SER B  62      -8.338 -29.188   2.251  1.00 30.00
ATOM   2619  C   SER B  62      -7.154 -30.115   1.943  1.00 30.00
ATOM   2620  O   SER B  62      -6.689 -30.170   0.803  1.00 30.00
ATOM   2621  CB  SER B  62      -9.698 -29.908   2.418  1.00 30.00
ATOM   2622  OG  SER B  62      -9.580 -31.161   3.064  1.00 30.00
ATOM   2623  N   ILE B  63      -6.681 -30.867   2.952  1.00 30.00
ATOM   2624  CA  ILE B  63      -5.684 -31.928   2.775  1.00 30.00
ATOM   2625  C   ILE B  63      -6.311 -33.186   2.128  1.00 30.00
ATOM   2626  O   ILE B  63      -5.605 -33.926   1.445  1.00 30.00
ATOM   2627  CB  ILE B  63      -4.980 -32.253   4.125  1.00 30.00
ATOM   2628  CG1 ILE B  63      -5.813 -33.033   5.171  1.00 30.00
ATOM   2629  CG2 ILE B  63      -4.348 -30.985   4.739  1.00 30.00
ATOM   2630  CD1 ILE B  63      -4.953 -33.630   6.297  1.00 30.00
ATOM   2631  N   HIS B  64      -7.634 -33.385   2.290  1.00 30.00
ATOM   2632  CA  HIS B  64      -8.447 -34.357   1.562  1.00 30.00
ATOM   2633  C   HIS B  64      -9.091 -33.615   0.380  1.00 30.00
ATOM   2634  O   HIS B  64     -10.121 -32.958   0.537  1.00 30.00
ATOM   2635  CB  HIS B  64      -9.575 -34.885   2.481  1.00 30.00
ATOM   2636  CG  HIS B  64      -9.154 -35.915   3.499  1.00 30.00
ATOM   2637  ND1 HIS B  64      -8.435 -37.053   3.174  1.00 30.00
ATOM   2638  CD2 HIS B  64      -9.353 -35.979   4.861  1.00 30.00
ATOM   2639  CE1 HIS B  64      -8.230 -37.728   4.309  1.00 30.00
ATOM   2640  NE2 HIS B  64      -8.762 -37.136   5.373  1.00 30.00
ATOM   2641  N   SER B  65      -8.459 -33.696  -0.801  1.00 30.00
ATOM   2642  CA  SER B  65      -8.902 -33.043  -2.032  1.00 30.00
ATOM   2643  C   SER B  65      -8.294 -33.698  -3.280  1.00 30.00
ATOM   2644  O   SER B  65      -7.150 -34.156  -3.258  1.00 30.00
ATOM   2645  CB  SER B  65      -8.664 -31.517  -1.963  1.00 30.00
ATOM   2646  OG  SER B  65      -7.286 -31.212  -1.972  1.00 30.00
ATOM   2647  N   TYR B  66      -9.064 -33.685  -4.380  1.00 30.00
ATOM   2648  CA  TYR B  66      -8.648 -34.077  -5.726  1.00 30.00
ATOM   2649  C   TYR B  66      -7.887 -32.898  -6.354  1.00 30.00
ATOM   2650  O   TYR B  66      -8.392 -31.775  -6.389  1.00 30.00
ATOM   2651  CB  TYR B  66      -9.927 -34.369  -6.542  1.00 30.00
ATOM   2652  CG  TYR B  66      -9.738 -34.684  -8.019  1.00 30.00
ATOM   2653  CD1 TYR B  66      -8.980 -35.804  -8.422  1.00 30.00
ATOM   2654  CD2 TYR B  66     -10.357 -33.875  -8.996  1.00 30.00
ATOM   2655  CE1 TYR B  66      -8.859 -36.123  -9.791  1.00 30.00
ATOM   2656  CE2 TYR B  66     -10.238 -34.196 -10.362  1.00 30.00
ATOM   2657  CZ  TYR B  66      -9.498 -35.326 -10.761  1.00 30.00
ATOM   2658  OH  TYR B  66      -9.407 -35.648 -12.083  1.00 30.00
ATOM   2659  N   ARG B  67      -6.662 -33.165  -6.828  1.00 30.00
ATOM   2660  CA  ARG B  67      -5.732 -32.167  -7.357  1.00 30.00
ATOM   2661  C   ARG B  67      -5.976 -31.812  -8.832  1.00 30.00
ATOM   2662  O   ARG B  67      -5.451 -30.798  -9.282  1.00 30.00
ATOM   2663  CB  ARG B  67      -4.293 -32.718  -7.209  1.00 30.00
ATOM   2664  CG  ARG B  67      -3.989 -34.020  -7.992  1.00 30.00
ATOM   2665  CD  ARG B  67      -2.515 -34.440  -7.920  1.00 30.00
ATOM   2666  NE  ARG B  67      -2.121 -34.756  -6.542  1.00 30.00
ATOM   2667  CZ  ARG B  67      -1.385 -33.983  -5.724  1.00 30.00
ATOM   2668  NH1 ARG B  67      -0.873 -32.805  -6.112  1.00 30.00
ATOM   2669  NH2 ARG B  67      -1.168 -34.410  -4.475  1.00 30.00
ATOM   2670  N   GLY B  68      -6.737 -32.635  -9.568  1.00 30.00
ATOM   2671  CA  GLY B  68      -6.885 -32.597 -11.020  1.00 30.00
ATOM   2672  C   GLY B  68      -6.476 -33.940 -11.634  1.00 30.00
ATOM   2673  O   GLY B  68      -6.135 -34.882 -10.915  1.00 30.00
ATOM   2674  N   VAL B  69      -6.530 -34.028 -12.973  1.00 30.00
ATOM   2675  CA  VAL B  69      -6.260 -35.236 -13.768  1.00 30.00
ATOM   2676  C   VAL B  69      -4.822 -35.784 -13.632  1.00 30.00
ATOM   2677  O   VAL B  69      -4.624 -36.993 -13.752  1.00 30.00
ATOM   2678  CB  VAL B  69      -6.605 -34.971 -15.262  1.00 30.00
ATOM   2679  CG1 VAL B  69      -8.110 -34.733 -15.466  1.00 30.00
ATOM   2680  CG2 VAL B  69      -5.778 -33.836 -15.899  1.00 30.00
ATOM   2681  N   GLY B  70      -3.832 -34.905 -13.403  1.00 30.00
ATOM   2682  CA  GLY B  70      -2.414 -35.238 -13.284  1.00 30.00
ATOM   2683  C   GLY B  70      -1.661 -34.824 -14.550  1.00 30.00
ATOM   2684  O   GLY B  70      -2.278 -34.622 -15.596  1.00 30.00
ATOM   2685  N   LEU B  71      -0.322 -34.729 -14.479  1.00 30.00
ATOM   2686  CA  LEU B  71       0.549 -34.414 -15.621  1.00 30.00
ATOM   2687  C   LEU B  71       0.439 -35.462 -16.746  1.00 30.00
ATOM   2688  O   LEU B  71       0.332 -35.086 -17.911  1.00 30.00
ATOM   2689  CB  LEU B  71       2.007 -34.260 -15.124  1.00 30.00
ATOM   2690  CG  LEU B  71       3.072 -33.924 -16.200  1.00 30.00
ATOM   2691  CD1 LEU B  71       2.789 -32.602 -16.931  1.00 30.00
ATOM   2692  CD2 LEU B  71       4.477 -33.891 -15.579  1.00 30.00
ATOM   2693  N   GLU B  72       0.418 -36.757 -16.387  1.00 30.00
ATOM   2694  CA  GLU B  72       0.333 -37.911 -17.285  1.00 30.00
ATOM   2695  C   GLU B  72      -0.903 -37.888 -18.206  1.00 30.00
ATOM   2696  O   GLU B  72      -0.760 -38.007 -19.422  1.00 30.00
ATOM   2697  CB  GLU B  72       0.404 -39.197 -16.425  1.00 30.00
ATOM   2698  CG  GLU B  72       1.412 -39.187 -15.253  1.00 30.00
ATOM   2699  CD  GLU B  72       0.798 -38.763 -13.916  1.00 30.00
ATOM   2700  OE1 GLU B  72       0.200 -39.649 -13.267  1.00 30.00
ATOM   2701  OE2 GLU B  72       0.924 -37.567 -13.573  1.00 30.00
ATOM   2702  N   GLU B  73      -2.102 -37.705 -17.625  1.00 30.00
ATOM   2703  CA  GLU B  73      -3.376 -37.662 -18.346  1.00 30.00
ATOM   2704  C   GLU B  73      -3.709 -36.252 -18.873  1.00 30.00
ATOM   2705  O   GLU B  73      -4.555 -36.120 -19.754  1.00 30.00
ATOM   2706  CB  GLU B  73      -4.490 -38.160 -17.391  1.00 30.00
ATOM   2707  CG  GLU B  73      -5.930 -38.179 -17.961  1.00 30.00
ATOM   2708  CD  GLU B  73      -6.826 -39.270 -17.358  1.00 30.00
ATOM   2709  OE1 GLU B  73      -6.471 -39.773 -16.268  1.00 30.00
ATOM   2710  OE2 GLU B  73      -7.849 -39.593 -18.000  1.00 30.00
ATOM   2711  N   GLY B  74      -2.998 -35.208 -18.417  1.00 30.00
ATOM   2712  CA  GLY B  74      -3.238 -33.824 -18.810  1.00 30.00
ATOM   2713  C   GLY B  74      -2.511 -33.484 -20.112  1.00 30.00
ATOM   2714  O   GLY B  74      -3.063 -32.745 -20.924  1.00 30.00
ATOM   2715  N   LEU B  75      -1.343 -34.104 -20.362  1.00 30.00
ATOM   2716  CA  LEU B  75      -0.623 -34.090 -21.639  1.00 30.00
ATOM   2717  C   LEU B  75      -1.419 -34.779 -22.765  1.00 30.00
ATOM   2718  O   LEU B  75      -1.313 -34.366 -23.918  1.00 30.00
ATOM   2719  CB  LEU B  75       0.730 -34.819 -21.465  1.00 30.00
ATOM   2720  CG  LEU B  75       1.772 -34.069 -20.606  1.00 30.00
ATOM   2721  CD1 LEU B  75       2.868 -35.026 -20.114  1.00 30.00
ATOM   2722  CD2 LEU B  75       2.396 -32.885 -21.352  1.00 30.00
ATOM   2723  N   LYS B  76      -2.237 -35.794 -22.426  1.00 30.00
ATOM   2724  CA  LYS B  76      -3.097 -36.528 -23.355  1.00 30.00
ATOM   2725  C   LYS B  76      -4.379 -35.739 -23.673  1.00 30.00
ATOM   2726  O   LYS B  76      -4.844 -35.796 -24.809  1.00 30.00
ATOM   2727  CB  LYS B  76      -3.495 -37.878 -22.719  1.00 30.00
ATOM   2728  CG  LYS B  76      -2.310 -38.605 -22.059  1.00 30.00
ATOM   2729  CD  LYS B  76      -1.101 -38.759 -22.994  1.00 30.00
ATOM   2730  CE  LYS B  76      -0.356 -40.081 -22.767  1.00 30.00
ATOM   2731  NZ  LYS B  76       0.111 -40.210 -21.378  1.00 30.00
ATOM   2732  N   ILE B  77      -4.927 -34.977 -22.708  1.00 30.00
ATOM   2733  CA  ILE B  77      -6.083 -34.092 -22.895  1.00 30.00
ATOM   2734  C   ILE B  77      -5.694 -32.856 -23.736  1.00 30.00
ATOM   2735  O   ILE B  77      -6.459 -32.485 -24.622  1.00 30.00
ATOM   2736  CB  ILE B  77      -6.684 -33.707 -21.507  1.00 30.00
ATOM   2737  CG1 ILE B  77      -7.373 -34.932 -20.855  1.00 30.00
ATOM   2738  CG2 ILE B  77      -7.688 -32.533 -21.570  1.00 30.00
ATOM   2739  CD1 ILE B  77      -7.602 -34.807 -19.344  1.00 30.00
ATOM   2740  N   PHE B  78      -4.509 -32.255 -23.514  1.00 30.00
ATOM   2741  CA  PHE B  78      -3.994 -31.114 -24.286  1.00 30.00
ATOM   2742  C   PHE B  78      -3.659 -31.476 -25.746  1.00 30.00
ATOM   2743  O   PHE B  78      -3.793 -30.624 -26.625  1.00 30.00
ATOM   2744  CB  PHE B  78      -2.724 -30.545 -23.605  1.00 30.00
ATOM   2745  CG  PHE B  78      -2.943 -29.732 -22.336  1.00 30.00
ATOM   2746  CD1 PHE B  78      -2.094 -29.930 -21.226  1.00 30.00
ATOM   2747  CD2 PHE B  78      -3.968 -28.761 -22.257  1.00 30.00
ATOM   2748  CE1 PHE B  78      -2.305 -29.217 -20.031  1.00 30.00
ATOM   2749  CE2 PHE B  78      -4.169 -28.036 -21.066  1.00 30.00
ATOM   2750  CZ  PHE B  78      -3.348 -28.277 -19.950  1.00 30.00
ATOM   2751  N   GLU B  79      -3.280 -32.740 -26.005  1.00 30.00
ATOM   2752  CA  GLU B  79      -3.036 -33.292 -27.337  1.00 30.00
ATOM   2753  C   GLU B  79      -4.358 -33.484 -28.110  1.00 30.00
ATOM   2754  O   GLU B  79      -4.423 -33.165 -29.296  1.00 30.00
ATOM   2755  CB  GLU B  79      -2.310 -34.648 -27.159  1.00 30.00
ATOM   2756  CG  GLU B  79      -0.772 -34.614 -27.260  1.00 30.00
ATOM   2757  CD  GLU B  79      -0.215 -35.866 -27.937  1.00 30.00
ATOM   2758  OE1 GLU B  79      -0.446 -36.008 -29.156  1.00 30.00
ATOM   2759  OE2 GLU B  79       0.438 -36.654 -27.218  1.00 30.00
ATOM   2760  N   LYS B  80      -5.412 -33.968 -27.428  1.00 30.00
ATOM   2761  CA  LYS B  80      -6.738 -34.245 -27.986  1.00 30.00
ATOM   2762  C   LYS B  80      -7.554 -32.965 -28.246  1.00 30.00
ATOM   2763  O   LYS B  80      -8.307 -32.931 -29.215  1.00 30.00
ATOM   2764  CB  LYS B  80      -7.518 -35.130 -26.990  1.00 30.00
ATOM   2765  CG  LYS B  80      -8.937 -35.482 -27.471  1.00 30.00
ATOM   2766  CD  LYS B  80      -9.865 -35.890 -26.315  1.00 30.00
ATOM   2767  CE  LYS B  80     -10.772 -37.075 -26.676  1.00 30.00
ATOM   2768  NZ  LYS B  80      -9.982 -38.279 -26.989  1.00 30.00
ATOM   2769  N   VAL B  81      -7.394 -31.919 -27.414  1.00 30.00
ATOM   2770  CA  VAL B  81      -8.049 -30.611 -27.551  1.00 30.00
ATOM   2771  C   VAL B  81      -7.510 -29.838 -28.771  1.00 30.00
ATOM   2772  O   VAL B  81      -8.303 -29.260 -29.516  1.00 30.00
ATOM   2773  CB  VAL B  81      -7.876 -29.818 -26.219  1.00 30.00
ATOM   2774  CG1 VAL B  81      -8.091 -28.293 -26.325  1.00 30.00
ATOM   2775  CG2 VAL B  81      -8.820 -30.371 -25.134  1.00 30.00
ATOM   2776  N   LYS B  82      -6.185 -29.854 -29.002  1.00 30.00
ATOM   2777  CA  LYS B  82      -5.557 -29.205 -30.155  1.00 30.00
ATOM   2778  C   LYS B  82      -5.797 -29.995 -31.460  1.00 30.00
ATOM   2779  O   LYS B  82      -5.860 -29.384 -32.525  1.00 30.00
ATOM   2780  CB  LYS B  82      -4.043 -29.048 -29.886  1.00 30.00
ATOM   2781  CG  LYS B  82      -3.334 -28.161 -30.928  1.00 30.00
ATOM   2782  CD  LYS B  82      -1.859 -27.879 -30.619  1.00 30.00
ATOM   2783  CE  LYS B  82      -1.268 -26.896 -31.639  1.00 30.00
ATOM   2784  NZ  LYS B  82       0.186 -26.741 -31.481  1.00 30.00
ATOM   2785  N   ALA B  83      -5.983 -31.325 -31.384  1.00 30.00
ATOM   2786  CA  ALA B  83      -6.317 -32.184 -32.524  1.00 30.00
ATOM   2787  C   ALA B  83      -7.805 -32.102 -32.917  1.00 30.00
ATOM   2788  O   ALA B  83      -8.142 -32.419 -34.057  1.00 30.00
ATOM   2789  CB  ALA B  83      -6.008 -33.640 -32.139  1.00 30.00
ATOM   2790  N   GLU B  84      -8.683 -31.672 -31.993  1.00 30.00
ATOM   2791  CA  GLU B  84     -10.124 -31.530 -32.188  1.00 30.00
ATOM   2792  C   GLU B  84     -10.448 -30.161 -32.812  1.00 30.00
ATOM   2793  O   GLU B  84     -11.005 -30.104 -33.908  1.00 30.00
ATOM   2794  CB  GLU B  84     -10.814 -31.678 -30.804  1.00 30.00
ATOM   2795  CG  GLU B  84     -12.233 -31.088 -30.653  1.00 30.00
ATOM   2796  CD  GLU B  84     -13.289 -31.893 -31.410  1.00 30.00
ATOM   2797  OE1 GLU B  84     -13.239 -33.138 -31.309  1.00 30.00
ATOM   2798  OE2 GLU B  84     -14.127 -31.247 -32.075  1.00 30.00
ATOM   2799  N   PHE B  85     -10.117 -29.067 -32.105  1.00 30.00
ATOM   2800  CA  PHE B  85     -10.540 -27.707 -32.443  1.00 30.00
ATOM   2801  C   PHE B  85      -9.495 -26.952 -33.281  1.00 30.00
ATOM   2802  O   PHE B  85      -9.871 -26.061 -34.041  1.00 30.00
ATOM   2803  CB  PHE B  85     -10.738 -26.926 -31.126  1.00 30.00
ATOM   2804  CG  PHE B  85     -11.818 -27.500 -30.226  1.00 30.00
ATOM   2805  CD1 PHE B  85     -11.467 -28.117 -29.007  1.00 30.00
ATOM   2806  CD2 PHE B  85     -13.173 -27.444 -30.613  1.00 30.00
ATOM   2807  CE1 PHE B  85     -12.458 -28.685 -28.188  1.00 30.00
ATOM   2808  CE2 PHE B  85     -14.166 -28.016 -29.793  1.00 30.00
ATOM   2809  CZ  PHE B  85     -13.807 -28.640 -28.583  1.00 30.00
ATOM   2810  N   GLY B  86      -8.200 -27.276 -33.128  1.00 30.00
ATOM   2811  CA  GLY B  86      -7.091 -26.690 -33.882  1.00 30.00
ATOM   2812  C   GLY B  86      -6.274 -25.697 -33.048  1.00 30.00
ATOM   2813  O   GLY B  86      -5.072 -25.551 -33.269  1.00 30.00
ATOM   2814  N   ILE B  87      -6.946 -25.001 -32.113  1.00 30.00
ATOM   2815  CA  ILE B  87      -6.432 -23.916 -31.275  1.00 30.00
ATOM   2816  C   ILE B  87      -5.289 -24.377 -30.342  1.00 30.00
ATOM   2817  O   ILE B  87      -5.329 -25.510 -29.856  1.00 30.00
ATOM   2818  CB  ILE B  87      -7.607 -23.273 -30.478  1.00 30.00
ATOM   2819  CG1 ILE B  87      -8.338 -24.220 -29.487  1.00 30.00
ATOM   2820  CG2 ILE B  87      -8.616 -22.614 -31.439  1.00 30.00
ATOM   2821  CD1 ILE B  87      -7.836 -24.131 -28.038  1.00 30.00
ATOM   2822  N   PRO B  88      -4.284 -23.514 -30.062  1.00 30.00
ATOM   2823  CA  PRO B  88      -3.162 -23.843 -29.175  1.00 30.00
ATOM   2824  C   PRO B  88      -3.558 -23.813 -27.689  1.00 30.00
ATOM   2825  O   PRO B  88      -4.578 -23.235 -27.307  1.00 30.00
ATOM   2826  CB  PRO B  88      -2.102 -22.781 -29.493  1.00 30.00
ATOM   2827  CG  PRO B  88      -2.895 -21.570 -29.944  1.00 30.00
ATOM   2828  CD  PRO B  88      -4.134 -22.163 -30.612  1.00 30.00
ATOM   2829  N   VAL B  89      -2.724 -24.458 -26.864  1.00 30.00
ATOM   2830  CA  VAL B  89      -2.938 -24.705 -25.440  1.00 30.00
ATOM   2831  C   VAL B  89      -1.752 -24.187 -24.608  1.00 30.00
ATOM   2832  O   VAL B  89      -0.658 -23.961 -25.128  1.00 30.00
ATOM   2833  CB  VAL B  89      -3.303 -26.200 -25.196  1.00 30.00
ATOM   2834  CG1 VAL B  89      -4.711 -26.551 -25.706  1.00 30.00
ATOM   2835  CG2 VAL B  89      -2.285 -27.193 -25.781  1.00 30.00
ATOM   2836  N   ILE B  90      -2.005 -23.978 -23.308  1.00 30.00
ATOM   2837  CA  ILE B  90      -1.079 -23.474 -22.292  1.00 30.00
ATOM   2838  C   ILE B  90      -1.377 -24.132 -20.937  1.00 30.00
ATOM   2839  O   ILE B  90      -2.525 -24.459 -20.632  1.00 30.00
ATOM   2840  CB  ILE B  90      -0.976 -21.912 -22.295  1.00 30.00
ATOM   2841  CG1 ILE B  90      -0.198 -21.317 -21.088  1.00 30.00
ATOM   2842  CG2 ILE B  90      -2.350 -21.246 -22.446  1.00 30.00
ATOM   2843  CD1 ILE B  90       0.026 -19.798 -21.147  1.00 30.00
ATOM   2844  N   THR B  91      -0.324 -24.297 -20.124  1.00 30.00
ATOM   2845  CA  THR B  91      -0.378 -24.780 -18.750  1.00 30.00
ATOM   2846  C   THR B  91       0.707 -24.103 -17.906  1.00 30.00
ATOM   2847  O   THR B  91       1.780 -23.780 -18.420  1.00 30.00
ATOM   2848  CB  THR B  91      -0.376 -26.328 -18.713  1.00 30.00
ATOM   2849  OG1 THR B  91      -1.091 -26.787 -17.584  1.00 30.00
ATOM   2850  CG2 THR B  91       1.024 -26.963 -18.663  1.00 30.00
ATOM   2851  N   ASP B  92       0.428 -23.925 -16.607  1.00 30.00
ATOM   2852  CA  ASP B  92       1.403 -23.503 -15.605  1.00 30.00
ATOM   2853  C   ASP B  92       1.997 -24.747 -14.931  1.00 30.00
ATOM   2854  O   ASP B  92       1.369 -25.803 -14.840  1.00 30.00
ATOM   2855  CB  ASP B  92       0.740 -22.590 -14.539  1.00 30.00
ATOM   2856  CG  ASP B  92      -0.481 -23.158 -13.813  1.00 30.00
ATOM   2857  OD1 ASP B  92      -1.544 -23.216 -14.465  1.00 30.00
ATOM   2858  OD2 ASP B  92      -0.345 -23.495 -12.617  1.00 30.00
ATOM   2859  N   VAL B  93       3.230 -24.568 -14.449  1.00 30.00
ATOM   2860  CA  VAL B  93       4.024 -25.533 -13.702  1.00 30.00
ATOM   2861  C   VAL B  93       4.317 -24.942 -12.315  1.00 30.00
ATOM   2862  O   VAL B  93       4.338 -23.722 -12.146  1.00 30.00
ATOM   2863  CB  VAL B  93       5.304 -25.875 -14.511  1.00 30.00
ATOM   2864  CG1 VAL B  93       4.959 -26.657 -15.789  1.00 30.00
ATOM   2865  CG2 VAL B  93       6.174 -24.653 -14.863  1.00 30.00
ATOM   2866  N   HIS B  94       4.544 -25.816 -11.326  1.00 30.00
ATOM   2867  CA  HIS B  94       4.822 -25.472  -9.928  1.00 30.00
ATOM   2868  C   HIS B  94       6.062 -26.194  -9.378  1.00 30.00
ATOM   2869  O   HIS B  94       6.412 -26.003  -8.213  1.00 30.00
ATOM   2870  CB  HIS B  94       3.547 -25.637  -9.072  1.00 30.00
ATOM   2871  CG  HIS B  94       3.005 -27.042  -8.953  1.00 30.00
ATOM   2872  ND1 HIS B  94       3.550 -27.989  -8.100  1.00 30.00
ATOM   2873  CD2 HIS B  94       1.959 -27.676  -9.589  1.00 30.00
ATOM   2874  CE1 HIS B  94       2.831 -29.107  -8.239  1.00 30.00
ATOM   2875  NE2 HIS B  94       1.853 -28.989  -9.128  1.00 30.00
ATOM   2876  N   GLU B  95       6.729 -26.999 -10.220  1.00 30.00
ATOM   2877  CA  GLU B  95       7.987 -27.689  -9.967  1.00 30.00
ATOM   2878  C   GLU B  95       8.752 -27.754 -11.311  1.00 30.00
ATOM   2879  O   GLU B  95       8.146 -28.181 -12.294  1.00 30.00
ATOM   2880  CB  GLU B  95       7.711 -29.037  -9.255  1.00 30.00
ATOM   2881  CG  GLU B  95       8.952 -29.782  -8.718  1.00 30.00
ATOM   2882  CD  GLU B  95       9.713 -30.553  -9.792  1.00 30.00
ATOM   2883  OE1 GLU B  95      10.784 -30.058 -10.205  1.00 30.00
ATOM   2884  OE2 GLU B  95       9.197 -31.611 -10.209  1.00 30.00
ATOM   2885  N   PRO B  96      10.034 -27.319 -11.397  1.00 30.00
ATOM   2886  CA  PRO B  96      10.842 -27.252 -12.633  1.00 30.00
ATOM   2887  C   PRO B  96      10.863 -28.440 -13.619  1.00 30.00
ATOM   2888  O   PRO B  96      10.970 -28.195 -14.821  1.00 30.00
ATOM   2889  CB  PRO B  96      12.266 -26.942 -12.168  1.00 30.00
ATOM   2890  CG  PRO B  96      12.103 -26.221 -10.843  1.00 30.00
ATOM   2891  CD  PRO B  96      10.781 -26.729 -10.279  1.00 30.00
ATOM   2892  N   HIS B  97      10.762 -29.703 -13.156  1.00 30.00
ATOM   2893  CA  HIS B  97      10.807 -30.896 -14.022  1.00 30.00
ATOM   2894  C   HIS B  97       9.535 -31.089 -14.874  1.00 30.00
ATOM   2895  O   HIS B  97       9.567 -31.840 -15.850  1.00 30.00
ATOM   2896  CB  HIS B  97      11.019 -32.176 -13.184  1.00 30.00
ATOM   2897  CG  HIS B  97      12.123 -32.054 -12.188  1.00 30.00
ATOM   2898  ND1 HIS B  97      11.981 -32.415 -10.866  1.00 30.00
ATOM   2899  CD2 HIS B  97      13.391 -31.597 -12.318  1.00 30.00
ATOM   2900  CE1 HIS B  97      13.114 -32.185 -10.228  1.00 30.00
ATOM   2901  NE2 HIS B  97      13.984 -31.690 -11.083  1.00 30.00
ATOM   2902  N   GLN B  98       8.438 -30.391 -14.538  1.00 30.00
ATOM   2903  CA  GLN B  98       7.154 -30.421 -15.240  1.00 30.00
ATOM   2904  C   GLN B  98       7.161 -29.545 -16.513  1.00 30.00
ATOM   2905  O   GLN B  98       6.205 -29.608 -17.284  1.00 30.00
ATOM   2906  CB  GLN B  98       6.080 -29.838 -14.298  1.00 30.00
ATOM   2907  CG  GLN B  98       5.888 -30.599 -12.967  1.00 30.00
ATOM   2908  CD  GLN B  98       4.827 -29.959 -12.065  1.00 30.00
ATOM   2909  OE1 GLN B  98       4.651 -28.742 -12.055  1.00 30.00
ATOM   2910  NE2 GLN B  98       4.101 -30.778 -11.305  1.00 30.00
ATOM   2911  N   CYS B  99       8.215 -28.737 -16.735  1.00 30.00
ATOM   2912  CA  CYS B  99       8.346 -27.757 -17.817  1.00 30.00
ATOM   2913  C   CYS B  99       8.778 -28.395 -19.155  1.00 30.00
ATOM   2914  O   CYS B  99       8.360 -27.929 -20.214  1.00 30.00
ATOM   2915  CB  CYS B  99       9.422 -26.743 -17.366  1.00 30.00
ATOM   2916  SG  CYS B  99       9.477 -25.287 -18.446  1.00 30.00
ATOM   2917  N   GLN B 100       9.602 -29.455 -19.112  1.00 30.00
ATOM   2918  CA  GLN B 100      10.126 -30.161 -20.283  1.00 30.00
ATOM   2919  C   GLN B 100       9.066 -30.919 -21.122  1.00 30.00
ATOM   2920  O   GLN B 100       9.083 -30.731 -22.339  1.00 30.00
ATOM   2921  CB  GLN B 100      11.274 -31.100 -19.841  1.00 30.00
ATOM   2922  CG  GLN B 100      11.843 -31.967 -20.992  1.00 30.00
ATOM   2923  CD  GLN B 100      12.510 -31.213 -22.153  1.00 30.00
ATOM   2924  OE1 GLN B 100      13.735 -31.153 -22.216  1.00 30.00
ATOM   2925  NE2 GLN B 100      11.738 -30.631 -23.077  1.00 30.00
ATOM   2926  N   PRO B 101       8.147 -31.744 -20.556  1.00 30.00
ATOM   2927  CA  PRO B 101       7.169 -32.505 -21.356  1.00 30.00
ATOM   2928  C   PRO B 101       5.959 -31.690 -21.852  1.00 30.00
ATOM   2929  O   PRO B 101       5.389 -32.055 -22.880  1.00 30.00
ATOM   2930  CB  PRO B 101       6.705 -33.635 -20.426  1.00 30.00
ATOM   2931  CG  PRO B 101       6.816 -33.044 -19.033  1.00 30.00
ATOM   2932  CD  PRO B 101       8.013 -32.100 -19.133  1.00 30.00
ATOM   2933  N   VAL B 102       5.567 -30.599 -21.165  1.00 30.00
ATOM   2934  CA  VAL B 102       4.437 -29.745 -21.566  1.00 30.00
ATOM   2935  C   VAL B 102       4.765 -28.859 -22.782  1.00 30.00
ATOM   2936  O   VAL B 102       3.844 -28.401 -23.453  1.00 30.00
ATOM   2937  CB  VAL B 102       3.949 -28.867 -20.380  1.00 30.00
ATOM   2938  CG1 VAL B 102       3.399 -29.727 -19.229  1.00 30.00
ATOM   2939  CG2 VAL B 102       4.988 -27.858 -19.860  1.00 30.00
ATOM   2940  N   ALA B 103       6.057 -28.668 -23.104  1.00 30.00
ATOM   2941  CA  ALA B 103       6.542 -27.911 -24.258  1.00 30.00
ATOM   2942  C   ALA B 103       6.286 -28.615 -25.606  1.00 30.00
ATOM   2943  O   ALA B 103       6.368 -27.967 -26.648  1.00 30.00
ATOM   2944  CB  ALA B 103       8.058 -27.730 -24.096  1.00 30.00
ATOM   2945  N   GLU B 104       5.973 -29.923 -25.581  1.00 30.00
ATOM   2946  CA  GLU B 104       5.698 -30.761 -26.748  1.00 30.00
ATOM   2947  C   GLU B 104       4.202 -30.783 -27.125  1.00 30.00
ATOM   2948  O   GLU B 104       3.870 -31.329 -28.177  1.00 30.00
ATOM   2949  CB  GLU B 104       6.117 -32.213 -26.407  1.00 30.00
ATOM   2950  CG  GLU B 104       7.477 -32.341 -25.680  1.00 30.00
ATOM   2951  CD  GLU B 104       8.080 -33.752 -25.703  1.00 30.00
ATOM   2952  OE1 GLU B 104       7.273 -34.707 -25.725  1.00 30.00
ATOM   2953  OE2 GLU B 104       9.326 -33.860 -25.713  1.00 30.00
ATOM   2954  N   VAL B 105       3.310 -30.188 -26.309  1.00 30.00
ATOM   2955  CA  VAL B 105       1.862 -30.114 -26.550  1.00 30.00
ATOM   2956  C   VAL B 105       1.346 -28.666 -26.507  1.00 30.00
ATOM   2957  O   VAL B 105       0.428 -28.332 -27.255  1.00 30.00
ATOM   2958  CB  VAL B 105       1.070 -31.082 -25.623  1.00 30.00
ATOM   2959  CG1 VAL B 105       1.483 -32.551 -25.815  1.00 30.00
ATOM   2960  CG2 VAL B 105       1.118 -30.709 -24.130  1.00 30.00
ATOM   2961  N   CYS B 106       1.937 -27.814 -25.653  1.00 30.00
ATOM   2962  CA  CYS B 106       1.579 -26.408 -25.483  1.00 30.00
ATOM   2963  C   CYS B 106       2.572 -25.523 -26.246  1.00 30.00
ATOM   2964  O   CYS B 106       3.781 -25.746 -26.194  1.00 30.00
ATOM   2965  CB  CYS B 106       1.675 -26.032 -23.991  1.00 30.00
ATOM   2966  SG  CYS B 106       0.473 -26.952 -22.986  1.00 30.00
ATOM   2967  N   ASP B 107       2.039 -24.495 -26.923  1.00 30.00
ATOM   2968  CA  ASP B 107       2.785 -23.480 -27.678  1.00 30.00
ATOM   2969  C   ASP B 107       3.187 -22.281 -26.793  1.00 30.00
ATOM   2970  O   ASP B 107       3.971 -21.441 -27.236  1.00 30.00
ATOM   2971  CB  ASP B 107       1.904 -22.947 -28.835  1.00 30.00
ATOM   2972  CG  ASP B 107       2.042 -23.744 -30.135  1.00 30.00
ATOM   2973  OD1 ASP B 107       3.149 -23.709 -30.718  1.00 30.00
ATOM   2974  OD2 ASP B 107       1.044 -24.385 -30.527  1.00 30.00
ATOM   2975  N   VAL B 108       2.685 -22.220 -25.545  1.00 30.00
ATOM   2976  CA  VAL B 108       3.070 -21.287 -24.483  1.00 30.00
ATOM   2977  C   VAL B 108       3.097 -22.070 -23.157  1.00 30.00
ATOM   2978  O   VAL B 108       2.185 -22.851 -22.899  1.00 30.00
ATOM   2979  CB  VAL B 108       2.136 -20.042 -24.427  1.00 30.00
ATOM   2980  CG1 VAL B 108       2.661 -18.960 -23.465  1.00 30.00
ATOM   2981  CG2 VAL B 108       1.822 -19.403 -25.788  1.00 30.00
ATOM   2982  N   ILE B 109       4.103 -21.840 -22.299  1.00 30.00
ATOM   2983  CA  ILE B 109       4.181 -22.359 -20.928  1.00 30.00
ATOM   2984  C   ILE B 109       4.086 -21.143 -19.992  1.00 30.00
ATOM   2985  O   ILE B 109       4.788 -20.155 -20.200  1.00 30.00
ATOM   2986  CB  ILE B 109       5.523 -23.118 -20.691  1.00 30.00
ATOM   2987  CG1 ILE B 109       5.817 -24.184 -21.773  1.00 30.00
ATOM   2988  CG2 ILE B 109       5.560 -23.773 -19.289  1.00 30.00
ATOM   2989  CD1 ILE B 109       7.247 -24.738 -21.722  1.00 30.00
ATOM   2990  N   GLN B 110       3.250 -21.218 -18.946  1.00 30.00
ATOM   2991  CA  GLN B 110       3.131 -20.175 -17.927  1.00 30.00
ATOM   2992  C   GLN B 110       4.122 -20.445 -16.779  1.00 30.00
ATOM   2993  O   GLN B 110       4.306 -21.584 -16.349  1.00 30.00
ATOM   2994  CB  GLN B 110       1.674 -20.149 -17.416  1.00 30.00
ATOM   2995  CG  GLN B 110       1.082 -18.738 -17.213  1.00 30.00
ATOM   2996  CD  GLN B 110       0.906 -18.378 -15.737  1.00 30.00
ATOM   2997  OE1 GLN B 110      -0.010 -18.859 -15.071  1.00 30.00
ATOM   2998  NE2 GLN B 110       1.791 -17.530 -15.212  1.00 30.00
ATOM   2999  N   LEU B 111       4.757 -19.369 -16.292  1.00 30.00
ATOM   3000  CA  LEU B 111       5.734 -19.362 -15.206  1.00 30.00
ATOM   3001  C   LEU B 111       5.006 -19.122 -13.863  1.00 30.00
ATOM   3002  O   LEU B 111       4.140 -18.245 -13.806  1.00 30.00
ATOM   3003  CB  LEU B 111       6.678 -18.162 -15.475  1.00 30.00
ATOM   3004  CG  LEU B 111       7.922 -18.047 -14.563  1.00 30.00
ATOM   3005  CD1 LEU B 111       8.973 -19.125 -14.878  1.00 30.00
ATOM   3006  CD2 LEU B 111       8.541 -16.645 -14.688  1.00 30.00
ATOM   3007  N   PRO B 112       5.372 -19.832 -12.768  1.00 30.00
ATOM   3008  CA  PRO B 112       4.869 -19.547 -11.417  1.00 30.00
ATOM   3009  C   PRO B 112       5.547 -18.292 -10.839  1.00 30.00
ATOM   3010  O   PRO B 112       6.770 -18.163 -10.893  1.00 30.00
ATOM   3011  CB  PRO B 112       5.231 -20.794 -10.597  1.00 30.00
ATOM   3012  CG  PRO B 112       6.456 -21.369 -11.287  1.00 30.00
ATOM   3013  CD  PRO B 112       6.290 -20.974 -12.753  1.00 30.00
ATOM   3014  N   ALA B 113       4.745 -17.380 -10.267  1.00 30.00
ATOM   3015  CA  ALA B 113       5.184 -16.101  -9.695  1.00 30.00
ATOM   3016  C   ALA B 113       5.863 -16.237  -8.313  1.00 30.00
ATOM   3017  O   ALA B 113       6.359 -15.246  -7.779  1.00 30.00
ATOM   3018  CB  ALA B 113       3.941 -15.208  -9.545  1.00 30.00
ATOM   3019  N   PHE B 114       5.897 -17.457  -7.754  1.00 30.00
ATOM   3020  CA  PHE B 114       6.495 -17.836  -6.472  1.00 30.00
ATOM   3021  C   PHE B 114       7.788 -18.663  -6.643  1.00 30.00
ATOM   3022  O   PHE B 114       8.480 -18.908  -5.656  1.00 30.00
ATOM   3023  CB  PHE B 114       5.434 -18.611  -5.656  1.00 30.00
ATOM   3024  CG  PHE B 114       4.910 -19.899  -6.279  1.00 30.00
ATOM   3025  CD1 PHE B 114       3.858 -19.865  -7.218  1.00 30.00
ATOM   3026  CD2 PHE B 114       5.480 -21.140  -5.920  1.00 30.00
ATOM   3027  CE1 PHE B 114       3.365 -21.062  -7.776  1.00 30.00
ATOM   3028  CE2 PHE B 114       4.994 -22.336  -6.481  1.00 30.00
ATOM   3029  CZ  PHE B 114       3.934 -22.297  -7.408  1.00 30.00
ATOM   3030  N   LEU B 115       8.135 -19.047  -7.884  1.00 30.00
ATOM   3031  CA  LEU B 115       9.381 -19.707  -8.286  1.00 30.00
ATOM   3032  C   LEU B 115       9.944 -19.067  -9.570  1.00 30.00
ATOM   3033  O   LEU B 115      10.648 -19.723 -10.335  1.00 30.00
ATOM   3034  CB  LEU B 115       9.224 -21.251  -8.353  1.00 30.00
ATOM   3035  CG  LEU B 115       9.050 -21.992  -7.009  1.00 30.00
ATOM   3036  CD1 LEU B 115       8.590 -23.438  -7.257  1.00 30.00
ATOM   3037  CD2 LEU B 115      10.330 -21.979  -6.156  1.00 30.00
ATOM   3038  N   ALA B 116       9.652 -17.776  -9.811  1.00 30.00
ATOM   3039  CA  ALA B 116      10.089 -17.022 -10.990  1.00 30.00
ATOM   3040  C   ALA B 116      11.594 -16.693 -10.963  1.00 30.00
ATOM   3041  O   ALA B 116      12.210 -16.582 -12.022  1.00 30.00
ATOM   3042  CB  ALA B 116       9.298 -15.704 -11.040  1.00 30.00
ATOM   3043  N   ARG B 117      12.182 -16.577  -9.760  1.00 30.00
ATOM   3044  CA  ARG B 117      13.611 -16.367  -9.517  1.00 30.00
ATOM   3045  C   ARG B 117      14.389 -17.696  -9.398  1.00 30.00
ATOM   3046  O   ARG B 117      15.614 -17.660  -9.266  1.00 30.00
ATOM   3047  CB  ARG B 117      13.765 -15.596  -8.186  1.00 30.00
ATOM   3048  CG  ARG B 117      13.337 -16.416  -6.956  1.00 30.00
ATOM   3049  CD  ARG B 117      13.554 -15.655  -5.638  1.00 30.00
ATOM   3050  NE  ARG B 117      12.969 -16.375  -4.498  1.00 30.00
ATOM   3051  CZ  ARG B 117      11.686 -16.310  -4.100  1.00 30.00
ATOM   3052  NH1 ARG B 117      11.275 -17.080  -3.085  1.00 30.00
ATOM   3053  NH2 ARG B 117      10.808 -15.496  -4.704  1.00 30.00
ATOM   3054  N   GLN B 118      13.709 -18.856  -9.466  1.00 30.00
ATOM   3055  CA  GLN B 118      14.323 -20.183  -9.455  1.00 30.00
ATOM   3056  C   GLN B 118      14.861 -20.464 -10.869  1.00 30.00
ATOM   3057  O   GLN B 118      14.092 -20.515 -11.831  1.00 30.00
ATOM   3058  CB  GLN B 118      13.247 -21.230  -9.076  1.00 30.00
ATOM   3059  CG  GLN B 118      13.785 -22.659  -8.844  1.00 30.00
ATOM   3060  CD  GLN B 118      14.454 -22.872  -7.480  1.00 30.00
ATOM   3061  OE1 GLN B 118      14.445 -22.002  -6.611  1.00 30.00
ATOM   3062  NE2 GLN B 118      15.036 -24.056  -7.286  1.00 30.00
ATOM   3063  N   THR B 119      16.190 -20.606 -10.986  1.00 30.00
ATOM   3064  CA  THR B 119      16.944 -20.686 -12.241  1.00 30.00
ATOM   3065  C   THR B 119      16.659 -21.954 -13.072  1.00 30.00
ATOM   3066  O   THR B 119      16.927 -21.947 -14.271  1.00 30.00
ATOM   3067  CB  THR B 119      18.461 -20.558 -11.940  1.00 30.00
ATOM   3068  OG1 THR B 119      18.892 -21.495 -10.972  1.00 30.00
ATOM   3069  CG2 THR B 119      18.888 -19.144 -11.508  1.00 30.00
ATOM   3070  N   ASP B 120      16.090 -23.008 -12.461  1.00 30.00
ATOM   3071  CA  ASP B 120      15.743 -24.285 -13.095  1.00 30.00
ATOM   3072  C   ASP B 120      14.599 -24.161 -14.114  1.00 30.00
ATOM   3073  O   ASP B 120      14.634 -24.833 -15.144  1.00 30.00
ATOM   3074  CB  ASP B 120      15.321 -25.306 -12.016  1.00 30.00
ATOM   3075  CG  ASP B 120      16.323 -25.483 -10.878  1.00 30.00
ATOM   3076  OD1 ASP B 120      15.881 -25.464  -9.708  1.00 30.00
ATOM   3077  OD2 ASP B 120      17.517 -25.662 -11.198  1.00 30.00
ATOM   3078  N   LEU B 121      13.612 -23.288 -13.851  1.00 30.00
ATOM   3079  CA  LEU B 121      12.499 -22.987 -14.755  1.00 30.00
ATOM   3080  C   LEU B 121      12.939 -22.072 -15.908  1.00 30.00
ATOM   3081  O   LEU B 121      12.404 -22.187 -17.009  1.00 30.00
ATOM   3082  CB  LEU B 121      11.395 -22.264 -13.950  1.00 30.00
ATOM   3083  CG  LEU B 121      10.522 -23.229 -13.123  1.00 30.00
ATOM   3084  CD1 LEU B 121       9.934 -22.539 -11.886  1.00 30.00
ATOM   3085  CD2 LEU B 121       9.409 -23.850 -13.977  1.00 30.00
ATOM   3086  N   VAL B 122      13.924 -21.192 -15.663  1.00 30.00
ATOM   3087  CA  VAL B 122      14.451 -20.214 -16.613  1.00 30.00
ATOM   3088  C   VAL B 122      15.280 -20.903 -17.718  1.00 30.00
ATOM   3089  O   VAL B 122      15.111 -20.569 -18.891  1.00 30.00
ATOM   3090  CB  VAL B 122      15.290 -19.164 -15.829  1.00 30.00
ATOM   3091  CG1 VAL B 122      15.937 -18.100 -16.729  1.00 30.00
ATOM   3092  CG2 VAL B 122      14.452 -18.447 -14.751  1.00 30.00
ATOM   3093  N   VAL B 123      16.137 -21.877 -17.356  1.00 30.00
ATOM   3094  CA  VAL B 123      16.973 -22.629 -18.298  1.00 30.00
ATOM   3095  C   VAL B 123      16.199 -23.769 -18.992  1.00 30.00
ATOM   3096  O   VAL B 123      16.591 -24.162 -20.088  1.00 30.00
ATOM   3097  CB  VAL B 123      18.231 -23.194 -17.578  1.00 30.00
ATOM   3098  CG1 VAL B 123      19.229 -22.076 -17.221  1.00 30.00
ATOM   3099  CG2 VAL B 123      17.933 -24.092 -16.360  1.00 30.00
ATOM   3100  N   ALA B 124      15.098 -24.271 -18.399  1.00 30.00
ATOM   3101  CA  ALA B 124      14.234 -25.296 -18.995  1.00 30.00
ATOM   3102  C   ALA B 124      13.325 -24.702 -20.084  1.00 30.00
ATOM   3103  O   ALA B 124      13.097 -25.352 -21.103  1.00 30.00
ATOM   3104  CB  ALA B 124      13.343 -25.905 -17.901  1.00 30.00
ATOM   3105  N   MET B 125      12.855 -23.456 -19.899  1.00 30.00
ATOM   3106  CA  MET B 125      12.072 -22.702 -20.881  1.00 30.00
ATOM   3107  C   MET B 125      12.938 -22.223 -22.058  1.00 30.00
ATOM   3108  O   MET B 125      12.438 -22.134 -23.178  1.00 30.00
ATOM   3109  CB  MET B 125      11.442 -21.478 -20.185  1.00 30.00
ATOM   3110  CG  MET B 125      10.201 -21.865 -19.372  1.00 30.00
ATOM   3111  SD  MET B 125       9.482 -20.532 -18.388  1.00 30.00
ATOM   3112  CE  MET B 125       8.009 -21.382 -17.775  1.00 30.00
ATOM   3113  N   ALA B 126      14.234 -21.956 -21.822  1.00 30.00
ATOM   3114  CA  ALA B 126      15.201 -21.562 -22.843  1.00 30.00
ATOM   3115  C   ALA B 126      15.700 -22.758 -23.671  1.00 30.00
ATOM   3116  O   ALA B 126      15.952 -22.592 -24.864  1.00 30.00
ATOM   3117  CB  ALA B 126      16.408 -20.932 -22.140  1.00 30.00
ATOM   3118  N   LYS B 127      15.816 -23.954 -23.062  1.00 30.00
ATOM   3119  CA  LYS B 127      16.260 -25.188 -23.715  1.00 30.00
ATOM   3120  C   LYS B 127      15.171 -25.765 -24.636  1.00 30.00
ATOM   3121  O   LYS B 127      15.499 -26.260 -25.714  1.00 30.00
ATOM   3122  CB  LYS B 127      16.629 -26.223 -22.628  1.00 30.00
ATOM   3123  CG  LYS B 127      18.127 -26.257 -22.268  1.00 30.00
ATOM   3124  CD  LYS B 127      18.376 -26.606 -20.796  1.00 30.00
ATOM   3125  CE  LYS B 127      19.446 -25.706 -20.163  1.00 30.00
ATOM   3126  NZ  LYS B 127      20.799 -26.234 -20.403  1.00 30.00
ATOM   3127  N   THR B 128      13.890 -25.675 -24.236  1.00 30.00
ATOM   3128  CA  THR B 128      12.745 -26.039 -25.075  1.00 30.00
ATOM   3129  C   THR B 128      12.484 -24.975 -26.161  1.00 30.00
ATOM   3130  O   THR B 128      12.064 -25.330 -27.262  1.00 30.00
ATOM   3131  CB  THR B 128      11.480 -26.237 -24.199  1.00 30.00
ATOM   3132  OG1 THR B 128      10.912 -25.015 -23.765  1.00 30.00
ATOM   3133  CG2 THR B 128      11.714 -27.152 -22.987  1.00 30.00
ATOM   3134  N   GLY B 129      12.721 -23.686 -25.858  1.00 30.00
ATOM   3135  CA  GLY B 129      12.611 -22.571 -26.799  1.00 30.00
ATOM   3136  C   GLY B 129      11.228 -21.905 -26.775  1.00 30.00
ATOM   3137  O   GLY B 129      10.990 -20.954 -27.520  1.00 30.00
ATOM   3138  N   ASN B 130      10.313 -22.449 -25.957  1.00 30.00
ATOM   3139  CA  ASN B 130       8.881 -22.180 -25.922  1.00 30.00
ATOM   3140  C   ASN B 130       8.595 -20.809 -25.282  1.00 30.00
ATOM   3141  O   ASN B 130       9.364 -20.329 -24.448  1.00 30.00
ATOM   3142  CB  ASN B 130       8.245 -23.313 -25.079  1.00 30.00
ATOM   3143  CG  ASN B 130       6.776 -23.561 -25.420  1.00 30.00
ATOM   3144  OD1 ASN B 130       5.923 -22.733 -25.118  1.00 30.00
ATOM   3145  ND2 ASN B 130       6.473 -24.697 -26.048  1.00 30.00
ATOM   3146  N   VAL B 131       7.474 -20.189 -25.683  1.00 30.00
ATOM   3147  CA  VAL B 131       7.024 -18.870 -25.236  1.00 30.00
ATOM   3148  C   VAL B 131       6.644 -18.925 -23.744  1.00 30.00
ATOM   3149  O   VAL B 131       5.931 -19.832 -23.319  1.00 30.00
ATOM   3150  CB  VAL B 131       5.810 -18.417 -26.095  1.00 30.00
ATOM   3151  CG1 VAL B 131       5.382 -16.970 -25.783  1.00 30.00
ATOM   3152  CG2 VAL B 131       6.058 -18.564 -27.607  1.00 30.00
ATOM   3153  N   VAL B 132       7.129 -17.955 -22.958  1.00 30.00
ATOM   3154  CA  VAL B 132       6.854 -17.835 -21.526  1.00 30.00
ATOM   3155  C   VAL B 132       5.685 -16.853 -21.345  1.00 30.00
ATOM   3156  O   VAL B 132       5.649 -15.816 -22.006  1.00 30.00
ATOM   3157  CB  VAL B 132       8.106 -17.275 -20.797  1.00 30.00
ATOM   3158  CG1 VAL B 132       7.934 -17.258 -19.265  1.00 30.00
ATOM   3159  CG2 VAL B 132       9.382 -18.058 -21.160  1.00 30.00
ATOM   3160  N   ASN B 133       4.765 -17.161 -20.418  1.00 30.00
ATOM   3161  CA  ASN B 133       3.738 -16.242 -19.929  1.00 30.00
ATOM   3162  C   ASN B 133       4.079 -15.950 -18.462  1.00 30.00
ATOM   3163  O   ASN B 133       3.882 -16.790 -17.584  1.00 30.00
ATOM   3164  CB  ASN B 133       2.338 -16.880 -20.105  1.00 30.00
ATOM   3165  CG  ASN B 133       1.203 -15.901 -19.787  1.00 30.00
ATOM   3166  OD1 ASN B 133       1.157 -15.324 -18.703  1.00 30.00
ATOM   3167  ND2 ASN B 133       0.288 -15.696 -20.738  1.00 30.00
ATOM   3168  N   ILE B 134       4.625 -14.751 -18.216  1.00 30.00
ATOM   3169  CA  ILE B 134       5.042 -14.259 -16.908  1.00 30.00
ATOM   3170  C   ILE B 134       3.825 -13.543 -16.303  1.00 30.00
ATOM   3171  O   ILE B 134       3.477 -12.446 -16.742  1.00 30.00
ATOM   3172  CB  ILE B 134       6.218 -13.241 -17.083  1.00 30.00
ATOM   3173  CG1 ILE B 134       7.416 -13.848 -17.857  1.00 30.00
ATOM   3174  CG2 ILE B 134       6.685 -12.670 -15.722  1.00 30.00
ATOM   3175  CD1 ILE B 134       8.510 -12.835 -18.229  1.00 30.00
ATOM   3176  N   LYS B 135       3.203 -14.142 -15.274  1.00 30.00
ATOM   3177  CA  LYS B 135       2.221 -13.456 -14.437  1.00 30.00
ATOM   3178  C   LYS B 135       2.974 -12.711 -13.327  1.00 30.00
ATOM   3179  O   LYS B 135       3.843 -13.285 -12.667  1.00 30.00
ATOM   3180  CB  LYS B 135       1.225 -14.461 -13.825  1.00 30.00
ATOM   3181  CG  LYS B 135       0.042 -14.738 -14.774  1.00 30.00
ATOM   3182  CD  LYS B 135      -1.332 -14.512 -14.131  1.00 30.00
ATOM   3183  CE  LYS B 135      -2.097 -15.829 -13.931  1.00 30.00
ATOM   3184  NZ  LYS B 135      -3.159 -15.681 -12.926  1.00 30.00
ATOM   3185  N   LYS B 136       2.652 -11.416 -13.163  1.00 30.00
ATOM   3186  CA  LYS B 136       3.352 -10.457 -12.309  1.00 30.00
ATOM   3187  C   LYS B 136       3.251 -10.858 -10.820  1.00 30.00
ATOM   3188  O   LYS B 136       2.148 -11.163 -10.362  1.00 30.00
ATOM   3189  CB  LYS B 136       2.728  -9.056 -12.521  1.00 30.00
ATOM   3190  CG  LYS B 136       3.591  -7.900 -11.970  1.00 30.00
ATOM   3191  CD  LYS B 136       2.836  -6.569 -11.840  1.00 30.00
ATOM   3192  CE  LYS B 136       2.136  -6.436 -10.477  1.00 30.00
ATOM   3193  NZ  LYS B 136       1.322  -5.211 -10.398  1.00 30.00
ATOM   3194  N   PRO B 137       4.365 -10.840 -10.052  1.00 30.00
ATOM   3195  CA  PRO B 137       4.353 -11.135  -8.615  1.00 30.00
ATOM   3196  C   PRO B 137       3.751  -9.982  -7.792  1.00 30.00
ATOM   3197  O   PRO B 137       3.701  -8.833  -8.233  1.00 30.00
ATOM   3198  CB  PRO B 137       5.825 -11.387  -8.259  1.00 30.00
ATOM   3199  CG  PRO B 137       6.604 -10.562  -9.264  1.00 30.00
ATOM   3200  CD  PRO B 137       5.726 -10.555 -10.512  1.00 30.00
ATOM   3201  N   GLN B 138       3.289 -10.324  -6.580  1.00 30.00
ATOM   3202  CA  GLN B 138       2.531  -9.473  -5.660  1.00 30.00
ATOM   3203  C   GLN B 138       3.367  -8.374  -4.965  1.00 30.00
ATOM   3204  O   GLN B 138       2.815  -7.631  -4.154  1.00 30.00
ATOM   3205  CB  GLN B 138       1.935 -10.392  -4.560  1.00 30.00
ATOM   3206  CG  GLN B 138       1.051 -11.547  -5.079  1.00 30.00
ATOM   3207  CD  GLN B 138       1.816 -12.852  -5.323  1.00 30.00
ATOM   3208  OE1 GLN B 138       2.831 -12.871  -6.011  1.00 30.00
ATOM   3209  NE2 GLN B 138       1.326 -13.955  -4.760  1.00 30.00
ATOM   3210  N   PHE B 139       4.678  -8.288  -5.250  1.00 30.00
ATOM   3211  CA  PHE B 139       5.668  -7.585  -4.435  1.00 30.00
ATOM   3212  C   PHE B 139       6.775  -6.858  -5.219  1.00 30.00
ATOM   3213  O   PHE B 139       7.617  -6.231  -4.577  1.00 30.00
ATOM   3214  CB  PHE B 139       6.194  -8.544  -3.339  1.00 30.00
ATOM   3215  CG  PHE B 139       6.463  -9.969  -3.804  1.00 30.00
ATOM   3216  CD1 PHE B 139       7.682 -10.294  -4.433  1.00 30.00
ATOM   3217  CD2 PHE B 139       5.489 -10.974  -3.613  1.00 30.00
ATOM   3218  CE1 PHE B 139       7.916 -11.605  -4.891  1.00 30.00
ATOM   3219  CE2 PHE B 139       5.724 -12.286  -4.071  1.00 30.00
ATOM   3220  CZ  PHE B 139       6.935 -12.600  -4.716  1.00 30.00
ATOM   3221  N   LEU B 140       6.793  -6.919  -6.565  1.00 30.00
ATOM   3222  CA  LEU B 140       7.811  -6.285  -7.416  1.00 30.00
ATOM   3223  C   LEU B 140       7.172  -5.432  -8.516  1.00 30.00
ATOM   3224  O   LEU B 140       6.158  -5.818  -9.101  1.00 30.00
ATOM   3225  CB  LEU B 140       8.768  -7.321  -8.055  1.00 30.00
ATOM   3226  CG  LEU B 140       9.527  -8.248  -7.085  1.00 30.00
ATOM   3227  CD1 LEU B 140      10.239  -9.369  -7.858  1.00 30.00
ATOM   3228  CD2 LEU B 140      10.528  -7.484  -6.203  1.00 30.00
ATOM   3229  N   SER B 141       7.828  -4.304  -8.832  1.00 30.00
ATOM   3230  CA  SER B 141       7.548  -3.436  -9.977  1.00 30.00
ATOM   3231  C   SER B 141       8.062  -4.056 -11.296  1.00 30.00
ATOM   3232  O   SER B 141       8.976  -4.879 -11.247  1.00 30.00
ATOM   3233  CB  SER B 141       8.263  -2.083  -9.745  1.00 30.00
ATOM   3234  OG  SER B 141       9.673  -2.193  -9.733  1.00 30.00
ATOM   3235  N   PRO B 142       7.533  -3.646 -12.476  1.00 30.00
ATOM   3236  CA  PRO B 142       8.062  -4.002 -13.807  1.00 30.00
ATOM   3237  C   PRO B 142       9.575  -3.765 -14.025  1.00 30.00
ATOM   3238  O   PRO B 142      10.190  -4.499 -14.796  1.00 30.00
ATOM   3239  CB  PRO B 142       7.254  -3.154 -14.803  1.00 30.00
ATOM   3240  CG  PRO B 142       5.844  -3.114 -14.242  1.00 30.00
ATOM   3241  CD  PRO B 142       6.015  -3.222 -12.728  1.00 30.00
ATOM   3242  N   SER B 143      10.174  -2.770 -13.342  1.00 30.00
ATOM   3243  CA  SER B 143      11.597  -2.427 -13.425  1.00 30.00
ATOM   3244  C   SER B 143      12.495  -3.312 -12.531  1.00 30.00
ATOM   3245  O   SER B 143      13.695  -3.384 -12.790  1.00 30.00
ATOM   3246  CB  SER B 143      11.765  -0.936 -13.048  1.00 30.00
ATOM   3247  OG  SER B 143      11.720  -0.062 -14.159  1.00 30.00
ATOM   3248  N   GLN B 144      11.931  -4.006 -11.524  1.00 30.00
ATOM   3249  CA  GLN B 144      12.613  -5.022 -10.712  1.00 30.00
ATOM   3250  C   GLN B 144      12.266  -6.449 -11.173  1.00 30.00
ATOM   3251  O   GLN B 144      13.010  -7.379 -10.865  1.00 30.00
ATOM   3252  CB  GLN B 144      12.199  -4.857  -9.232  1.00 30.00
ATOM   3253  CG  GLN B 144      12.862  -5.885  -8.289  1.00 30.00
ATOM   3254  CD  GLN B 144      14.393  -5.833  -8.283  1.00 30.00
ATOM   3255  OE1 GLN B 144      14.996  -4.990  -7.619  1.00 30.00
ATOM   3256  NE2 GLN B 144      15.033  -6.740  -9.023  1.00 30.00
ATOM   3257  N   MET B 145      11.195  -6.620 -11.967  1.00 30.00
ATOM   3258  CA  MET B 145      10.883  -7.839 -12.714  1.00 30.00
ATOM   3259  C   MET B 145      11.732  -7.913 -14.002  1.00 30.00
ATOM   3260  O   MET B 145      11.867  -8.994 -14.574  1.00 30.00
ATOM   3261  CB  MET B 145       9.382  -7.814 -13.078  1.00 30.00
ATOM   3262  CG  MET B 145       8.826  -9.184 -13.506  1.00 30.00
ATOM   3263  SD  MET B 145       7.025  -9.255 -13.683  1.00 30.00
ATOM   3264  CE  MET B 145       6.798  -8.288 -15.196  1.00 30.00
ATOM   3265  N   LYS B 146      12.365  -6.797 -14.415  1.00 30.00
ATOM   3266  CA  LYS B 146      13.359  -6.710 -15.487  1.00 30.00
ATOM   3267  C   LYS B 146      14.647  -7.503 -15.157  1.00 30.00
ATOM   3268  O   LYS B 146      15.340  -7.941 -16.072  1.00 30.00
ATOM   3269  CB  LYS B 146      13.681  -5.221 -15.737  1.00 30.00
ATOM   3270  CG  LYS B 146      14.773  -4.977 -16.796  1.00 30.00
ATOM   3271  CD  LYS B 146      14.266  -5.193 -18.228  1.00 30.00
ATOM   3272  CE  LYS B 146      15.012  -4.311 -19.240  1.00 30.00
ATOM   3273  NZ  LYS B 146      14.127  -3.876 -20.333  1.00 30.00
ATOM   3274  N   ASN B 147      14.929  -7.735 -13.861  1.00 30.00
ATOM   3275  CA  ASN B 147      16.023  -8.558 -13.338  1.00 30.00
ATOM   3276  C   ASN B 147      15.789 -10.059 -13.622  1.00 30.00
ATOM   3277  O   ASN B 147      16.755 -10.800 -13.808  1.00 30.00
ATOM   3278  CB  ASN B 147      16.082  -8.312 -11.808  1.00 30.00
ATOM   3279  CG  ASN B 147      17.350  -8.844 -11.130  1.00 30.00
ATOM   3280  OD1 ASN B 147      17.455 -10.037 -10.853  1.00 30.00
ATOM   3281  ND2 ASN B 147      18.308  -7.961 -10.843  1.00 30.00
ATOM   3282  N   ILE B 148      14.518 -10.496 -13.676  1.00 30.00
ATOM   3283  CA  ILE B 148      14.106 -11.871 -13.968  1.00 30.00
ATOM   3284  C   ILE B 148      14.047 -12.071 -15.499  1.00 30.00
ATOM   3285  O   ILE B 148      14.475 -13.117 -15.984  1.00 30.00
ATOM   3286  CB  ILE B 148      12.715 -12.146 -13.312  1.00 30.00
ATOM   3287  CG1 ILE B 148      12.793 -12.077 -11.762  1.00 30.00
ATOM   3288  CG2 ILE B 148      12.131 -13.504 -13.762  1.00 30.00
ATOM   3289  CD1 ILE B 148      11.481 -11.699 -11.060  1.00 30.00
ATOM   3290  N   VAL B 149      13.577 -11.058 -16.254  1.00 30.00
ATOM   3291  CA  VAL B 149      13.553 -10.991 -17.724  1.00 30.00
ATOM   3292  C   VAL B 149      14.971 -11.052 -18.332  1.00 30.00
ATOM   3293  O   VAL B 149      15.163 -11.702 -19.359  1.00 30.00
ATOM   3294  CB  VAL B 149      12.775  -9.711 -18.145  1.00 30.00
ATOM   3295  CG1 VAL B 149      12.952  -9.280 -19.614  1.00 30.00
ATOM   3296  CG2 VAL B 149      11.272  -9.844 -17.829  1.00 30.00
ATOM   3297  N   GLU B 150      15.959 -10.419 -17.676  1.00 30.00
ATOM   3298  CA  GLU B 150      17.382 -10.440 -18.023  1.00 30.00
ATOM   3299  C   GLU B 150      17.982 -11.859 -17.976  1.00 30.00
ATOM   3300  O   GLU B 150      18.767 -12.219 -18.850  1.00 30.00
ATOM   3301  CB  GLU B 150      18.123  -9.463 -17.074  1.00 30.00
ATOM   3302  CG  GLU B 150      18.163  -7.971 -17.480  1.00 30.00
ATOM   3303  CD  GLU B 150      19.171  -7.144 -16.678  1.00 30.00
ATOM   3304  OE1 GLU B 150      20.126  -7.759 -16.159  1.00 30.00
ATOM   3305  OE2 GLU B 150      18.965  -5.913 -16.591  1.00 30.00
ATOM   3306  N   LYS B 151      17.582 -12.667 -16.978  1.00 30.00
ATOM   3307  CA  LYS B 151      18.050 -14.038 -16.769  1.00 30.00
ATOM   3308  C   LYS B 151      17.455 -15.042 -17.775  1.00 30.00
ATOM   3309  O   LYS B 151      18.086 -16.068 -18.026  1.00 30.00
ATOM   3310  CB  LYS B 151      17.704 -14.471 -15.329  1.00 30.00
ATOM   3311  CG  LYS B 151      18.653 -13.845 -14.294  1.00 30.00
ATOM   3312  CD  LYS B 151      18.268 -14.175 -12.844  1.00 30.00
ATOM   3313  CE  LYS B 151      19.281 -13.644 -11.817  1.00 30.00
ATOM   3314  NZ  LYS B 151      19.259 -12.173 -11.732  1.00 30.00
ATOM   3315  N   PHE B 152      16.299 -14.735 -18.397  1.00 30.00
ATOM   3316  CA  PHE B 152      15.740 -15.496 -19.520  1.00 30.00
ATOM   3317  C   PHE B 152      16.551 -15.268 -20.801  1.00 30.00
ATOM   3318  O   PHE B 152      16.815 -16.230 -21.518  1.00 30.00
ATOM   3319  CB  PHE B 152      14.277 -15.079 -19.786  1.00 30.00
ATOM   3320  CG  PHE B 152      13.265 -15.780 -18.906  1.00 30.00
ATOM   3321  CD1 PHE B 152      12.602 -15.077 -17.880  1.00 30.00
ATOM   3322  CD2 PHE B 152      12.978 -17.144 -19.120  1.00 30.00
ATOM   3323  CE1 PHE B 152      11.673 -15.739 -17.056  1.00 30.00
ATOM   3324  CE2 PHE B 152      12.048 -17.804 -18.298  1.00 30.00
ATOM   3325  CZ  PHE B 152      11.403 -17.103 -17.263  1.00 30.00
ATOM   3326  N   HIS B 153      16.975 -14.021 -21.065  1.00 30.00
ATOM   3327  CA  HIS B 153      17.785 -13.646 -22.227  1.00 30.00
ATOM   3328  C   HIS B 153      19.256 -14.081 -22.088  1.00 30.00
ATOM   3329  O   HIS B 153      19.927 -14.258 -23.103  1.00 30.00
ATOM   3330  CB  HIS B 153      17.715 -12.117 -22.418  1.00 30.00
ATOM   3331  CG  HIS B 153      16.337 -11.573 -22.723  1.00 30.00
ATOM   3332  ND1 HIS B 153      15.388 -12.274 -23.448  1.00 30.00
ATOM   3333  CD2 HIS B 153      15.744 -10.366 -22.420  1.00 30.00
ATOM   3334  CE1 HIS B 153      14.305 -11.501 -23.541  1.00 30.00
ATOM   3335  NE2 HIS B 153      14.449 -10.326 -22.942  1.00 30.00
ATOM   3336  N   GLU B 154      19.732 -14.313 -20.851  1.00 30.00
ATOM   3337  CA  GLU B 154      21.038 -14.891 -20.531  1.00 30.00
ATOM   3338  C   GLU B 154      21.025 -16.422 -20.732  1.00 30.00
ATOM   3339  O   GLU B 154      22.037 -16.993 -21.136  1.00 30.00
ATOM   3340  CB  GLU B 154      21.345 -14.559 -19.049  1.00 30.00
ATOM   3341  CG  GLU B 154      22.727 -14.986 -18.505  1.00 30.00
ATOM   3342  CD  GLU B 154      23.823 -13.952 -18.769  1.00 30.00
ATOM   3343  OE1 GLU B 154      23.677 -12.825 -18.250  1.00 30.00
ATOM   3344  OE2 GLU B 154      24.791 -14.308 -19.476  1.00 30.00
ATOM   3345  N   ALA B 155      19.877 -17.078 -20.476  1.00 30.00
ATOM   3346  CA  ALA B 155      19.678 -18.520 -20.626  1.00 30.00
ATOM   3347  C   ALA B 155      19.381 -18.931 -22.079  1.00 30.00
ATOM   3348  O   ALA B 155      19.718 -20.054 -22.454  1.00 30.00
ATOM   3349  CB  ALA B 155      18.480 -18.934 -19.756  1.00 30.00
ATOM   3350  N   GLY B 156      18.789 -18.037 -22.892  1.00 30.00
ATOM   3351  CA  GLY B 156      18.559 -18.223 -24.326  1.00 30.00
ATOM   3352  C   GLY B 156      17.095 -18.137 -24.786  1.00 30.00
ATOM   3353  O   GLY B 156      16.832 -18.428 -25.952  1.00 30.00
ATOM   3354  N   ASN B 157      16.149 -17.742 -23.916  1.00 30.00
ATOM   3355  CA  ASN B 157      14.745 -17.497 -24.267  1.00 30.00
ATOM   3356  C   ASN B 157      14.573 -16.000 -24.596  1.00 30.00
ATOM   3357  O   ASN B 157      15.048 -15.141 -23.855  1.00 30.00
ATOM   3358  CB  ASN B 157      13.861 -17.841 -23.044  1.00 30.00
ATOM   3359  CG  ASN B 157      12.401 -18.089 -23.441  1.00 30.00
ATOM   3360  OD1 ASN B 157      11.687 -17.159 -23.807  1.00 30.00
ATOM   3361  ND2 ASN B 157      11.959 -19.344 -23.395  1.00 30.00
ATOM   3362  N   GLY B 158      13.862 -15.703 -25.696  1.00 30.00
ATOM   3363  CA  GLY B 158      13.569 -14.349 -26.169  1.00 30.00
ATOM   3364  C   GLY B 158      12.075 -14.034 -26.335  1.00 30.00
ATOM   3365  O   GLY B 158      11.744 -12.887 -26.631  1.00 30.00
ATOM   3366  N   LYS B 159      11.181 -15.025 -26.175  1.00 30.00
ATOM   3367  CA  LYS B 159       9.741 -14.907 -26.409  1.00 30.00
ATOM   3368  C   LYS B 159       9.024 -14.868 -25.052  1.00 30.00
ATOM   3369  O   LYS B 159       8.755 -15.912 -24.457  1.00 30.00
ATOM   3370  CB  LYS B 159       9.279 -16.135 -27.227  1.00 30.00
ATOM   3371  CG  LYS B 159       9.933 -16.224 -28.617  1.00 30.00
ATOM   3372  CD  LYS B 159       9.178 -17.167 -29.566  1.00 30.00
ATOM   3373  CE  LYS B 159       9.389 -18.646 -29.222  1.00 30.00
ATOM   3374  NZ  LYS B 159      10.671 -19.138 -29.755  1.00 30.00
ATOM   3375  N   LEU B 160       8.735 -13.651 -24.562  1.00 30.00
ATOM   3376  CA  LEU B 160       8.149 -13.383 -23.248  1.00 30.00
ATOM   3377  C   LEU B 160       6.854 -12.572 -23.409  1.00 30.00
ATOM   3378  O   LEU B 160       6.865 -11.489 -23.993  1.00 30.00
ATOM   3379  CB  LEU B 160       9.162 -12.612 -22.365  1.00 30.00
ATOM   3380  CG  LEU B 160      10.572 -13.235 -22.214  1.00 30.00
ATOM   3381  CD1 LEU B 160      11.480 -12.304 -21.402  1.00 30.00
ATOM   3382  CD2 LEU B 160      10.559 -14.633 -21.580  1.00 30.00
ATOM   3383  N   ILE B 161       5.746 -13.083 -22.854  1.00 30.00
ATOM   3384  CA  ILE B 161       4.470 -12.383 -22.694  1.00 30.00
ATOM   3385  C   ILE B 161       4.405 -11.954 -21.217  1.00 30.00
ATOM   3386  O   ILE B 161       4.641 -12.769 -20.325  1.00 30.00
ATOM   3387  CB  ILE B 161       3.285 -13.344 -23.018  1.00 30.00
ATOM   3388  CG1 ILE B 161       3.380 -13.949 -24.440  1.00 30.00
ATOM   3389  CG2 ILE B 161       1.914 -12.651 -22.822  1.00 30.00
ATOM   3390  CD1 ILE B 161       2.500 -15.193 -24.634  1.00 30.00
ATOM   3391  N   LEU B 162       4.064 -10.682 -20.967  1.00 30.00
ATOM   3392  CA  LEU B 162       3.836 -10.120 -19.635  1.00 30.00
ATOM   3393  C   LEU B 162       2.320 -10.116 -19.385  1.00 30.00
ATOM   3394  O   LEU B 162       1.544  -9.788 -20.280  1.00 30.00
ATOM   3395  CB  LEU B 162       4.373  -8.668 -19.639  1.00 30.00
ATOM   3396  CG  LEU B 162       4.696  -8.062 -18.251  1.00 30.00
ATOM   3397  CD1 LEU B 162       5.804  -7.007 -18.379  1.00 30.00
ATOM   3398  CD2 LEU B 162       3.481  -7.432 -17.548  1.00 30.00
ATOM   3399  N   CYS B 163       1.903 -10.471 -18.164  1.00 30.00
ATOM   3400  CA  CYS B 163       0.514 -10.513 -17.724  1.00 30.00
ATOM   3401  C   CYS B 163       0.413  -9.884 -16.330  1.00 30.00
ATOM   3402  O   CYS B 163       1.015 -10.384 -15.382  1.00 30.00
ATOM   3403  CB  CYS B 163       0.005 -11.967 -17.813  1.00 30.00
ATOM   3404  SG  CYS B 163      -1.745 -12.089 -17.347  1.00 30.00
ATOM   3405  N   GLU B 164      -0.372  -8.804 -16.200  1.00 30.00
ATOM   3406  CA  GLU B 164      -0.734  -8.199 -14.918  1.00 30.00
ATOM   3407  C   GLU B 164      -1.911  -8.984 -14.312  1.00 30.00
ATOM   3408  O   GLU B 164      -2.810  -9.406 -15.034  1.00 30.00
ATOM   3409  CB  GLU B 164      -1.128  -6.720 -15.170  1.00 30.00
ATOM   3410  CG  GLU B 164      -1.724  -5.905 -13.992  1.00 30.00
ATOM   3411  CD  GLU B 164      -0.776  -5.731 -12.802  1.00 30.00
ATOM   3412  OE1 GLU B 164      -0.488  -4.568 -12.451  1.00 30.00
ATOM   3413  OE2 GLU B 164      -0.361  -6.760 -12.229  1.00 30.00
ATOM   3414  N   ARG B 165      -1.905  -9.152 -12.984  1.00 30.00
ATOM   3415  CA  ARG B 165      -2.955  -9.796 -12.194  1.00 30.00
ATOM   3416  C   ARG B 165      -3.268  -9.043 -10.894  1.00 30.00
ATOM   3417  O   ARG B 165      -4.235  -9.395 -10.221  1.00 30.00
ATOM   3418  CB  ARG B 165      -2.669 -11.311 -12.023  1.00 30.00
ATOM   3419  CG  ARG B 165      -1.260 -11.697 -11.516  1.00 30.00
ATOM   3420  CD  ARG B 165      -0.967 -11.362 -10.041  1.00 30.00
ATOM   3421  NE  ARG B 165      -1.941 -11.984  -9.126  1.00 30.00
ATOM   3422  CZ  ARG B 165      -2.055 -11.775  -7.801  1.00 30.00
ATOM   3423  NH1 ARG B 165      -1.304 -10.871  -7.155  1.00 30.00
ATOM   3424  NH2 ARG B 165      -2.948 -12.486  -7.103  1.00 30.00
ATOM   3425  N   GLY B 166      -2.453  -8.041 -10.529  1.00 30.00
ATOM   3426  CA  GLY B 166      -2.546  -7.253  -9.308  1.00 30.00
ATOM   3427  C   GLY B 166      -1.331  -7.464  -8.400  1.00 30.00
ATOM   3428  O   GLY B 166      -0.580  -8.429  -8.550  1.00 30.00
ATOM   3429  N   SER B 167      -1.167  -6.552  -7.434  1.00 30.00
ATOM   3430  CA  SER B 167      -0.149  -6.575  -6.390  1.00 30.00
ATOM   3431  C   SER B 167      -0.694  -5.976  -5.090  1.00 30.00
ATOM   3432  O   SER B 167      -1.317  -4.914  -5.103  1.00 30.00
ATOM   3433  CB  SER B 167       1.184  -5.991  -6.893  1.00 30.00
ATOM   3434  OG  SER B 167       1.000  -4.743  -7.525  1.00 30.00
ATOM   3435  N   SER B 168      -0.473  -6.684  -3.973  1.00 30.00
ATOM   3436  CA  SER B 168      -1.043  -6.399  -2.660  1.00 30.00
ATOM   3437  C   SER B 168      -0.442  -5.142  -2.007  1.00 30.00
ATOM   3438  O   SER B 168       0.767  -4.910  -2.049  1.00 30.00
ATOM   3439  CB  SER B 168      -0.818  -7.627  -1.750  1.00 30.00
ATOM   3440  OG  SER B 168      -1.560  -7.480  -0.557  1.00 30.00
ATOM   3441  N   PHE B 169      -1.328  -4.354  -1.385  1.00 30.00
ATOM   3442  CA  PHE B 169      -1.063  -3.130  -0.635  1.00 30.00
ATOM   3443  C   PHE B 169      -2.039  -3.091   0.553  1.00 30.00
ATOM   3444  O   PHE B 169      -2.804  -2.143   0.714  1.00 30.00
ATOM   3445  CB  PHE B 169      -1.084  -1.914  -1.594  1.00 30.00
ATOM   3446  CG  PHE B 169      -0.872  -0.550  -0.955  1.00 30.00
ATOM   3447  CD1 PHE B 169       0.287  -0.293  -0.194  1.00 30.00
ATOM   3448  CD2 PHE B 169      -1.845   0.463  -1.100  1.00 30.00
ATOM   3449  CE1 PHE B 169       0.474   0.962   0.417  1.00 30.00
ATOM   3450  CE2 PHE B 169      -1.665   1.714  -0.479  1.00 30.00
ATOM   3451  CZ  PHE B 169      -0.503   1.965   0.275  1.00 30.00
ATOM   3452  N   GLY B 170      -2.053  -4.179   1.336  1.00 30.00
ATOM   3453  CA  GLY B 170      -3.054  -4.491   2.349  1.00 30.00
ATOM   3454  C   GLY B 170      -3.757  -5.810   2.007  1.00 30.00
ATOM   3455  O   GLY B 170      -3.737  -6.259   0.859  1.00 30.00
ATOM   3456  N   TYR B 171      -4.383  -6.429   3.017  1.00 30.00
ATOM   3457  CA  TYR B 171      -5.059  -7.724   2.916  1.00 30.00
ATOM   3458  C   TYR B 171      -6.530  -7.471   2.552  1.00 30.00
ATOM   3459  O   TYR B 171      -7.232  -6.753   3.264  1.00 30.00
ATOM   3460  CB  TYR B 171      -4.957  -8.421   4.291  1.00 30.00
ATOM   3461  CG  TYR B 171      -3.530  -8.563   4.811  1.00 30.00
ATOM   3462  CD1 TYR B 171      -2.508  -9.061   3.973  1.00 30.00
ATOM   3463  CD2 TYR B 171      -3.211  -8.160   6.126  1.00 30.00
ATOM   3464  CE1 TYR B 171      -1.182  -9.133   4.438  1.00 30.00
ATOM   3465  CE2 TYR B 171      -1.887  -8.256   6.599  1.00 30.00
ATOM   3466  CZ  TYR B 171      -0.873  -8.742   5.753  1.00 30.00
ATOM   3467  OH  TYR B 171       0.412  -8.838   6.195  1.00 30.00
ATOM   3468  N   ASP B 172      -6.943  -7.998   1.384  1.00 30.00
ATOM   3469  CA  ASP B 172      -8.187  -7.693   0.656  1.00 30.00
ATOM   3470  C   ASP B 172      -8.111  -6.363  -0.121  1.00 30.00
ATOM   3471  O   ASP B 172      -9.139  -5.848  -0.560  1.00 30.00
ATOM   3472  CB  ASP B 172      -9.497  -7.881   1.469  1.00 30.00
ATOM   3473  CG  ASP B 172      -9.723  -9.309   1.967  1.00 30.00
ATOM   3474  OD1 ASP B 172      -9.850 -10.205   1.103  1.00 30.00
ATOM   3475  OD2 ASP B 172      -9.812  -9.488   3.201  1.00 30.00
ATOM   3476  N   ASN B 173      -6.893  -5.823  -0.308  1.00 30.00
ATOM   3477  CA  ASN B 173      -6.596  -4.583  -1.018  1.00 30.00
ATOM   3478  C   ASN B 173      -5.515  -4.885  -2.064  1.00 30.00
ATOM   3479  O   ASN B 173      -4.355  -4.497  -1.922  1.00 30.00
ATOM   3480  CB  ASN B 173      -6.235  -3.471  -0.004  1.00 30.00
ATOM   3481  CG  ASN B 173      -6.342  -2.070  -0.614  1.00 30.00
ATOM   3482  OD1 ASN B 173      -7.426  -1.645  -1.003  1.00 30.00
ATOM   3483  ND2 ASN B 173      -5.223  -1.350  -0.714  1.00 30.00
ATOM   3484  N   LEU B 174      -5.932  -5.599  -3.120  1.00 30.00
ATOM   3485  CA  LEU B 174      -5.143  -5.913  -4.304  1.00 30.00
ATOM   3486  C   LEU B 174      -5.282  -4.735  -5.283  1.00 30.00
ATOM   3487  O   LEU B 174      -6.396  -4.308  -5.592  1.00 30.00
ATOM   3488  CB  LEU B 174      -5.752  -7.177  -4.945  1.00 30.00
ATOM   3489  CG  LEU B 174      -4.909  -7.771  -6.093  1.00 30.00
ATOM   3490  CD1 LEU B 174      -3.850  -8.751  -5.571  1.00 30.00
ATOM   3491  CD2 LEU B 174      -5.812  -8.433  -7.134  1.00 30.00
ATOM   3492  N   VAL B 175      -4.140  -4.214  -5.751  1.00 30.00
ATOM   3493  CA  VAL B 175      -4.034  -3.010  -6.569  1.00 30.00
ATOM   3494  C   VAL B 175      -3.318  -3.369  -7.880  1.00 30.00
ATOM   3495  O   VAL B 175      -2.157  -3.778  -7.865  1.00 30.00
ATOM   3496  CB  VAL B 175      -3.301  -1.908  -5.754  1.00 30.00
ATOM   3497  CG1 VAL B 175      -3.068  -0.623  -6.565  1.00 30.00
ATOM   3498  CG2 VAL B 175      -4.031  -1.556  -4.442  1.00 30.00
ATOM   3499  N   VAL B 176      -4.010  -3.171  -9.012  1.00 30.00
ATOM   3500  CA  VAL B 176      -3.459  -3.263 -10.366  1.00 30.00
ATOM   3501  C   VAL B 176      -2.779  -1.926 -10.706  1.00 30.00
ATOM   3502  O   VAL B 176      -3.303  -0.861 -10.379  1.00 30.00
ATOM   3503  CB  VAL B 176      -4.604  -3.571 -11.374  1.00 30.00
ATOM   3504  CG1 VAL B 176      -5.189  -4.970 -11.125  1.00 30.00
ATOM   3505  CG2 VAL B 176      -5.744  -2.530 -11.425  1.00 30.00
ATOM   3506  N   ASP B 177      -1.607  -1.987 -11.354  1.00 30.00
ATOM   3507  CA  ASP B 177      -0.800  -0.832 -11.743  1.00 30.00
ATOM   3508  C   ASP B 177      -1.356  -0.271 -13.063  1.00 30.00
ATOM   3509  O   ASP B 177      -0.923  -0.637 -14.158  1.00 30.00
ATOM   3510  CB  ASP B 177       0.665  -1.312 -11.848  1.00 30.00
ATOM   3511  CG  ASP B 177       1.728  -0.258 -12.182  1.00 30.00
ATOM   3512  OD1 ASP B 177       1.442   0.953 -12.052  1.00 30.00
ATOM   3513  OD2 ASP B 177       2.842  -0.700 -12.541  1.00 30.00
ATOM   3514  N   MET B 178      -2.366   0.601 -12.921  1.00 30.00
ATOM   3515  CA  MET B 178      -3.202   1.120 -13.998  1.00 30.00
ATOM   3516  C   MET B 178      -2.523   2.272 -14.766  1.00 30.00
ATOM   3517  O   MET B 178      -2.890   2.530 -15.912  1.00 30.00
ATOM   3518  CB  MET B 178      -4.512   1.639 -13.363  1.00 30.00
ATOM   3519  CG  MET B 178      -5.734   1.523 -14.291  1.00 30.00
ATOM   3520  SD  MET B 178      -6.849   0.157 -13.863  1.00 30.00
ATOM   3521  CE  MET B 178      -7.963   0.205 -15.286  1.00 30.00
ATOM   3522  N   LEU B 179      -1.522   2.934 -14.158  1.00 30.00
ATOM   3523  CA  LEU B 179      -0.686   3.960 -14.789  1.00 30.00
ATOM   3524  C   LEU B 179       0.520   3.336 -15.518  1.00 30.00
ATOM   3525  O   LEU B 179       1.183   4.032 -16.287  1.00 30.00
ATOM   3526  CB  LEU B 179      -0.105   4.890 -13.696  1.00 30.00
ATOM   3527  CG  LEU B 179      -1.132   5.584 -12.777  1.00 30.00
ATOM   3528  CD1 LEU B 179      -0.414   6.542 -11.817  1.00 30.00
ATOM   3529  CD2 LEU B 179      -2.230   6.323 -13.552  1.00 30.00
ATOM   3530  N   GLY B 180       0.804   2.044 -15.284  1.00 30.00
ATOM   3531  CA  GLY B 180       2.005   1.354 -15.730  1.00 30.00
ATOM   3532  C   GLY B 180       1.760   0.260 -16.766  1.00 30.00
ATOM   3533  O   GLY B 180       2.696  -0.477 -17.058  1.00 30.00
ATOM   3534  N   PHE B 181       0.560   0.175 -17.369  1.00 30.00
ATOM   3535  CA  PHE B 181       0.244  -0.733 -18.483  1.00 30.00
ATOM   3536  C   PHE B 181       1.026  -0.445 -19.785  1.00 30.00
ATOM   3537  O   PHE B 181       1.053  -1.303 -20.666  1.00 30.00
ATOM   3538  CB  PHE B 181      -1.272  -0.690 -18.777  1.00 30.00
ATOM   3539  CG  PHE B 181      -2.131  -1.584 -17.901  1.00 30.00
ATOM   3540  CD1 PHE B 181      -3.170  -1.036 -17.120  1.00 30.00
ATOM   3541  CD2 PHE B 181      -1.924  -2.980 -17.902  1.00 30.00
ATOM   3542  CE1 PHE B 181      -3.985  -1.876 -16.336  1.00 30.00
ATOM   3543  CE2 PHE B 181      -2.738  -3.818 -17.116  1.00 30.00
ATOM   3544  CZ  PHE B 181      -3.766  -3.266 -16.330  1.00 30.00
ATOM   3545  N   GLY B 182       1.699   0.714 -19.879  1.00 30.00
ATOM   3546  CA  GLY B 182       2.573   1.104 -20.981  1.00 30.00
ATOM   3547  C   GLY B 182       4.052   1.082 -20.576  1.00 30.00
ATOM   3548  O   GLY B 182       4.902   0.860 -21.436  1.00 30.00
ATOM   3549  N   VAL B 183       4.361   1.237 -19.275  1.00 30.00
ATOM   3550  CA  VAL B 183       5.693   1.043 -18.686  1.00 30.00
ATOM   3551  C   VAL B 183       6.047  -0.462 -18.638  1.00 30.00
ATOM   3552  O   VAL B 183       7.221  -0.813 -18.740  1.00 30.00
ATOM   3553  CB  VAL B 183       5.724   1.683 -17.266  1.00 30.00
ATOM   3554  CG1 VAL B 183       6.890   1.184 -16.387  1.00 30.00
ATOM   3555  CG2 VAL B 183       5.778   3.223 -17.340  1.00 30.00
ATOM   3556  N   MET B 184       5.035  -1.348 -18.570  1.00 30.00
ATOM   3557  CA  MET B 184       5.142  -2.801 -18.712  1.00 30.00
ATOM   3558  C   MET B 184       5.653  -3.204 -20.105  1.00 30.00
ATOM   3559  O   MET B 184       6.460  -4.124 -20.200  1.00 30.00
ATOM   3560  CB  MET B 184       3.759  -3.440 -18.464  1.00 30.00
ATOM   3561  CG  MET B 184       3.416  -3.625 -16.979  1.00 30.00
ATOM   3562  SD  MET B 184       1.681  -4.080 -16.713  1.00 30.00
ATOM   3563  CE  MET B 184       1.449  -3.493 -15.015  1.00 30.00
ATOM   3564  N   LYS B 185       5.235  -2.496 -21.172  1.00 30.00
ATOM   3565  CA  LYS B 185       5.667  -2.745 -22.551  1.00 30.00
ATOM   3566  C   LYS B 185       7.137  -2.335 -22.741  1.00 30.00
ATOM   3567  O   LYS B 185       7.886  -3.047 -23.405  1.00 30.00
ATOM   3568  CB  LYS B 185       4.816  -1.915 -23.539  1.00 30.00
ATOM   3569  CG  LYS B 185       3.308  -2.218 -23.537  1.00 30.00
ATOM   3570  CD  LYS B 185       2.550  -1.300 -24.505  1.00 30.00
ATOM   3571  CE  LYS B 185       1.099  -1.038 -24.085  1.00 30.00
ATOM   3572  NZ  LYS B 185       0.348  -0.415 -25.184  1.00 30.00
ATOM   3573  N   GLN B 186       7.543  -1.208 -22.131  1.00 30.00
ATOM   3574  CA  GLN B 186       8.874  -0.608 -22.219  1.00 30.00
ATOM   3575  C   GLN B 186       9.941  -1.446 -21.488  1.00 30.00
ATOM   3576  O   GLN B 186      11.043  -1.606 -22.012  1.00 30.00
ATOM   3577  CB  GLN B 186       8.812   0.805 -21.597  1.00 30.00
ATOM   3578  CG  GLN B 186      10.201   1.385 -21.249  1.00 30.00
ATOM   3579  CD  GLN B 186      10.987   1.854 -22.480  1.00 30.00
ATOM   3580  OE1 GLN B 186      10.935   3.021 -22.862  1.00 30.00
ATOM   3581  NE2 GLN B 186      11.712   0.935 -23.122  1.00 30.00
ATOM   3582  N   THR B 187       9.608  -2.004 -20.310  1.00 30.00
ATOM   3583  CA  THR B 187      10.490  -2.861 -19.507  1.00 30.00
ATOM   3584  C   THR B 187      10.542  -4.320 -20.012  1.00 30.00
ATOM   3585  O   THR B 187      11.511  -5.014 -19.700  1.00 30.00
ATOM   3586  CB  THR B 187      10.033  -2.841 -18.023  1.00 30.00
ATOM   3587  OG1 THR B 187      11.023  -3.362 -17.156  1.00 30.00
ATOM   3588  CG2 THR B 187       8.698  -3.560 -17.778  1.00 30.00
ATOM   3589  N   CYS B 188       9.553  -4.777 -20.805  1.00 30.00
ATOM   3590  CA  CYS B 188       9.537  -6.108 -21.426  1.00 30.00
ATOM   3591  C   CYS B 188      10.293  -6.109 -22.774  1.00 30.00
ATOM   3592  O   CYS B 188      10.745  -7.169 -23.206  1.00 30.00
ATOM   3593  CB  CYS B 188       8.064  -6.524 -21.655  1.00 30.00
ATOM   3594  SG  CYS B 188       7.829  -8.320 -21.500  1.00 30.00
ATOM   3595  N   GLY B 189      10.459  -4.938 -23.419  1.00 30.00
ATOM   3596  CA  GLY B 189      11.298  -4.739 -24.604  1.00 30.00
ATOM   3597  C   GLY B 189      10.511  -4.419 -25.882  1.00 30.00
ATOM   3598  O   GLY B 189      11.024  -4.668 -26.972  1.00 30.00
ATOM   3599  N   ASN B 190       9.265  -3.928 -25.749  1.00 30.00
ATOM   3600  CA  ASN B 190       8.249  -3.688 -26.788  1.00 30.00
ATOM   3601  C   ASN B 190       7.357  -4.929 -27.031  1.00 30.00
ATOM   3602  O   ASN B 190       6.446  -4.895 -27.858  1.00 30.00
ATOM   3603  CB  ASN B 190       8.835  -3.012 -28.060  1.00 30.00
ATOM   3604  CG  ASN B 190       9.727  -1.802 -27.767  1.00 30.00
ATOM   3605  OD1 ASN B 190       9.236  -0.697 -27.551  1.00 30.00
ATOM   3606  ND2 ASN B 190      11.047  -1.998 -27.788  1.00 30.00
ATOM   3607  N   LEU B 191       7.617  -6.014 -26.284  1.00 30.00
ATOM   3608  CA  LEU B 191       6.960  -7.323 -26.298  1.00 30.00
ATOM   3609  C   LEU B 191       5.536  -7.254 -25.688  1.00 30.00
ATOM   3610  O   LEU B 191       5.225  -6.281 -24.996  1.00 30.00
ATOM   3611  CB  LEU B 191       7.876  -8.276 -25.490  1.00 30.00
ATOM   3612  CG  LEU B 191       8.994  -8.950 -26.320  1.00 30.00
ATOM   3613  CD1 LEU B 191      10.070  -7.960 -26.792  1.00 30.00
ATOM   3614  CD2 LEU B 191       9.661 -10.085 -25.530  1.00 30.00
ATOM   3615  N   PRO B 192       4.649  -8.244 -25.957  1.00 30.00
ATOM   3616  CA  PRO B 192       3.209  -8.148 -25.662  1.00 30.00
ATOM   3617  C   PRO B 192       2.861  -8.188 -24.165  1.00 30.00
ATOM   3618  O   PRO B 192       3.321  -9.062 -23.431  1.00 30.00
ATOM   3619  CB  PRO B 192       2.564  -9.315 -26.426  1.00 30.00
ATOM   3620  CG  PRO B 192       3.673 -10.341 -26.562  1.00 30.00
ATOM   3621  CD  PRO B 192       4.956  -9.514 -26.624  1.00 30.00
ATOM   3622  N   VAL B 193       2.017  -7.231 -23.748  1.00 30.00
ATOM   3623  CA  VAL B 193       1.434  -7.111 -22.414  1.00 30.00
ATOM   3624  C   VAL B 193      -0.062  -7.435 -22.527  1.00 30.00
ATOM   3625  O   VAL B 193      -0.741  -6.946 -23.430  1.00 30.00
ATOM   3626  CB  VAL B 193       1.641  -5.670 -21.870  1.00 30.00
ATOM   3627  CG1 VAL B 193       1.024  -5.453 -20.471  1.00 30.00
ATOM   3628  CG2 VAL B 193       3.129  -5.291 -21.817  1.00 30.00
ATOM   3629  N   ILE B 194      -0.563  -8.230 -21.572  1.00 30.00
ATOM   3630  CA  ILE B 194      -1.963  -8.608 -21.380  1.00 30.00
ATOM   3631  C   ILE B 194      -2.367  -8.361 -19.913  1.00 30.00
ATOM   3632  O   ILE B 194      -1.567  -7.870 -19.112  1.00 30.00
ATOM   3633  CB  ILE B 194      -2.238 -10.044 -21.923  1.00 30.00
ATOM   3634  CG1 ILE B 194      -1.478 -11.151 -21.160  1.00 30.00
ATOM   3635  CG2 ILE B 194      -1.979 -10.135 -23.439  1.00 30.00
ATOM   3636  CD1 ILE B 194      -1.924 -12.577 -21.509  1.00 30.00
ATOM   3637  N   PHE B 195      -3.625  -8.673 -19.572  1.00 30.00
ATOM   3638  CA  PHE B 195      -4.222  -8.412 -18.265  1.00 30.00
ATOM   3639  C   PHE B 195      -5.176  -9.549 -17.877  1.00 30.00
ATOM   3640  O   PHE B 195      -6.115  -9.845 -18.611  1.00 30.00
ATOM   3641  CB  PHE B 195      -4.851  -6.999 -18.275  1.00 30.00
ATOM   3642  CG  PHE B 195      -5.638  -6.593 -17.040  1.00 30.00
ATOM   3643  CD1 PHE B 195      -5.062  -6.713 -15.759  1.00 30.00
ATOM   3644  CD2 PHE B 195      -6.944  -6.075 -17.169  1.00 30.00
ATOM   3645  CE1 PHE B 195      -5.786  -6.326 -14.619  1.00 30.00
ATOM   3646  CE2 PHE B 195      -7.672  -5.697 -16.025  1.00 30.00
ATOM   3647  CZ  PHE B 195      -7.095  -5.824 -14.747  1.00 30.00
ATOM   3648  N   ASP B 196      -4.944 -10.160 -16.705  1.00 30.00
ATOM   3649  CA  ASP B 196      -5.803 -11.155 -16.073  1.00 30.00
ATOM   3650  C   ASP B 196      -6.817 -10.406 -15.200  1.00 30.00
ATOM   3651  O   ASP B 196      -6.506  -9.961 -14.093  1.00 30.00
ATOM   3652  CB  ASP B 196      -4.912 -12.120 -15.245  1.00 30.00
ATOM   3653  CG  ASP B 196      -5.624 -13.154 -14.362  1.00 30.00
ATOM   3654  OD1 ASP B 196      -6.866 -13.099 -14.229  1.00 30.00
ATOM   3655  OD2 ASP B 196      -4.901 -14.020 -13.821  1.00 30.00
ATOM   3656  N   VAL B 197      -8.035 -10.269 -15.745  1.00 30.00
ATOM   3657  CA  VAL B 197      -9.138  -9.519 -15.159  1.00 30.00
ATOM   3658  C   VAL B 197      -9.836 -10.310 -14.033  1.00 30.00
ATOM   3659  O   VAL B 197     -10.352  -9.685 -13.111  1.00 30.00
ATOM   3660  CB  VAL B 197     -10.133  -9.157 -16.301  1.00 30.00
ATOM   3661  CG1 VAL B 197     -10.911 -10.349 -16.894  1.00 30.00
ATOM   3662  CG2 VAL B 197     -11.103  -8.041 -15.894  1.00 30.00
ATOM   3663  N   THR B 198      -9.846 -11.657 -14.082  1.00 30.00
ATOM   3664  CA  THR B 198     -10.591 -12.514 -13.150  1.00 30.00
ATOM   3665  C   THR B 198      -9.893 -12.665 -11.786  1.00 30.00
ATOM   3666  O   THR B 198     -10.579 -12.862 -10.788  1.00 30.00
ATOM   3667  CB  THR B 198     -10.826 -13.914 -13.776  1.00 30.00
ATOM   3668  OG1 THR B 198     -11.410 -14.842 -12.878  1.00 30.00
ATOM   3669  CG2 THR B 198      -9.554 -14.521 -14.374  1.00 30.00
ATOM   3670  N   HIS B 199      -8.558 -12.539 -11.725  1.00 30.00
ATOM   3671  CA  HIS B 199      -7.791 -12.552 -10.475  1.00 30.00
ATOM   3672  C   HIS B 199      -7.559 -11.130  -9.931  1.00 30.00
ATOM   3673  O   HIS B 199      -7.075 -10.993  -8.807  1.00 30.00
ATOM   3674  CB  HIS B 199      -6.440 -13.241 -10.731  1.00 30.00
ATOM   3675  CG  HIS B 199      -6.616 -14.736 -10.918  1.00 30.00
ATOM   3676  ND1 HIS B 199      -6.589 -15.573  -9.719  1.00 30.00
ATOM   3677  CD2 HIS B 199      -6.825 -15.507 -11.991  1.00 30.00
ATOM   3678  CE1 HIS B 199      -6.812 -16.871 -10.373  1.00 30.00
ATOM   3679  NE2 HIS B 199      -6.939 -16.840 -11.634  1.00 30.00
ATOM   3680  N   SER B 200      -7.957 -10.092 -10.686  1.00 30.00
ATOM   3681  CA  SER B 200      -8.039  -8.703 -10.232  1.00 30.00
ATOM   3682  C   SER B 200      -9.442  -8.387  -9.672  1.00 30.00
ATOM   3683  O   SER B 200      -9.579  -7.491  -8.841  1.00 30.00
ATOM   3684  CB  SER B 200      -7.801  -7.782 -11.442  1.00 30.00
ATOM   3685  OG  SER B 200      -6.501  -7.998 -11.945  1.00 30.00
ATOM   3686  N   LEU B 201     -10.470  -9.129 -10.120  1.00 30.00
ATOM   3687  CA  LEU B 201     -11.884  -8.991  -9.768  1.00 30.00
ATOM   3688  C   LEU B 201     -12.218  -9.714  -8.449  1.00 30.00
ATOM   3689  O   LEU B 201     -13.040  -9.219  -7.678  1.00 30.00
ATOM   3690  CB  LEU B 201     -12.675  -9.676 -10.910  1.00 30.00
ATOM   3691  CG  LEU B 201     -14.215  -9.723 -10.799  1.00 30.00
ATOM   3692  CD1 LEU B 201     -14.839  -8.356 -11.115  1.00 30.00
ATOM   3693  CD2 LEU B 201     -14.759 -10.825 -11.721  1.00 30.00
ATOM   3694  N   GLN B 202     -11.611 -10.889  -8.216  1.00110.00
ATOM   3695  CA  GLN B 202     -11.907 -11.801  -7.114  1.00110.00
ATOM   3696  C   GLN B 202     -10.626 -12.484  -6.621  1.00110.00
ATOM   3697  O   GLN B 202      -9.779 -12.877  -7.425  1.00110.00
ATOM   3698  CB  GLN B 202     -13.077 -12.747  -7.478  1.00110.00
ATOM   3699  CG  GLN B 202     -12.963 -13.427  -8.862  1.00110.00
ATOM   3700  CD  GLN B 202     -14.162 -14.276  -9.301  1.00110.00
ATOM   3701  OE1 GLN B 202     -14.928 -13.849 -10.161  1.00110.00
ATOM   3702  NE2 GLN B 202     -14.351 -15.468  -8.732  1.00110.00
ATOM   3703  N   THR B 203     -10.490 -12.590  -5.289  1.00110.00
ATOM   3704  CA  THR B 203      -9.292 -13.041  -4.574  1.00110.00
ATOM   3705  C   THR B 203      -9.610 -14.086  -3.492  1.00110.00
ATOM   3706  O   THR B 203      -8.805 -14.993  -3.277  1.00110.00
ATOM   3707  CB  THR B 203      -8.495 -11.827  -4.029  1.00110.00
ATOM   3708  OG1 THR B 203      -9.220 -11.160  -3.012  1.00110.00
ATOM   3709  CG2 THR B 203      -8.069 -10.812  -5.099  1.00110.00
ATOM   3710  N   ARG B 204     -10.778 -13.982  -2.833  1.00110.00
ATOM   3711  CA  ARG B 204     -11.270 -14.944  -1.840  1.00110.00
ATOM   3712  C   ARG B 204     -11.955 -16.155  -2.503  1.00110.00
ATOM   3713  O   ARG B 204     -12.112 -17.190  -1.855  1.00110.00
ATOM   3714  CB  ARG B 204     -12.322 -14.248  -0.950  1.00110.00
ATOM   3715  CG  ARG B 204     -11.746 -13.134  -0.060  1.00110.00
ATOM   3716  CD  ARG B 204     -12.814 -12.534   0.865  1.00110.00
ATOM   3717  NE  ARG B 204     -12.211 -11.678   1.898  1.00110.00
ATOM   3718  CZ  ARG B 204     -12.721 -11.418   3.115  1.00110.00
ATOM   3719  NH1 ARG B 204     -13.884 -11.947   3.521  1.00110.00
ATOM   3720  NH2 ARG B 204     -12.052 -10.609   3.946  1.00110.00
ATOM   3721  N   ASP B 205     -12.347 -16.030  -3.780  1.00110.00
ATOM   3722  CA  ASP B 205     -12.987 -17.059  -4.595  1.00110.00
ATOM   3723  C   ASP B 205     -12.523 -16.924  -6.055  1.00110.00
ATOM   3724  O   ASP B 205     -11.949 -15.908  -6.452  1.00110.00
ATOM   3725  CB  ASP B 205     -14.525 -17.061  -4.382  1.00110.00
ATOM   3726  CG  ASP B 205     -15.309 -15.953  -5.100  1.00110.00
ATOM   3727  OD1 ASP B 205     -16.291 -16.309  -5.786  1.00110.00
ATOM   3728  OD2 ASP B 205     -14.930 -14.768  -4.963  1.00110.00
ATOM   3729  N   ALA B 206     -12.781 -17.975  -6.844  1.00110.00
ATOM   3730  CA  ALA B 206     -12.440 -18.089  -8.258  1.00110.00
ATOM   3731  C   ALA B 206     -13.422 -19.017  -8.979  1.00110.00
ATOM   3732  O   ALA B 206     -14.082 -19.846  -8.350  1.00110.00
ATOM   3733  CB  ALA B 206     -10.971 -18.513  -8.423  1.00110.00
ATOM   3734  N   GLY B 207     -13.496 -18.879 -10.310  1.00110.00
ATOM   3735  CA  GLY B 207     -14.264 -19.737 -11.205  1.00110.00
ATOM   3736  C   GLY B 207     -15.368 -18.963 -11.921  1.00110.00
ATOM   3737  O   GLY B 207     -15.494 -19.074 -13.136  1.00110.00
ATOM   3738  N   SER B 208     -16.181 -18.195 -11.175  1.00110.00
ATOM   3739  CA  SER B 208     -17.220 -17.288 -11.683  1.00110.00
ATOM   3740  C   SER B 208     -18.461 -18.025 -12.246  1.00110.00
ATOM   3741  O   SER B 208     -19.272 -17.430 -12.956  1.00110.00
ATOM   3742  CB  SER B 208     -16.610 -16.220 -12.628  1.00110.00
ATOM   3743  OG  SER B 208     -16.268 -15.027 -11.955  1.00110.00
ATOM   3744  N   ALA B 209     -18.623 -19.320 -11.918  1.00110.00
ATOM   3745  CA  ALA B 209     -19.770 -20.149 -12.294  1.00110.00
ATOM   3746  C   ALA B 209     -21.005 -19.825 -11.439  1.00110.00
ATOM   3747  O   ALA B 209     -22.123 -19.940 -11.929  1.00110.00
ATOM   3748  CB  ALA B 209     -19.412 -21.624 -12.054  1.00110.00
ATOM   3749  N   ALA B 210     -20.796 -19.394 -10.183  1.00110.00
ATOM   3750  CA  ALA B 210     -21.826 -18.971  -9.233  1.00110.00
ATOM   3751  C   ALA B 210     -22.089 -17.451  -9.288  1.00110.00
ATOM   3752  O   ALA B 210     -22.828 -16.932  -8.450  1.00110.00
ATOM   3753  CB  ALA B 210     -21.314 -19.315  -7.824  1.00110.00
ATOM   3754  N   SER B 211     -21.484 -16.737 -10.252  1.00110.00
ATOM   3755  CA  SER B 211     -21.590 -15.293 -10.417  1.00110.00
ATOM   3756  C   SER B 211     -22.658 -14.950 -11.464  1.00110.00
ATOM   3757  O   SER B 211     -22.693 -15.536 -12.548  1.00110.00
ATOM   3758  CB  SER B 211     -20.222 -14.765 -10.895  1.00110.00
ATOM   3759  OG  SER B 211     -20.174 -13.354 -10.943  1.00110.00
ATOM   3760  N   GLY B 212     -23.498 -13.964 -11.120  1.00110.00
ATOM   3761  CA  GLY B 212     -24.473 -13.326 -11.995  1.00110.00
ATOM   3762  C   GLY B 212     -24.343 -11.797 -12.038  1.00110.00
ATOM   3763  O   GLY B 212     -25.137 -11.166 -12.730  1.00110.00
ATOM   3764  N   GLY B 213     -23.396 -11.200 -11.290  1.00110.00
ATOM   3765  CA  GLY B 213     -23.216  -9.755 -11.152  1.00110.00
ATOM   3766  C   GLY B 213     -21.801  -9.276 -11.491  1.00110.00
ATOM   3767  O   GLY B 213     -21.650  -8.348 -12.284  1.00110.00
ATOM   3768  N   ARG B 214     -20.767  -9.895 -10.892  1.00 30.00
ATOM   3769  CA  ARG B 214     -19.352  -9.524 -11.042  1.00 30.00
ATOM   3770  C   ARG B 214     -18.777  -9.791 -12.449  1.00 30.00
ATOM   3771  O   ARG B 214     -17.718  -9.258 -12.776  1.00 30.00
ATOM   3772  CB  ARG B 214     -18.494 -10.274  -9.997  1.00 30.00
ATOM   3773  CG  ARG B 214     -18.595  -9.705  -8.570  1.00110.00
ATOM   3774  CD  ARG B 214     -17.589 -10.350  -7.600  1.00110.00
ATOM   3775  NE  ARG B 214     -17.831 -11.791  -7.466  1.00110.00
ATOM   3776  CZ  ARG B 214     -17.115 -12.683  -6.764  1.00110.00
ATOM   3777  NH1 ARG B 214     -16.034 -12.327  -6.059  1.00110.00
ATOM   3778  NH2 ARG B 214     -17.508 -13.960  -6.780  1.00110.00
ATOM   3779  N   ARG B 215     -19.482 -10.552 -13.303  1.00 30.00
ATOM   3780  CA  ARG B 215     -19.145 -10.773 -14.712  1.00 30.00
ATOM   3781  C   ARG B 215     -19.421  -9.536 -15.592  1.00 30.00
ATOM   3782  O   ARG B 215     -18.845  -9.432 -16.672  1.00 30.00
ATOM   3783  CB  ARG B 215     -19.978 -11.960 -15.233  1.00 30.00
ATOM   3784  CG  ARG B 215     -19.487 -13.304 -14.669  1.00110.00
ATOM   3785  CD  ARG B 215     -20.363 -14.494 -15.070  1.00110.00
ATOM   3786  NE  ARG B 215     -20.184 -14.840 -16.489  1.00110.00
ATOM   3787  CZ  ARG B 215     -19.774 -16.018 -16.990  1.00110.00
ATOM   3788  NH1 ARG B 215     -19.364 -17.023 -16.204  1.00110.00
ATOM   3789  NH2 ARG B 215     -19.779 -16.185 -18.318  1.00110.00
ATOM   3790  N   ALA B 216     -20.249  -8.588 -15.120  1.00 30.00
ATOM   3791  CA  ALA B 216     -20.474  -7.282 -15.740  1.00 30.00
ATOM   3792  C   ALA B 216     -19.611  -6.179 -15.093  1.00 30.00
ATOM   3793  O   ALA B 216     -19.533  -5.087 -15.653  1.00 30.00
ATOM   3794  CB  ALA B 216     -21.955  -6.922 -15.563  1.00 30.00
ATOM   3795  N   GLN B 217     -18.927  -6.460 -13.966  1.00 30.00
ATOM   3796  CA  GLN B 217     -17.881  -5.604 -13.391  1.00 30.00
ATOM   3797  C   GLN B 217     -16.505  -5.937 -13.998  1.00 30.00
ATOM   3798  O   GLN B 217     -15.633  -5.071 -14.049  1.00 30.00
ATOM   3799  CB  GLN B 217     -17.781  -5.832 -11.871  1.00 30.00
ATOM   3800  CG  GLN B 217     -19.159  -5.918 -11.187  1.00 30.00
ATOM   3801  CD  GLN B 217     -19.120  -5.985  -9.654  1.00 30.00
ATOM   3802  OE1 GLN B 217     -18.368  -5.238  -9.034  1.00 30.00
ATOM   3803  NE2 GLN B 217     -19.903  -6.866  -9.023  1.00 30.00
ATOM   3804  N   ALA B 218     -16.330  -7.169 -14.511  1.00 30.00
ATOM   3805  CA  ALA B 218     -15.170  -7.613 -15.282  1.00 30.00
ATOM   3806  C   ALA B 218     -15.149  -7.003 -16.695  1.00 30.00
ATOM   3807  O   ALA B 218     -14.118  -7.050 -17.361  1.00 30.00
ATOM   3808  CB  ALA B 218     -15.248  -9.142 -15.423  1.00 30.00
ATOM   3809  N   LEU B 219     -16.277  -6.425 -17.142  1.00 30.00
ATOM   3810  CA  LEU B 219     -16.449  -5.779 -18.434  1.00 30.00
ATOM   3811  C   LEU B 219     -15.862  -4.360 -18.401  1.00 30.00
ATOM   3812  O   LEU B 219     -15.019  -4.062 -19.241  1.00 30.00
ATOM   3813  CB  LEU B 219     -17.961  -5.749 -18.746  1.00 30.00
ATOM   3814  CG  LEU B 219     -18.391  -5.094 -20.074  1.00 30.00
ATOM   3815  CD1 LEU B 219     -17.625  -5.616 -21.297  1.00 30.00
ATOM   3816  CD2 LEU B 219     -19.900  -5.284 -20.268  1.00 30.00
ATOM   3817  N   ASP B 220     -16.250  -3.503 -17.435  1.00 30.00
ATOM   3818  CA  ASP B 220     -15.729  -2.130 -17.309  1.00 30.00
ATOM   3819  C   ASP B 220     -14.260  -2.102 -16.835  1.00 30.00
ATOM   3820  O   ASP B 220     -13.544  -1.157 -17.166  1.00 30.00
ATOM   3821  CB  ASP B 220     -16.634  -1.275 -16.383  1.00 30.00
ATOM   3822  CG  ASP B 220     -17.916  -0.709 -17.003  1.00 30.00
ATOM   3823  OD1 ASP B 220     -17.960  -0.661 -18.250  1.00 30.00
ATOM   3824  OD2 ASP B 220     -18.810  -0.308 -16.226  1.00 30.00
ATOM   3825  N   LEU B 221     -13.798  -3.149 -16.125  1.00 30.00
ATOM   3826  CA  LEU B 221     -12.409  -3.338 -15.704  1.00 30.00
ATOM   3827  C   LEU B 221     -11.519  -3.778 -16.888  1.00 30.00
ATOM   3828  O   LEU B 221     -10.353  -3.385 -16.941  1.00 30.00
ATOM   3829  CB  LEU B 221     -12.398  -4.401 -14.576  1.00 30.00
ATOM   3830  CG  LEU B 221     -11.031  -4.729 -13.929  1.00 30.00
ATOM   3831  CD1 LEU B 221     -10.332  -3.499 -13.332  1.00 30.00
ATOM   3832  CD2 LEU B 221     -11.183  -5.826 -12.860  1.00 30.00
ATOM   3833  N   ALA B 222     -12.070  -4.540 -17.853  1.00 30.00
ATOM   3834  CA  ALA B 222     -11.389  -4.957 -19.081  1.00 30.00
ATOM   3835  C   ALA B 222     -11.379  -3.842 -20.141  1.00 30.00
ATOM   3836  O   ALA B 222     -10.378  -3.695 -20.838  1.00 30.00
ATOM   3837  CB  ALA B 222     -12.128  -6.162 -19.686  1.00 30.00
ATOM   3838  N   LEU B 223     -12.456  -3.039 -20.242  1.00 30.00
ATOM   3839  CA  LEU B 223     -12.573  -1.888 -21.145  1.00 30.00
ATOM   3840  C   LEU B 223     -11.592  -0.766 -20.760  1.00 30.00
ATOM   3841  O   LEU B 223     -10.983  -0.162 -21.641  1.00 30.00
ATOM   3842  CB  LEU B 223     -14.022  -1.338 -21.109  1.00 30.00
ATOM   3843  CG  LEU B 223     -15.072  -2.195 -21.855  1.00 30.00
ATOM   3844  CD1 LEU B 223     -16.501  -1.836 -21.417  1.00 30.00
ATOM   3845  CD2 LEU B 223     -14.964  -2.058 -23.378  1.00 30.00
ATOM   3846  N   ALA B 224     -11.402  -0.529 -19.450  1.00 30.00
ATOM   3847  CA  ALA B 224     -10.472   0.451 -18.889  1.00 30.00
ATOM   3848  C   ALA B 224      -9.003  -0.018 -18.893  1.00 30.00
ATOM   3849  O   ALA B 224      -8.122   0.784 -18.589  1.00 30.00
ATOM   3850  CB  ALA B 224     -10.897   0.720 -17.436  1.00 30.00
ATOM   3851  N   GLY B 225      -8.728  -1.277 -19.272  1.00 30.00
ATOM   3852  CA  GLY B 225      -7.392  -1.868 -19.315  1.00 30.00
ATOM   3853  C   GLY B 225      -6.904  -2.054 -20.754  1.00 30.00
ATOM   3854  O   GLY B 225      -5.746  -1.758 -21.041  1.00 30.00
ATOM   3855  N   MET B 226      -7.793  -2.476 -21.671  1.00 30.00
ATOM   3856  CA  MET B 226      -7.526  -2.633 -23.106  1.00 30.00
ATOM   3857  C   MET B 226      -7.435  -1.285 -23.853  1.00 30.00
ATOM   3858  O   MET B 226      -6.919  -1.251 -24.971  1.00 30.00
ATOM   3859  CB  MET B 226      -8.667  -3.463 -23.740  1.00 30.00
ATOM   3860  CG  MET B 226      -8.645  -4.959 -23.379  1.00 30.00
ATOM   3861  SD  MET B 226      -7.188  -5.910 -23.897  1.00 30.00
ATOM   3862  CE  MET B 226      -7.180  -5.598 -25.679  1.00 30.00
ATOM   3863  N   ALA B 227      -7.890  -0.180 -23.234  1.00 30.00
ATOM   3864  CA  ALA B 227      -7.840   1.188 -23.760  1.00 30.00
ATOM   3865  C   ALA B 227      -6.431   1.812 -23.734  1.00 30.00
ATOM   3866  O   ALA B 227      -6.225   2.857 -24.351  1.00 30.00
ATOM   3867  CB  ALA B 227      -8.775   2.059 -22.910  1.00 30.00
ATOM   3868  N   THR B 228      -5.462   1.157 -23.071  1.00 30.00
ATOM   3869  CA  THR B 228      -4.037   1.494 -23.110  1.00 30.00
ATOM   3870  C   THR B 228      -3.318   0.799 -24.293  1.00 30.00
ATOM   3871  O   THR B 228      -2.126   1.032 -24.486  1.00 30.00
ATOM   3872  CB  THR B 228      -3.376   1.089 -21.763  1.00 30.00
ATOM   3873  OG1 THR B 228      -3.374  -0.311 -21.551  1.00 30.00
ATOM   3874  CG2 THR B 228      -3.993   1.787 -20.538  1.00 30.00
ATOM   3875  N   ARG B 229      -4.032  -0.033 -25.079  1.00 30.00
ATOM   3876  CA  ARG B 229      -3.617  -0.686 -26.324  1.00 30.00
ATOM   3877  C   ARG B 229      -2.805  -1.966 -26.045  1.00 30.00
ATOM   3878  O   ARG B 229      -1.667  -2.092 -26.494  1.00 30.00
ATOM   3879  CB  ARG B 229      -3.009   0.321 -27.340  1.00 30.00
ATOM   3880  CG  ARG B 229      -3.035  -0.135 -28.812  1.00 30.00
ATOM   3881  CD  ARG B 229      -2.497   0.934 -29.777  1.00 30.00
ATOM   3882  NE  ARG B 229      -3.496   1.977 -30.069  1.00 30.00
ATOM   3883  CZ  ARG B 229      -3.493   3.242 -29.613  1.00 30.00
ATOM   3884  NH1 ARG B 229      -2.564   3.683 -28.751  1.00 30.00
ATOM   3885  NH2 ARG B 229      -4.446   4.086 -30.025  1.00 30.00
ATOM   3886  N   LEU B 230      -3.382  -2.895 -25.264  1.00 30.00
ATOM   3887  CA  LEU B 230      -2.776  -4.178 -24.891  1.00 30.00
ATOM   3888  C   LEU B 230      -2.988  -5.234 -25.990  1.00 30.00
ATOM   3889  O   LEU B 230      -3.831  -5.074 -26.873  1.00 30.00
ATOM   3890  CB  LEU B 230      -3.450  -4.696 -23.598  1.00 30.00
ATOM   3891  CG  LEU B 230      -3.266  -3.811 -22.347  1.00 30.00
ATOM   3892  CD1 LEU B 230      -3.910  -4.480 -21.122  1.00 30.00
ATOM   3893  CD2 LEU B 230      -1.792  -3.479 -22.065  1.00 30.00
ATOM   3894  N   ALA B 231      -2.216  -6.330 -25.911  1.00 30.00
ATOM   3895  CA  ALA B 231      -2.205  -7.448 -26.856  1.00 30.00
ATOM   3896  C   ALA B 231      -3.364  -8.448 -26.661  1.00 30.00
ATOM   3897  O   ALA B 231      -3.467  -9.405 -27.428  1.00 30.00
ATOM   3898  CB  ALA B 231      -0.877  -8.203 -26.658  1.00 30.00
ATOM   3899  N   GLY B 232      -4.250  -8.223 -25.678  1.00 30.00
ATOM   3900  CA  GLY B 232      -5.341  -9.118 -25.315  1.00 30.00
ATOM   3901  C   GLY B 232      -5.524  -9.262 -23.802  1.00 30.00
ATOM   3902  O   GLY B 232      -5.055  -8.422 -23.032  1.00 30.00
ATOM   3903  N   LEU B 233      -6.274 -10.300 -23.394  1.00 30.00
ATOM   3904  CA  LEU B 233      -6.823 -10.462 -22.047  1.00 30.00
ATOM   3905  C   LEU B 233      -6.794 -11.935 -21.610  1.00 30.00
ATOM   3906  O   LEU B 233      -7.077 -12.824 -22.416  1.00 30.00
ATOM   3907  CB  LEU B 233      -8.248  -9.853 -22.022  1.00 30.00
ATOM   3908  CG  LEU B 233      -8.727  -9.329 -20.654  1.00 30.00
ATOM   3909  CD1 LEU B 233      -8.091  -7.974 -20.320  1.00 30.00
ATOM   3910  CD2 LEU B 233     -10.254  -9.196 -20.623  1.00 30.00
ATOM   3911  N   PHE B 234      -6.504 -12.177 -20.319  1.00 30.00
ATOM   3912  CA  PHE B 234      -6.616 -13.476 -19.653  1.00 30.00
ATOM   3913  C   PHE B 234      -7.963 -13.530 -18.906  1.00 30.00
ATOM   3914  O   PHE B 234      -8.351 -12.568 -18.243  1.00 30.00
ATOM   3915  CB  PHE B 234      -5.447 -13.660 -18.651  1.00 30.00
ATOM   3916  CG  PHE B 234      -4.707 -14.983 -18.755  1.00 30.00
ATOM   3917  CD1 PHE B 234      -3.327 -15.005 -19.045  1.00 30.00
ATOM   3918  CD2 PHE B 234      -5.387 -16.198 -18.531  1.00 30.00
ATOM   3919  CE1 PHE B 234      -2.631 -16.227 -19.099  1.00 30.00
ATOM   3920  CE2 PHE B 234      -4.694 -17.422 -18.594  1.00 30.00
ATOM   3921  CZ  PHE B 234      -3.313 -17.436 -18.871  1.00 30.00
ATOM   3922  N   LEU B 235      -8.664 -14.665 -19.034  1.00 30.00
ATOM   3923  CA  LEU B 235     -10.032 -14.906 -18.582  1.00 30.00
ATOM   3924  C   LEU B 235     -10.179 -16.344 -18.063  1.00 30.00
ATOM   3925  O   LEU B 235     -10.847 -17.167 -18.686  1.00 30.00
ATOM   3926  CB  LEU B 235     -11.035 -14.489 -19.697  1.00 30.00
ATOM   3927  CG  LEU B 235     -11.708 -13.121 -19.466  1.00 30.00
ATOM   3928  CD1 LEU B 235     -12.164 -12.488 -20.786  1.00 30.00
ATOM   3929  CD2 LEU B 235     -12.903 -13.237 -18.507  1.00 30.00
ATOM   3930  N   GLU B 236      -9.556 -16.656 -16.912  1.00 30.00
ATOM   3931  CA  GLU B 236      -9.699 -17.949 -16.235  1.00 30.00
ATOM   3932  C   GLU B 236     -11.039 -17.951 -15.476  1.00 30.00
ATOM   3933  O   GLU B 236     -11.136 -17.437 -14.360  1.00 30.00
ATOM   3934  CB  GLU B 236      -8.533 -18.156 -15.244  1.00 30.00
ATOM   3935  CG  GLU B 236      -7.154 -18.164 -15.936  1.00 30.00
ATOM   3936  CD  GLU B 236      -5.988 -18.518 -15.006  1.00 30.00
ATOM   3937  OE1 GLU B 236      -6.118 -18.308 -13.779  1.00 30.00
ATOM   3938  OE2 GLU B 236      -4.974 -19.024 -15.533  1.00 30.00
ATOM   3939  N   SER B 237     -12.075 -18.503 -16.127  1.00110.00
ATOM   3940  CA  SER B 237     -13.458 -18.557 -15.668  1.00110.00
ATOM   3941  C   SER B 237     -14.255 -19.647 -16.402  1.00110.00
ATOM   3942  O   SER B 237     -14.010 -19.931 -17.574  1.00110.00
ATOM   3943  CB  SER B 237     -14.116 -17.160 -15.750  1.00110.00
ATOM   3944  OG  SER B 237     -15.489 -17.187 -15.405  1.00110.00
ATOM   3945  N   HIS B 238     -15.258 -20.218 -15.717  1.00110.00
ATOM   3946  CA  HIS B 238     -16.254 -21.127 -16.280  1.00110.00
ATOM   3947  C   HIS B 238     -17.221 -20.324 -17.174  1.00110.00
ATOM   3948  O   HIS B 238     -17.718 -19.285 -16.732  1.00110.00
ATOM   3949  CB  HIS B 238     -17.044 -21.780 -15.131  1.00110.00
ATOM   3950  CG  HIS B 238     -17.977 -22.877 -15.581  1.00110.00
ATOM   3951  ND1 HIS B 238     -18.952 -22.681 -16.546  1.00110.00
ATOM   3952  CD2 HIS B 238     -18.083 -24.199 -15.211  1.00110.00
ATOM   3953  CE1 HIS B 238     -19.582 -23.848 -16.711  1.00110.00
ATOM   3954  NE2 HIS B 238     -19.106 -24.814 -15.936  1.00110.00
ATOM   3955  N   PRO B 239     -17.476 -20.761 -18.427  1.00110.00
ATOM   3956  CA  PRO B 239     -18.163 -19.945 -19.439  1.00110.00
ATOM   3957  C   PRO B 239     -19.688 -19.793 -19.249  1.00110.00
ATOM   3958  O   PRO B 239     -20.253 -18.833 -19.771  1.00110.00
ATOM   3959  CB  PRO B 239     -17.810 -20.634 -20.767  1.00110.00
ATOM   3960  CG  PRO B 239     -17.597 -22.093 -20.406  1.00110.00
ATOM   3961  CD  PRO B 239     -17.026 -22.035 -18.993  1.00110.00
ATOM   3962  N   ASP B 240     -20.342 -20.681 -18.480  1.00110.00
ATOM   3963  CA  ASP B 240     -21.770 -20.621 -18.141  1.00110.00
ATOM   3964  C   ASP B 240     -21.967 -19.859 -16.806  1.00110.00
ATOM   3965  O   ASP B 240     -21.373 -20.259 -15.803  1.00110.00
ATOM   3966  CB  ASP B 240     -22.299 -22.061 -17.946  1.00110.00
ATOM   3967  CG  ASP B 240     -22.429 -22.837 -19.259  1.00110.00
ATOM   3968  OD1 ASP B 240     -21.432 -22.836 -20.013  1.00110.00
ATOM   3969  OD2 ASP B 240     -23.505 -23.434 -19.477  1.00110.00
ATOM   3970  N   PRO B 241     -22.784 -18.777 -16.762  1.00110.00
ATOM   3971  CA  PRO B 241     -23.039 -17.986 -15.544  1.00110.00
ATOM   3972  C   PRO B 241     -24.180 -18.548 -14.674  1.00110.00
ATOM   3973  O   PRO B 241     -25.090 -19.213 -15.170  1.00110.00
ATOM   3974  CB  PRO B 241     -23.489 -16.620 -16.083  1.00110.00
ATOM   3975  CG  PRO B 241     -24.196 -16.942 -17.386  1.00110.00
ATOM   3976  CD  PRO B 241     -23.431 -18.154 -17.923  1.00110.00
ATOM   3977  N   LYS B 242     -24.151 -18.190 -13.378  1.00110.00
ATOM   3978  CA  LYS B 242     -25.276 -18.184 -12.435  1.00110.00
ATOM   3979  C   LYS B 242     -25.782 -19.586 -12.024  1.00110.00
ATOM   3980  O   LYS B 242     -26.952 -19.747 -11.675  1.00110.00
ATOM   3981  CB  LYS B 242     -26.386 -17.213 -12.920  1.00110.00
ATOM   3982  CG  LYS B 242     -27.226 -16.616 -11.775  1.00110.00
ATOM   3983  CD  LYS B 242     -28.408 -15.769 -12.270  1.00110.00
ATOM   3984  CE  LYS B 242     -29.259 -15.238 -11.107  1.00110.00
ATOM   3985  NZ  LYS B 242     -30.496 -14.599 -11.581  1.00110.00
ATOM   3986  N   LEU B 243     -24.904 -20.602 -12.060  1.00110.00
ATOM   3987  CA  LEU B 243     -25.191 -22.008 -11.746  1.00110.00
ATOM   3988  C   LEU B 243     -25.285 -22.282 -10.228  1.00110.00
ATOM   3989  O   LEU B 243     -25.695 -23.370  -9.825  1.00110.00
ATOM   3990  CB  LEU B 243     -24.059 -22.885 -12.330  1.00110.00
ATOM   3991  CG  LEU B 243     -23.539 -22.468 -13.726  1.00110.00
ATOM   3992  CD1 LEU B 243     -22.523 -23.497 -14.237  1.00110.00
ATOM   3993  CD2 LEU B 243     -24.668 -22.273 -14.754  1.00110.00
ATOM   3994  N   ALA B 244     -24.944 -21.286  -9.400  1.00110.00
ATOM   3995  CA  ALA B 244     -25.136 -21.217  -7.957  1.00110.00
ATOM   3996  C   ALA B 244     -25.284 -19.747  -7.541  1.00110.00
ATOM   3997  O   ALA B 244     -25.180 -18.850  -8.380  1.00110.00
ATOM   3998  CB  ALA B 244     -24.018 -21.980  -7.225  1.00110.00
ATOM   3999  N   LYS B 245     -25.524 -19.499  -6.244  1.00110.00
ATOM   4000  CA  LYS B 245     -25.570 -18.159  -5.662  1.00110.00
ATOM   4001  C   LYS B 245     -24.253 -17.881  -4.919  1.00110.00
ATOM   4002  O   LYS B 245     -23.809 -18.666  -4.081  1.00110.00
ATOM   4003  CB  LYS B 245     -26.800 -18.023  -4.733  1.00110.00
ATOM   4004  CG  LYS B 245     -28.195 -18.130  -5.381  1.00110.00
ATOM   4005  CD  LYS B 245     -29.319 -17.841  -4.376  1.00110.00
ATOM   4006  CE  LYS B 245     -30.688 -17.677  -5.051  1.00110.00
ATOM   4007  NZ  LYS B 245     -31.785 -17.984  -4.117  1.00110.00
ATOM   4008  N   CYS B 246     -23.640 -16.740  -5.256  1.00110.00
ATOM   4009  CA  CYS B 246     -22.449 -16.157  -4.641  1.00110.00
ATOM   4010  C   CYS B 246     -22.496 -14.633  -4.827  1.00110.00
ATOM   4011  O   CYS B 246     -22.184 -13.884  -3.902  1.00110.00
ATOM   4012  CB  CYS B 246     -21.168 -16.830  -5.182  1.00110.00
ATOM   4013  SG  CYS B 246     -20.739 -18.317  -4.230  1.00110.00
ATOM   4014  N   ASP B 247     -22.946 -14.192  -6.012  1.00110.00
ATOM   4015  CA  ASP B 247     -23.264 -12.813  -6.364  1.00110.00
ATOM   4016  C   ASP B 247     -24.323 -12.815  -7.479  1.00110.00
ATOM   4017  O   ASP B 247     -24.520 -13.821  -8.166  1.00110.00
ATOM   4018  CB  ASP B 247     -21.980 -12.019  -6.712  1.00110.00
ATOM   4019  CG  ASP B 247     -21.280 -12.500  -7.983  1.00110.00
ATOM   4020  OD1 ASP B 247     -20.429 -13.409  -7.870  1.00110.00
ATOM   4021  OD2 ASP B 247     -21.599 -11.954  -9.059  1.00110.00
ATOM   4022  N   GLY B 248     -24.971 -11.659  -7.667  1.00110.00
ATOM   4023  CA  GLY B 248     -25.919 -11.383  -8.739  1.00110.00
ATOM   4024  C   GLY B 248     -27.311 -11.042  -8.191  1.00110.00
ATOM   4025  O   GLY B 248     -27.713 -11.612  -7.176  1.00110.00
ATOM   4026  N   PRO B 249     -28.074 -10.152  -8.866  1.00110.00
ATOM   4027  CA  PRO B 249     -29.441  -9.777  -8.471  1.00110.00
ATOM   4028  C   PRO B 249     -30.479 -10.827  -8.933  1.00110.00
ATOM   4029  O   PRO B 249     -30.129 -11.925  -9.372  1.00110.00
ATOM   4030  CB  PRO B 249     -29.646  -8.422  -9.179  1.00110.00
ATOM   4031  CG  PRO B 249     -28.988  -8.604 -10.537  1.00110.00
ATOM   4032  CD  PRO B 249     -27.652  -9.260 -10.198  1.00110.00
ATOM   4033  N   SER B 250     -31.772 -10.464  -8.870  1.00110.00
ATOM   4034  CA  SER B 250     -32.913 -11.199  -9.435  1.00110.00
ATOM   4035  C   SER B 250     -32.969 -11.179 -10.986  1.00110.00
ATOM   4036  O   SER B 250     -33.934 -11.670 -11.569  1.00110.00
ATOM   4037  CB  SER B 250     -34.203 -10.608  -8.822  1.00110.00
ATOM   4038  OG  SER B 250     -34.250  -9.197  -8.921  1.00110.00
ATOM   4039  N   ALA B 251     -31.924 -10.647 -11.640  1.00110.00
ATOM   4040  CA  ALA B 251     -31.708 -10.561 -13.080  1.00110.00
ATOM   4041  C   ALA B 251     -30.276 -11.004 -13.431  1.00110.00
ATOM   4042  O   ALA B 251     -29.533 -11.486 -12.573  1.00110.00
ATOM   4043  CB  ALA B 251     -32.050  -9.136 -13.547  1.00110.00
ATOM   4044  N   LEU B 252     -29.900 -10.862 -14.710  1.00110.00
ATOM   4045  CA  LEU B 252     -28.596 -11.220 -15.264  1.00110.00
ATOM   4046  C   LEU B 252     -28.266 -10.191 -16.363  1.00110.00
ATOM   4047  O   LEU B 252     -28.843 -10.296 -17.446  1.00110.00
ATOM   4048  CB  LEU B 252     -28.636 -12.702 -15.714  1.00110.00
ATOM   4049  CG  LEU B 252     -27.343 -13.278 -16.331  1.00110.00
ATOM   4050  CD1 LEU B 252     -26.140 -13.196 -15.380  1.00110.00
ATOM   4051  CD2 LEU B 252     -27.569 -14.736 -16.762  1.00110.00
ATOM   4052  N   PRO B 253     -27.400  -9.178 -16.111  1.00110.00
ATOM   4053  CA  PRO B 253     -27.155  -8.070 -17.050  1.00110.00
ATOM   4054  C   PRO B 253     -26.288  -8.474 -18.257  1.00110.00
ATOM   4055  O   PRO B 253     -26.594  -8.062 -19.375  1.00110.00
ATOM   4056  CB  PRO B 253     -26.476  -6.981 -16.204  1.00110.00
ATOM   4057  CG  PRO B 253     -25.763  -7.738 -15.095  1.00110.00
ATOM   4058  CD  PRO B 253     -26.594  -9.007 -14.903  1.00110.00
ATOM   4059  N   LEU B 254     -25.253  -9.302 -18.039  1.00110.00
ATOM   4060  CA  LEU B 254     -24.459  -9.967 -19.070  1.00110.00
ATOM   4061  C   LEU B 254     -24.616 -11.478 -18.855  1.00110.00
ATOM   4062  O   LEU B 254     -24.105 -12.021 -17.875  1.00110.00
ATOM   4063  CB  LEU B 254     -22.966  -9.547 -18.971  1.00110.00
ATOM   4064  CG  LEU B 254     -22.525  -8.327 -19.816  1.00110.00
ATOM   4065  CD1 LEU B 254     -22.682  -8.555 -21.328  1.00110.00
ATOM   4066  CD2 LEU B 254     -23.169  -7.002 -19.385  1.00110.00
ATOM   4067  N   HIS B 255     -25.324 -12.144 -19.781  1.00110.00
ATOM   4068  CA  HIS B 255     -25.502 -13.595 -19.833  1.00110.00
ATOM   4069  C   HIS B 255     -24.545 -14.178 -20.885  1.00110.00
ATOM   4070  O   HIS B 255     -23.750 -15.063 -20.569  1.00110.00
ATOM   4071  CB  HIS B 255     -26.969 -13.892 -20.231  1.00110.00
ATOM   4072  CG  HIS B 255     -27.352 -15.345 -20.429  1.00110.00
ATOM   4073  ND1 HIS B 255     -28.434 -15.716 -21.207  1.00110.00
ATOM   4074  CD2 HIS B 255     -26.821 -16.530 -19.962  1.00110.00
ATOM   4075  CE1 HIS B 255     -28.505 -17.050 -21.185  1.00110.00
ATOM   4076  NE2 HIS B 255     -27.557 -17.612 -20.447  1.00110.00
ATOM   4077  N   LEU B 256     -24.621 -13.672 -22.128  1.00110.00
ATOM   4078  CA  LEU B 256     -23.860 -14.145 -23.280  1.00110.00
ATOM   4079  C   LEU B 256     -22.413 -13.642 -23.196  1.00110.00
ATOM   4080  O   LEU B 256     -22.171 -12.467 -22.908  1.00110.00
ATOM   4081  CB  LEU B 256     -24.490 -13.576 -24.576  1.00110.00
ATOM   4082  CG  LEU B 256     -26.000 -13.845 -24.759  1.00110.00
ATOM   4083  CD1 LEU B 256     -26.624 -13.062 -25.926  1.00110.00
ATOM   4084  CD2 LEU B 256     -26.249 -15.352 -24.935  1.00110.00
ATOM   4085  N   LEU B 257     -21.461 -14.533 -23.516  1.00 30.00
ATOM   4086  CA  LEU B 257     -20.047 -14.200 -23.686  1.00 30.00
ATOM   4087  C   LEU B 257     -19.816 -13.409 -24.981  1.00 30.00
ATOM   4088  O   LEU B 257     -18.897 -12.601 -25.024  1.00 30.00
ATOM   4089  CB  LEU B 257     -19.201 -15.487 -23.764  1.00 30.00
ATOM   4090  CG  LEU B 257     -19.143 -16.324 -22.472  1.00 30.00
ATOM   4091  CD1 LEU B 257     -18.386 -17.629 -22.739  1.00 30.00
ATOM   4092  CD2 LEU B 257     -18.493 -15.565 -21.303  1.00 30.00
ATOM   4093  N   GLU B 258     -20.671 -13.583 -26.003  1.00 30.00
ATOM   4094  CA  GLU B 258     -20.649 -12.842 -27.264  1.00 30.00
ATOM   4095  C   GLU B 258     -20.941 -11.351 -27.038  1.00 30.00
ATOM   4096  O   GLU B 258     -20.242 -10.505 -27.587  1.00 30.00
ATOM   4097  CB  GLU B 258     -21.726 -13.414 -28.205  1.00 30.00
ATOM   4098  CG  GLU B 258     -21.595 -14.923 -28.485  1.00 30.00
ATOM   4099  CD  GLU B 258     -22.502 -15.776 -27.597  1.00 30.00
ATOM   4100  OE1 GLU B 258     -22.293 -15.775 -26.363  1.00 30.00
ATOM   4101  OE2 GLU B 258     -23.416 -16.409 -28.165  1.00 30.00
ATOM   4102  N   ASP B 259     -21.938 -11.047 -26.190  1.00 30.00
ATOM   4103  CA  ASP B 259     -22.375  -9.704 -25.808  1.00 30.00
ATOM   4104  C   ASP B 259     -21.351  -8.988 -24.898  1.00 30.00
ATOM   4105  O   ASP B 259     -21.247  -7.765 -24.934  1.00 30.00
ATOM   4106  CB  ASP B 259     -23.747  -9.867 -25.109  1.00 30.00
ATOM   4107  CG  ASP B 259     -24.732  -8.704 -25.261  1.00 30.00
ATOM   4108  OD1 ASP B 259     -24.359  -7.553 -24.943  1.00 30.00
ATOM   4109  OD2 ASP B 259     -25.866  -8.986 -25.705  1.00 30.00
ATOM   4110  N   PHE B 260     -20.562  -9.750 -24.123  1.00 30.00
ATOM   4111  CA  PHE B 260     -19.467  -9.265 -23.284  1.00 30.00
ATOM   4112  C   PHE B 260     -18.210  -8.987 -24.136  1.00 30.00
ATOM   4113  O   PHE B 260     -17.610  -7.920 -24.002  1.00 30.00
ATOM   4114  CB  PHE B 260     -19.186 -10.369 -22.239  1.00 30.00
ATOM   4115  CG  PHE B 260     -17.989 -10.174 -21.325  1.00 30.00
ATOM   4116  CD1 PHE B 260     -18.098  -9.401 -20.151  1.00 30.00
ATOM   4117  CD2 PHE B 260     -16.765 -10.803 -21.635  1.00 30.00
ATOM   4118  CE1 PHE B 260     -16.986  -9.265 -19.295  1.00 30.00
ATOM   4119  CE2 PHE B 260     -15.657 -10.660 -20.782  1.00 30.00
ATOM   4120  CZ  PHE B 260     -15.765  -9.890 -19.609  1.00 30.00
ATOM   4121  N   LEU B 261     -17.825  -9.930 -25.016  1.00 30.00
ATOM   4122  CA  LEU B 261     -16.606  -9.890 -25.827  1.00 30.00
ATOM   4123  C   LEU B 261     -16.684  -8.883 -26.987  1.00 30.00
ATOM   4124  O   LEU B 261     -15.646  -8.339 -27.355  1.00 30.00
ATOM   4125  CB  LEU B 261     -16.344 -11.288 -26.443  1.00 30.00
ATOM   4126  CG  LEU B 261     -15.836 -12.385 -25.477  1.00 30.00
ATOM   4127  CD1 LEU B 261     -15.926 -13.770 -26.143  1.00 30.00
ATOM   4128  CD2 LEU B 261     -14.406 -12.127 -24.985  1.00 30.00
ATOM   4129  N   ILE B 262     -17.876  -8.623 -27.563  1.00 30.00
ATOM   4130  CA  ILE B 262     -18.054  -7.715 -28.705  1.00 30.00
ATOM   4131  C   ILE B 262     -17.922  -6.235 -28.294  1.00 30.00
ATOM   4132  O   ILE B 262     -17.539  -5.419 -29.126  1.00 30.00
ATOM   4133  CB  ILE B 262     -19.427  -7.974 -29.393  1.00 30.00
ATOM   4134  CG1 ILE B 262     -19.489  -7.353 -30.808  1.00 30.00
ATOM   4135  CG2 ILE B 262     -20.643  -7.540 -28.544  1.00 30.00
ATOM   4136  CD1 ILE B 262     -18.298  -7.727 -31.700  1.00 30.00
ATOM   4137  N   ARG B 263     -18.195  -5.898 -27.022  1.00 30.00
ATOM   4138  CA  ARG B 263     -18.034  -4.555 -26.463  1.00 30.00
ATOM   4139  C   ARG B 263     -16.550  -4.255 -26.188  1.00 30.00
ATOM   4140  O   ARG B 263     -16.107  -3.129 -26.421  1.00 30.00
ATOM   4141  CB  ARG B 263     -18.805  -4.476 -25.131  1.00 30.00
ATOM   4142  CG  ARG B 263     -20.305  -4.798 -25.253  1.00 30.00
ATOM   4143  CD  ARG B 263     -20.968  -4.905 -23.872  1.00 30.00
ATOM   4144  NE  ARG B 263     -22.359  -5.379 -23.940  1.00 30.00
ATOM   4145  CZ  ARG B 263     -23.326  -5.093 -23.053  1.00 30.00
ATOM   4146  NH1 ARG B 263     -23.127  -4.222 -22.055  1.00 30.00
ATOM   4147  NH2 ARG B 263     -24.511  -5.704 -23.158  1.00 30.00
ATOM   4148  N   ILE B 264     -15.784  -5.266 -25.734  1.00 30.00
ATOM   4149  CA  ILE B 264     -14.339  -5.204 -25.492  1.00 30.00
ATOM   4150  C   ILE B 264     -13.575  -5.191 -26.831  1.00 30.00
ATOM   4151  O   ILE B 264     -12.571  -4.488 -26.942  1.00 30.00
ATOM   4152  CB  ILE B 264     -13.906  -6.407 -24.596  1.00 30.00
ATOM   4153  CG1 ILE B 264     -14.620  -6.362 -23.221  1.00 30.00
ATOM   4154  CG2 ILE B 264     -12.375  -6.476 -24.384  1.00 30.00
ATOM   4155  CD1 ILE B 264     -14.540  -7.669 -22.418  1.00 30.00
ATOM   4156  N   LYS B 265     -14.071  -5.914 -27.852  1.00 30.00
ATOM   4157  CA  LYS B 265     -13.519  -5.925 -29.205  1.00 30.00
ATOM   4158  C   LYS B 265     -13.843  -4.618 -29.951  1.00 30.00
ATOM   4159  O   LYS B 265     -12.988  -4.136 -30.686  1.00 30.00
ATOM   4160  CB  LYS B 265     -14.088  -7.125 -29.993  1.00 30.00
ATOM   4161  CG  LYS B 265     -13.217  -7.508 -31.204  1.00 30.00
ATOM   4162  CD  LYS B 265     -13.991  -8.205 -32.326  1.00 30.00
ATOM   4163  CE  LYS B 265     -14.992  -7.263 -33.015  1.00 30.00
ATOM   4164  NZ  LYS B 265     -14.508  -6.819 -34.335  1.00 30.00
ATOM   4165  N   ALA B 266     -15.031  -4.021 -29.743  1.00 30.00
ATOM   4166  CA  ALA B 266     -15.435  -2.745 -30.343  1.00 30.00
ATOM   4167  C   ALA B 266     -14.571  -1.576 -29.848  1.00 30.00
ATOM   4168  O   ALA B 266     -14.220  -0.707 -30.645  1.00 30.00
ATOM   4169  CB  ALA B 266     -16.911  -2.459 -30.026  1.00 30.00
ATOM   4170  N   LEU B 267     -14.175  -1.598 -28.561  1.00 30.00
ATOM   4171  CA  LEU B 267     -13.186  -0.699 -27.972  1.00 30.00
ATOM   4172  C   LEU B 267     -11.797  -0.937 -28.583  1.00 30.00
ATOM   4173  O   LEU B 267     -11.158   0.025 -29.000  1.00 30.00
ATOM   4174  CB  LEU B 267     -13.173  -0.888 -26.436  1.00 30.00
ATOM   4175  CG  LEU B 267     -12.153  -0.004 -25.670  1.00 30.00
ATOM   4176  CD1 LEU B 267     -12.738   0.539 -24.362  1.00 30.00
ATOM   4177  CD2 LEU B 267     -10.844  -0.750 -25.361  1.00 30.00
ATOM   4178  N   ASP B 268     -11.345  -2.202 -28.653  1.00 30.00
ATOM   4179  CA  ASP B 268     -10.029  -2.603 -29.153  1.00 30.00
ATOM   4180  C   ASP B 268      -9.794  -2.223 -30.628  1.00 30.00
ATOM   4181  O   ASP B 268      -8.750  -1.654 -30.946  1.00 30.00
ATOM   4182  CB  ASP B 268      -9.842  -4.117 -28.912  1.00 30.00
ATOM   4183  CG  ASP B 268      -8.439  -4.610 -29.261  1.00 30.00
ATOM   4184  OD1 ASP B 268      -7.522  -4.288 -28.480  1.00 30.00
ATOM   4185  OD2 ASP B 268      -8.300  -5.306 -30.289  1.00 30.00
ATOM   4186  N   ASP B 269     -10.781  -2.490 -31.501  1.00 30.00
ATOM   4187  CA  ASP B 269     -10.769  -2.161 -32.930  1.00 30.00
ATOM   4188  C   ASP B 269     -10.829  -0.644 -33.184  1.00 30.00
ATOM   4189  O   ASP B 269     -10.242  -0.188 -34.165  1.00 30.00
ATOM   4190  CB  ASP B 269     -11.959  -2.837 -33.664  1.00 30.00
ATOM   4191  CG  ASP B 269     -11.641  -3.526 -35.000  1.00 30.00
ATOM   4192  OD1 ASP B 269     -11.030  -2.885 -35.883  1.00 30.00
ATOM   4193  OD2 ASP B 269     -12.042  -4.705 -35.130  1.00 30.00
ATOM   4194  N   LEU B 270     -11.481   0.142 -32.302  1.00 30.00
ATOM   4195  CA  LEU B 270     -11.499   1.605 -32.387  1.00 30.00
ATOM   4196  C   LEU B 270     -10.152   2.193 -31.931  1.00 30.00
ATOM   4197  O   LEU B 270      -9.630   3.057 -32.627  1.00 30.00
ATOM   4198  CB  LEU B 270     -12.650   2.203 -31.544  1.00 30.00
ATOM   4199  CG  LEU B 270     -12.813   3.741 -31.723  1.00 30.00
ATOM   4200  CD1 LEU B 270     -14.214   4.132 -32.219  1.00 30.00
ATOM   4201  CD2 LEU B 270     -12.416   4.523 -30.458  1.00 30.00
ATOM   4202  N   ILE B 271      -9.576   1.714 -30.812  1.00 30.00
ATOM   4203  CA  ILE B 271      -8.264   2.103 -30.271  1.00 30.00
ATOM   4204  C   ILE B 271      -7.115   1.815 -31.263  1.00 30.00
ATOM   4205  O   ILE B 271      -6.194   2.623 -31.379  1.00 30.00
ATOM   4206  CB  ILE B 271      -8.060   1.415 -28.884  1.00 30.00
ATOM   4207  CG1 ILE B 271      -8.994   2.004 -27.795  1.00 30.00
ATOM   4208  CG2 ILE B 271      -6.601   1.356 -28.376  1.00 30.00
ATOM   4209  CD1 ILE B 271      -8.572   3.368 -27.227  1.00 30.00
ATOM   4210  N   LYS B 272      -7.201   0.705 -32.013  1.00 30.00
ATOM   4211  CA  LYS B 272      -6.261   0.303 -33.066  1.00 30.00
ATOM   4212  C   LYS B 272      -6.699   0.816 -34.457  1.00 30.00
ATOM   4213  O   LYS B 272      -6.246   0.310 -35.483  1.00 30.00
ATOM   4214  CB  LYS B 272      -6.118  -1.234 -33.016  1.00 30.00
ATOM   4215  CG  LYS B 272      -5.255  -1.644 -31.808  1.00 30.00
ATOM   4216  CD  LYS B 272      -5.490  -3.068 -31.296  1.00 30.00
ATOM   4217  CE  LYS B 272      -4.723  -3.284 -29.987  1.00 30.00
ATOM   4218  NZ  LYS B 272      -4.987  -4.601 -29.396  1.00 30.00
ATOM   4219  N   SER B 273      -7.517   1.881 -34.471  1.00 30.00
ATOM   4220  CA  SER B 273      -7.827   2.752 -35.603  1.00 30.00
ATOM   4221  C   SER B 273      -7.779   4.248 -35.222  1.00 30.00
ATOM   4222  O   SER B 273      -7.993   5.096 -36.087  1.00 30.00
ATOM   4223  CB  SER B 273      -9.082   2.272 -36.361  1.00 30.00
ATOM   4224  OG  SER B 273      -9.230   0.869 -36.306  1.00 30.00
ATOM   4225  N   GLN B 274      -7.420   4.572 -33.963  1.00 30.00
ATOM   4226  CA  GLN B 274      -6.956   5.891 -33.534  1.00 30.00
ATOM   4227  C   GLN B 274      -5.418   5.896 -33.683  1.00 30.00
ATOM   4228  O   GLN B 274      -4.784   4.890 -33.350  1.00 30.00
ATOM   4229  CB  GLN B 274      -7.251   6.117 -32.025  1.00 30.00
ATOM   4230  CG  GLN B 274      -8.700   5.873 -31.549  1.00 30.00
ATOM   4231  CD  GLN B 274      -9.775   6.535 -32.414  1.00 30.00
ATOM   4232  OE1 GLN B 274      -9.838   7.759 -32.513  1.00 30.00
ATOM   4233  NE2 GLN B 274     -10.623   5.726 -33.050  1.00 30.00
ATOM   4234  N   PRO B 275      -4.798   7.005 -34.141  1.00 30.00
ATOM   4235  CA  PRO B 275      -3.342   7.103 -34.307  1.00 30.00
ATOM   4236  C   PRO B 275      -2.609   7.269 -32.963  1.00 30.00
ATOM   4237  O   PRO B 275      -3.162   7.798 -31.997  1.00 30.00
ATOM   4238  CB  PRO B 275      -3.140   8.332 -35.205  1.00 30.00
ATOM   4239  CG  PRO B 275      -4.177   9.330 -34.717  1.00 30.00
ATOM   4240  CD  PRO B 275      -5.315   8.457 -34.186  1.00 30.00
ATOM   4241  N   ILE B 276      -1.348   6.815 -32.933  1.00 30.00
ATOM   4242  CA  ILE B 276      -0.429   6.911 -31.798  1.00 30.00
ATOM   4243  C   ILE B 276       0.120   8.350 -31.740  1.00 30.00
ATOM   4244  O   ILE B 276       0.515   8.913 -32.762  1.00 30.00
ATOM   4245  CB  ILE B 276       0.719   5.873 -31.998  1.00 30.00
ATOM   4246  CG1 ILE B 276       0.146   4.483 -32.380  1.00 30.00
ATOM   4247  CG2 ILE B 276       1.648   5.746 -30.766  1.00 30.00
ATOM   4248  CD1 ILE B 276      -0.649   3.792 -31.262  1.00 30.00
ATOM   4249  N   LEU B 277       0.149   8.925 -30.527  1.00 30.00
ATOM   4250  CA  LEU B 277       0.682  10.253 -30.233  1.00 30.00
ATOM   4251  C   LEU B 277       2.203  10.113 -30.052  1.00 30.00
ATOM   4252  O   LEU B 277       2.669   9.518 -29.080  1.00 30.00
ATOM   4253  CB  LEU B 277      -0.006  10.744 -28.934  1.00 30.00
ATOM   4254  CG  LEU B 277       0.220  12.229 -28.559  1.00 30.00
ATOM   4255  CD1 LEU B 277      -0.990  12.788 -27.796  1.00 30.00
ATOM   4256  CD2 LEU B 277       1.485  12.446 -27.719  1.00 30.00
ATOM   4257  N   THR B 278       2.959  10.649 -31.022  1.00 30.00
ATOM   4258  CA  THR B 278       4.420  10.562 -31.129  1.00 30.00
ATOM   4259  C   THR B 278       5.131  11.844 -30.639  1.00 30.00
ATOM   4260  O   THR B 278       6.354  11.932 -30.738  1.00 30.00
ATOM   4261  CB  THR B 278       4.776  10.287 -32.615  1.00 30.00
ATOM   4262  OG1 THR B 278       4.298  11.314 -33.467  1.00 30.00
ATOM   4263  CG2 THR B 278       4.268   8.929 -33.128  1.00 30.00
ATOM   4264  N   ILE B 279       4.380  12.827 -30.114  1.00 30.00
ATOM   4265  CA  ILE B 279       4.876  14.115 -29.633  1.00 30.00
ATOM   4266  C   ILE B 279       5.232  13.978 -28.139  1.00 30.00
ATOM   4267  O   ILE B 279       4.396  13.561 -27.336  1.00 30.00
ATOM   4268  CB  ILE B 279       3.744  15.174 -29.806  1.00 30.00
ATOM   4269  CG1 ILE B 279       3.365  15.449 -31.284  1.00110.00
ATOM   4270  CG2 ILE B 279       4.048  16.497 -29.072  1.00110.00
ATOM   4271  CD1 ILE B 279       2.358  14.462 -31.892  1.00110.00
ATOM   4272  N   GLU B 280       6.461  14.367 -27.767  1.00110.00
ATOM   4273  CA  GLU B 280       6.948  14.399 -26.388  1.00110.00
ATOM   4274  C   GLU B 280       6.376  15.645 -25.686  1.00110.00
ATOM   4275  O   GLU B 280       5.564  15.461 -24.752  1.00110.00
ATOM   4276  CB  GLU B 280       8.495  14.471 -26.367  1.00110.00
ATOM   4277  CG  GLU B 280       9.218  13.396 -27.214  1.00110.00
ATOM   4278  CD  GLU B 280       9.296  13.654 -28.724  1.00110.00
ATOM   4279  OE1 GLU B 280       8.950  14.775 -29.161  1.00110.00
ATOM   4280  OE2 GLU B 280       9.724  12.709 -29.422  1.00110.00
ATOM   4281  OXT GLU B 280       6.721  16.771 -26.113  1.00110.00
TER
ATOM   4282  N   MET C   1      18.862  18.379  17.814  1.00 30.00
ATOM   4283  CA  MET C   1      17.917  19.385  18.333  1.00 30.00
ATOM   4284  C   MET C   1      17.229  18.846  19.593  1.00 30.00
ATOM   4285  O   MET C   1      16.789  17.696  19.619  1.00 30.00
ATOM   4286  CB  MET C   1      16.887  19.746  17.239  1.00 30.00
ATOM   4287  CG  MET C   1      15.987  20.953  17.563  1.00 30.00
ATOM   4288  SD  MET C   1      14.665  21.266  16.357  1.00 30.00
ATOM   4289  CE  MET C   1      15.607  21.922  14.955  1.00 30.00
ATOM   4290  N   ASP C   2      17.113  19.706  20.615  1.00 30.00
ATOM   4291  CA  ASP C   2      16.377  19.478  21.857  1.00 30.00
ATOM   4292  C   ASP C   2      15.738  20.810  22.275  1.00 30.00
ATOM   4293  O   ASP C   2      16.375  21.861  22.182  1.00 30.00
ATOM   4294  CB  ASP C   2      17.256  18.794  22.934  1.00 30.00
ATOM   4295  CG  ASP C   2      18.525  19.561  23.327  1.00 30.00
ATOM   4296  OD1 ASP C   2      19.279  19.935  22.402  1.00 30.00
ATOM   4297  OD2 ASP C   2      18.718  19.754  24.548  1.00 30.00
ATOM   4298  N   ILE C   3      14.465  20.762  22.694  1.00 30.00
ATOM   4299  CA  ILE C   3      13.637  21.937  22.966  1.00 30.00
ATOM   4300  C   ILE C   3      13.350  22.016  24.472  1.00 30.00
ATOM   4301  O   ILE C   3      12.877  21.042  25.057  1.00 30.00
ATOM   4302  CB  ILE C   3      12.296  21.819  22.185  1.00 30.00
ATOM   4303  CG1 ILE C   3      12.448  21.436  20.692  1.00 30.00
ATOM   4304  CG2 ILE C   3      11.441  23.093  22.324  1.00 30.00
ATOM   4305  CD1 ILE C   3      13.299  22.400  19.857  1.00 30.00
ATOM   4306  N   LYS C   4      13.556  23.202  25.068  1.00 30.00
ATOM   4307  CA  LYS C   4      13.058  23.562  26.396  1.00 30.00
ATOM   4308  C   LYS C   4      11.622  24.087  26.219  1.00 30.00
ATOM   4309  O   LYS C   4      11.408  25.131  25.601  1.00 30.00
ATOM   4310  CB  LYS C   4      13.952  24.682  26.977  1.00 30.00
ATOM   4311  CG  LYS C   4      15.368  24.218  27.382  1.00 30.00
ATOM   4312  CD  LYS C   4      15.386  23.477  28.726  1.00 30.00
ATOM   4313  CE  LYS C   4      16.810  23.112  29.168  1.00 30.00
ATOM   4314  NZ  LYS C   4      16.810  22.411  30.463  1.00 30.00
ATOM   4315  N   ILE C   5      10.653  23.344  26.768  1.00 30.00
ATOM   4316  CA  ILE C   5       9.223  23.636  26.746  1.00 30.00
ATOM   4317  C   ILE C   5       8.851  23.979  28.199  1.00 30.00
ATOM   4318  O   ILE C   5       8.520  23.086  28.980  1.00 30.00
ATOM   4319  CB  ILE C   5       8.443  22.392  26.215  1.00 30.00
ATOM   4320  CG1 ILE C   5       8.950  21.899  24.834  1.00 30.00
ATOM   4321  CG2 ILE C   5       6.931  22.690  26.152  1.00 30.00
ATOM   4322  CD1 ILE C   5       8.448  20.501  24.444  1.00 30.00
ATOM   4323  N   ASN C   6       8.974  25.270  28.564  1.00 30.00
ATOM   4324  CA  ASN C   6       8.726  25.861  29.889  1.00 30.00
ATOM   4325  C   ASN C   6       9.878  25.533  30.857  1.00 30.00
ATOM   4326  O   ASN C   6      10.675  26.406  31.198  1.00 30.00
ATOM   4327  CB  ASN C   6       7.308  25.526  30.425  1.00 30.00
ATOM   4328  CG  ASN C   6       6.925  26.272  31.707  1.00 30.00
ATOM   4329  OD1 ASN C   6       6.571  27.448  31.662  1.00 30.00
ATOM   4330  ND2 ASN C   6       6.994  25.592  32.853  1.00 30.00
ATOM   4331  N   ASP C   7       9.947  24.262  31.276  1.00 30.00
ATOM   4332  CA  ASP C   7      10.914  23.686  32.211  1.00 30.00
ATOM   4333  C   ASP C   7      11.270  22.227  31.852  1.00 30.00
ATOM   4334  O   ASP C   7      12.210  21.683  32.432  1.00 30.00
ATOM   4335  CB  ASP C   7      10.440  23.886  33.675  1.00 30.00
ATOM   4336  CG  ASP C   7       9.208  23.068  34.102  1.00 30.00
ATOM   4337  OD1 ASP C   7       8.217  23.047  33.338  1.00 30.00
ATOM   4338  OD2 ASP C   7       9.276  22.492  35.209  1.00 30.00
ATOM   4339  N   ILE C   8      10.545  21.601  30.907  1.00 30.00
ATOM   4340  CA  ILE C   8      10.736  20.223  30.447  1.00 30.00
ATOM   4341  C   ILE C   8      11.599  20.268  29.173  1.00 30.00
ATOM   4342  O   ILE C   8      11.258  20.974  28.225  1.00 30.00
ATOM   4343  CB  ILE C   8       9.342  19.603  30.109  1.00 30.00
ATOM   4344  CG1 ILE C   8       8.406  19.594  31.346  1.00 30.00
ATOM   4345  CG2 ILE C   8       9.456  18.179  29.512  1.00 30.00
ATOM   4346  CD1 ILE C   8       6.942  19.258  31.027  1.00 30.00
ATOM   4347  N   THR C   9      12.686  19.482  29.138  1.00 30.00
ATOM   4348  CA  THR C   9      13.546  19.305  27.964  1.00 30.00
ATOM   4349  C   THR C   9      13.048  18.075  27.177  1.00 30.00
ATOM   4350  O   THR C   9      12.697  17.055  27.772  1.00 30.00
ATOM   4351  CB  THR C   9      15.003  19.062  28.438  1.00 30.00
ATOM   4352  OG1 THR C   9      15.526  20.285  28.923  1.00 30.00
ATOM   4353  CG2 THR C   9      15.961  18.604  27.319  1.00 30.00
ATOM   4354  N   LEU C  10      13.047  18.179  25.838  1.00 30.00
ATOM   4355  CA  LEU C  10      12.617  17.142  24.901  1.00 30.00
ATOM   4356  C   LEU C  10      13.658  16.983  23.784  1.00 30.00
ATOM   4357  O   LEU C  10      13.620  17.707  22.791  1.00 30.00
ATOM   4358  CB  LEU C  10      11.194  17.463  24.383  1.00 30.00
ATOM   4359  CG  LEU C  10      10.572  16.375  23.472  1.00 30.00
ATOM   4360  CD1 LEU C  10       9.997  15.207  24.287  1.00 30.00
ATOM   4361  CD2 LEU C  10       9.499  16.973  22.554  1.00 30.00
ATOM   4362  N   GLY C  11      14.548  15.995  23.948  1.00 30.00
ATOM   4363  CA  GLY C  11      15.432  15.427  22.933  1.00 30.00
ATOM   4364  C   GLY C  11      15.183  13.916  22.823  1.00 30.00
ATOM   4365  O   GLY C  11      14.521  13.334  23.683  1.00 30.00
ATOM   4366  N   ASN C  12      15.731  13.255  21.787  1.00 30.00
ATOM   4367  CA  ASN C  12      15.594  11.802  21.570  1.00 30.00
ATOM   4368  C   ASN C  12      16.317  10.934  22.622  1.00 30.00
ATOM   4369  O   ASN C  12      15.985   9.757  22.752  1.00 30.00
ATOM   4370  CB  ASN C  12      16.100  11.409  20.162  1.00 30.00
ATOM   4371  CG  ASN C  12      15.297  12.055  19.029  1.00 30.00
ATOM   4372  OD1 ASN C  12      14.077  11.914  18.967  1.00 30.00
ATOM   4373  ND2 ASN C  12      15.976  12.777  18.135  1.00 30.00
ATOM   4374  N   ASN C  13      17.270  11.508  23.378  1.00 30.00
ATOM   4375  CA  ASN C  13      17.995  10.862  24.476  1.00 30.00
ATOM   4376  C   ASN C  13      17.448  11.297  25.855  1.00 30.00
ATOM   4377  O   ASN C  13      17.855  10.724  26.865  1.00 30.00
ATOM   4378  CB  ASN C  13      19.486  11.270  24.359  1.00 30.00
ATOM   4379  CG  ASN C  13      20.431  10.285  25.053  1.00 30.00
ATOM   4380  OD1 ASN C  13      20.536   9.134  24.636  1.00 30.00
ATOM   4381  ND2 ASN C  13      21.098  10.714  26.126  1.00 30.00
ATOM   4382  N   SER C  14      16.515  12.267  25.918  1.00 30.00
ATOM   4383  CA  SER C  14      15.862  12.708  27.156  1.00 30.00
ATOM   4384  C   SER C  14      14.812  11.655  27.566  1.00 30.00
ATOM   4385  O   SER C  14      14.168  11.091  26.679  1.00 30.00
ATOM   4386  CB  SER C  14      15.119  14.038  26.910  1.00 30.00
ATOM   4387  OG  SER C  14      15.934  14.941  26.191  1.00 30.00
ATOM   4388  N   PRO C  15      14.613  11.381  28.875  1.00 30.00
ATOM   4389  CA  PRO C  15      13.687  10.343  29.348  1.00 30.00
ATOM   4390  C   PRO C  15      12.211  10.731  29.146  1.00 30.00
ATOM   4391  O   PRO C  15      11.876  11.917  29.133  1.00 30.00
ATOM   4392  CB  PRO C  15      14.041  10.150  30.829  1.00 30.00
ATOM   4393  CG  PRO C  15      15.556  10.273  30.882  1.00 30.00
ATOM   4394  CD  PRO C  15      15.900  11.252  29.758  1.00 30.00
ATOM   4395  N   PHE C  16      11.372   9.696  28.966  1.00 30.00
ATOM   4396  CA  PHE C  16       9.952   9.663  28.598  1.00 30.00
ATOM   4397  C   PHE C  16       9.110  10.861  29.065  1.00 30.00
ATOM   4398  O   PHE C  16       8.755  10.943  30.239  1.00 30.00
ATOM   4399  CB  PHE C  16       9.370   8.284  29.001  1.00 30.00
ATOM   4400  CG  PHE C  16       7.865   8.074  28.871  1.00 30.00
ATOM   4401  CD1 PHE C  16       7.157   8.535  27.739  1.00 30.00
ATOM   4402  CD2 PHE C  16       7.167   7.403  29.899  1.00 30.00
ATOM   4403  CE1 PHE C  16       5.765   8.346  27.647  1.00 30.00
ATOM   4404  CE2 PHE C  16       5.777   7.200  29.799  1.00 30.00
ATOM   4405  CZ  PHE C  16       5.076   7.673  28.674  1.00 30.00
ATOM   4406  N   VAL C  17       8.778  11.756  28.120  1.00 30.00
ATOM   4407  CA  VAL C  17       7.837  12.860  28.292  1.00 30.00
ATOM   4408  C   VAL C  17       6.484  12.375  27.746  1.00 30.00
ATOM   4409  O   VAL C  17       6.399  11.915  26.605  1.00 30.00
ATOM   4410  CB  VAL C  17       8.320  14.092  27.471  1.00 30.00
ATOM   4411  CG1 VAL C  17       7.395  15.315  27.655  1.00 30.00
ATOM   4412  CG2 VAL C  17       9.774  14.490  27.800  1.00 30.00
ATOM   4413  N   LEU C  18       5.428  12.486  28.566  1.00 30.00
ATOM   4414  CA  LEU C  18       4.066  12.112  28.202  1.00 30.00
ATOM   4415  C   LEU C  18       3.334  13.358  27.679  1.00 30.00
ATOM   4416  O   LEU C  18       3.082  14.300  28.430  1.00 30.00
ATOM   4417  CB  LEU C  18       3.360  11.569  29.470  1.00 30.00
ATOM   4418  CG  LEU C  18       1.882  11.139  29.288  1.00 30.00
ATOM   4419  CD1 LEU C  18       1.714  10.037  28.237  1.00 30.00
ATOM   4420  CD2 LEU C  18       1.271  10.681  30.620  1.00 30.00
ATOM   4421  N   PHE C  19       2.958  13.323  26.392  1.00 30.00
ATOM   4422  CA  PHE C  19       1.989  14.227  25.779  1.00 30.00
ATOM   4423  C   PHE C  19       0.640  13.491  25.831  1.00 30.00
ATOM   4424  O   PHE C  19       0.443  12.508  25.119  1.00 30.00
ATOM   4425  CB  PHE C  19       2.375  14.463  24.300  1.00 30.00
ATOM   4426  CG  PHE C  19       3.526  15.429  24.071  1.00 30.00
ATOM   4427  CD1 PHE C  19       4.863  14.986  24.177  1.00 30.00
ATOM   4428  CD2 PHE C  19       3.262  16.770  23.717  1.00 30.00
ATOM   4429  CE1 PHE C  19       5.925  15.874  23.917  1.00 30.00
ATOM   4430  CE2 PHE C  19       4.325  17.656  23.454  1.00 30.00
ATOM   4431  CZ  PHE C  19       5.656  17.207  23.548  1.00 30.00
ATOM   4432  N   GLY C  20      -0.273  13.932  26.705  1.00 30.00
ATOM   4433  CA  GLY C  20      -1.588  13.324  26.900  1.00 30.00
ATOM   4434  C   GLY C  20      -2.715  14.343  26.760  1.00 30.00
ATOM   4435  O   GLY C  20      -2.553  15.378  26.116  1.00 30.00
ATOM   4436  N   GLY C  21      -3.860  14.024  27.375  1.00 30.00
ATOM   4437  CA  GLY C  21      -5.035  14.875  27.479  1.00 30.00
ATOM   4438  C   GLY C  21      -6.254  14.231  26.821  1.00 30.00
ATOM   4439  O   GLY C  21      -6.492  13.034  26.981  1.00 30.00
ATOM   4440  N   ILE C  22      -7.035  15.057  26.115  1.00 30.00
ATOM   4441  CA  ILE C  22      -8.326  14.745  25.496  1.00 30.00
ATOM   4442  C   ILE C  22      -8.344  15.270  24.051  1.00 30.00
ATOM   4443  O   ILE C  22      -7.517  16.104  23.685  1.00 30.00
ATOM   4444  CB  ILE C  22      -9.489  15.269  26.389  1.00 30.00
ATOM   4445  CG1 ILE C  22      -9.414  16.800  26.633  1.00 30.00
ATOM   4446  CG2 ILE C  22      -9.580  14.475  27.708  1.00 30.00
ATOM   4447  CD1 ILE C  22     -10.531  17.366  27.519  1.00 30.00
ATOM   4448  N   ASN C  23      -9.274  14.774  23.217  1.00 30.00
ATOM   4449  CA  ASN C  23      -9.346  15.113  21.791  1.00 30.00
ATOM   4450  C   ASN C  23      -9.949  16.514  21.561  1.00 30.00
ATOM   4451  O   ASN C  23      -9.483  17.229  20.677  1.00 30.00
ATOM   4452  CB  ASN C  23     -10.225  14.059  21.078  1.00 30.00
ATOM   4453  CG  ASN C  23      -9.963  14.015  19.570  1.00 30.00
ATOM   4454  OD1 ASN C  23     -10.687  14.635  18.796  1.00 30.00
ATOM   4455  ND2 ASN C  23      -8.928  13.282  19.153  1.00 30.00
ATOM   4456  N   VAL C  24     -10.955  16.901  22.362  1.00 30.00
ATOM   4457  CA  VAL C  24     -11.647  18.191  22.334  1.00 30.00
ATOM   4458  C   VAL C  24     -11.863  18.685  23.771  1.00 30.00
ATOM   4459  O   VAL C  24     -12.084  17.874  24.671  1.00 30.00
ATOM   4460  CB  VAL C  24     -12.942  18.144  21.474  1.00 30.00
ATOM   4461  CG1 VAL C  24     -12.650  17.947  19.977  1.00 30.00
ATOM   4462  CG2 VAL C  24     -13.980  17.114  21.963  1.00 30.00
ATOM   4463  N   LEU C  25     -11.800  20.012  23.978  1.00 30.00
ATOM   4464  CA  LEU C  25     -11.917  20.666  25.283  1.00 30.00
ATOM   4465  C   LEU C  25     -13.328  20.528  25.875  1.00 30.00
ATOM   4466  O   LEU C  25     -14.317  20.804  25.198  1.00 30.00
ATOM   4467  CB  LEU C  25     -11.585  22.177  25.149  1.00 30.00
ATOM   4468  CG  LEU C  25     -10.209  22.598  25.705  1.00 30.00
ATOM   4469  CD1 LEU C  25      -9.937  24.077  25.395  1.00 30.00
ATOM   4470  CD2 LEU C  25     -10.092  22.372  27.221  1.00 30.00
ATOM   4471  N   GLU C  26     -13.388  20.168  27.164  1.00 30.00
ATOM   4472  CA  GLU C  26     -14.588  20.188  28.000  1.00 30.00
ATOM   4473  C   GLU C  26     -14.660  21.535  28.750  1.00 30.00
ATOM   4474  O   GLU C  26     -13.839  22.429  28.528  1.00 30.00
ATOM   4475  CB  GLU C  26     -14.463  19.030  29.026  1.00 30.00
ATOM   4476  CG  GLU C  26     -15.593  17.978  28.939  1.00 30.00
ATOM   4477  CD  GLU C  26     -16.982  18.488  29.344  1.00 30.00
ATOM   4478  OE1 GLU C  26     -17.021  19.397  30.201  1.00 30.00
ATOM   4479  OE2 GLU C  26     -17.979  17.972  28.790  1.00 30.00
ATOM   4480  N   SER C  27     -15.655  21.685  29.643  1.00 30.00
ATOM   4481  CA  SER C  27     -15.843  22.834  30.536  1.00 30.00
ATOM   4482  C   SER C  27     -14.651  23.059  31.492  1.00 30.00
ATOM   4483  O   SER C  27     -13.869  22.141  31.745  1.00 30.00
ATOM   4484  CB  SER C  27     -17.176  22.662  31.299  1.00 30.00
ATOM   4485  OG  SER C  27     -17.201  21.494  32.096  1.00 30.00
ATOM   4486  N   LEU C  28     -14.522  24.303  31.988  1.00 30.00
ATOM   4487  CA  LEU C  28     -13.446  24.846  32.828  1.00 30.00
ATOM   4488  C   LEU C  28     -12.932  23.916  33.942  1.00 30.00
ATOM   4489  O   LEU C  28     -11.747  23.589  33.957  1.00 30.00
ATOM   4490  CB  LEU C  28     -13.852  26.257  33.319  1.00 30.00
ATOM   4491  CG  LEU C  28     -12.744  27.128  33.965  1.00 30.00
ATOM   4492  CD1 LEU C  28     -12.465  26.759  35.432  1.00 30.00
ATOM   4493  CD2 LEU C  28     -11.450  27.043  33.142  1.00 30.00
ATOM   4494  N   ASP C  29     -13.820  23.488  34.854  1.00 30.00
ATOM   4495  CA  ASP C  29     -13.485  22.671  36.024  1.00 30.00
ATOM   4496  C   ASP C  29     -13.325  21.179  35.664  1.00 30.00
ATOM   4497  O   ASP C  29     -12.528  20.499  36.308  1.00 30.00
ATOM   4498  CB  ASP C  29     -14.583  22.845  37.109  1.00 30.00
ATOM   4499  CG  ASP C  29     -14.315  22.208  38.482  1.00 30.00
ATOM   4500  OD1 ASP C  29     -13.516  22.792  39.248  1.00 30.00
ATOM   4501  OD2 ASP C  29     -14.911  21.138  38.733  1.00 30.00
ATOM   4502  N   SER C  30     -14.023  20.677  34.629  1.00 30.00
ATOM   4503  CA  SER C  30     -13.935  19.289  34.161  1.00 30.00
ATOM   4504  C   SER C  30     -12.604  19.003  33.445  1.00 30.00
ATOM   4505  O   SER C  30     -12.100  17.883  33.524  1.00 30.00
ATOM   4506  CB  SER C  30     -15.087  19.011  33.177  1.00 30.00
ATOM   4507  OG  SER C  30     -16.322  19.031  33.860  1.00 30.00
ATOM   4508  N   THR C  31     -12.009  20.021  32.797  1.00 30.00
ATOM   4509  CA  THR C  31     -10.695  19.947  32.160  1.00 30.00
ATOM   4510  C   THR C  31      -9.579  19.891  33.222  1.00 30.00
ATOM   4511  O   THR C  31      -8.567  19.234  32.987  1.00 30.00
ATOM   4512  CB  THR C  31     -10.497  21.176  31.240  1.00 30.00
ATOM   4513  OG1 THR C  31     -11.605  21.275  30.368  1.00 30.00
ATOM   4514  CG2 THR C  31      -9.253  21.079  30.337  1.00 30.00
ATOM   4515  N   LEU C  32      -9.770  20.525  34.395  1.00 30.00
ATOM   4516  CA  LEU C  32      -8.827  20.475  35.512  1.00 30.00
ATOM   4517  C   LEU C  32      -8.894  19.128  36.247  1.00 30.00
ATOM   4518  O   LEU C  32      -7.854  18.647  36.682  1.00 30.00
ATOM   4519  CB  LEU C  32      -9.129  21.603  36.526  1.00 30.00
ATOM   4520  CG  LEU C  32      -8.976  23.036  35.973  1.00 30.00
ATOM   4521  CD1 LEU C  32      -9.535  24.066  36.966  1.00 30.00
ATOM   4522  CD2 LEU C  32      -7.527  23.378  35.598  1.00 30.00
ATOM   4523  N   GLN C  33     -10.074  18.492  36.351  1.00 30.00
ATOM   4524  CA  GLN C  33     -10.248  17.190  37.003  1.00 30.00
ATOM   4525  C   GLN C  33      -9.668  16.030  36.169  1.00 30.00
ATOM   4526  O   GLN C  33      -9.100  15.104  36.746  1.00 30.00
ATOM   4527  CB  GLN C  33     -11.753  16.939  37.252  1.00 30.00
ATOM   4528  CG  GLN C  33     -12.367  17.803  38.376  1.00 30.00
ATOM   4529  CD  GLN C  33     -13.736  17.323  38.873  1.00 30.00
ATOM   4530  OE1 GLN C  33     -13.991  16.126  38.992  1.00 30.00
ATOM   4531  NE2 GLN C  33     -14.629  18.268  39.177  1.00 30.00
ATOM   4532  N   THR C  34      -9.760  16.096  34.828  1.00 30.00
ATOM   4533  CA  THR C  34      -9.156  15.122  33.910  1.00 30.00
ATOM   4534  C   THR C  34      -7.636  15.338  33.752  1.00 30.00
ATOM   4535  O   THR C  34      -6.912  14.359  33.572  1.00 30.00
ATOM   4536  CB  THR C  34      -9.850  15.185  32.524  1.00 30.00
ATOM   4537  OG1 THR C  34     -11.253  15.022  32.611  1.00 30.00
ATOM   4538  CG2 THR C  34      -9.279  14.184  31.510  1.00 30.00
ATOM   4539  N   CYS C  35      -7.144  16.587  33.868  1.00 30.00
ATOM   4540  CA  CYS C  35      -5.718  16.921  33.838  1.00 30.00
ATOM   4541  C   CYS C  35      -5.041  16.574  35.178  1.00 30.00
ATOM   4542  O   CYS C  35      -3.897  16.128  35.167  1.00 30.00
ATOM   4543  CB  CYS C  35      -5.564  18.428  33.547  1.00 30.00
ATOM   4544  SG  CYS C  35      -3.827  18.882  33.276  1.00 30.00
ATOM   4545  N   ALA C  36      -5.747  16.710  36.316  1.00 30.00
ATOM   4546  CA  ALA C  36      -5.279  16.327  37.651  1.00 30.00
ATOM   4547  C   ALA C  36      -5.074  14.810  37.786  1.00 30.00
ATOM   4548  O   ALA C  36      -4.184  14.386  38.517  1.00 30.00
ATOM   4549  CB  ALA C  36      -6.300  16.781  38.707  1.00 30.00
ATOM   4550  N   HIS C  37      -5.854  14.004  37.046  1.00 30.00
ATOM   4551  CA  HIS C  37      -5.760  12.545  36.987  1.00 30.00
ATOM   4552  C   HIS C  37      -4.496  12.094  36.222  1.00 30.00
ATOM   4553  O   HIS C  37      -3.899  11.084  36.589  1.00 30.00
ATOM   4554  CB  HIS C  37      -7.042  12.029  36.293  1.00 30.00
ATOM   4555  CG  HIS C  37      -8.209  11.678  37.188  1.00 30.00
ATOM   4556  ND1 HIS C  37      -8.968  12.656  37.809  1.00 30.00
ATOM   4557  CD2 HIS C  37      -8.775  10.480  37.574  1.00 30.00
ATOM   4558  CE1 HIS C  37      -9.918  12.038  38.514  1.00 30.00
ATOM   4559  NE2 HIS C  37      -9.859  10.717  38.421  1.00 30.00
ATOM   4560  N   TYR C  38      -4.053  12.871  35.217  1.00 30.00
ATOM   4561  CA  TYR C  38      -2.804  12.673  34.477  1.00 30.00
ATOM   4562  C   TYR C  38      -1.574  13.170  35.260  1.00 30.00
ATOM   4563  O   TYR C  38      -0.510  12.558  35.172  1.00 30.00
ATOM   4564  CB  TYR C  38      -2.864  13.491  33.172  1.00 30.00
ATOM   4565  CG  TYR C  38      -3.229  12.712  31.929  1.00 30.00
ATOM   4566  CD1 TYR C  38      -4.471  12.922  31.296  1.00 30.00
ATOM   4567  CD2 TYR C  38      -2.281  11.845  31.350  1.00 30.00
ATOM   4568  CE1 TYR C  38      -4.741  12.299  30.065  1.00 30.00
ATOM   4569  CE2 TYR C  38      -2.548  11.230  30.114  1.00 30.00
ATOM   4570  CZ  TYR C  38      -3.771  11.473  29.465  1.00 30.00
ATOM   4571  OH  TYR C  38      -4.006  10.936  28.237  1.00 30.00
ATOM   4572  N   VAL C  39      -1.709  14.278  36.007  1.00 30.00
ATOM   4573  CA  VAL C  39      -0.650  14.874  36.822  1.00 30.00
ATOM   4574  C   VAL C  39      -0.329  13.967  38.024  1.00 30.00
ATOM   4575  O   VAL C  39       0.834  13.629  38.214  1.00 30.00
ATOM   4576  CB  VAL C  39      -1.073  16.313  37.233  1.00 30.00
ATOM   4577  CG1 VAL C  39      -0.259  16.919  38.392  1.00 30.00
ATOM   4578  CG2 VAL C  39      -1.004  17.265  36.023  1.00 30.00
ATOM   4579  N   GLU C  40      -1.344  13.513  38.778  1.00 30.00
ATOM   4580  CA  GLU C  40      -1.216  12.672  39.976  1.00 30.00
ATOM   4581  C   GLU C  40      -0.981  11.172  39.657  1.00 30.00
ATOM   4582  O   GLU C  40      -1.220  10.320  40.514  1.00 30.00
ATOM   4583  CB  GLU C  40      -2.499  12.841  40.831  1.00 30.00
ATOM   4584  CG  GLU C  40      -2.635  14.198  41.565  1.00 30.00
ATOM   4585  CD  GLU C  40      -4.058  14.524  42.023  1.00 30.00
ATOM   4586  OE1 GLU C  40      -4.867  13.573  42.092  1.00 30.00
ATOM   4587  OE2 GLU C  40      -4.332  15.718  42.267  1.00 30.00
ATOM   4588  N   VAL C  41      -0.452  10.851  38.462  1.00 30.00
ATOM   4589  CA  VAL C  41       0.040   9.528  38.067  1.00 30.00
ATOM   4590  C   VAL C  41       1.442   9.611  37.437  1.00 30.00
ATOM   4591  O   VAL C  41       2.220   8.674  37.594  1.00 30.00
ATOM   4592  CB  VAL C  41      -1.023   8.743  37.248  1.00 30.00
ATOM   4593  CG1 VAL C  41      -1.293   9.342  35.859  1.00 30.00
ATOM   4594  CG2 VAL C  41      -0.685   7.249  37.109  1.00 30.00
ATOM   4595  N   THR C  42       1.792  10.732  36.780  1.00 30.00
ATOM   4596  CA  THR C  42       3.131  11.002  36.244  1.00 30.00
ATOM   4597  C   THR C  42       4.070  11.598  37.314  1.00 30.00
ATOM   4598  O   THR C  42       5.257  11.275  37.316  1.00 30.00
ATOM   4599  CB  THR C  42       3.025  11.998  35.060  1.00 30.00
ATOM   4600  OG1 THR C  42       2.171  13.094  35.333  1.00 30.00
ATOM   4601  CG2 THR C  42       2.613  11.347  33.739  1.00 30.00
ATOM   4602  N   ARG C  43       3.543  12.440  38.222  1.00 30.00
ATOM   4603  CA  ARG C  43       4.263  13.173  39.270  1.00 30.00
ATOM   4604  C   ARG C  43       4.959  12.250  40.286  1.00 30.00
ATOM   4605  O   ARG C  43       6.075  12.549  40.709  1.00 30.00
ATOM   4606  CB  ARG C  43       3.247  14.112  39.964  1.00 30.00
ATOM   4607  CG  ARG C  43       3.015  15.497  39.334  1.00 30.00
ATOM   4608  CD  ARG C  43       2.574  16.536  40.381  1.00 30.00
ATOM   4609  NE  ARG C  43       2.720  17.919  39.898  1.00 30.00
ATOM   4610  CZ  ARG C  43       3.748  18.746  40.169  1.00 30.00
ATOM   4611  NH1 ARG C  43       4.733  18.396  41.010  1.00 30.00
ATOM   4612  NH2 ARG C  43       3.796  19.947  39.580  1.00 30.00
ATOM   4613  N   LYS C  44       4.313  11.130  40.653  1.00 30.00
ATOM   4614  CA  LYS C  44       4.824  10.151  41.614  1.00 30.00
ATOM   4615  C   LYS C  44       5.845   9.172  40.998  1.00 30.00
ATOM   4616  O   LYS C  44       6.581   8.528  41.745  1.00 30.00
ATOM   4617  CB  LYS C  44       3.626   9.368  42.203  1.00 30.00
ATOM   4618  CG  LYS C  44       2.905  10.012  43.405  1.00 30.00
ATOM   4619  CD  LYS C  44       1.405  10.207  43.140  1.00 30.00
ATOM   4620  CE  LYS C  44       0.580   8.943  43.417  1.00 30.00
ATOM   4621  NZ  LYS C  44      -0.858   9.191  43.229  1.00 30.00
ATOM   4622  N   LEU C  45       5.903   9.067  39.658  1.00 30.00
ATOM   4623  CA  LEU C  45       6.845   8.218  38.923  1.00 30.00
ATOM   4624  C   LEU C  45       8.094   8.999  38.475  1.00 30.00
ATOM   4625  O   LEU C  45       9.104   8.376  38.151  1.00 30.00
ATOM   4626  CB  LEU C  45       6.143   7.677  37.653  1.00 30.00
ATOM   4627  CG  LEU C  45       4.918   6.776  37.928  1.00 30.00
ATOM   4628  CD1 LEU C  45       4.250   6.344  36.611  1.00 30.00
ATOM   4629  CD2 LEU C  45       5.262   5.556  38.798  1.00 30.00
ATOM   4630  N   GLY C  46       8.027  10.340  38.434  1.00 30.00
ATOM   4631  CA  GLY C  46       9.126  11.231  38.059  1.00 30.00
ATOM   4632  C   GLY C  46       8.980  11.786  36.636  1.00 30.00
ATOM   4633  O   GLY C  46       9.765  12.642  36.232  1.00 30.00
ATOM   4634  N   ILE C  47       7.996  11.274  35.878  1.00 30.00
ATOM   4635  CA  ILE C  47       7.708  11.567  34.476  1.00 30.00
ATOM   4636  C   ILE C  47       7.175  13.015  34.346  1.00 30.00
ATOM   4637  O   ILE C  47       6.237  13.368  35.061  1.00 30.00
ATOM   4638  CB  ILE C  47       6.663  10.517  33.974  1.00 30.00
ATOM   4639  CG1 ILE C  47       7.284   9.096  33.942  1.00 30.00
ATOM   4640  CG2 ILE C  47       6.028  10.868  32.608  1.00 30.00
ATOM   4641  CD1 ILE C  47       6.269   7.963  33.736  1.00 30.00
ATOM   4642  N   PRO C  48       7.722  13.847  33.431  1.00 30.00
ATOM   4643  CA  PRO C  48       7.161  15.165  33.106  1.00 30.00
ATOM   4644  C   PRO C  48       5.942  15.021  32.172  1.00 30.00
ATOM   4645  O   PRO C  48       5.896  14.112  31.339  1.00 30.00
ATOM   4646  CB  PRO C  48       8.314  15.902  32.414  1.00 30.00
ATOM   4647  CG  PRO C  48       8.957  14.857  31.522  1.00 30.00
ATOM   4648  CD  PRO C  48       8.762  13.545  32.280  1.00 30.00
ATOM   4649  N   TYR C  49       4.960  15.923  32.327  1.00 30.00
ATOM   4650  CA  TYR C  49       3.665  15.875  31.651  1.00 30.00
ATOM   4651  C   TYR C  49       3.359  17.182  30.909  1.00 30.00
ATOM   4652  O   TYR C  49       3.694  18.269  31.380  1.00 30.00
ATOM   4653  CB  TYR C  49       2.562  15.495  32.664  1.00 30.00
ATOM   4654  CG  TYR C  49       1.178  15.392  32.047  1.00 30.00
ATOM   4655  CD1 TYR C  49       0.939  14.426  31.051  1.00 30.00
ATOM   4656  CD2 TYR C  49       0.162  16.307  32.389  1.00 30.00
ATOM   4657  CE1 TYR C  49      -0.288  14.401  30.369  1.00 30.00
ATOM   4658  CE2 TYR C  49      -1.070  16.283  31.707  1.00 30.00
ATOM   4659  CZ  TYR C  49      -1.289  15.336  30.687  1.00 30.00
ATOM   4660  OH  TYR C  49      -2.474  15.307  30.016  1.00 30.00
ATOM   4661  N   ILE C  50       2.684  17.041  29.756  1.00 30.00
ATOM   4662  CA  ILE C  50       2.192  18.101  28.880  1.00 30.00
ATOM   4663  C   ILE C  50       0.759  17.716  28.463  1.00 30.00
ATOM   4664  O   ILE C  50       0.545  16.614  27.957  1.00 30.00
ATOM   4665  CB  ILE C  50       3.162  18.322  27.676  1.00 30.00
ATOM   4666  CG1 ILE C  50       4.654  18.379  28.099  1.00 30.00
ATOM   4667  CG2 ILE C  50       2.748  19.570  26.870  1.00 30.00
ATOM   4668  CD1 ILE C  50       5.651  18.727  26.986  1.00 30.00
ATOM   4669  N   PHE C  51      -0.219  18.615  28.668  1.00 30.00
ATOM   4670  CA  PHE C  51      -1.629  18.414  28.315  1.00 30.00
ATOM   4671  C   PHE C  51      -1.909  19.022  26.928  1.00 30.00
ATOM   4672  O   PHE C  51      -1.526  20.163  26.666  1.00 30.00
ATOM   4673  CB  PHE C  51      -2.497  19.142  29.372  1.00 30.00
ATOM   4674  CG  PHE C  51      -4.006  19.003  29.211  1.00 30.00
ATOM   4675  CD1 PHE C  51      -4.698  17.949  29.842  1.00 30.00
ATOM   4676  CD2 PHE C  51      -4.725  19.937  28.435  1.00 30.00
ATOM   4677  CE1 PHE C  51      -6.091  17.814  29.679  1.00 30.00
ATOM   4678  CE2 PHE C  51      -6.117  19.801  28.266  1.00 30.00
ATOM   4679  CZ  PHE C  51      -6.798  18.735  28.885  1.00 30.00
ATOM   4680  N   LYS C  52      -2.631  18.270  26.079  1.00 30.00
ATOM   4681  CA  LYS C  52      -3.113  18.677  24.759  1.00 30.00
ATOM   4682  C   LYS C  52      -4.632  18.498  24.664  1.00 30.00
ATOM   4683  O   LYS C  52      -5.175  17.490  25.116  1.00 30.00
ATOM   4684  CB  LYS C  52      -2.379  17.890  23.643  1.00 30.00
ATOM   4685  CG  LYS C  52      -2.521  18.529  22.238  1.00 30.00
ATOM   4686  CD  LYS C  52      -3.740  18.042  21.437  1.00 30.00
ATOM   4687  CE  LYS C  52      -4.112  18.985  20.283  1.00 30.00
ATOM   4688  NZ  LYS C  52      -5.352  18.549  19.620  1.00 30.00
ATOM   4689  N   ALA C  53      -5.295  19.464  24.012  1.00 30.00
ATOM   4690  CA  ALA C  53      -6.685  19.410  23.562  1.00 30.00
ATOM   4691  C   ALA C  53      -6.892  20.348  22.368  1.00 30.00
ATOM   4692  O   ALA C  53      -6.045  21.199  22.106  1.00 30.00
ATOM   4693  CB  ALA C  53      -7.652  19.662  24.731  1.00 30.00
ATOM   4694  N   SER C  54      -8.011  20.197  21.643  1.00 30.00
ATOM   4695  CA  SER C  54      -8.441  21.118  20.588  1.00 30.00
ATOM   4696  C   SER C  54      -9.542  22.021  21.165  1.00 30.00
ATOM   4697  O   SER C  54     -10.532  21.518  21.700  1.00 30.00
ATOM   4698  CB  SER C  54      -9.066  20.307  19.434  1.00 30.00
ATOM   4699  OG  SER C  54      -8.067  19.638  18.692  1.00 30.00
ATOM   4700  N   PHE C  55      -9.391  23.349  21.028  1.00 30.00
ATOM   4701  CA  PHE C  55     -10.431  24.326  21.374  1.00 30.00
ATOM   4702  C   PHE C  55     -11.507  24.417  20.273  1.00 30.00
ATOM   4703  O   PHE C  55     -12.671  24.666  20.581  1.00 30.00
ATOM   4704  CB  PHE C  55      -9.783  25.713  21.633  1.00 30.00
ATOM   4705  CG  PHE C  55      -9.013  26.365  20.492  1.00 30.00
ATOM   4706  CD1 PHE C  55      -9.692  26.984  19.422  1.00 30.00
ATOM   4707  CD2 PHE C  55      -7.604  26.369  20.504  1.00 30.00
ATOM   4708  CE1 PHE C  55      -8.977  27.514  18.333  1.00 30.00
ATOM   4709  CE2 PHE C  55      -6.884  26.914  19.423  1.00 30.00
ATOM   4710  CZ  PHE C  55      -7.572  27.469  18.328  1.00 30.00
ATOM   4711  N   ASP C  56     -11.117  24.195  19.006  1.00 30.00
ATOM   4712  CA  ASP C  56     -11.969  24.205  17.825  1.00 30.00
ATOM   4713  C   ASP C  56     -11.371  23.247  16.787  1.00 30.00
ATOM   4714  O   ASP C  56     -10.511  23.638  15.997  1.00 30.00
ATOM   4715  CB  ASP C  56     -12.242  25.659  17.353  1.00 30.00
ATOM   4716  CG  ASP C  56     -13.376  25.855  16.338  1.00 30.00
ATOM   4717  OD1 ASP C  56     -13.829  24.820  15.807  1.00 30.00
ATOM   4718  OD2 ASP C  56     -13.747  27.021  16.072  1.00 30.00
ATOM   4719  N   LYS C  57     -11.840  21.992  16.802  1.00 30.00
ATOM   4720  CA  LYS C  57     -11.537  20.958  15.820  1.00 30.00
ATOM   4721  C   LYS C  57     -12.509  21.157  14.645  1.00 30.00
ATOM   4722  O   LYS C  57     -13.711  20.925  14.785  1.00 30.00
ATOM   4723  CB  LYS C  57     -11.780  19.593  16.506  1.00 30.00
ATOM   4724  CG  LYS C  57     -11.339  18.360  15.699  1.00 30.00
ATOM   4725  CD  LYS C  57     -11.754  17.055  16.404  1.00 30.00
ATOM   4726  CE  LYS C  57     -11.151  15.783  15.789  1.00 30.00
ATOM   4727  NZ  LYS C  57      -9.751  15.597  16.200  1.00 30.00
ATOM   4728  N   ALA C  58     -11.983  21.623  13.501  1.00 30.00
ATOM   4729  CA  ALA C  58     -12.752  21.937  12.294  1.00 30.00
ATOM   4730  C   ALA C  58     -12.937  20.714  11.376  1.00 30.00
ATOM   4731  O   ALA C  58     -13.876  20.688  10.584  1.00 30.00
ATOM   4732  CB  ALA C  58     -11.974  23.001  11.504  1.00 30.00
ATOM   4733  N   ASN C  59     -12.060  19.703  11.498  1.00 30.00
ATOM   4734  CA  ASN C  59     -12.087  18.441  10.762  1.00 30.00
ATOM   4735  C   ASN C  59     -12.447  17.353  11.782  1.00 30.00
ATOM   4736  O   ASN C  59     -11.570  16.750  12.401  1.00 30.00
ATOM   4737  CB  ASN C  59     -10.687  18.239  10.127  1.00 30.00
ATOM   4738  CG  ASN C  59     -10.605  17.065   9.145  1.00 30.00
ATOM   4739  OD1 ASN C  59     -11.264  16.043   9.325  1.00 30.00
ATOM   4740  ND2 ASN C  59      -9.804  17.209   8.088  1.00 30.00
ATOM   4741  N   ARG C  60     -13.758  17.152  11.979  1.00 30.00
ATOM   4742  CA  ARG C  60     -14.338  16.231  12.955  1.00 30.00
ATOM   4743  C   ARG C  60     -14.782  14.926  12.278  1.00 30.00
ATOM   4744  O   ARG C  60     -14.906  14.848  11.054  1.00 30.00
ATOM   4745  CB  ARG C  60     -15.579  16.900  13.583  1.00 30.00
ATOM   4746  CG  ARG C  60     -15.253  18.224  14.288  1.00 30.00
ATOM   4747  CD  ARG C  60     -16.440  18.828  15.047  1.00 30.00
ATOM   4748  NE  ARG C  60     -17.440  19.421  14.148  1.00 30.00
ATOM   4749  CZ  ARG C  60     -17.326  20.601  13.514  1.00 30.00
ATOM   4750  NH1 ARG C  60     -16.210  21.337  13.601  1.00 30.00
ATOM   4751  NH2 ARG C  60     -18.346  21.051  12.774  1.00 30.00
ATOM   4752  N   SER C  61     -15.051  13.901  13.103  1.00 30.00
ATOM   4753  CA  SER C  61     -15.565  12.588  12.704  1.00 30.00
ATOM   4754  C   SER C  61     -17.017  12.621  12.177  1.00 30.00
ATOM   4755  O   SER C  61     -17.422  11.703  11.463  1.00 30.00
ATOM   4756  CB  SER C  61     -15.450  11.649  13.927  1.00 30.00
ATOM   4757  OG  SER C  61     -15.677  10.290  13.595  1.00 30.00
ATOM   4758  N   SER C  62     -17.784  13.672  12.512  1.00 30.00
ATOM   4759  CA  SER C  62     -19.170  13.891  12.114  1.00 30.00
ATOM   4760  C   SER C  62     -19.505  15.390  12.172  1.00 30.00
ATOM   4761  O   SER C  62     -18.862  16.151  12.897  1.00 30.00
ATOM   4762  CB  SER C  62     -20.104  12.999  12.967  1.00 30.00
ATOM   4763  OG  SER C  62     -21.457  13.110  12.573  1.00 30.00
ATOM   4764  N   ILE C  63     -20.560  15.802  11.450  1.00 30.00
ATOM   4765  CA  ILE C  63     -21.219  17.105  11.611  1.00 30.00
ATOM   4766  C   ILE C  63     -22.082  17.145  12.898  1.00 30.00
ATOM   4767  O   ILE C  63     -22.443  18.229  13.353  1.00 30.00
ATOM   4768  CB  ILE C  63     -22.080  17.418  10.351  1.00 30.00
ATOM   4769  CG1 ILE C  63     -23.192  16.379  10.059  1.00 30.00
ATOM   4770  CG2 ILE C  63     -21.178  17.636   9.121  1.00 30.00
ATOM   4771  CD1 ILE C  63     -24.200  16.830   8.991  1.00 30.00
ATOM   4772  N   HIS C  64     -22.372  15.971  13.490  1.00 30.00
ATOM   4773  CA  HIS C  64     -23.117  15.753  14.732  1.00 30.00
ATOM   4774  C   HIS C  64     -22.159  15.459  15.910  1.00 30.00
ATOM   4775  O   HIS C  64     -22.509  14.697  16.812  1.00 30.00
ATOM   4776  CB  HIS C  64     -24.058  14.538  14.535  1.00 30.00
ATOM   4777  CG  HIS C  64     -24.948  14.579  13.317  1.00 30.00
ATOM   4778  ND1 HIS C  64     -25.940  15.525  13.129  1.00 30.00
ATOM   4779  CD2 HIS C  64     -24.989  13.772  12.202  1.00 30.00
ATOM   4780  CE1 HIS C  64     -26.527  15.253  11.960  1.00 30.00
ATOM   4781  NE2 HIS C  64     -25.996  14.205  11.341  1.00 30.00
ATOM   4782  N   SER C  65     -20.956  16.060  15.915  1.00 30.00
ATOM   4783  CA  SER C  65     -19.947  15.932  16.970  1.00 30.00
ATOM   4784  C   SER C  65     -19.309  17.287  17.314  1.00 30.00
ATOM   4785  O   SER C  65     -19.394  18.242  16.540  1.00 30.00
ATOM   4786  CB  SER C  65     -18.980  14.762  16.685  1.00 30.00
ATOM   4787  OG  SER C  65     -18.124  15.007  15.589  1.00 30.00
ATOM   4788  N   TYR C  66     -18.718  17.365  18.517  1.00 30.00
ATOM   4789  CA  TYR C  66     -18.272  18.589  19.181  1.00 30.00
ATOM   4790  C   TYR C  66     -16.850  18.983  18.743  1.00 30.00
ATOM   4791  O   TYR C  66     -16.003  18.118  18.519  1.00 30.00
ATOM   4792  CB  TYR C  66     -18.273  18.281  20.697  1.00 30.00
ATOM   4793  CG  TYR C  66     -18.010  19.435  21.652  1.00 30.00
ATOM   4794  CD1 TYR C  66     -18.785  20.614  21.586  1.00 30.00
ATOM   4795  CD2 TYR C  66     -17.048  19.294  22.675  1.00 30.00
ATOM   4796  CE1 TYR C  66     -18.605  21.636  22.538  1.00 30.00
ATOM   4797  CE2 TYR C  66     -16.881  20.309  23.636  1.00 30.00
ATOM   4798  CZ  TYR C  66     -17.660  21.480  23.570  1.00 30.00
ATOM   4799  OH  TYR C  66     -17.501  22.462  24.504  1.00 30.00
ATOM   4800  N   ARG C  67     -16.604  20.299  18.628  1.00 30.00
ATOM   4801  CA  ARG C  67     -15.318  20.899  18.256  1.00 30.00
ATOM   4802  C   ARG C  67     -14.435  21.198  19.486  1.00 30.00
ATOM   4803  O   ARG C  67     -13.222  21.341  19.345  1.00 30.00
ATOM   4804  CB  ARG C  67     -15.611  22.232  17.513  1.00 30.00
ATOM   4805  CG  ARG C  67     -16.194  23.381  18.376  1.00 30.00
ATOM   4806  CD  ARG C  67     -16.431  24.691  17.614  1.00 30.00
ATOM   4807  NE  ARG C  67     -17.500  24.555  16.615  1.00 30.00
ATOM   4808  CZ  ARG C  67     -17.340  24.507  15.281  1.00 30.00
ATOM   4809  NH1 ARG C  67     -18.422  24.370  14.507  1.00 30.00
ATOM   4810  NH2 ARG C  67     -16.133  24.581  14.702  1.00 30.00
ATOM   4811  N   GLY C  68     -15.055  21.335  20.667  1.00 30.00
ATOM   4812  CA  GLY C  68     -14.503  21.964  21.860  1.00 30.00
ATOM   4813  C   GLY C  68     -15.368  23.172  22.244  1.00 30.00
ATOM   4814  O   GLY C  68     -16.413  23.415  21.637  1.00 30.00
ATOM   4815  N   VAL C  69     -14.946  23.933  23.264  1.00 30.00
ATOM   4816  CA  VAL C  69     -15.689  25.085  23.793  1.00 30.00
ATOM   4817  C   VAL C  69     -15.541  26.365  22.933  1.00 30.00
ATOM   4818  O   VAL C  69     -16.384  27.255  23.040  1.00 30.00
ATOM   4819  CB  VAL C  69     -15.211  25.371  25.245  1.00 30.00
ATOM   4820  CG1 VAL C  69     -15.598  24.239  26.211  1.00 30.00
ATOM   4821  CG2 VAL C  69     -13.708  25.680  25.361  1.00 30.00
ATOM   4822  N   GLY C  70     -14.488  26.462  22.104  1.00 30.00
ATOM   4823  CA  GLY C  70     -14.117  27.629  21.298  1.00 30.00
ATOM   4824  C   GLY C  70     -12.785  28.217  21.780  1.00 30.00
ATOM   4825  O   GLY C  70     -12.349  27.912  22.888  1.00 30.00
ATOM   4826  N   LEU C  71     -12.141  29.084  20.977  1.00 30.00
ATOM   4827  CA  LEU C  71     -10.896  29.786  21.336  1.00 30.00
ATOM   4828  C   LEU C  71     -11.154  30.785  22.479  1.00 30.00
ATOM   4829  O   LEU C  71     -10.429  30.803  23.472  1.00 30.00
ATOM   4830  CB  LEU C  71     -10.348  30.516  20.080  1.00 30.00
ATOM   4831  CG  LEU C  71      -8.946  31.173  20.214  1.00 30.00
ATOM   4832  CD1 LEU C  71      -8.210  31.195  18.864  1.00 30.00
ATOM   4833  CD2 LEU C  71      -8.996  32.612  20.765  1.00 30.00
ATOM   4834  N   GLU C  72     -12.224  31.578  22.339  1.00 30.00
ATOM   4835  CA  GLU C  72     -12.656  32.660  23.219  1.00 30.00
ATOM   4836  C   GLU C  72     -13.157  32.154  24.589  1.00 30.00
ATOM   4837  O   GLU C  72     -13.205  32.932  25.542  1.00 30.00
ATOM   4838  CB  GLU C  72     -13.796  33.435  22.511  1.00 30.00
ATOM   4839  CG  GLU C  72     -13.393  34.208  21.227  1.00 30.00
ATOM   4840  CD  GLU C  72     -13.297  33.387  19.932  1.00 30.00
ATOM   4841  OE1 GLU C  72     -13.840  32.258  19.902  1.00 30.00
ATOM   4842  OE2 GLU C  72     -12.654  33.898  18.990  1.00 30.00
ATOM   4843  N   GLU C  73     -13.495  30.857  24.688  1.00 30.00
ATOM   4844  CA  GLU C  73     -13.935  30.170  25.899  1.00 30.00
ATOM   4845  C   GLU C  73     -12.919  29.114  26.382  1.00 30.00
ATOM   4846  O   GLU C  73     -13.156  28.502  27.423  1.00 30.00
ATOM   4847  CB  GLU C  73     -15.288  29.477  25.606  1.00 30.00
ATOM   4848  CG  GLU C  73     -16.097  29.060  26.856  1.00 30.00
ATOM   4849  CD  GLU C  73     -17.523  28.605  26.533  1.00 30.00
ATOM   4850  OE1 GLU C  73     -18.084  29.132  25.549  1.00 30.00
ATOM   4851  OE2 GLU C  73     -18.046  27.756  27.289  1.00 30.00
ATOM   4852  N   GLY C  74     -11.816  28.881  25.648  1.00 30.00
ATOM   4853  CA  GLY C  74     -10.927  27.732  25.830  1.00 30.00
ATOM   4854  C   GLY C  74      -9.485  28.075  26.197  1.00 30.00
ATOM   4855  O   GLY C  74      -8.845  27.272  26.875  1.00 30.00
ATOM   4856  N   LEU C  75      -8.966  29.248  25.794  1.00 30.00
ATOM   4857  CA  LEU C  75      -7.617  29.695  26.168  1.00 30.00
ATOM   4858  C   LEU C  75      -7.543  30.152  27.636  1.00 30.00
ATOM   4859  O   LEU C  75      -6.463  30.100  28.223  1.00 30.00
ATOM   4860  CB  LEU C  75      -7.150  30.846  25.250  1.00 30.00
ATOM   4861  CG  LEU C  75      -7.000  30.496  23.750  1.00 30.00
ATOM   4862  CD1 LEU C  75      -6.341  31.659  22.992  1.00 30.00
ATOM   4863  CD2 LEU C  75      -6.242  29.187  23.481  1.00 30.00
ATOM   4864  N   LYS C  76      -8.684  30.516  28.248  1.00 30.00
ATOM   4865  CA  LYS C  76      -8.818  30.800  29.678  1.00 30.00
ATOM   4866  C   LYS C  76      -8.862  29.516  30.535  1.00 30.00
ATOM   4867  O   LYS C  76      -8.655  29.598  31.746  1.00 30.00
ATOM   4868  CB  LYS C  76     -10.089  31.655  29.896  1.00 30.00
ATOM   4869  CG  LYS C  76     -10.103  33.062  29.260  1.00 30.00
ATOM   4870  CD  LYS C  76     -11.516  33.673  29.268  1.00 30.00
ATOM   4871  CE  LYS C  76     -11.806  34.568  28.055  1.00 30.00
ATOM   4872  NZ  LYS C  76     -13.247  34.601  27.752  1.00 30.00
ATOM   4873  N   ILE C  77      -9.080  28.339  29.915  1.00 30.00
ATOM   4874  CA  ILE C  77      -8.999  27.028  30.562  1.00 30.00
ATOM   4875  C   ILE C  77      -7.538  26.540  30.503  1.00 30.00
ATOM   4876  O   ILE C  77      -7.033  26.079  31.523  1.00 30.00
ATOM   4877  CB  ILE C  77      -9.937  25.997  29.864  1.00 30.00
ATOM   4878  CG1 ILE C  77     -11.387  26.525  29.737  1.00 30.00
ATOM   4879  CG2 ILE C  77      -9.915  24.641  30.602  1.00 30.00
ATOM   4880  CD1 ILE C  77     -12.361  25.563  29.041  1.00 30.00
ATOM   4881  N   PHE C  78      -6.844  26.684  29.354  1.00 30.00
ATOM   4882  CA  PHE C  78      -5.418  26.360  29.184  1.00 30.00
ATOM   4883  C   PHE C  78      -4.496  27.204  30.085  1.00 30.00
ATOM   4884  O   PHE C  78      -3.460  26.709  30.531  1.00 30.00
ATOM   4885  CB  PHE C  78      -5.000  26.552  27.707  1.00 30.00
ATOM   4886  CG  PHE C  78      -5.360  25.417  26.762  1.00 30.00
ATOM   4887  CD1 PHE C  78      -4.817  24.130  26.961  1.00 30.00
ATOM   4888  CD2 PHE C  78      -6.195  25.653  25.649  1.00 30.00
ATOM   4889  CE1 PHE C  78      -5.108  23.089  26.058  1.00 30.00
ATOM   4890  CE2 PHE C  78      -6.485  24.613  24.746  1.00 30.00
ATOM   4891  CZ  PHE C  78      -5.947  23.331  24.955  1.00 30.00
ATOM   4892  N   GLU C  79      -4.901  28.451  30.384  1.00 30.00
ATOM   4893  CA  GLU C  79      -4.226  29.380  31.288  1.00 30.00
ATOM   4894  C   GLU C  79      -4.334  28.921  32.753  1.00 30.00
ATOM   4895  O   GLU C  79      -3.349  28.978  33.488  1.00 30.00
ATOM   4896  CB  GLU C  79      -4.881  30.773  31.113  1.00 30.00
ATOM   4897  CG  GLU C  79      -3.983  31.897  30.555  1.00 30.00
ATOM   4898  CD  GLU C  79      -4.562  33.291  30.801  1.00 30.00
ATOM   4899  OE1 GLU C  79      -4.984  33.532  31.954  1.00 30.00
ATOM   4900  OE2 GLU C  79      -4.579  34.090  29.840  1.00 30.00
ATOM   4901  N   LYS C  80      -5.521  28.438  33.160  1.00 30.00
ATOM   4902  CA  LYS C  80      -5.797  27.937  34.504  1.00 30.00
ATOM   4903  C   LYS C  80      -5.173  26.545  34.741  1.00 30.00
ATOM   4904  O   LYS C  80      -4.780  26.264  35.870  1.00 30.00
ATOM   4905  CB  LYS C  80      -7.332  27.916  34.710  1.00 30.00
ATOM   4906  CG  LYS C  80      -7.857  27.031  35.862  1.00 30.00
ATOM   4907  CD  LYS C  80      -7.556  27.532  37.284  1.00 30.00
ATOM   4908  CE  LYS C  80      -8.729  27.257  38.237  1.00 30.00
ATOM   4909  NZ  LYS C  80      -8.690  28.137  39.416  1.00 30.00
ATOM   4910  N   VAL C  81      -5.033  25.700  33.700  1.00 30.00
ATOM   4911  CA  VAL C  81      -4.346  24.401  33.741  1.00 30.00
ATOM   4912  C   VAL C  81      -2.856  24.565  34.102  1.00 30.00
ATOM   4913  O   VAL C  81      -2.388  23.918  35.040  1.00 30.00
ATOM   4914  CB  VAL C  81      -4.560  23.645  32.392  1.00 30.00
ATOM   4915  CG1 VAL C  81      -3.578  22.481  32.141  1.00 30.00
ATOM   4916  CG2 VAL C  81      -5.994  23.097  32.269  1.00 30.00
ATOM   4917  N   LYS C  82      -2.119  25.435  33.384  1.00 30.00
ATOM   4918  CA  LYS C  82      -0.685  25.638  33.605  1.00 30.00
ATOM   4919  C   LYS C  82      -0.362  26.430  34.885  1.00 30.00
ATOM   4920  O   LYS C  82       0.734  26.275  35.423  1.00 30.00
ATOM   4921  CB  LYS C  82      -0.039  26.315  32.376  1.00 30.00
ATOM   4922  CG  LYS C  82      -0.495  27.738  32.001  1.00 30.00
ATOM   4923  CD  LYS C  82       0.171  28.246  30.710  1.00 30.00
ATOM   4924  CE  LYS C  82       1.713  28.311  30.773  1.00 30.00
ATOM   4925  NZ  LYS C  82       2.306  28.720  29.489  1.00 30.00
ATOM   4926  N   ALA C  83      -1.312  27.236  35.390  1.00 30.00
ATOM   4927  CA  ALA C  83      -1.183  27.996  36.633  1.00 30.00
ATOM   4928  C   ALA C  83      -1.468  27.132  37.874  1.00 30.00
ATOM   4929  O   ALA C  83      -0.911  27.406  38.936  1.00 30.00
ATOM   4930  CB  ALA C  83      -2.218  29.132  36.606  1.00 30.00
ATOM   4931  N   GLU C  84      -2.322  26.100  37.746  1.00 30.00
ATOM   4932  CA  GLU C  84      -2.738  25.217  38.834  1.00 30.00
ATOM   4933  C   GLU C  84      -1.716  24.088  39.059  1.00 30.00
ATOM   4934  O   GLU C  84      -1.286  23.878  40.193  1.00 30.00
ATOM   4935  CB  GLU C  84      -4.120  24.618  38.463  1.00 30.00
ATOM   4936  CG  GLU C  84      -4.659  23.491  39.372  1.00 30.00
ATOM   4937  CD  GLU C  84      -4.932  23.960  40.802  1.00 30.00
ATOM   4938  OE1 GLU C  84      -5.197  25.169  40.966  1.00 30.00
ATOM   4939  OE2 GLU C  84      -4.873  23.100  41.708  1.00 30.00
ATOM   4940  N   PHE C  85      -1.344  23.360  37.992  1.00 30.00
ATOM   4941  CA  PHE C  85      -0.542  22.136  38.075  1.00 30.00
ATOM   4942  C   PHE C  85       0.950  22.384  37.801  1.00 30.00
ATOM   4943  O   PHE C  85       1.778  21.612  38.286  1.00 30.00
ATOM   4944  CB  PHE C  85      -1.075  21.134  37.027  1.00 30.00
ATOM   4945  CG  PHE C  85      -2.540  20.783  37.228  1.00 30.00
ATOM   4946  CD1 PHE C  85      -3.486  21.090  36.230  1.00 30.00
ATOM   4947  CD2 PHE C  85      -2.969  20.205  38.442  1.00 30.00
ATOM   4948  CE1 PHE C  85      -4.856  20.876  36.463  1.00 30.00
ATOM   4949  CE2 PHE C  85      -4.340  19.991  38.676  1.00 30.00
ATOM   4950  CZ  PHE C  85      -5.284  20.346  37.694  1.00 30.00
ATOM   4951  N   GLY C  86       1.294  23.434  37.036  1.00 30.00
ATOM   4952  CA  GLY C  86       2.668  23.878  36.790  1.00 30.00
ATOM   4953  C   GLY C  86       3.193  23.511  35.396  1.00 30.00
ATOM   4954  O   GLY C  86       4.253  23.996  35.002  1.00 30.00
ATOM   4955  N   ILE C  87       2.477  22.636  34.672  1.00 30.00
ATOM   4956  CA  ILE C  87       2.870  22.043  33.393  1.00 30.00
ATOM   4957  C   ILE C  87       2.741  23.052  32.232  1.00 30.00
ATOM   4958  O   ILE C  87       1.902  23.947  32.308  1.00 30.00
ATOM   4959  CB  ILE C  87       1.951  20.813  33.114  1.00 30.00
ATOM   4960  CG1 ILE C  87       0.443  21.151  32.946  1.00 30.00
ATOM   4961  CG2 ILE C  87       2.177  19.714  34.171  1.00 30.00
ATOM   4962  CD1 ILE C  87      -0.417  19.967  32.490  1.00 30.00
ATOM   4963  N   PRO C  88       3.478  22.870  31.116  1.00 30.00
ATOM   4964  CA  PRO C  88       3.183  23.551  29.851  1.00 30.00
ATOM   4965  C   PRO C  88       1.966  22.915  29.153  1.00 30.00
ATOM   4966  O   PRO C  88       1.556  21.798  29.481  1.00 30.00
ATOM   4967  CB  PRO C  88       4.447  23.365  29.009  1.00 30.00
ATOM   4968  CG  PRO C  88       5.051  22.069  29.510  1.00 30.00
ATOM   4969  CD  PRO C  88       4.635  21.985  30.980  1.00 30.00
ATOM   4970  N   VAL C  89       1.401  23.642  28.180  1.00 30.00
ATOM   4971  CA  VAL C  89       0.209  23.256  27.425  1.00 30.00
ATOM   4972  C   VAL C  89       0.412  23.454  25.916  1.00 30.00
ATOM   4973  O   VAL C  89       1.323  24.159  25.478  1.00 30.00
ATOM   4974  CB  VAL C  89      -1.077  23.899  28.015  1.00 30.00
ATOM   4975  CG1 VAL C  89      -1.398  23.395  29.431  1.00 30.00
ATOM   4976  CG2 VAL C  89      -1.066  25.436  27.993  1.00 30.00
ATOM   4977  N   ILE C  90      -0.438  22.781  25.131  1.00 30.00
ATOM   4978  CA  ILE C  90      -0.415  22.697  23.672  1.00 30.00
ATOM   4979  C   ILE C  90      -1.853  22.600  23.142  1.00 30.00
ATOM   4980  O   ILE C  90      -2.740  22.063  23.806  1.00 30.00
ATOM   4981  CB  ILE C  90       0.586  21.600  23.181  1.00 30.00
ATOM   4982  CG1 ILE C  90       0.587  21.393  21.642  1.00 30.00
ATOM   4983  CG2 ILE C  90       0.384  20.267  23.917  1.00 30.00
ATOM   4984  CD1 ILE C  90       1.633  20.390  21.128  1.00 30.00
ATOM   4985  N   THR C  91      -2.068  23.115  21.926  1.00 30.00
ATOM   4986  CA  THR C  91      -3.306  23.021  21.159  1.00 30.00
ATOM   4987  C   THR C  91      -2.979  22.964  19.659  1.00 30.00
ATOM   4988  O   THR C  91      -1.807  22.953  19.281  1.00 30.00
ATOM   4989  CB  THR C  91      -4.308  24.114  21.617  1.00 30.00
ATOM   4990  OG1 THR C  91      -5.594  23.886  21.081  1.00 30.00
ATOM   4991  CG2 THR C  91      -3.884  25.535  21.226  1.00 30.00
ATOM   4992  N   ASP C  92      -4.016  22.952  18.810  1.00 30.00
ATOM   4993  CA  ASP C  92      -3.920  23.004  17.353  1.00 30.00
ATOM   4994  C   ASP C  92      -4.817  24.108  16.783  1.00 30.00
ATOM   4995  O   ASP C  92      -5.748  24.585  17.434  1.00 30.00
ATOM   4996  CB  ASP C  92      -4.102  21.608  16.701  1.00 30.00
ATOM   4997  CG  ASP C  92      -5.372  20.826  17.056  1.00 30.00
ATOM   4998  OD1 ASP C  92      -5.294  19.581  16.963  1.00 30.00
ATOM   4999  OD2 ASP C  92      -6.386  21.448  17.436  1.00 30.00
ATOM   5000  N   VAL C  93      -4.471  24.528  15.560  1.00 30.00
ATOM   5001  CA  VAL C  93      -5.031  25.656  14.823  1.00 30.00
ATOM   5002  C   VAL C  93      -5.353  25.230  13.382  1.00 30.00
ATOM   5003  O   VAL C  93      -4.876  24.198  12.905  1.00 30.00
ATOM   5004  CB  VAL C  93      -4.075  26.881  14.908  1.00 30.00
ATOM   5005  CG1 VAL C  93      -3.927  27.431  16.338  1.00 30.00
ATOM   5006  CG2 VAL C  93      -2.686  26.599  14.308  1.00 30.00
ATOM   5007  N   HIS C  94      -6.151  26.052  12.688  1.00 30.00
ATOM   5008  CA  HIS C  94      -6.561  25.863  11.297  1.00 30.00
ATOM   5009  C   HIS C  94      -6.599  27.167  10.485  1.00 30.00
ATOM   5010  O   HIS C  94      -6.734  27.101   9.264  1.00 30.00
ATOM   5011  CB  HIS C  94      -7.856  25.026  11.225  1.00 30.00
ATOM   5012  CG  HIS C  94      -9.025  25.688  11.874  1.00 30.00
ATOM   5013  ND1 HIS C  94     -10.154  26.063  11.179  1.00 30.00
ATOM   5014  CD2 HIS C  94      -9.238  26.055  13.160  1.00 30.00
ATOM   5015  CE1 HIS C  94     -11.008  26.631  12.009  1.00 30.00
ATOM   5016  NE2 HIS C  94     -10.480  26.638  13.215  1.00 30.00
ATOM   5017  N   GLU C  95      -6.461  28.332  11.144  1.00 30.00
ATOM   5018  CA  GLU C  95      -6.457  29.665  10.544  1.00 30.00
ATOM   5019  C   GLU C  95      -5.294  30.499  11.124  1.00 30.00
ATOM   5020  O   GLU C  95      -5.037  30.390  12.325  1.00 30.00
ATOM   5021  CB  GLU C  95      -7.818  30.354  10.786  1.00 30.00
ATOM   5022  CG  GLU C  95      -8.892  30.078   9.716  1.00 30.00
ATOM   5023  CD  GLU C  95      -8.447  30.446   8.298  1.00 30.00
ATOM   5024  OE1 GLU C  95      -8.676  31.613   7.916  1.00 30.00
ATOM   5025  OE2 GLU C  95      -7.897  29.551   7.619  1.00 30.00
ATOM   5026  N   PRO C  96      -4.608  31.347  10.315  1.00 30.00
ATOM   5027  CA  PRO C  96      -3.520  32.252  10.739  1.00 30.00
ATOM   5028  C   PRO C  96      -3.750  33.136  11.981  1.00 30.00
ATOM   5029  O   PRO C  96      -2.795  33.385  12.718  1.00 30.00
ATOM   5030  CB  PRO C  96      -3.268  33.162   9.526  1.00 30.00
ATOM   5031  CG  PRO C  96      -3.370  32.240   8.332  1.00 30.00
ATOM   5032  CD  PRO C  96      -4.346  31.153   8.777  1.00 30.00
ATOM   5033  N   HIS C  97      -4.987  33.620  12.210  1.00 30.00
ATOM   5034  CA  HIS C  97      -5.325  34.552  13.296  1.00 30.00
ATOM   5035  C   HIS C  97      -5.325  33.894  14.691  1.00 30.00
ATOM   5036  O   HIS C  97      -5.258  34.601  15.695  1.00 30.00
ATOM   5037  CB  HIS C  97      -6.712  35.190  13.033  1.00 30.00
ATOM   5038  CG  HIS C  97      -7.913  34.268  13.035  1.00 30.00
ATOM   5039  ND1 HIS C  97      -8.736  34.092  14.134  1.00 30.00
ATOM   5040  CD2 HIS C  97      -8.448  33.472  12.044  1.00 30.00
ATOM   5041  CE1 HIS C  97      -9.692  33.228  13.777  1.00 30.00
ATOM   5042  NE2 HIS C  97      -9.585  32.815  12.522  1.00 30.00
ATOM   5043  N   GLN C  98      -5.394  32.554  14.746  1.00 30.00
ATOM   5044  CA  GLN C  98      -5.460  31.759  15.968  1.00 30.00
ATOM   5045  C   GLN C  98      -4.063  31.491  16.557  1.00 30.00
ATOM   5046  O   GLN C  98      -3.978  31.108  17.719  1.00 30.00
ATOM   5047  CB  GLN C  98      -6.074  30.388  15.617  1.00 30.00
ATOM   5048  CG  GLN C  98      -7.552  30.459  15.180  1.00 30.00
ATOM   5049  CD  GLN C  98      -8.106  29.106  14.728  1.00 30.00
ATOM   5050  OE1 GLN C  98      -7.366  28.253  14.244  1.00 30.00
ATOM   5051  NE2 GLN C  98      -9.416  28.907  14.875  1.00 30.00
ATOM   5052  N   CYS C  99      -2.977  31.698  15.789  1.00 30.00
ATOM   5053  CA  CYS C  99      -1.603  31.360  16.171  1.00 30.00
ATOM   5054  C   CYS C  99      -1.032  32.303  17.247  1.00 30.00
ATOM   5055  O   CYS C  99      -0.419  31.829  18.204  1.00 30.00
ATOM   5056  CB  CYS C  99      -0.701  31.453  14.921  1.00 30.00
ATOM   5057  SG  CYS C  99      -1.155  30.200  13.689  1.00 30.00
ATOM   5058  N   GLN C 100      -1.227  33.624  17.087  1.00 30.00
ATOM   5059  CA  GLN C 100      -0.701  34.675  17.961  1.00 30.00
ATOM   5060  C   GLN C 100      -1.248  34.660  19.412  1.00 30.00
ATOM   5061  O   GLN C 100      -0.417  34.708  20.318  1.00 30.00
ATOM   5062  CB  GLN C 100      -0.882  36.053  17.277  1.00 30.00
ATOM   5063  CG  GLN C 100      -0.778  37.281  18.213  1.00 30.00
ATOM   5064  CD  GLN C 100       0.668  37.694  18.511  1.00 30.00
ATOM   5065  OE1 GLN C 100       1.212  38.587  17.863  1.00 30.00
ATOM   5066  NE2 GLN C 100       1.302  37.038  19.486  1.00 30.00
ATOM   5067  N   PRO C 101      -2.576  34.569  19.688  1.00 30.00
ATOM   5068  CA  PRO C 101      -3.096  34.526  21.068  1.00 30.00
ATOM   5069  C   PRO C 101      -2.906  33.165  21.764  1.00 30.00
ATOM   5070  O   PRO C 101      -2.863  33.124  22.993  1.00 30.00
ATOM   5071  CB  PRO C 101      -4.587  34.866  20.936  1.00 30.00
ATOM   5072  CG  PRO C 101      -5.029  34.126  19.687  1.00 30.00
ATOM   5073  CD  PRO C 101      -3.832  34.245  18.744  1.00 30.00
ATOM   5074  N   VAL C 102      -2.748  32.071  20.997  1.00 30.00
ATOM   5075  CA  VAL C 102      -2.385  30.744  21.500  1.00 30.00
ATOM   5076  C   VAL C 102      -0.924  30.726  21.994  1.00 30.00
ATOM   5077  O   VAL C 102      -0.642  30.049  22.978  1.00 30.00
ATOM   5078  CB  VAL C 102      -2.636  29.691  20.382  1.00 30.00
ATOM   5079  CG1 VAL C 102      -1.918  28.348  20.594  1.00 30.00
ATOM   5080  CG2 VAL C 102      -4.139  29.406  20.224  1.00 30.00
ATOM   5081  N   ALA C 103      -0.013  31.488  21.362  1.00 30.00
ATOM   5082  CA  ALA C 103       1.406  31.574  21.724  1.00 30.00
ATOM   5083  C   ALA C 103       1.674  32.321  23.048  1.00 30.00
ATOM   5084  O   ALA C 103       2.782  32.222  23.576  1.00 30.00
ATOM   5085  CB  ALA C 103       2.154  32.293  20.590  1.00 30.00
ATOM   5086  N   GLU C 104       0.671  33.029  23.596  1.00 30.00
ATOM   5087  CA  GLU C 104       0.723  33.737  24.879  1.00 30.00
ATOM   5088  C   GLU C 104       0.375  32.822  26.074  1.00 30.00
ATOM   5089  O   GLU C 104       0.518  33.257  27.216  1.00 30.00
ATOM   5090  CB  GLU C 104      -0.333  34.871  24.856  1.00 30.00
ATOM   5091  CG  GLU C 104      -0.304  35.777  23.606  1.00 30.00
ATOM   5092  CD  GLU C 104      -0.812  37.201  23.850  1.00 30.00
ATOM   5093  OE1 GLU C 104      -1.664  37.366  24.751  1.00 30.00
ATOM   5094  OE2 GLU C 104      -0.350  38.099  23.114  1.00 30.00
ATOM   5095  N   VAL C 105      -0.075  31.577  25.827  1.00 30.00
ATOM   5096  CA  VAL C 105      -0.572  30.637  26.836  1.00 30.00
ATOM   5097  C   VAL C 105      -0.021  29.218  26.635  1.00 30.00
ATOM   5098  O   VAL C 105       0.382  28.580  27.605  1.00 30.00
ATOM   5099  CB  VAL C 105      -2.116  30.738  26.964  1.00 30.00
ATOM   5100  CG1 VAL C 105      -2.871  30.433  25.656  1.00 30.00
ATOM   5101  CG2 VAL C 105      -2.663  29.871  28.108  1.00 30.00
ATOM   5102  N   CYS C 106       0.018  28.727  25.389  1.00 30.00
ATOM   5103  CA  CYS C 106       0.574  27.427  25.029  1.00 30.00
ATOM   5104  C   CYS C 106       2.045  27.609  24.646  1.00 30.00
ATOM   5105  O   CYS C 106       2.408  28.569  23.967  1.00 30.00
ATOM   5106  CB  CYS C 106      -0.182  26.859  23.814  1.00 30.00
ATOM   5107  SG  CYS C 106      -1.903  26.483  24.257  1.00 30.00
ATOM   5108  N   ASP C 107       2.879  26.672  25.110  1.00 30.00
ATOM   5109  CA  ASP C 107       4.337  26.654  24.968  1.00 30.00
ATOM   5110  C   ASP C 107       4.782  25.817  23.750  1.00 30.00
ATOM   5111  O   ASP C 107       5.961  25.853  23.399  1.00 30.00
ATOM   5112  CB  ASP C 107       4.961  26.062  26.258  1.00 30.00
ATOM   5113  CG  ASP C 107       4.372  26.654  27.548  1.00 30.00
ATOM   5114  OD1 ASP C 107       3.365  26.091  28.032  1.00 30.00
ATOM   5115  OD2 ASP C 107       4.919  27.675  28.017  1.00 30.00
ATOM   5116  N   VAL C 108       3.840  25.119  23.086  1.00 30.00
ATOM   5117  CA  VAL C 108       3.950  24.469  21.774  1.00 30.00
ATOM   5118  C   VAL C 108       2.622  24.691  21.022  1.00 30.00
ATOM   5119  O   VAL C 108       1.574  24.800  21.658  1.00 30.00
ATOM   5120  CB  VAL C 108       4.341  22.963  21.887  1.00 30.00
ATOM   5121  CG1 VAL C 108       4.610  22.311  20.514  1.00 30.00
ATOM   5122  CG2 VAL C 108       5.517  22.675  22.832  1.00 30.00
ATOM   5123  N   ILE C 109       2.650  24.715  19.677  1.00 30.00
ATOM   5124  CA  ILE C 109       1.461  24.757  18.814  1.00 30.00
ATOM   5125  C   ILE C 109       1.584  23.645  17.760  1.00 30.00
ATOM   5126  O   ILE C 109       2.533  23.633  16.980  1.00 30.00
ATOM   5127  CB  ILE C 109       1.233  26.162  18.178  1.00 30.00
ATOM   5128  CG1 ILE C 109       1.455  27.322  19.179  1.00 30.00
ATOM   5129  CG2 ILE C 109      -0.172  26.232  17.535  1.00 30.00
ATOM   5130  CD1 ILE C 109       1.210  28.729  18.614  1.00 30.00
ATOM   5131  N   GLN C 110       0.610  22.726  17.720  1.00 30.00
ATOM   5132  CA  GLN C 110       0.563  21.610  16.780  1.00 30.00
ATOM   5133  C   GLN C 110      -0.125  22.039  15.474  1.00 30.00
ATOM   5134  O   GLN C 110      -1.233  22.571  15.482  1.00 30.00
ATOM   5135  CB  GLN C 110      -0.213  20.457  17.455  1.00 30.00
ATOM   5136  CG  GLN C 110       0.014  19.060  16.838  1.00 30.00
ATOM   5137  CD  GLN C 110      -0.029  17.954  17.895  1.00 30.00
ATOM   5138  OE1 GLN C 110      -0.754  18.052  18.883  1.00 30.00
ATOM   5139  NE2 GLN C 110       0.747  16.888  17.693  1.00 30.00
ATOM   5140  N   LEU C 111       0.541  21.761  14.344  1.00 30.00
ATOM   5141  CA  LEU C 111       0.008  21.869  12.991  1.00 30.00
ATOM   5142  C   LEU C 111      -0.617  20.497  12.666  1.00 30.00
ATOM   5143  O   LEU C 111       0.103  19.496  12.706  1.00 30.00
ATOM   5144  CB  LEU C 111       1.200  22.141  12.038  1.00 30.00
ATOM   5145  CG  LEU C 111       0.835  22.406  10.558  1.00 30.00
ATOM   5146  CD1 LEU C 111       0.078  23.732  10.368  1.00 30.00
ATOM   5147  CD2 LEU C 111       2.102  22.400   9.690  1.00 30.00
ATOM   5148  N   PRO C 112      -1.933  20.413  12.363  1.00 30.00
ATOM   5149  CA  PRO C 112      -2.609  19.138  12.094  1.00 30.00
ATOM   5150  C   PRO C 112      -2.269  18.602  10.691  1.00 30.00
ATOM   5151  O   PRO C 112      -1.891  19.361   9.798  1.00 30.00
ATOM   5152  CB  PRO C 112      -4.102  19.458  12.243  1.00 30.00
ATOM   5153  CG  PRO C 112      -4.213  20.919  11.843  1.00 30.00
ATOM   5154  CD  PRO C 112      -2.881  21.529  12.287  1.00 30.00
ATOM   5155  N   ALA C 113      -2.379  17.273  10.532  1.00 30.00
ATOM   5156  CA  ALA C 113      -1.898  16.495   9.389  1.00 30.00
ATOM   5157  C   ALA C 113      -2.504  16.876   8.027  1.00 30.00
ATOM   5158  O   ALA C 113      -1.800  16.815   7.020  1.00 30.00
ATOM   5159  CB  ALA C 113      -2.149  15.009   9.677  1.00 30.00
ATOM   5160  N   PHE C 114      -3.779  17.301   7.994  1.00 30.00
ATOM   5161  CA  PHE C 114      -4.486  17.709   6.775  1.00 30.00
ATOM   5162  C   PHE C 114      -4.109  19.129   6.295  1.00 30.00
ATOM   5163  O   PHE C 114      -4.478  19.498   5.182  1.00 30.00
ATOM   5164  CB  PHE C 114      -6.014  17.597   7.004  1.00 30.00
ATOM   5165  CG  PHE C 114      -6.689  18.645   7.881  1.00 30.00
ATOM   5166  CD1 PHE C 114      -7.474  19.658   7.287  1.00 30.00
ATOM   5167  CD2 PHE C 114      -6.559  18.600   9.285  1.00 30.00
ATOM   5168  CE1 PHE C 114      -8.114  20.623   8.089  1.00 30.00
ATOM   5169  CE2 PHE C 114      -7.195  19.570  10.086  1.00 30.00
ATOM   5170  CZ  PHE C 114      -7.968  20.583   9.489  1.00 30.00
ATOM   5171  N   LEU C 115      -3.357  19.897   7.106  1.00 30.00
ATOM   5172  CA  LEU C 115      -2.832  21.235   6.812  1.00 30.00
ATOM   5173  C   LEU C 115      -1.293  21.262   6.880  1.00 30.00
ATOM   5174  O   LEU C 115      -0.699  22.338   6.941  1.00 30.00
ATOM   5175  CB  LEU C 115      -3.460  22.277   7.770  1.00 30.00
ATOM   5176  CG  LEU C 115      -5.000  22.361   7.733  1.00 30.00
ATOM   5177  CD1 LEU C 115      -5.531  23.292   8.830  1.00 30.00
ATOM   5178  CD2 LEU C 115      -5.537  22.808   6.363  1.00 30.00
ATOM   5179  N   ALA C 116      -0.642  20.085   6.849  1.00 30.00
ATOM   5180  CA  ALA C 116       0.808  19.909   6.941  1.00 30.00
ATOM   5181  C   ALA C 116       1.562  20.388   5.684  1.00 30.00
ATOM   5182  O   ALA C 116       2.726  20.770   5.791  1.00 30.00
ATOM   5183  CB  ALA C 116       1.083  18.414   7.163  1.00 30.00
ATOM   5184  N   ARG C 117       0.898  20.400   4.514  1.00 30.00
ATOM   5185  CA  ARG C 117       1.427  20.902   3.242  1.00 30.00
ATOM   5186  C   ARG C 117       0.938  22.333   2.928  1.00 30.00
ATOM   5187  O   ARG C 117       1.458  22.951   1.997  1.00 30.00
ATOM   5188  CB  ARG C 117       0.965  19.963   2.106  1.00 30.00
ATOM   5189  CG  ARG C 117       1.360  18.492   2.338  1.00 30.00
ATOM   5190  CD  ARG C 117       0.567  17.500   1.465  1.00 30.00
ATOM   5191  NE  ARG C 117       0.753  17.778   0.033  1.00 30.00
ATOM   5192  CZ  ARG C 117      -0.169  18.287  -0.802  1.00 30.00
ATOM   5193  NH1 ARG C 117      -1.398  18.605  -0.371  1.00 30.00
ATOM   5194  NH2 ARG C 117       0.145  18.478  -2.090  1.00 30.00
ATOM   5195  N   GLN C 118      -0.022  22.870   3.705  1.00 30.00
ATOM   5196  CA  GLN C 118      -0.578  24.221   3.581  1.00 30.00
ATOM   5197  C   GLN C 118       0.448  25.220   4.149  1.00 30.00
ATOM   5198  O   GLN C 118       0.969  25.017   5.247  1.00 30.00
ATOM   5199  CB  GLN C 118      -1.912  24.258   4.372  1.00 30.00
ATOM   5200  CG  GLN C 118      -2.995  25.209   3.813  1.00 30.00
ATOM   5201  CD  GLN C 118      -2.777  26.707   4.052  1.00 30.00
ATOM   5202  OE1 GLN C 118      -1.817  27.128   4.691  1.00 30.00
ATOM   5203  NE2 GLN C 118      -3.695  27.527   3.540  1.00 30.00
ATOM   5204  N   THR C 119       0.774  26.262   3.367  1.00 30.00
ATOM   5205  CA  THR C 119       1.990  27.069   3.529  1.00 30.00
ATOM   5206  C   THR C 119       1.710  28.489   4.073  1.00 30.00
ATOM   5207  O   THR C 119       2.656  29.184   4.444  1.00 30.00
ATOM   5208  CB  THR C 119       2.717  27.091   2.158  1.00 30.00
ATOM   5209  OG1 THR C 119       3.001  25.756   1.780  1.00 30.00
ATOM   5210  CG2 THR C 119       4.073  27.817   2.150  1.00 30.00
ATOM   5211  N   ASP C 120       0.438  28.915   4.190  1.00 30.00
ATOM   5212  CA  ASP C 120       0.058  30.186   4.830  1.00 30.00
ATOM   5213  C   ASP C 120      -0.001  30.069   6.368  1.00 30.00
ATOM   5214  O   ASP C 120       0.111  31.088   7.049  1.00 30.00
ATOM   5215  CB  ASP C 120      -1.326  30.661   4.322  1.00 30.00
ATOM   5216  CG  ASP C 120      -1.410  30.882   2.806  1.00 30.00
ATOM   5217  OD1 ASP C 120      -0.364  31.179   2.188  1.00 30.00
ATOM   5218  OD2 ASP C 120      -2.540  30.808   2.280  1.00 30.00
ATOM   5219  N   LEU C 121      -0.116  28.846   6.917  1.00 30.00
ATOM   5220  CA  LEU C 121      -0.029  28.560   8.352  1.00 30.00
ATOM   5221  C   LEU C 121       1.425  28.460   8.846  1.00 30.00
ATOM   5222  O   LEU C 121       1.657  28.652  10.038  1.00 30.00
ATOM   5223  CB  LEU C 121      -0.733  27.213   8.644  1.00 30.00
ATOM   5224  CG  LEU C 121      -2.225  27.371   8.997  1.00 30.00
ATOM   5225  CD1 LEU C 121      -2.969  26.041   8.830  1.00 30.00
ATOM   5226  CD2 LEU C 121      -2.423  27.914  10.425  1.00 30.00
ATOM   5227  N   VAL C 122       2.397  28.191   7.953  1.00 30.00
ATOM   5228  CA  VAL C 122       3.831  28.100   8.254  1.00 30.00
ATOM   5229  C   VAL C 122       4.383  29.462   8.712  1.00 30.00
ATOM   5230  O   VAL C 122       5.030  29.538   9.755  1.00 30.00
ATOM   5231  CB  VAL C 122       4.591  27.561   7.007  1.00 30.00
ATOM   5232  CG1 VAL C 122       6.128  27.643   7.112  1.00 30.00
ATOM   5233  CG2 VAL C 122       4.184  26.111   6.687  1.00 30.00
ATOM   5234  N   VAL C 123       4.099  30.528   7.946  1.00 30.00
ATOM   5235  CA  VAL C 123       4.534  31.901   8.215  1.00 30.00
ATOM   5236  C   VAL C 123       3.745  32.558   9.368  1.00 30.00
ATOM   5237  O   VAL C 123       4.273  33.454  10.026  1.00 30.00
ATOM   5238  CB  VAL C 123       4.399  32.740   6.914  1.00 30.00
ATOM   5239  CG1 VAL C 123       5.339  32.213   5.814  1.00 30.00
ATOM   5240  CG2 VAL C 123       2.959  32.855   6.370  1.00 30.00
ATOM   5241  N   ALA C 124       2.512  32.091   9.639  1.00 30.00
ATOM   5242  CA  ALA C 124       1.654  32.570  10.721  1.00 30.00
ATOM   5243  C   ALA C 124       2.026  31.955  12.082  1.00 30.00
ATOM   5244  O   ALA C 124       1.716  32.550  13.112  1.00 30.00
ATOM   5245  CB  ALA C 124       0.210  32.161  10.407  1.00 30.00
ATOM   5246  N   MET C 125       2.702  30.795  12.087  1.00 30.00
ATOM   5247  CA  MET C 125       3.243  30.139  13.274  1.00 30.00
ATOM   5248  C   MET C 125       4.687  30.594  13.549  1.00 30.00
ATOM   5249  O   MET C 125       5.061  30.749  14.711  1.00 30.00
ATOM   5250  CB  MET C 125       3.298  28.621  13.010  1.00 30.00
ATOM   5251  CG  MET C 125       1.938  27.926  13.100  1.00 30.00
ATOM   5252  SD  MET C 125       2.037  26.164  12.690  1.00 30.00
ATOM   5253  CE  MET C 125       0.572  25.593  13.576  1.00 30.00
ATOM   5254  N   ALA C 126       5.497  30.803  12.494  1.00 30.00
ATOM   5255  CA  ALA C 126       6.923  31.129  12.582  1.00 30.00
ATOM   5256  C   ALA C 126       7.204  32.567  13.055  1.00 30.00
ATOM   5257  O   ALA C 126       8.317  32.838  13.504  1.00 30.00
ATOM   5258  CB  ALA C 126       7.556  30.937  11.195  1.00 30.00
ATOM   5259  N   LYS C 127       6.209  33.470  12.991  1.00 30.00
ATOM   5260  CA  LYS C 127       6.315  34.861  13.436  1.00 30.00
ATOM   5261  C   LYS C 127       6.107  35.032  14.956  1.00 30.00
ATOM   5262  O   LYS C 127       6.483  36.074  15.492  1.00 30.00
ATOM   5263  CB  LYS C 127       5.246  35.706  12.696  1.00 30.00
ATOM   5264  CG  LYS C 127       5.548  36.049  11.220  1.00 30.00
ATOM   5265  CD  LYS C 127       7.027  36.377  10.972  1.00 30.00
ATOM   5266  CE  LYS C 127       7.762  35.240  10.244  1.00 30.00
ATOM   5267  NZ  LYS C 127       9.138  35.628   9.894  1.00 30.00
ATOM   5268  N   THR C 128       5.479  34.054  15.636  1.00 30.00
ATOM   5269  CA  THR C 128       5.002  34.185  17.018  1.00 30.00
ATOM   5270  C   THR C 128       6.139  34.138  18.057  1.00 30.00
ATOM   5271  O   THR C 128       6.052  34.824  19.075  1.00 30.00
ATOM   5272  CB  THR C 128       3.963  33.071  17.327  1.00 30.00
ATOM   5273  OG1 THR C 128       4.523  31.769  17.349  1.00 30.00
ATOM   5274  CG2 THR C 128       2.751  33.076  16.385  1.00 30.00
ATOM   5275  N   GLY C 129       7.176  33.319  17.814  1.00 30.00
ATOM   5276  CA  GLY C 129       8.310  33.121  18.714  1.00 30.00
ATOM   5277  C   GLY C 129       8.213  31.809  19.505  1.00 30.00
ATOM   5278  O   GLY C 129       9.047  31.569  20.376  1.00 30.00
ATOM   5279  N   ASN C 130       7.181  30.992  19.241  1.00 30.00
ATOM   5280  CA  ASN C 130       6.827  29.775  19.969  1.00 30.00
ATOM   5281  C   ASN C 130       7.398  28.532  19.257  1.00 30.00
ATOM   5282  O   ASN C 130       7.774  28.582  18.084  1.00 30.00
ATOM   5283  CB  ASN C 130       5.278  29.704  19.969  1.00 30.00
ATOM   5284  CG  ASN C 130       4.706  29.082  21.244  1.00 30.00
ATOM   5285  OD1 ASN C 130       4.560  27.869  21.336  1.00 30.00
ATOM   5286  ND2 ASN C 130       4.364  29.918  22.224  1.00 30.00
ATOM   5287  N   VAL C 131       7.424  27.401  19.981  1.00 30.00
ATOM   5288  CA  VAL C 131       7.743  26.061  19.481  1.00 30.00
ATOM   5289  C   VAL C 131       6.556  25.556  18.636  1.00 30.00
ATOM   5290  O   VAL C 131       5.406  25.922  18.889  1.00 30.00
ATOM   5291  CB  VAL C 131       7.965  25.110  20.694  1.00 30.00
ATOM   5292  CG1 VAL C 131       8.342  23.667  20.301  1.00 30.00
ATOM   5293  CG2 VAL C 131       9.008  25.643  21.696  1.00 30.00
ATOM   5294  N   VAL C 132       6.837  24.697  17.645  1.00 30.00
ATOM   5295  CA  VAL C 132       5.838  24.068  16.782  1.00 30.00
ATOM   5296  C   VAL C 132       6.023  22.544  16.740  1.00 30.00
ATOM   5297  O   VAL C 132       7.093  22.026  17.061  1.00 30.00
ATOM   5298  CB  VAL C 132       5.785  24.744  15.385  1.00 30.00
ATOM   5299  CG1 VAL C 132       5.438  26.239  15.459  1.00 30.00
ATOM   5300  CG2 VAL C 132       7.064  24.524  14.564  1.00 30.00
ATOM   5301  N   ASN C 133       4.960  21.841  16.322  1.00 30.00
ATOM   5302  CA  ASN C 133       4.900  20.395  16.139  1.00 30.00
ATOM   5303  C   ASN C 133       4.232  20.116  14.786  1.00 30.00
ATOM   5304  O   ASN C 133       3.114  20.571  14.553  1.00 30.00
ATOM   5305  CB  ASN C 133       4.196  19.753  17.362  1.00 30.00
ATOM   5306  CG  ASN C 133       4.078  18.225  17.294  1.00 30.00
ATOM   5307  OD1 ASN C 133       3.284  17.691  16.522  1.00 30.00
ATOM   5308  ND2 ASN C 133       4.854  17.513  18.112  1.00 30.00
ATOM   5309  N   ILE C 134       4.902  19.350  13.909  1.00 30.00
ATOM   5310  CA  ILE C 134       4.353  18.873  12.638  1.00 30.00
ATOM   5311  C   ILE C 134       3.800  17.462  12.896  1.00 30.00
ATOM   5312  O   ILE C 134       4.547  16.554  13.266  1.00 30.00
ATOM   5313  CB  ILE C 134       5.466  18.798  11.544  1.00 30.00
ATOM   5314  CG1 ILE C 134       6.134  20.171  11.289  1.00 30.00
ATOM   5315  CG2 ILE C 134       4.911  18.245  10.205  1.00 30.00
ATOM   5316  CD1 ILE C 134       7.445  20.081  10.493  1.00 30.00
ATOM   5317  N   LYS C 135       2.499  17.281  12.628  1.00 30.00
ATOM   5318  CA  LYS C 135       1.838  15.983  12.550  1.00 30.00
ATOM   5319  C   LYS C 135       1.979  15.487  11.100  1.00 30.00
ATOM   5320  O   LYS C 135       1.672  16.227  10.163  1.00 30.00
ATOM   5321  CB  LYS C 135       0.341  16.195  12.872  1.00 30.00
ATOM   5322  CG  LYS C 135       0.080  16.799  14.263  1.00 30.00
ATOM   5323  CD  LYS C 135      -1.372  16.590  14.718  1.00 30.00
ATOM   5324  CE  LYS C 135      -1.676  15.137  15.099  1.00 30.00
ATOM   5325  NZ  LYS C 135      -3.039  14.996  15.637  1.00 30.00
ATOM   5326  N   LYS C 136       2.453  14.244  10.910  1.00 30.00
ATOM   5327  CA  LYS C 136       2.677  13.657   9.588  1.00 30.00
ATOM   5328  C   LYS C 136       1.336  13.147   9.014  1.00 30.00
ATOM   5329  O   LYS C 136       0.628  12.428   9.719  1.00 30.00
ATOM   5330  CB  LYS C 136       3.626  12.441   9.728  1.00 30.00
ATOM   5331  CG  LYS C 136       4.177  11.949   8.371  1.00 30.00
ATOM   5332  CD  LYS C 136       4.748  10.525   8.418  1.00 30.00
ATOM   5333  CE  LYS C 136       3.691   9.454   8.107  1.00 30.00
ATOM   5334  NZ  LYS C 136       4.230   8.099   8.306  1.00 30.00
ATOM   5335  N   PRO C 137       0.986  13.447   7.744  1.00 30.00
ATOM   5336  CA  PRO C 137      -0.127  12.787   7.049  1.00 30.00
ATOM   5337  C   PRO C 137       0.278  11.374   6.589  1.00 30.00
ATOM   5338  O   PRO C 137       1.431  11.124   6.235  1.00 30.00
ATOM   5339  CB  PRO C 137      -0.439  13.702   5.861  1.00 30.00
ATOM   5340  CG  PRO C 137       0.889  14.368   5.545  1.00 30.00
ATOM   5341  CD  PRO C 137       1.615  14.454   6.888  1.00 30.00
ATOM   5342  N   GLN C 138      -0.698  10.457   6.622  1.00 30.00
ATOM   5343  CA  GLN C 138      -0.581   9.010   6.437  1.00 30.00
ATOM   5344  C   GLN C 138      -0.258   8.527   5.002  1.00 30.00
ATOM   5345  O   GLN C 138      -0.487   7.355   4.702  1.00 30.00
ATOM   5346  CB  GLN C 138      -1.886   8.354   6.966  1.00 30.00
ATOM   5347  CG  GLN C 138      -3.181   8.609   6.150  1.00 30.00
ATOM   5348  CD  GLN C 138      -3.983   9.847   6.578  1.00 30.00
ATOM   5349  OE1 GLN C 138      -3.466  10.771   7.203  1.00 30.00
ATOM   5350  NE2 GLN C 138      -5.276   9.864   6.250  1.00 30.00
ATOM   5351  N   PHE C 139       0.291   9.387   4.127  1.00 30.00
ATOM   5352  CA  PHE C 139       0.668   9.064   2.746  1.00 30.00
ATOM   5353  C   PHE C 139       2.037   9.619   2.316  1.00 30.00
ATOM   5354  O   PHE C 139       2.481   9.302   1.212  1.00 30.00
ATOM   5355  CB  PHE C 139      -0.490   9.374   1.768  1.00 30.00
ATOM   5356  CG  PHE C 139      -0.787  10.849   1.536  1.00 30.00
ATOM   5357  CD1 PHE C 139      -1.250  11.651   2.602  1.00 30.00
ATOM   5358  CD2 PHE C 139      -0.615  11.422   0.257  1.00 30.00
ATOM   5359  CE1 PHE C 139      -1.538  13.014   2.391  1.00 30.00
ATOM   5360  CE2 PHE C 139      -0.905  12.785   0.048  1.00 30.00
ATOM   5361  CZ  PHE C 139      -1.365  13.581   1.114  1.00 30.00
ATOM   5362  N   LEU C 140       2.707  10.423   3.162  1.00 30.00
ATOM   5363  CA  LEU C 140       4.028  10.991   2.887  1.00 30.00
ATOM   5364  C   LEU C 140       5.118  10.225   3.653  1.00 30.00
ATOM   5365  O   LEU C 140       4.917   9.768   4.779  1.00 30.00
ATOM   5366  CB  LEU C 140       4.072  12.470   3.340  1.00 30.00
ATOM   5367  CG  LEU C 140       3.124  13.431   2.586  1.00 30.00
ATOM   5368  CD1 LEU C 140       3.352  14.876   3.063  1.00 30.00
ATOM   5369  CD2 LEU C 140       3.249  13.356   1.055  1.00 30.00
ATOM   5370  N   SER C 141       6.294  10.140   3.016  1.00 30.00
ATOM   5371  CA  SER C 141       7.559   9.621   3.533  1.00 30.00
ATOM   5372  C   SER C 141       8.236  10.660   4.467  1.00 30.00
ATOM   5373  O   SER C 141       7.842  11.829   4.452  1.00 30.00
ATOM   5374  CB  SER C 141       8.425   9.347   2.276  1.00 30.00
ATOM   5375  OG  SER C 141       8.969  10.528   1.719  1.00 30.00
ATOM   5376  N   PRO C 142       9.271  10.286   5.258  1.00 30.00
ATOM   5377  CA  PRO C 142      10.009  11.235   6.110  1.00 30.00
ATOM   5378  C   PRO C 142      10.921  12.219   5.344  1.00 30.00
ATOM   5379  O   PRO C 142      11.371  13.194   5.943  1.00 30.00
ATOM   5380  CB  PRO C 142      10.815  10.355   7.077  1.00 30.00
ATOM   5381  CG  PRO C 142      11.289   9.187   6.230  1.00 30.00
ATOM   5382  CD  PRO C 142      10.162   8.953   5.223  1.00 30.00
ATOM   5383  N   SER C 143      11.158  12.002   4.036  1.00 30.00
ATOM   5384  CA  SER C 143      11.857  12.930   3.142  1.00 30.00
ATOM   5385  C   SER C 143      10.885  13.932   2.476  1.00 30.00
ATOM   5386  O   SER C 143      11.310  15.033   2.128  1.00 30.00
ATOM   5387  CB  SER C 143      12.607  12.106   2.071  1.00 30.00
ATOM   5388  OG  SER C 143      11.752  11.418   1.179  1.00 30.00
ATOM   5389  N   GLN C 144       9.588  13.593   2.354  1.00 30.00
ATOM   5390  CA  GLN C 144       8.516  14.510   1.946  1.00 30.00
ATOM   5391  C   GLN C 144       7.993  15.330   3.142  1.00 30.00
ATOM   5392  O   GLN C 144       7.456  16.419   2.938  1.00 30.00
ATOM   5393  CB  GLN C 144       7.338  13.689   1.368  1.00 30.00
ATOM   5394  CG  GLN C 144       7.586  13.125  -0.049  1.00 30.00
ATOM   5395  CD  GLN C 144       7.304  14.117  -1.186  1.00 30.00
ATOM   5396  OE1 GLN C 144       6.907  15.260  -0.961  1.00 30.00
ATOM   5397  NE2 GLN C 144       7.500  13.676  -2.429  1.00 30.00
ATOM   5398  N   MET C 145       8.195  14.846   4.382  1.00 30.00
ATOM   5399  CA  MET C 145       7.945  15.578   5.626  1.00 30.00
ATOM   5400  C   MET C 145       9.102  16.555   5.926  1.00 30.00
ATOM   5401  O   MET C 145       8.892  17.548   6.620  1.00 30.00
ATOM   5402  CB  MET C 145       7.851  14.563   6.786  1.00 30.00
ATOM   5403  CG  MET C 145       7.162  15.121   8.045  1.00 30.00
ATOM   5404  SD  MET C 145       7.262  14.015   9.473  1.00 30.00
ATOM   5405  CE  MET C 145       6.232  14.921  10.656  1.00 30.00
ATOM   5406  N   LYS C 146      10.304  16.306   5.372  1.00 30.00
ATOM   5407  CA  LYS C 146      11.476  17.177   5.475  1.00 30.00
ATOM   5408  C   LYS C 146      11.306  18.469   4.650  1.00 30.00
ATOM   5409  O   LYS C 146      11.940  19.471   4.968  1.00 30.00
ATOM   5410  CB  LYS C 146      12.715  16.391   4.994  1.00 30.00
ATOM   5411  CG  LYS C 146      14.009  17.217   4.877  1.00 30.00
ATOM   5412  CD  LYS C 146      15.245  16.438   4.397  1.00110.00
ATOM   5413  CE  LYS C 146      16.467  17.357   4.239  1.00110.00
ATOM   5414  NZ  LYS C 146      17.734  16.614   4.316  1.00110.00
ATOM   5415  N   ASN C 147      10.405  18.474   3.650  1.00 30.00
ATOM   5416  CA  ASN C 147      10.021  19.645   2.857  1.00 30.00
ATOM   5417  C   ASN C 147       9.180  20.647   3.684  1.00 30.00
ATOM   5418  O   ASN C 147       9.179  21.838   3.374  1.00 30.00
ATOM   5419  CB  ASN C 147       9.197  19.143   1.646  1.00 30.00
ATOM   5420  CG  ASN C 147      10.051  18.901   0.398  1.00 30.00
ATOM   5421  OD1 ASN C 147      11.107  19.508   0.237  1.00 30.00
ATOM   5422  ND2 ASN C 147       9.590  18.031  -0.503  1.00 30.00
ATOM   5423  N   ILE C 148       8.501  20.177   4.748  1.00 30.00
ATOM   5424  CA  ILE C 148       7.736  20.995   5.694  1.00 30.00
ATOM   5425  C   ILE C 148       8.712  21.643   6.697  1.00 30.00
ATOM   5426  O   ILE C 148       8.566  22.824   7.008  1.00 30.00
ATOM   5427  CB  ILE C 148       6.691  20.117   6.449  1.00 30.00
ATOM   5428  CG1 ILE C 148       5.837  19.248   5.488  1.00 30.00
ATOM   5429  CG2 ILE C 148       5.779  20.983   7.350  1.00 30.00
ATOM   5430  CD1 ILE C 148       4.994  18.183   6.199  1.00 30.00
ATOM   5431  N   VAL C 149       9.728  20.887   7.154  1.00 30.00
ATOM   5432  CA  VAL C 149      10.837  21.333   8.003  1.00 30.00
ATOM   5433  C   VAL C 149      11.701  22.406   7.306  1.00 30.00
ATOM   5434  O   VAL C 149      12.101  23.367   7.961  1.00 30.00
ATOM   5435  CB  VAL C 149      11.652  20.081   8.442  1.00 30.00
ATOM   5436  CG1 VAL C 149      13.044  20.369   9.035  1.00 30.00
ATOM   5437  CG2 VAL C 149      10.839  19.223   9.427  1.00 30.00
ATOM   5438  N   GLU C 150      11.933  22.279   5.987  1.00 30.00
ATOM   5439  CA  GLU C 150      12.662  23.239   5.150  1.00 30.00
ATOM   5440  C   GLU C 150      11.874  24.547   4.961  1.00 30.00
ATOM   5441  O   GLU C 150      12.481  25.617   4.944  1.00 30.00
ATOM   5442  CB  GLU C 150      12.902  22.607   3.760  1.00 30.00
ATOM   5443  CG  GLU C 150      14.116  21.659   3.713  1.00 30.00
ATOM   5444  CD  GLU C 150      15.051  21.903   2.526  1.00110.00
ATOM   5445  OE1 GLU C 150      14.636  21.616   1.382  1.00110.00
ATOM   5446  OE2 GLU C 150      16.183  22.357   2.793  1.00110.00
ATOM   5447  N   LYS C 151      10.536  24.467   4.862  1.00 30.00
ATOM   5448  CA  LYS C 151       9.633  25.616   4.775  1.00 30.00
ATOM   5449  C   LYS C 151       9.586  26.427   6.083  1.00 30.00
ATOM   5450  O   LYS C 151       9.512  27.653   6.021  1.00 30.00
ATOM   5451  CB  LYS C 151       8.215  25.124   4.400  1.00 30.00
ATOM   5452  CG  LYS C 151       7.890  25.329   2.913  1.00 30.00
ATOM   5453  CD  LYS C 151       6.412  25.091   2.564  1.00 30.00
ATOM   5454  CE  LYS C 151       5.982  23.622   2.662  1.00 30.00
ATOM   5455  NZ  LYS C 151       4.585  23.447   2.235  1.00 30.00
ATOM   5456  N   PHE C 152       9.669  25.758   7.248  1.00 30.00
ATOM   5457  CA  PHE C 152       9.731  26.391   8.567  1.00 30.00
ATOM   5458  C   PHE C 152      11.120  26.972   8.874  1.00 30.00
ATOM   5459  O   PHE C 152      11.187  28.030   9.496  1.00 30.00
ATOM   5460  CB  PHE C 152       9.368  25.362   9.660  1.00 30.00
ATOM   5461  CG  PHE C 152       7.891  25.324  10.008  1.00 30.00
ATOM   5462  CD1 PHE C 152       7.116  24.178   9.734  1.00 30.00
ATOM   5463  CD2 PHE C 152       7.292  26.434  10.641  1.00 30.00
ATOM   5464  CE1 PHE C 152       5.752  24.146  10.080  1.00 30.00
ATOM   5465  CE2 PHE C 152       5.929  26.400  10.990  1.00 30.00
ATOM   5466  CZ  PHE C 152       5.157  25.257  10.707  1.00 30.00
ATOM   5467  N   HIS C 153      12.210  26.329   8.415  1.00 30.00
ATOM   5468  CA  HIS C 153      13.590  26.814   8.549  1.00 30.00
ATOM   5469  C   HIS C 153      13.838  28.094   7.732  1.00 30.00
ATOM   5470  O   HIS C 153      14.566  28.973   8.192  1.00 30.00
ATOM   5471  CB  HIS C 153      14.580  25.723   8.081  1.00 30.00
ATOM   5472  CG  HIS C 153      15.018  24.726   9.129  1.00 30.00
ATOM   5473  ND1 HIS C 153      14.193  23.701   9.562  1.00 30.00
ATOM   5474  CD2 HIS C 153      16.199  24.560   9.820  1.00 30.00
ATOM   5475  CE1 HIS C 153      14.882  22.985  10.454  1.00 30.00
ATOM   5476  NE2 HIS C 153      16.107  23.450  10.664  1.00 30.00
ATOM   5477  N   GLU C 154      13.198  28.213   6.556  1.00 30.00
ATOM   5478  CA  GLU C 154      13.251  29.385   5.683  1.00 30.00
ATOM   5479  C   GLU C 154      12.327  30.515   6.192  1.00 30.00
ATOM   5480  O   GLU C 154      12.610  31.685   5.937  1.00 30.00
ATOM   5481  CB  GLU C 154      12.813  28.933   4.267  1.00 30.00
ATOM   5482  CG  GLU C 154      12.637  30.056   3.219  1.00 30.00
ATOM   5483  CD  GLU C 154      13.910  30.373   2.429  1.00 30.00
ATOM   5484  OE1 GLU C 154      14.546  29.402   1.964  1.00 30.00
ATOM   5485  OE2 GLU C 154      14.235  31.575   2.311  1.00 30.00
ATOM   5486  N   ALA C 155      11.255  30.177   6.935  1.00 30.00
ATOM   5487  CA  ALA C 155      10.309  31.124   7.537  1.00 30.00
ATOM   5488  C   ALA C 155      10.802  31.700   8.878  1.00 30.00
ATOM   5489  O   ALA C 155      10.287  32.734   9.303  1.00 30.00
ATOM   5490  CB  ALA C 155       8.984  30.390   7.805  1.00 30.00
ATOM   5491  N   GLY C 156      11.791  31.062   9.529  1.00 30.00
ATOM   5492  CA  GLY C 156      12.490  31.577  10.706  1.00 30.00
ATOM   5493  C   GLY C 156      12.306  30.756  11.989  1.00 30.00
ATOM   5494  O   GLY C 156      12.853  31.150  13.019  1.00 30.00
ATOM   5495  N   ASN C 157      11.556  29.641  11.955  1.00 30.00
ATOM   5496  CA  ASN C 157      11.343  28.753  13.100  1.00 30.00
ATOM   5497  C   ASN C 157      12.387  27.621  13.041  1.00 30.00
ATOM   5498  O   ASN C 157      12.455  26.880  12.061  1.00 30.00
ATOM   5499  CB  ASN C 157       9.921  28.149  13.002  1.00 30.00
ATOM   5500  CG  ASN C 157       9.424  27.614  14.352  1.00 30.00
ATOM   5501  OD1 ASN C 157       9.872  26.564  14.810  1.00 30.00
ATOM   5502  ND2 ASN C 157       8.521  28.346  15.008  1.00 30.00
ATOM   5503  N   GLY C 158      13.173  27.491  14.119  1.00 30.00
ATOM   5504  CA  GLY C 158      14.201  26.470  14.320  1.00 30.00
ATOM   5505  C   GLY C 158      13.946  25.625  15.574  1.00 30.00
ATOM   5506  O   GLY C 158      14.900  25.172  16.205  1.00 30.00
ATOM   5507  N   LYS C 159      12.669  25.437  15.945  1.00 30.00
ATOM   5508  CA  LYS C 159      12.208  24.737  17.142  1.00 30.00
ATOM   5509  C   LYS C 159      10.983  23.881  16.817  1.00 30.00
ATOM   5510  O   LYS C 159       9.860  24.169  17.230  1.00 30.00
ATOM   5511  CB  LYS C 159      12.123  25.673  18.369  1.00 30.00
ATOM   5512  CG  LYS C 159      11.529  27.072  18.123  1.00 30.00
ATOM   5513  CD  LYS C 159      11.733  27.976  19.346  1.00 30.00
ATOM   5514  CE  LYS C 159      11.522  29.461  19.042  1.00 30.00
ATOM   5515  NZ  LYS C 159      11.893  30.286  20.204  1.00 30.00
ATOM   5516  N   LEU C 160      11.248  22.839  16.018  1.00 30.00
ATOM   5517  CA  LEU C 160      10.304  21.888  15.449  1.00 30.00
ATOM   5518  C   LEU C 160      10.363  20.561  16.220  1.00 30.00
ATOM   5519  O   LEU C 160      11.420  20.155  16.703  1.00 30.00
ATOM   5520  CB  LEU C 160      10.763  21.626  14.000  1.00 30.00
ATOM   5521  CG  LEU C 160      10.555  22.841  13.069  1.00 30.00
ATOM   5522  CD1 LEU C 160      11.699  22.986  12.060  1.00 30.00
ATOM   5523  CD2 LEU C 160       9.213  22.756  12.340  1.00 30.00
ATOM   5524  N   ILE C 161       9.212  19.880  16.297  1.00 30.00
ATOM   5525  CA  ILE C 161       9.014  18.555  16.886  1.00 30.00
ATOM   5526  C   ILE C 161       8.239  17.734  15.838  1.00 30.00
ATOM   5527  O   ILE C 161       7.288  18.239  15.244  1.00 30.00
ATOM   5528  CB  ILE C 161       8.290  18.665  18.266  1.00 30.00
ATOM   5529  CG1 ILE C 161       8.978  19.648  19.251  1.00 30.00
ATOM   5530  CG2 ILE C 161       8.114  17.280  18.931  1.00 30.00
ATOM   5531  CD1 ILE C 161       8.161  19.962  20.512  1.00 30.00
ATOM   5532  N   LEU C 162       8.638  16.479  15.594  1.00 30.00
ATOM   5533  CA  LEU C 162       7.985  15.593  14.625  1.00 30.00
ATOM   5534  C   LEU C 162       7.085  14.609  15.383  1.00 30.00
ATOM   5535  O   LEU C 162       7.484  14.085  16.421  1.00 30.00
ATOM   5536  CB  LEU C 162       9.066  14.807  13.852  1.00 30.00
ATOM   5537  CG  LEU C 162      10.064  15.692  13.069  1.00 30.00
ATOM   5538  CD1 LEU C 162      11.179  14.843  12.453  1.00 30.00
ATOM   5539  CD2 LEU C 162       9.392  16.545  11.980  1.00 30.00
ATOM   5540  N   CYS C 163       5.877  14.358  14.855  1.00 30.00
ATOM   5541  CA  CYS C 163       4.863  13.486  15.443  1.00 30.00
ATOM   5542  C   CYS C 163       4.335  12.519  14.377  1.00 30.00
ATOM   5543  O   CYS C 163       3.711  12.942  13.402  1.00 30.00
ATOM   5544  CB  CYS C 163       3.782  14.336  16.139  1.00 30.00
ATOM   5545  SG  CYS C 163       2.609  13.297  17.063  1.00 30.00
ATOM   5546  N   GLU C 164       4.589  11.219  14.590  1.00 30.00
ATOM   5547  CA  GLU C 164       4.155  10.108  13.748  1.00 30.00
ATOM   5548  C   GLU C 164       2.745   9.643  14.163  1.00 30.00
ATOM   5549  O   GLU C 164       2.365   9.750  15.328  1.00 30.00
ATOM   5550  CB  GLU C 164       5.177   8.958  13.941  1.00 30.00
ATOM   5551  CG  GLU C 164       4.918   7.637  13.185  1.00 30.00
ATOM   5552  CD  GLU C 164       4.846   7.798  11.664  1.00 30.00
ATOM   5553  OE1 GLU C 164       5.854   7.501  10.990  1.00 30.00
ATOM   5554  OE2 GLU C 164       3.765   8.201  11.184  1.00 30.00
ATOM   5555  N   ARG C 165       1.989   9.113  13.190  1.00 30.00
ATOM   5556  CA  ARG C 165       0.635   8.571  13.329  1.00 30.00
ATOM   5557  C   ARG C 165       0.368   7.347  12.438  1.00 30.00
ATOM   5558  O   ARG C 165      -0.749   6.834  12.452  1.00 30.00
ATOM   5559  CB  ARG C 165      -0.422   9.693  13.215  1.00 30.00
ATOM   5560  CG  ARG C 165      -0.212  10.690  12.053  1.00 30.00
ATOM   5561  CD  ARG C 165      -1.173  11.895  12.021  1.00 30.00
ATOM   5562  NE  ARG C 165      -2.517  11.509  11.562  1.00 30.00
ATOM   5563  CZ  ARG C 165      -2.953  11.491  10.291  1.00 30.00
ATOM   5564  NH1 ARG C 165      -2.158  11.839   9.270  1.00 30.00
ATOM   5565  NH2 ARG C 165      -4.211  11.105  10.037  1.00 30.00
ATOM   5566  N   GLY C 166       1.361   6.891  11.659  1.00 30.00
ATOM   5567  CA  GLY C 166       1.290   5.718  10.794  1.00 30.00
ATOM   5568  C   GLY C 166       1.421   6.067   9.308  1.00 30.00
ATOM   5569  O   GLY C 166       1.461   7.236   8.922  1.00 30.00
ATOM   5570  N   SER C 167       1.472   5.013   8.486  1.00 30.00
ATOM   5571  CA  SER C 167       1.530   5.026   7.026  1.00 30.00
ATOM   5572  C   SER C 167       0.471   4.058   6.481  1.00 30.00
ATOM   5573  O   SER C 167       0.199   3.033   7.106  1.00 30.00
ATOM   5574  CB  SER C 167       2.948   4.642   6.560  1.00 30.00
ATOM   5575  OG  SER C 167       3.936   5.369   7.259  1.00 30.00
ATOM   5576  N   SER C 168      -0.128   4.379   5.322  1.00 30.00
ATOM   5577  CA  SER C 168      -1.231   3.632   4.707  1.00 30.00
ATOM   5578  C   SER C 168      -0.816   2.222   4.250  1.00 30.00
ATOM   5579  O   SER C 168       0.178   2.056   3.546  1.00 30.00
ATOM   5580  CB  SER C 168      -1.777   4.427   3.504  1.00 30.00
ATOM   5581  OG  SER C 168      -2.299   5.669   3.934  1.00 30.00
ATOM   5582  N   PHE C 169      -1.622   1.227   4.644  1.00 30.00
ATOM   5583  CA  PHE C 169      -1.531  -0.187   4.289  1.00 30.00
ATOM   5584  C   PHE C 169      -2.968  -0.657   4.050  1.00 30.00
ATOM   5585  O   PHE C 169      -3.558  -1.370   4.862  1.00 30.00
ATOM   5586  CB  PHE C 169      -0.723  -0.944   5.361  1.00 30.00
ATOM   5587  CG  PHE C 169      -0.515  -2.432   5.127  1.00 30.00
ATOM   5588  CD1 PHE C 169       0.336  -2.878   4.094  1.00 30.00
ATOM   5589  CD2 PHE C 169      -1.147  -3.376   5.965  1.00 30.00
ATOM   5590  CE1 PHE C 169       0.566  -4.255   3.911  1.00 30.00
ATOM   5591  CE2 PHE C 169      -0.922  -4.753   5.775  1.00 30.00
ATOM   5592  CZ  PHE C 169      -0.062  -5.194   4.751  1.00 30.00
ATOM   5593  N   GLY C 170      -3.542  -0.140   2.957  1.00 30.00
ATOM   5594  CA  GLY C 170      -4.967  -0.057   2.683  1.00 30.00
ATOM   5595  C   GLY C 170      -5.331   1.410   2.434  1.00 30.00
ATOM   5596  O   GLY C 170      -4.489   2.197   1.996  1.00 30.00
ATOM   5597  N   TYR C 171      -6.592   1.770   2.708  1.00 30.00
ATOM   5598  CA  TYR C 171      -7.143   3.114   2.538  1.00 30.00
ATOM   5599  C   TYR C 171      -8.003   3.424   3.769  1.00 30.00
ATOM   5600  O   TYR C 171      -9.150   2.988   3.846  1.00 30.00
ATOM   5601  CB  TYR C 171      -7.897   3.210   1.196  1.00 30.00
ATOM   5602  CG  TYR C 171      -7.035   3.104  -0.052  1.00 30.00
ATOM   5603  CD1 TYR C 171      -5.844   3.851  -0.165  1.00 30.00
ATOM   5604  CD2 TYR C 171      -7.418   2.245  -1.104  1.00 30.00
ATOM   5605  CE1 TYR C 171      -5.039   3.734  -1.316  1.00 30.00
ATOM   5606  CE2 TYR C 171      -6.620   2.135  -2.258  1.00 30.00
ATOM   5607  CZ  TYR C 171      -5.430   2.880  -2.367  1.00 30.00
ATOM   5608  OH  TYR C 171      -4.663   2.778  -3.490  1.00 30.00
ATOM   5609  N   ASP C 172      -7.389   4.111   4.749  1.00 30.00
ATOM   5610  CA  ASP C 172      -7.857   4.389   6.116  1.00 30.00
ATOM   5611  C   ASP C 172      -7.455   3.322   7.150  1.00 30.00
ATOM   5612  O   ASP C 172      -7.560   3.575   8.350  1.00 30.00
ATOM   5613  CB  ASP C 172      -9.313   4.909   6.247  1.00 30.00
ATOM   5614  CG  ASP C 172      -9.557   6.246   5.543  1.00 30.00
ATOM   5615  OD1 ASP C 172      -8.909   7.236   5.954  1.00 30.00
ATOM   5616  OD2 ASP C 172     -10.427   6.284   4.647  1.00 30.00
ATOM   5617  N   ASN C 173      -6.937   2.169   6.692  1.00 30.00
ATOM   5618  CA  ASN C 173      -6.237   1.167   7.495  1.00 30.00
ATOM   5619  C   ASN C 173      -4.738   1.493   7.393  1.00 30.00
ATOM   5620  O   ASN C 173      -4.219   1.698   6.293  1.00 30.00
ATOM   5621  CB  ASN C 173      -6.490  -0.225   6.870  1.00 30.00
ATOM   5622  CG  ASN C 173      -5.994  -1.368   7.764  1.00 30.00
ATOM   5623  OD1 ASN C 173      -6.563  -1.621   8.822  1.00 30.00
ATOM   5624  ND2 ASN C 173      -4.921  -2.047   7.355  1.00 30.00
ATOM   5625  N   LEU C 174      -4.060   1.550   8.549  1.00 30.00
ATOM   5626  CA  LEU C 174      -2.663   1.956   8.684  1.00 30.00
ATOM   5627  C   LEU C 174      -1.795   0.820   9.246  1.00 30.00
ATOM   5628  O   LEU C 174      -2.289  -0.156   9.810  1.00 30.00
ATOM   5629  CB  LEU C 174      -2.567   3.186   9.621  1.00 30.00
ATOM   5630  CG  LEU C 174      -3.417   4.417   9.236  1.00 30.00
ATOM   5631  CD1 LEU C 174      -3.195   5.545  10.251  1.00 30.00
ATOM   5632  CD2 LEU C 174      -3.139   4.920   7.814  1.00 30.00
ATOM   5633  N   VAL C 175      -0.477   1.013   9.112  1.00 30.00
ATOM   5634  CA  VAL C 175       0.616   0.266   9.729  1.00 30.00
ATOM   5635  C   VAL C 175       1.651   1.283  10.249  1.00 30.00
ATOM   5636  O   VAL C 175       1.528   2.484  10.001  1.00 30.00
ATOM   5637  CB  VAL C 175       1.150  -0.809   8.738  1.00 30.00
ATOM   5638  CG1 VAL C 175       1.994  -0.213   7.595  1.00 30.00
ATOM   5639  CG2 VAL C 175       1.916  -1.951   9.433  1.00 30.00
ATOM   5640  N   VAL C 176       2.682   0.802  10.959  1.00 30.00
ATOM   5641  CA  VAL C 176       3.791   1.601  11.476  1.00 30.00
ATOM   5642  C   VAL C 176       5.114   1.007  10.978  1.00 30.00
ATOM   5643  O   VAL C 176       5.418  -0.160  11.225  1.00 30.00
ATOM   5644  CB  VAL C 176       3.694   1.770  13.014  1.00 30.00
ATOM   5645  CG1 VAL C 176       2.522   2.688  13.399  1.00 30.00
ATOM   5646  CG2 VAL C 176       3.617   0.447  13.799  1.00 30.00
ATOM   5647  N   ASP C 177       5.887   1.834  10.257  1.00 30.00
ATOM   5648  CA  ASP C 177       7.177   1.504   9.663  1.00 30.00
ATOM   5649  C   ASP C 177       8.269   1.920  10.668  1.00 30.00
ATOM   5650  O   ASP C 177       8.830   3.011  10.579  1.00 30.00
ATOM   5651  CB  ASP C 177       7.262   2.273   8.315  1.00 30.00
ATOM   5652  CG  ASP C 177       8.491   2.003   7.437  1.00 30.00
ATOM   5653  OD1 ASP C 177       9.154   0.962   7.639  1.00 30.00
ATOM   5654  OD2 ASP C 177       8.726   2.855   6.552  1.00 30.00
ATOM   5655  N   MET C 178       8.535   1.041  11.649  1.00 30.00
ATOM   5656  CA  MET C 178       9.461   1.260  12.766  1.00 30.00
ATOM   5657  C   MET C 178      10.947   1.080  12.392  1.00 30.00
ATOM   5658  O   MET C 178      11.816   1.404  13.201  1.00 30.00
ATOM   5659  CB  MET C 178       9.065   0.311  13.919  1.00 30.00
ATOM   5660  CG  MET C 178       7.923   0.910  14.754  1.00 30.00
ATOM   5661  SD  MET C 178       7.299  -0.146  16.082  1.00 30.00
ATOM   5662  CE  MET C 178       6.167   1.016  16.889  1.00 30.00
ATOM   5663  N   LEU C 179      11.240   0.660  11.148  1.00 30.00
ATOM   5664  CA  LEU C 179      12.560   0.731  10.512  1.00 30.00
ATOM   5665  C   LEU C 179      12.828   2.158   9.966  1.00 30.00
ATOM   5666  O   LEU C 179      13.976   2.495   9.677  1.00 30.00
ATOM   5667  CB  LEU C 179      12.562  -0.292   9.347  1.00 30.00
ATOM   5668  CG  LEU C 179      13.920  -0.575   8.658  1.00 30.00
ATOM   5669  CD1 LEU C 179      14.964  -1.163   9.621  1.00 30.00
ATOM   5670  CD2 LEU C 179      13.726  -1.511   7.454  1.00 30.00
ATOM   5671  N   GLY C 180      11.783   3.002   9.880  1.00 30.00
ATOM   5672  CA  GLY C 180      11.802   4.370   9.374  1.00 30.00
ATOM   5673  C   GLY C 180      11.544   5.436  10.450  1.00 30.00
ATOM   5674  O   GLY C 180      11.576   6.622  10.125  1.00 30.00
ATOM   5675  N   PHE C 181      11.343   5.043  11.725  1.00 30.00
ATOM   5676  CA  PHE C 181      11.210   5.940  12.887  1.00 30.00
ATOM   5677  C   PHE C 181      12.549   6.606  13.279  1.00 30.00
ATOM   5678  O   PHE C 181      12.541   7.588  14.023  1.00 30.00
ATOM   5679  CB  PHE C 181      10.689   5.140  14.111  1.00 30.00
ATOM   5680  CG  PHE C 181       9.185   4.915  14.233  1.00 30.00
ATOM   5681  CD1 PHE C 181       8.336   4.875  13.104  1.00 30.00
ATOM   5682  CD2 PHE C 181       8.627   4.715  15.514  1.00 30.00
ATOM   5683  CE1 PHE C 181       6.964   4.591  13.252  1.00 30.00
ATOM   5684  CE2 PHE C 181       7.251   4.461  15.666  1.00 30.00
ATOM   5685  CZ  PHE C 181       6.420   4.388  14.534  1.00 30.00
ATOM   5686  N   GLY C 182      13.678   6.111  12.745  1.00 30.00
ATOM   5687  CA  GLY C 182      15.022   6.644  12.944  1.00 30.00
ATOM   5688  C   GLY C 182      15.544   7.364  11.696  1.00 30.00
ATOM   5689  O   GLY C 182      16.405   8.231  11.825  1.00 30.00
ATOM   5690  N   VAL C 183      14.974   7.081  10.509  1.00 30.00
ATOM   5691  CA  VAL C 183      15.171   7.847   9.272  1.00 30.00
ATOM   5692  C   VAL C 183      14.463   9.217   9.378  1.00 30.00
ATOM   5693  O   VAL C 183      14.939  10.194   8.804  1.00 30.00
ATOM   5694  CB  VAL C 183      14.629   7.028   8.065  1.00 30.00
ATOM   5695  CG1 VAL C 183      14.443   7.870   6.785  1.00 30.00
ATOM   5696  CG2 VAL C 183      15.534   5.821   7.745  1.00 30.00
ATOM   5697  N   MET C 184      13.379   9.293  10.171  1.00 30.00
ATOM   5698  CA  MET C 184      12.614  10.487  10.538  1.00 30.00
ATOM   5699  C   MET C 184      13.456  11.531  11.303  1.00 30.00
ATOM   5700  O   MET C 184      13.172  12.725  11.213  1.00 30.00
ATOM   5701  CB  MET C 184      11.419  10.003  11.390  1.00 30.00
ATOM   5702  CG  MET C 184      10.199  10.932  11.392  1.00 30.00
ATOM   5703  SD  MET C 184       8.760  10.170  12.194  1.00 30.00
ATOM   5704  CE  MET C 184       7.459  11.312  11.672  1.00 30.00
ATOM   5705  N   LYS C 185      14.510  11.086  12.008  1.00 30.00
ATOM   5706  CA  LYS C 185      15.496  11.925  12.689  1.00 30.00
ATOM   5707  C   LYS C 185      16.584  12.353  11.686  1.00 30.00
ATOM   5708  O   LYS C 185      16.922  13.533  11.620  1.00 30.00
ATOM   5709  CB  LYS C 185      16.188  11.096  13.801  1.00 30.00
ATOM   5710  CG  LYS C 185      15.244  10.573  14.899  1.00 30.00
ATOM   5711  CD  LYS C 185      15.903   9.518  15.799  1.00 30.00
ATOM   5712  CE  LYS C 185      14.908   8.877  16.778  1.00 30.00
ATOM   5713  NZ  LYS C 185      15.562   7.850  17.604  1.00 30.00
ATOM   5714  N   GLN C 186      17.119  11.395  10.906  1.00 30.00
ATOM   5715  CA  GLN C 186      18.291  11.539  10.036  1.00 30.00
ATOM   5716  C   GLN C 186      18.070  12.470   8.831  1.00 30.00
ATOM   5717  O   GLN C 186      19.013  13.150   8.429  1.00 30.00
ATOM   5718  CB  GLN C 186      18.690  10.142   9.515  1.00 30.00
ATOM   5719  CG  GLN C 186      19.698  10.190   8.344  1.00 30.00
ATOM   5720  CD  GLN C 186      21.105  10.689   8.710  1.00 30.00
ATOM   5721  OE1 GLN C 186      21.982   9.878   8.998  1.00 30.00
ATOM   5722  NE2 GLN C 186      21.350  12.003   8.697  1.00 30.00
ATOM   5723  N   THR C 187      16.849  12.521   8.268  1.00 30.00
ATOM   5724  CA  THR C 187      16.491  13.411   7.160  1.00 30.00
ATOM   5725  C   THR C 187      16.381  14.874   7.629  1.00 30.00
ATOM   5726  O   THR C 187      16.951  15.759   6.993  1.00 30.00
ATOM   5727  CB  THR C 187      15.155  12.954   6.505  1.00 30.00
ATOM   5728  OG1 THR C 187      14.147  12.675   7.463  1.00 30.00
ATOM   5729  CG2 THR C 187      15.310  11.757   5.556  1.00 30.00
ATOM   5730  N   CYS C 188      15.650  15.124   8.726  1.00 30.00
ATOM   5731  CA  CYS C 188      15.219  16.456   9.152  1.00 30.00
ATOM   5732  C   CYS C 188      16.289  17.248   9.928  1.00 30.00
ATOM   5733  O   CYS C 188      16.158  18.467  10.032  1.00 30.00
ATOM   5734  CB  CYS C 188      13.976  16.285  10.046  1.00 30.00
ATOM   5735  SG  CYS C 188      12.565  15.741   9.036  1.00 30.00
ATOM   5736  N   GLY C 189      17.337  16.584  10.447  1.00 30.00
ATOM   5737  CA  GLY C 189      18.477  17.213  11.120  1.00 30.00
ATOM   5738  C   GLY C 189      18.614  16.848  12.604  1.00 30.00
ATOM   5739  O   GLY C 189      19.328  17.541  13.327  1.00 30.00
ATOM   5740  N   ASN C 190      17.918  15.793  13.057  1.00 30.00
ATOM   5741  CA  ASN C 190      17.910  15.226  14.410  1.00 30.00
ATOM   5742  C   ASN C 190      16.921  15.934  15.344  1.00 30.00
ATOM   5743  O   ASN C 190      17.246  16.252  16.488  1.00 30.00
ATOM   5744  CB  ASN C 190      19.309  14.905  15.000  1.00 30.00
ATOM   5745  CG  ASN C 190      19.326  13.581  15.768  1.00 30.00
ATOM   5746  OD1 ASN C 190      18.504  13.369  16.657  1.00 30.00
ATOM   5747  ND2 ASN C 190      20.250  12.683  15.423  1.00 30.00
ATOM   5748  N   LEU C 191      15.699  16.163  14.835  1.00 30.00
ATOM   5749  CA  LEU C 191      14.545  16.687  15.566  1.00 30.00
ATOM   5750  C   LEU C 191      14.019  15.622  16.552  1.00 30.00
ATOM   5751  O   LEU C 191      14.134  14.429  16.259  1.00 30.00
ATOM   5752  CB  LEU C 191      13.425  17.031  14.555  1.00 30.00
ATOM   5753  CG  LEU C 191      13.528  18.427  13.902  1.00 30.00
ATOM   5754  CD1 LEU C 191      14.857  18.663  13.169  1.00 30.00
ATOM   5755  CD2 LEU C 191      12.343  18.661  12.954  1.00 30.00
ATOM   5756  N   PRO C 192      13.420  16.022  17.697  1.00 30.00
ATOM   5757  CA  PRO C 192      12.816  15.088  18.653  1.00 30.00
ATOM   5758  C   PRO C 192      11.525  14.491  18.072  1.00 30.00
ATOM   5759  O   PRO C 192      10.558  15.213  17.821  1.00 30.00
ATOM   5760  CB  PRO C 192      12.562  15.924  19.914  1.00 30.00
ATOM   5761  CG  PRO C 192      12.423  17.353  19.416  1.00 30.00
ATOM   5762  CD  PRO C 192      13.273  17.408  18.146  1.00 30.00
ATOM   5763  N   VAL C 193      11.542  13.171  17.829  1.00 30.00
ATOM   5764  CA  VAL C 193      10.419  12.424  17.272  1.00 30.00
ATOM   5765  C   VAL C 193       9.619  11.848  18.448  1.00 30.00
ATOM   5766  O   VAL C 193      10.179  11.236  19.360  1.00 30.00
ATOM   5767  CB  VAL C 193      10.923  11.269  16.359  1.00 30.00
ATOM   5768  CG1 VAL C 193       9.760  10.522  15.672  1.00 30.00
ATOM   5769  CG2 VAL C 193      11.877  11.772  15.262  1.00 30.00
ATOM   5770  N   ILE C 194       8.296  12.029  18.375  1.00 30.00
ATOM   5771  CA  ILE C 194       7.282  11.440  19.244  1.00 30.00
ATOM   5772  C   ILE C 194       6.305  10.645  18.358  1.00 30.00
ATOM   5773  O   ILE C 194       6.306  10.789  17.133  1.00 30.00
ATOM   5774  CB  ILE C 194       6.643  12.525  20.166  1.00 30.00
ATOM   5775  CG1 ILE C 194       5.714  13.520  19.431  1.00 30.00
ATOM   5776  CG2 ILE C 194       7.721  13.264  20.985  1.00 30.00
ATOM   5777  CD1 ILE C 194       5.127  14.620  20.328  1.00 30.00
ATOM   5778  N   PHE C 195       5.503   9.765  18.971  1.00 30.00
ATOM   5779  CA  PHE C 195       4.653   8.800  18.276  1.00 30.00
ATOM   5780  C   PHE C 195       3.285   8.738  18.949  1.00 30.00
ATOM   5781  O   PHE C 195       3.195   8.429  20.136  1.00 30.00
ATOM   5782  CB  PHE C 195       5.392   7.445  18.205  1.00 30.00
ATOM   5783  CG  PHE C 195       4.610   6.222  17.754  1.00 30.00
ATOM   5784  CD1 PHE C 195       3.742   6.275  16.642  1.00 30.00
ATOM   5785  CD2 PHE C 195       4.763   5.009  18.460  1.00 30.00
ATOM   5786  CE1 PHE C 195       3.009   5.134  16.265  1.00 30.00
ATOM   5787  CE2 PHE C 195       4.035   3.868  18.077  1.00 30.00
ATOM   5788  CZ  PHE C 195       3.152   3.932  16.985  1.00 30.00
ATOM   5789  N   ASP C 196       2.229   9.002  18.163  1.00 30.00
ATOM   5790  CA  ASP C 196       0.834   8.854  18.548  1.00 30.00
ATOM   5791  C   ASP C 196       0.428   7.390  18.330  1.00 30.00
ATOM   5792  O   ASP C 196       0.158   6.961  17.207  1.00 30.00
ATOM   5793  CB  ASP C 196      -0.012   9.833  17.697  1.00 30.00
ATOM   5794  CG  ASP C 196      -1.463   9.998  18.156  1.00 30.00
ATOM   5795  OD1 ASP C 196      -1.756   9.741  19.346  1.00 30.00
ATOM   5796  OD2 ASP C 196      -2.276  10.407  17.298  1.00 30.00
ATOM   5797  N   VAL C 197       0.459   6.627  19.432  1.00 30.00
ATOM   5798  CA  VAL C 197       0.412   5.168  19.463  1.00 30.00
ATOM   5799  C   VAL C 197      -1.020   4.650  19.232  1.00 30.00
ATOM   5800  O   VAL C 197      -1.215   3.695  18.482  1.00 30.00
ATOM   5801  CB  VAL C 197       0.925   4.688  20.855  1.00 30.00
ATOM   5802  CG1 VAL C 197       1.125   3.166  20.907  1.00 30.00
ATOM   5803  CG2 VAL C 197       2.228   5.383  21.300  1.00 30.00
ATOM   5804  N   THR C 198      -2.015   5.287  19.870  1.00 30.00
ATOM   5805  CA  THR C 198      -3.413   4.852  19.922  1.00 30.00
ATOM   5806  C   THR C 198      -4.213   5.180  18.642  1.00 30.00
ATOM   5807  O   THR C 198      -5.309   4.647  18.465  1.00 30.00
ATOM   5808  CB  THR C 198      -4.077   5.538  21.143  1.00 30.00
ATOM   5809  OG1 THR C 198      -4.117   6.949  21.008  1.00 30.00
ATOM   5810  CG2 THR C 198      -3.409   5.185  22.478  1.00 30.00
ATOM   5811  N   HIS C 199      -3.662   6.025  17.755  1.00 30.00
ATOM   5812  CA  HIS C 199      -4.255   6.453  16.489  1.00 30.00
ATOM   5813  C   HIS C 199      -3.346   6.044  15.315  1.00 30.00
ATOM   5814  O   HIS C 199      -3.079   6.862  14.437  1.00 30.00
ATOM   5815  CB  HIS C 199      -4.512   7.980  16.509  1.00 30.00
ATOM   5816  CG  HIS C 199      -5.310   8.489  17.697  1.00 30.00
ATOM   5817  ND1 HIS C 199      -4.547   9.068  18.796  1.00 30.00
ATOM   5818  CD2 HIS C 199      -6.614   8.656  17.938  1.00 30.00
ATOM   5819  CE1 HIS C 199      -5.668   9.549  19.606  1.00 30.00
ATOM   5820  NE2 HIS C 199      -6.821   9.325  19.135  1.00 30.00
ATOM   5821  N   SER C 200      -2.864   4.788  15.299  1.00 30.00
ATOM   5822  CA  SER C 200      -1.932   4.260  14.292  1.00 30.00
ATOM   5823  C   SER C 200      -2.292   2.875  13.733  1.00 30.00
ATOM   5824  O   SER C 200      -1.544   2.333  12.919  1.00 30.00
ATOM   5825  CB  SER C 200      -0.468   4.454  14.734  1.00 30.00
ATOM   5826  OG  SER C 200      -0.122   3.597  15.803  1.00 30.00
ATOM   5827  N   LEU C 201      -3.467   2.346  14.110  1.00 30.00
ATOM   5828  CA  LEU C 201      -4.121   1.205  13.468  1.00 30.00
ATOM   5829  C   LEU C 201      -5.053   1.709  12.347  1.00 30.00
ATOM   5830  O   LEU C 201      -5.232   1.021  11.342  1.00 30.00
ATOM   5831  CB  LEU C 201      -5.005   0.475  14.511  1.00 30.00
ATOM   5832  CG  LEU C 201      -4.247  -0.442  15.500  1.00 30.00
ATOM   5833  CD1 LEU C 201      -3.432   0.325  16.558  1.00 30.00
ATOM   5834  CD2 LEU C 201      -5.221  -1.407  16.192  1.00 30.00
ATOM   5835  N   GLN C 202      -5.632   2.908  12.526  1.00110.00
ATOM   5836  CA  GLN C 202      -6.551   3.581  11.615  1.00110.00
ATOM   5837  C   GLN C 202      -6.496   5.106  11.797  1.00110.00
ATOM   5838  O   GLN C 202      -5.836   5.619  12.703  1.00110.00
ATOM   5839  CB  GLN C 202      -7.966   2.967  11.707  1.00110.00
ATOM   5840  CG  GLN C 202      -8.803   3.459  12.907  1.00110.00
ATOM   5841  CD  GLN C 202      -9.853   2.430  13.328  1.00110.00
ATOM   5842  OE1 GLN C 202     -10.401   1.715  12.493  1.00110.00
ATOM   5843  NE2 GLN C 202     -10.148   2.353  14.624  1.00110.00
ATOM   5844  N   THR C 203      -7.200   5.825  10.911  1.00110.00
ATOM   5845  CA  THR C 203      -7.256   7.288  10.827  1.00110.00
ATOM   5846  C   THR C 203      -8.339   7.924  11.735  1.00110.00
ATOM   5847  O   THR C 203      -8.513   9.142  11.692  1.00110.00
ATOM   5848  CB  THR C 203      -7.494   7.671   9.341  1.00110.00
ATOM   5849  OG1 THR C 203      -8.720   7.149   8.863  1.00110.00
ATOM   5850  CG2 THR C 203      -6.352   7.225   8.413  1.00110.00
ATOM   5851  N   ARG C 204      -9.031   7.133  12.576  1.00110.00
ATOM   5852  CA  ARG C 204     -10.032   7.580  13.551  1.00110.00
ATOM   5853  C   ARG C 204      -9.358   8.255  14.759  1.00110.00
ATOM   5854  O   ARG C 204      -8.385   7.726  15.294  1.00110.00
ATOM   5855  CB  ARG C 204     -10.813   6.330  14.028  1.00110.00
ATOM   5856  CG  ARG C 204     -11.806   6.540  15.191  1.00110.00
ATOM   5857  CD  ARG C 204     -13.212   6.897  14.683  1.00110.00
ATOM   5858  NE  ARG C 204     -13.771   5.849  13.816  1.00110.00
ATOM   5859  CZ  ARG C 204     -14.435   4.752  14.222  1.00110.00
ATOM   5860  NH1 ARG C 204     -14.596   4.472  15.523  1.00110.00
ATOM   5861  NH2 ARG C 204     -14.948   3.923  13.306  1.00110.00
ATOM   5862  N   ASP C 205      -9.922   9.391  15.204  1.00110.00
ATOM   5863  CA  ASP C 205      -9.582  10.088  16.446  1.00110.00
ATOM   5864  C   ASP C 205     -10.864  10.682  17.058  1.00110.00
ATOM   5865  O   ASP C 205     -11.013  11.894  17.205  1.00110.00
ATOM   5866  CB  ASP C 205      -8.346  11.019  16.282  1.00110.00
ATOM   5867  CG  ASP C 205      -8.578  12.405  15.664  1.00110.00
ATOM   5868  OD1 ASP C 205      -8.074  13.376  16.271  1.00110.00
ATOM   5869  OD2 ASP C 205      -9.258  12.488  14.619  1.00110.00
ATOM   5870  N   ALA C 206     -11.812   9.798  17.410  1.00110.00
ATOM   5871  CA  ALA C 206     -13.072  10.139  18.065  1.00110.00
ATOM   5872  C   ALA C 206     -12.842  10.380  19.569  1.00110.00
ATOM   5873  O   ALA C 206     -12.058   9.672  20.203  1.00110.00
ATOM   5874  CB  ALA C 206     -14.032   8.955  17.880  1.00110.00
ATOM   5875  N   GLY C 207     -13.543  11.381  20.126  1.00110.00
ATOM   5876  CA  GLY C 207     -13.374  11.880  21.488  1.00110.00
ATOM   5877  C   GLY C 207     -14.597  11.543  22.339  1.00110.00
ATOM   5878  O   GLY C 207     -14.812  10.376  22.665  1.00110.00
ATOM   5879  N   SER C 208     -15.395  12.561  22.699  1.00110.00
ATOM   5880  CA  SER C 208     -16.642  12.435  23.465  1.00110.00
ATOM   5881  C   SER C 208     -17.785  11.730  22.698  1.00110.00
ATOM   5882  O   SER C 208     -18.743  11.280  23.324  1.00110.00
ATOM   5883  CB  SER C 208     -17.068  13.847  23.926  1.00110.00
ATOM   5884  OG  SER C 208     -16.445  14.240  25.137  1.00110.00
ATOM   5885  N   ALA C 209     -17.663  11.598  21.364  1.00110.00
ATOM   5886  CA  ALA C 209     -18.584  10.876  20.485  1.00110.00
ATOM   5887  C   ALA C 209     -18.256   9.371  20.378  1.00110.00
ATOM   5888  O   ALA C 209     -19.032   8.635  19.769  1.00110.00
ATOM   5889  CB  ALA C 209     -18.454  11.489  19.079  1.00110.00
ATOM   5890  N   ALA C 210     -17.136   8.908  20.963  1.00110.00
ATOM   5891  CA  ALA C 210     -16.730   7.504  21.004  1.00110.00
ATOM   5892  C   ALA C 210     -17.328   6.802  22.233  1.00110.00
ATOM   5893  O   ALA C 210     -17.566   7.429  23.267  1.00110.00
ATOM   5894  CB  ALA C 210     -15.200   7.441  21.166  1.00110.00
ATOM   5895  N   SER C 211     -17.496   5.476  22.126  1.00110.00
ATOM   5896  CA  SER C 211     -17.747   4.570  23.249  1.00110.00
ATOM   5897  C   SER C 211     -16.402   4.084  23.829  1.00110.00
ATOM   5898  O   SER C 211     -16.307   3.870  25.037  1.00110.00
ATOM   5899  CB  SER C 211     -18.503   3.326  22.736  1.00110.00
ATOM   5900  OG  SER C 211     -17.598   2.296  22.392  1.00110.00
ATOM   5901  N   GLY C 212     -15.375   3.927  22.973  1.00110.00
ATOM   5902  CA  GLY C 212     -14.015   3.518  23.316  1.00110.00
ATOM   5903  C   GLY C 212     -13.703   2.139  22.728  1.00110.00
ATOM   5904  O   GLY C 212     -14.291   1.742  21.723  1.00110.00
ATOM   5905  N   GLY C 213     -12.779   1.406  23.365  1.00110.00
ATOM   5906  CA  GLY C 213     -12.612  -0.034  23.181  1.00110.00
ATOM   5907  C   GLY C 213     -11.368  -0.438  22.390  1.00110.00
ATOM   5908  O   GLY C 213     -10.640   0.402  21.863  1.00110.00
ATOM   5909  N   ARG C 214     -11.161  -1.763  22.320  1.00110.00
ATOM   5910  CA  ARG C 214     -10.152  -2.490  21.548  1.00110.00
ATOM   5911  C   ARG C 214      -8.771  -2.424  22.221  1.00110.00
ATOM   5912  O   ARG C 214      -7.837  -1.823  21.690  1.00110.00
ATOM   5913  CB  ARG C 214     -10.196  -2.160  20.032  1.00110.00
ATOM   5914  CG  ARG C 214      -9.228  -2.985  19.155  1.00110.00
ATOM   5915  CD  ARG C 214      -9.722  -3.184  17.711  1.00110.00
ATOM   5916  NE  ARG C 214     -10.932  -4.023  17.668  1.00110.00
ATOM   5917  CZ  ARG C 214     -11.737  -4.230  16.609  1.00110.00
ATOM   5918  NH1 ARG C 214     -11.535  -3.623  15.430  1.00110.00
ATOM   5919  NH2 ARG C 214     -12.777  -5.064  16.736  1.00110.00
ATOM   5920  N   ARG C 215      -8.668  -3.041  23.408  1.00110.00
ATOM   5921  CA  ARG C 215      -7.448  -3.155  24.209  1.00110.00
ATOM   5922  C   ARG C 215      -6.545  -4.283  23.677  1.00110.00
ATOM   5923  O   ARG C 215      -6.997  -5.157  22.934  1.00110.00
ATOM   5924  CB  ARG C 215      -7.847  -3.493  25.664  1.00110.00
ATOM   5925  CG  ARG C 215      -8.734  -2.436  26.350  1.00110.00
ATOM   5926  CD  ARG C 215      -8.021  -1.117  26.713  1.00110.00
ATOM   5927  NE  ARG C 215      -7.156  -1.261  27.895  1.00110.00
ATOM   5928  CZ  ARG C 215      -6.193  -0.403  28.282  1.00110.00
ATOM   5929  NH1 ARG C 215      -5.894   0.691  27.568  1.00110.00
ATOM   5930  NH2 ARG C 215      -5.507  -0.655  29.403  1.00110.00
ATOM   5931  N   ALA C 216      -5.259  -4.221  24.063  1.00 30.00
ATOM   5932  CA  ALA C 216      -4.151  -5.104  23.681  1.00 30.00
ATOM   5933  C   ALA C 216      -3.481  -4.667  22.367  1.00 30.00
ATOM   5934  O   ALA C 216      -3.018  -5.509  21.598  1.00 30.00
ATOM   5935  CB  ALA C 216      -4.488  -6.607  23.789  1.00 30.00
ATOM   5936  N   GLN C 217      -3.479  -3.349  22.099  1.00 30.00
ATOM   5937  CA  GLN C 217      -3.039  -2.719  20.854  1.00 30.00
ATOM   5938  C   GLN C 217      -2.234  -1.425  21.080  1.00 30.00
ATOM   5939  O   GLN C 217      -1.923  -0.747  20.099  1.00 30.00
ATOM   5940  CB  GLN C 217      -4.253  -2.486  19.911  1.00 30.00
ATOM   5941  CG  GLN C 217      -5.073  -3.724  19.474  1.00 30.00
ATOM   5942  CD  GLN C 217      -4.461  -4.620  18.387  1.00 30.00
ATOM   5943  OE1 GLN C 217      -4.764  -4.430  17.212  1.00 30.00
ATOM   5944  NE2 GLN C 217      -3.595  -5.576  18.735  1.00 30.00
ATOM   5945  N   ALA C 218      -1.912  -1.061  22.336  1.00 30.00
ATOM   5946  CA  ALA C 218      -1.347   0.243  22.699  1.00 30.00
ATOM   5947  C   ALA C 218      -0.153   0.173  23.658  1.00 30.00
ATOM   5948  O   ALA C 218       0.727   1.027  23.569  1.00 30.00
ATOM   5949  CB  ALA C 218      -2.458   1.172  23.210  1.00 30.00
ATOM   5950  N   LEU C 219      -0.099  -0.820  24.560  1.00 30.00
ATOM   5951  CA  LEU C 219       0.985  -0.989  25.529  1.00 30.00
ATOM   5952  C   LEU C 219       2.196  -1.670  24.873  1.00 30.00
ATOM   5953  O   LEU C 219       3.315  -1.190  25.038  1.00 30.00
ATOM   5954  CB  LEU C 219       0.470  -1.848  26.706  1.00 30.00
ATOM   5955  CG  LEU C 219       1.479  -2.146  27.841  1.00 30.00
ATOM   5956  CD1 LEU C 219       2.150  -0.883  28.412  1.00 30.00
ATOM   5957  CD2 LEU C 219       0.777  -2.925  28.959  1.00 30.00
ATOM   5958  N   ASP C 220       1.974  -2.743  24.093  1.00 30.00
ATOM   5959  CA  ASP C 220       3.003  -3.462  23.330  1.00 30.00
ATOM   5960  C   ASP C 220       3.556  -2.603  22.174  1.00 30.00
ATOM   5961  O   ASP C 220       4.715  -2.766  21.797  1.00 30.00
ATOM   5962  CB  ASP C 220       2.417  -4.797  22.790  1.00 30.00
ATOM   5963  CG  ASP C 220       1.912  -5.816  23.828  1.00 30.00
ATOM   5964  OD1 ASP C 220       1.913  -5.479  25.033  1.00 30.00
ATOM   5965  OD2 ASP C 220       1.540  -6.926  23.387  1.00 30.00
ATOM   5966  N   LEU C 221       2.737  -1.675  21.651  1.00 30.00
ATOM   5967  CA  LEU C 221       3.055  -0.763  20.559  1.00 30.00
[truncated: 173,937 more chars]
