# Supplementary material for: The Contribution of Coevolving Residues to the Stability of KDO8P Synthase
Source: PLoS One. 2011 Mar 9;6(3):e17459. doi: 10.1371/journal.pone.0017459 (PMC3052366; doi:10.1371/journal.pone.0017459)
Supplement: PDB S3 — Atomic coordinates in pdb format for the structure of Nm. KDO8PS which, based on a clustering procedure, is the 3rd most representative conformer of all the states sampled during the 6–12 ns part of the MD run shown in Figure S1. (PDB) [file pone.0017459.s013.pdb]

REMARK: 2QKF_6to12ns_MD_cluster_3.pdb
REMARK: FoldX generated pdb file

ATOM      0  N   MET A   1     -29.246   9.904 -12.348  1.00 30.00
ATOM      1  CA  MET A   1     -29.400  11.363 -12.210  1.00 30.00
ATOM      2  C   MET A   1     -28.304  12.089 -13.001  1.00 30.00
ATOM      3  O   MET A   1     -27.169  11.620 -13.080  1.00 30.00
ATOM      4  CB  MET A   1     -29.394  11.757 -10.716  1.00 30.00
ATOM      5  CG  MET A   1     -29.880  13.189 -10.431  1.00 30.00
ATOM      6  SD  MET A   1     -28.607  14.458 -10.660  1.00 30.00
ATOM      7  CE  MET A   1     -29.400  15.847  -9.809  1.00 30.00
ATOM      8  N   ASP A   2     -28.657  13.252 -13.562  1.00 30.00
ATOM      9  CA  ASP A   2     -27.778  14.139 -14.318  1.00 30.00
ATOM     10  C   ASP A   2     -27.978  15.580 -13.830  1.00 30.00
ATOM     11  O   ASP A   2     -29.019  15.932 -13.272  1.00 30.00
ATOM     12  CB  ASP A   2     -27.965  13.939 -15.845  1.00 30.00
ATOM     13  CG  ASP A   2     -29.358  13.488 -16.308  1.00 30.00
ATOM     14  OD1 ASP A   2     -30.286  14.325 -16.275  1.00 30.00
ATOM     15  OD2 ASP A   2     -29.470  12.297 -16.673  1.00 30.00
ATOM     16  N   ILE A   3     -26.942  16.399 -14.041  1.00 30.00
ATOM     17  CA  ILE A   3     -26.863  17.814 -13.688  1.00 30.00
ATOM     18  C   ILE A   3     -26.610  18.584 -14.995  1.00 30.00
ATOM     19  O   ILE A   3     -25.911  18.085 -15.874  1.00 30.00
ATOM     20  CB  ILE A   3     -25.730  18.018 -12.631  1.00 30.00
ATOM     21  CG1 ILE A   3     -25.993  17.204 -11.335  1.00 30.00
ATOM     22  CG2 ILE A   3     -25.489  19.508 -12.295  1.00 30.00
ATOM     23  CD1 ILE A   3     -24.823  17.181 -10.339  1.00 30.00
ATOM     24  N   LYS A   4     -27.125  19.819 -15.095  1.00 30.00
ATOM     25  CA  LYS A   4     -26.721  20.788 -16.112  1.00 30.00
ATOM     26  C   LYS A   4     -26.156  22.018 -15.399  1.00 30.00
ATOM     27  O   LYS A   4     -26.791  22.578 -14.504  1.00 30.00
ATOM     28  CB  LYS A   4     -27.855  21.084 -17.121  1.00 30.00
ATOM     29  CG  LYS A   4     -29.291  21.088 -16.564  1.00 30.00
ATOM     30  CD  LYS A   4     -30.280  20.381 -17.502  1.00 30.00
ATOM     31  CE  LYS A   4     -30.435  21.108 -18.845  1.00 30.00
ATOM     32  NZ  LYS A   4     -31.462  20.467 -19.683  1.00 30.00
ATOM     33  N   ILE A   5     -24.937  22.410 -15.792  1.00 30.00
ATOM     34  CA  ILE A   5     -24.185  23.540 -15.254  1.00 30.00
ATOM     35  C   ILE A   5     -24.542  24.723 -16.172  1.00 30.00
ATOM     36  O   ILE A   5     -23.852  25.000 -17.152  1.00 30.00
ATOM     37  CB  ILE A   5     -22.670  23.173 -15.268  1.00 30.00
ATOM     38  CG1 ILE A   5     -22.387  21.915 -14.401  1.00 30.00
ATOM     39  CG2 ILE A   5     -21.790  24.347 -14.789  1.00 30.00
ATOM     40  CD1 ILE A   5     -21.019  21.271 -14.653  1.00 30.00
ATOM     41  N   ASN A   6     -25.715  25.320 -15.892  1.00 30.00
ATOM     42  CA  ASN A   6     -26.470  26.280 -16.702  1.00 30.00
ATOM     43  C   ASN A   6     -27.224  25.527 -17.811  1.00 30.00
ATOM     44  O   ASN A   6     -28.434  25.320 -17.715  1.00 30.00
ATOM     45  CB  ASN A   6     -25.617  27.484 -17.184  1.00 30.00
ATOM     46  CG  ASN A   6     -26.481  28.678 -17.598  1.00 30.00
ATOM     47  OD1 ASN A   6     -26.941  29.436 -16.748  1.00 30.00
ATOM     48  ND2 ASN A   6     -26.718  28.848 -18.901  1.00 30.00
ATOM     49  N   ASP A   7     -26.479  25.094 -18.839  1.00 30.00
ATOM     50  CA  ASP A   7     -26.940  24.315 -19.988  1.00 30.00
ATOM     51  C   ASP A   7     -25.871  23.316 -20.479  1.00 30.00
ATOM     52  O   ASP A   7     -26.129  22.589 -21.437  1.00 30.00
ATOM     53  CB  ASP A   7     -27.521  25.237 -21.089  1.00 30.00
ATOM     54  CG  ASP A   7     -26.514  26.229 -21.683  1.00 30.00
ATOM     55  OD1 ASP A   7     -26.241  26.110 -22.895  1.00 30.00
ATOM     56  OD2 ASP A   7     -26.032  27.087 -20.911  1.00 30.00
ATOM     57  N   ILE A   8     -24.697  23.249 -19.820  1.00 30.00
ATOM     58  CA  ILE A   8     -23.627  22.287 -20.091  1.00 30.00
ATOM     59  C   ILE A   8     -24.014  21.005 -19.331  1.00 30.00
ATOM     60  O   ILE A   8     -23.829  20.912 -18.117  1.00 30.00
ATOM     61  CB  ILE A   8     -22.255  22.874 -19.617  1.00 30.00
ATOM     62  CG1 ILE A   8     -21.754  24.032 -20.524  1.00 30.00
ATOM     63  CG2 ILE A   8     -21.136  21.806 -19.542  1.00 30.00
ATOM     64  CD1 ILE A   8     -22.503  25.369 -20.403  1.00 30.00
ATOM     65  N   THR A   9     -24.603  20.045 -20.062  1.00 30.00
ATOM     66  CA  THR A   9     -25.168  18.797 -19.549  1.00 30.00
ATOM     67  C   THR A   9     -24.058  17.803 -19.160  1.00 30.00
ATOM     68  O   THR A   9     -23.104  17.589 -19.908  1.00 30.00
ATOM     69  CB  THR A   9     -26.113  18.190 -20.619  1.00 30.00
ATOM     70  OG1 THR A   9     -26.934  19.166 -21.235  1.00 30.00
ATOM     71  CG2 THR A   9     -27.002  17.064 -20.066  1.00 30.00
ATOM     72  N   LEU A  10     -24.207  17.215 -17.965  1.00 30.00
ATOM     73  CA  LEU A  10     -23.252  16.338 -17.303  1.00 30.00
ATOM     74  C   LEU A  10     -24.016  15.218 -16.583  1.00 30.00
ATOM     75  O   LEU A  10     -24.372  15.343 -15.412  1.00 30.00
ATOM     76  CB  LEU A  10     -22.328  17.178 -16.390  1.00 30.00
ATOM     77  CG  LEU A  10     -21.152  16.395 -15.762  1.00 30.00
ATOM     78  CD1 LEU A  10     -19.953  16.301 -16.719  1.00 30.00
ATOM     79  CD2 LEU A  10     -20.732  17.019 -14.426  1.00 30.00
ATOM     80  N   GLY A  11     -24.236  14.114 -17.304  1.00 30.00
ATOM     81  CA  GLY A  11     -24.609  12.800 -16.797  1.00 30.00
ATOM     82  C   GLY A  11     -23.586  11.777 -17.299  1.00 30.00
ATOM     83  O   GLY A  11     -22.856  12.053 -18.251  1.00 30.00
ATOM     84  N   ASN A  12     -23.548  10.572 -16.706  1.00 30.00
ATOM     85  CA  ASN A  12     -22.676   9.469 -17.156  1.00 30.00
ATOM     86  C   ASN A  12     -23.074   8.898 -18.537  1.00 30.00
ATOM     87  O   ASN A  12     -22.293   8.160 -19.136  1.00 30.00
ATOM     88  CB  ASN A  12     -22.665   8.327 -16.112  1.00 30.00
ATOM     89  CG  ASN A  12     -22.181   8.774 -14.729  1.00 30.00
ATOM     90  OD1 ASN A  12     -21.035   9.192 -14.576  1.00 30.00
ATOM     91  ND2 ASN A  12     -23.057   8.713 -13.724  1.00 30.00
ATOM     92  N   ASN A  13     -24.261   9.264 -19.051  1.00 30.00
ATOM     93  CA  ASN A  13     -24.765   8.944 -20.385  1.00 30.00
ATOM     94  C   ASN A  13     -24.480  10.091 -21.384  1.00 30.00
ATOM     95  O   ASN A  13     -24.428   9.832 -22.586  1.00 30.00
ATOM     96  CB  ASN A  13     -26.299   8.779 -20.258  1.00 30.00
ATOM     97  CG  ASN A  13     -26.889   7.854 -21.325  1.00 30.00
ATOM     98  OD1 ASN A  13     -26.597   6.660 -21.334  1.00 30.00
ATOM     99  ND2 ASN A  13     -27.707   8.397 -22.228  1.00 30.00
ATOM    100  N   SER A  14     -24.288  11.338 -20.911  1.00 30.00
ATOM    101  CA  SER A  14     -24.031  12.529 -21.732  1.00 30.00
ATOM    102  C   SER A  14     -22.577  12.500 -22.250  1.00 30.00
ATOM    103  O   SER A  14     -21.710  12.003 -21.532  1.00 30.00
ATOM    104  CB  SER A  14     -24.186  13.793 -20.859  1.00 30.00
ATOM    105  OG  SER A  14     -25.066  14.722 -21.460  1.00 30.00
ATOM    106  N   PRO A  15     -22.281  13.035 -23.457  1.00 30.00
ATOM    107  CA  PRO A  15     -20.941  12.982 -24.066  1.00 30.00
ATOM    108  C   PRO A  15     -19.928  13.919 -23.380  1.00 30.00
ATOM    109  O   PRO A  15     -20.317  14.818 -22.634  1.00 30.00
ATOM    110  CB  PRO A  15     -21.170  13.366 -25.535  1.00 30.00
ATOM    111  CG  PRO A  15     -22.446  12.637 -25.924  1.00 30.00
ATOM    112  CD  PRO A  15     -23.239  12.537 -24.620  1.00 30.00
ATOM    113  N   PHE A  16     -18.634  13.658 -23.637  1.00 30.00
ATOM    114  CA  PHE A  16     -17.427  14.262 -23.057  1.00 30.00
ATOM    115  C   PHE A  16     -17.499  15.781 -22.836  1.00 30.00
ATOM    116  O   PHE A  16     -17.434  16.548 -23.795  1.00 30.00
ATOM    117  CB  PHE A  16     -16.205  13.830 -23.905  1.00 30.00
ATOM    118  CG  PHE A  16     -14.806  14.262 -23.484  1.00 30.00
ATOM    119  CD1 PHE A  16     -14.491  14.582 -22.144  1.00 30.00
ATOM    120  CD2 PHE A  16     -13.784  14.285 -24.457  1.00 30.00
ATOM    121  CE1 PHE A  16     -13.177  14.934 -21.787  1.00 30.00
ATOM    122  CE2 PHE A  16     -12.464  14.615 -24.096  1.00 30.00
ATOM    123  CZ  PHE A  16     -12.161  14.937 -22.759  1.00 30.00
ATOM    124  N   VAL A  17     -17.602  16.178 -21.558  1.00 30.00
ATOM    125  CA  VAL A  17     -17.446  17.541 -21.056  1.00 30.00
ATOM    126  C   VAL A  17     -16.001  17.650 -20.545  1.00 30.00
ATOM    127  O   VAL A  17     -15.568  16.819 -19.744  1.00 30.00
ATOM    128  CB  VAL A  17     -18.416  17.757 -19.856  1.00 30.00
ATOM    129  CG1 VAL A  17     -18.302  19.165 -19.236  1.00 30.00
ATOM    130  CG2 VAL A  17     -19.882  17.472 -20.225  1.00 30.00
ATOM    131  N   LEU A  18     -15.264  18.682 -20.981  1.00 30.00
ATOM    132  CA  LEU A  18     -13.922  18.963 -20.480  1.00 30.00
ATOM    133  C   LEU A  18     -14.017  20.040 -19.394  1.00 30.00
ATOM    134  O   LEU A  18     -14.587  21.110 -19.608  1.00 30.00
ATOM    135  CB  LEU A  18     -13.037  19.486 -21.633  1.00 30.00
ATOM    136  CG  LEU A  18     -11.532  19.598 -21.288  1.00 30.00
ATOM    137  CD1 LEU A  18     -10.904  18.218 -21.036  1.00 30.00
ATOM    138  CD2 LEU A  18     -10.768  20.330 -22.397  1.00 30.00
ATOM    139  N   PHE A  19     -13.397  19.754 -18.245  1.00 30.00
ATOM    140  CA  PHE A  19     -13.051  20.730 -17.221  1.00 30.00
ATOM    141  C   PHE A  19     -11.546  20.995 -17.412  1.00 30.00
ATOM    142  O   PHE A  19     -10.757  20.053 -17.445  1.00 30.00
ATOM    143  CB  PHE A  19     -13.274  20.107 -15.825  1.00 30.00
ATOM    144  CG  PHE A  19     -14.691  19.706 -15.441  1.00 30.00
ATOM    145  CD1 PHE A  19     -15.276  18.542 -15.987  1.00 30.00
ATOM    146  CD2 PHE A  19     -15.396  20.446 -14.468  1.00 30.00
ATOM    147  CE1 PHE A  19     -16.554  18.124 -15.569  1.00 30.00
ATOM    148  CE2 PHE A  19     -16.665  20.016 -14.033  1.00 30.00
ATOM    149  CZ  PHE A  19     -17.245  18.858 -14.586  1.00 30.00
ATOM    150  N   GLY A  20     -11.136  22.256 -17.590  1.00 30.00
ATOM    151  CA  GLY A  20      -9.730  22.648 -17.695  1.00 30.00
ATOM    152  C   GLY A  20      -9.440  23.889 -16.861  1.00 30.00
ATOM    153  O   GLY A  20      -9.991  24.052 -15.775  1.00 30.00
ATOM    154  N   GLY A  21      -8.554  24.748 -17.380  1.00 30.00
ATOM    155  CA  GLY A  21      -8.203  26.045 -16.817  1.00 30.00
ATOM    156  C   GLY A  21      -6.738  26.087 -16.392  1.00 30.00
ATOM    157  O   GLY A  21      -5.877  25.562 -17.096  1.00 30.00
ATOM    158  N   ILE A  22      -6.467  26.732 -15.247  1.00 30.00
ATOM    159  CA  ILE A  22      -5.138  26.943 -14.665  1.00 30.00
ATOM    160  C   ILE A  22      -5.111  26.485 -13.197  1.00 30.00
ATOM    161  O   ILE A  22      -6.133  26.092 -12.632  1.00 30.00
ATOM    162  CB  ILE A  22      -4.643  28.402 -14.904  1.00 30.00
ATOM    163  CG1 ILE A  22      -5.497  29.475 -14.188  1.00 30.00
ATOM    164  CG2 ILE A  22      -4.491  28.708 -16.403  1.00 30.00
ATOM    165  CD1 ILE A  22      -5.004  30.914 -14.407  1.00 30.00
ATOM    166  N   ASN A  23      -3.915  26.515 -12.589  1.00 30.00
ATOM    167  CA  ASN A  23      -3.654  26.105 -11.208  1.00 30.00
ATOM    168  C   ASN A  23      -4.250  27.126 -10.217  1.00 30.00
ATOM    169  O   ASN A  23      -4.944  26.737  -9.279  1.00 30.00
ATOM    170  CB  ASN A  23      -2.116  26.010 -11.037  1.00 30.00
ATOM    171  CG  ASN A  23      -1.683  25.387  -9.706  1.00 30.00
ATOM    172  OD1 ASN A  23      -1.461  26.092  -8.724  1.00 30.00
ATOM    173  ND2 ASN A  23      -1.558  24.059  -9.667  1.00 30.00
ATOM    174  N   VAL A  24      -3.989  28.422 -10.449  1.00 30.00
ATOM    175  CA  VAL A  24      -4.387  29.555  -9.619  1.00 30.00
ATOM    176  C   VAL A  24      -4.528  30.808 -10.498  1.00 30.00
ATOM    177  O   VAL A  24      -3.813  30.945 -11.490  1.00 30.00
ATOM    178  CB  VAL A  24      -3.446  29.684  -8.381  1.00 30.00
ATOM    179  CG1 VAL A  24      -1.946  29.688  -8.736  1.00 30.00
ATOM    180  CG2 VAL A  24      -3.774  30.885  -7.475  1.00 30.00
ATOM    181  N   LEU A  25      -5.434  31.728 -10.120  1.00 30.00
ATOM    182  CA  LEU A  25      -5.625  33.037 -10.745  1.00 30.00
ATOM    183  C   LEU A  25      -4.481  33.969 -10.314  1.00 30.00
ATOM    184  O   LEU A  25      -4.538  34.599  -9.257  1.00 30.00
ATOM    185  CB  LEU A  25      -6.970  33.649 -10.282  1.00 30.00
ATOM    186  CG  LEU A  25      -8.254  32.919 -10.729  1.00 30.00
ATOM    187  CD1 LEU A  25      -9.475  33.697 -10.223  1.00 30.00
ATOM    188  CD2 LEU A  25      -8.346  32.730 -12.251  1.00 30.00
ATOM    189  N   GLU A  26      -3.430  34.028 -11.143  1.00 30.00
ATOM    190  CA  GLU A  26      -2.234  34.839 -10.926  1.00 30.00
ATOM    191  C   GLU A  26      -2.384  36.207 -11.613  1.00 30.00
ATOM    192  O   GLU A  26      -1.918  37.213 -11.082  1.00 30.00
ATOM    193  CB  GLU A  26      -1.025  34.101 -11.537  1.00 30.00
ATOM    194  CG  GLU A  26      -0.763  32.754 -10.836  1.00 30.00
ATOM    195  CD  GLU A  26       0.327  31.921 -11.501  1.00110.00
ATOM    196  OE1 GLU A  26       0.020  30.771 -11.885  1.00110.00
ATOM    197  OE2 GLU A  26       1.457  32.439 -11.618  1.00110.00
ATOM    198  N   SER A  27      -3.070  36.252 -12.764  1.00 30.00
ATOM    199  CA  SER A  27      -3.414  37.464 -13.499  1.00 30.00
ATOM    200  C   SER A  27      -4.643  37.226 -14.382  1.00 30.00
ATOM    201  O   SER A  27      -4.960  36.086 -14.728  1.00 30.00
ATOM    202  CB  SER A  27      -2.189  38.020 -14.256  1.00 30.00
ATOM    203  OG  SER A  27      -1.866  37.229 -15.382  1.00 30.00
ATOM    204  N   LEU A  28      -5.309  38.323 -14.775  1.00 30.00
ATOM    205  CA  LEU A  28      -6.422  38.333 -15.723  1.00 30.00
ATOM    206  C   LEU A  28      -5.945  37.956 -17.138  1.00 30.00
ATOM    207  O   LEU A  28      -6.620  37.179 -17.807  1.00 30.00
ATOM    208  CB  LEU A  28      -7.065  39.741 -15.704  1.00 30.00
ATOM    209  CG  LEU A  28      -8.334  39.941 -16.569  1.00 30.00
ATOM    210  CD1 LEU A  28      -9.250  38.705 -16.596  1.00 30.00
ATOM    211  CD2 LEU A  28      -9.117  41.175 -16.100  1.00 30.00
ATOM    212  N   ASP A  29      -4.776  38.459 -17.574  1.00 30.00
ATOM    213  CA  ASP A  29      -4.187  38.204 -18.894  1.00 30.00
ATOM    214  C   ASP A  29      -3.825  36.720 -19.108  1.00 30.00
ATOM    215  O   ASP A  29      -4.069  36.206 -20.198  1.00 30.00
ATOM    216  CB  ASP A  29      -2.955  39.117 -19.128  1.00 30.00
ATOM    217  CG  ASP A  29      -2.273  39.642 -17.859  1.00 30.00
ATOM    218  OD1 ASP A  29      -1.490  38.863 -17.276  1.00 30.00
ATOM    219  OD2 ASP A  29      -2.519  40.818 -17.510  1.00 30.00
ATOM    220  N   SER A  30      -3.304  36.023 -18.082  1.00 30.00
ATOM    221  CA  SER A  30      -2.945  34.603 -18.149  1.00 30.00
ATOM    222  C   SER A  30      -4.170  33.666 -18.078  1.00 30.00
ATOM    223  O   SER A  30      -4.112  32.555 -18.607  1.00 30.00
ATOM    224  CB  SER A  30      -1.955  34.275 -17.013  1.00 30.00
ATOM    225  OG  SER A  30      -2.496  34.423 -15.711  1.00 30.00
ATOM    226  N   THR A  31      -5.279  34.128 -17.472  1.00 30.00
ATOM    227  CA  THR A  31      -6.557  33.417 -17.396  1.00 30.00
ATOM    228  C   THR A  31      -7.272  33.474 -18.759  1.00 30.00
ATOM    229  O   THR A  31      -7.794  32.455 -19.208  1.00 30.00
ATOM    230  CB  THR A  31      -7.429  34.077 -16.294  1.00 30.00
ATOM    231  OG1 THR A  31      -6.745  33.966 -15.063  1.00 30.00
ATOM    232  CG2 THR A  31      -8.810  33.429 -16.091  1.00 30.00
ATOM    233  N   LEU A  32      -7.252  34.642 -19.428  1.00 30.00
ATOM    234  CA  LEU A  32      -7.838  34.866 -20.750  1.00 30.00
ATOM    235  C   LEU A  32      -7.028  34.174 -21.864  1.00 30.00
ATOM    236  O   LEU A  32      -7.625  33.692 -22.826  1.00 30.00
ATOM    237  CB  LEU A  32      -7.874  36.385 -21.043  1.00 30.00
ATOM    238  CG  LEU A  32      -8.828  37.222 -20.158  1.00 30.00
ATOM    239  CD1 LEU A  32      -8.513  38.718 -20.305  1.00 30.00
ATOM    240  CD2 LEU A  32     -10.308  36.963 -20.463  1.00 30.00
ATOM    241  N   GLN A  33      -5.691  34.094 -21.720  1.00 30.00
ATOM    242  CA  GLN A  33      -4.765  33.456 -22.662  1.00 30.00
ATOM    243  C   GLN A  33      -4.958  31.930 -22.719  1.00 30.00
ATOM    244  O   GLN A  33      -4.898  31.352 -23.805  1.00 30.00
ATOM    245  CB  GLN A  33      -3.312  33.797 -22.240  1.00 30.00
ATOM    246  CG  GLN A  33      -2.190  33.076 -23.021  1.00 30.00
ATOM    247  CD  GLN A  33      -2.176  33.450 -24.504  1.00 30.00
ATOM    248  OE1 GLN A  33      -1.647  34.493 -24.880  1.00 30.00
ATOM    249  NE2 GLN A  33      -2.755  32.600 -25.353  1.00 30.00
ATOM    250  N   THR A  34      -5.209  31.288 -21.562  1.00 30.00
ATOM    251  CA  THR A  34      -5.441  29.847 -21.464  1.00 30.00
ATOM    252  C   THR A  34      -6.877  29.515 -21.907  1.00 30.00
ATOM    253  O   THR A  34      -7.069  28.532 -22.620  1.00 30.00
ATOM    254  CB  THR A  34      -5.225  29.377 -20.001  1.00 30.00
ATOM    255  OG1 THR A  34      -3.878  29.618 -19.635  1.00 30.00
ATOM    256  CG2 THR A  34      -5.466  27.866 -19.809  1.00 30.00
ATOM    257  N   CYS A  35      -7.874  30.334 -21.524  1.00 30.00
ATOM    258  CA  CYS A  35      -9.285  30.132 -21.861  1.00 30.00
ATOM    259  C   CYS A  35      -9.538  30.210 -23.378  1.00 30.00
ATOM    260  O   CYS A  35     -10.301  29.395 -23.887  1.00 30.00
ATOM    261  CB  CYS A  35     -10.148  31.160 -21.102  1.00 30.00
ATOM    262  SG  CYS A  35     -11.906  30.713 -21.187  1.00 30.00
ATOM    263  N   ALA A  36      -8.850  31.119 -24.095  1.00 30.00
ATOM    264  CA  ALA A  36      -8.920  31.298 -25.548  1.00 30.00
ATOM    265  C   ALA A  36      -8.447  30.069 -26.342  1.00 30.00
ATOM    266  O   ALA A  36      -9.063  29.724 -27.349  1.00 30.00
ATOM    267  CB  ALA A  36      -8.057  32.509 -25.939  1.00 30.00
ATOM    268  N   HIS A  37      -7.380  29.400 -25.870  1.00 30.00
ATOM    269  CA  HIS A  37      -6.823  28.175 -26.446  1.00 30.00
ATOM    270  C   HIS A  37      -7.770  26.981 -26.239  1.00 30.00
ATOM    271  O   HIS A  37      -8.084  26.282 -27.202  1.00 30.00
ATOM    272  CB  HIS A  37      -5.446  27.901 -25.789  1.00 30.00
ATOM    273  CG  HIS A  37      -4.962  26.467 -25.807  1.00 30.00
ATOM    274  ND1 HIS A  37      -4.889  25.702 -26.959  1.00 30.00
ATOM    275  CD2 HIS A  37      -4.549  25.637 -24.787  1.00 30.00
ATOM    276  CE1 HIS A  37      -4.460  24.488 -26.600  1.00 30.00
ATOM    277  NE2 HIS A  37      -4.230  24.378 -25.297  1.00 30.00
ATOM    278  N   TYR A  38      -8.220  26.757 -24.993  1.00 30.00
ATOM    279  CA  TYR A  38      -9.051  25.620 -24.609  1.00 30.00
ATOM    280  C   TYR A  38     -10.462  25.679 -25.214  1.00 30.00
ATOM    281  O   TYR A  38     -10.912  24.675 -25.763  1.00 30.00
ATOM    282  CB  TYR A  38      -9.158  25.547 -23.073  1.00 30.00
ATOM    283  CG  TYR A  38      -8.114  24.690 -22.374  1.00 30.00
ATOM    284  CD1 TYR A  38      -6.827  25.195 -22.099  1.00 30.00
ATOM    285  CD2 TYR A  38      -8.447  23.384 -21.956  1.00 30.00
ATOM    286  CE1 TYR A  38      -5.895  24.418 -21.384  1.00 30.00
ATOM    287  CE2 TYR A  38      -7.518  22.605 -21.242  1.00 30.00
ATOM    288  CZ  TYR A  38      -6.244  23.127 -20.945  1.00 30.00
ATOM    289  OH  TYR A  38      -5.350  22.386 -20.230  1.00 30.00
ATOM    290  N   VAL A  39     -11.152  26.832 -25.125  1.00 30.00
ATOM    291  CA  VAL A  39     -12.541  26.993 -25.567  1.00 30.00
ATOM    292  C   VAL A  39     -12.694  26.837 -27.095  1.00 30.00
ATOM    293  O   VAL A  39     -13.697  26.289 -27.539  1.00 30.00
ATOM    294  CB  VAL A  39     -13.116  28.344 -25.050  1.00 30.00
ATOM    295  CG1 VAL A  39     -12.693  29.586 -25.861  1.00 30.00
ATOM    296  CG2 VAL A  39     -14.647  28.298 -24.924  1.00 30.00
ATOM    297  N   GLU A  40     -11.694  27.266 -27.886  1.00 30.00
ATOM    298  CA  GLU A  40     -11.700  27.195 -29.347  1.00 30.00
ATOM    299  C   GLU A  40     -11.468  25.760 -29.861  1.00 30.00
ATOM    300  O   GLU A  40     -12.159  25.328 -30.783  1.00 30.00
ATOM    301  CB  GLU A  40     -10.607  28.155 -29.879  1.00 30.00
ATOM    302  CG  GLU A  40     -10.913  29.669 -29.798  1.00 30.00
ATOM    303  CD  GLU A  40      -9.815  30.571 -30.376  1.00 30.00
ATOM    304  OE1 GLU A  40      -9.018  30.040 -31.180  1.00 30.00
ATOM    305  OE2 GLU A  40      -9.777  31.766 -30.004  1.00 30.00
ATOM    306  N   VAL A  41     -10.526  25.020 -29.247  1.00 30.00
ATOM    307  CA  VAL A  41     -10.182  23.634 -29.584  1.00 30.00
ATOM    308  C   VAL A  41     -11.318  22.660 -29.218  1.00 30.00
ATOM    309  O   VAL A  41     -11.603  21.745 -29.990  1.00 30.00
ATOM    310  CB  VAL A  41      -8.848  23.259 -28.874  1.00 30.00
ATOM    311  CG1 VAL A  41      -8.541  21.748 -28.853  1.00 30.00
ATOM    312  CG2 VAL A  41      -7.660  24.005 -29.509  1.00 30.00
ATOM    313  N   THR A  42     -11.980  22.863 -28.066  1.00 30.00
ATOM    314  CA  THR A  42     -13.132  22.069 -27.635  1.00 30.00
ATOM    315  C   THR A  42     -14.387  22.358 -28.484  1.00 30.00
ATOM    316  O   THR A  42     -15.113  21.416 -28.789  1.00 30.00
ATOM    317  CB  THR A  42     -13.408  22.295 -26.130  1.00 30.00
ATOM    318  OG1 THR A  42     -13.659  23.651 -25.827  1.00 30.00
ATOM    319  CG2 THR A  42     -12.315  21.737 -25.212  1.00 30.00
ATOM    320  N   ARG A  43     -14.610  23.608 -28.935  1.00 30.00
ATOM    321  CA  ARG A  43     -15.699  23.983 -29.851  1.00 30.00
ATOM    322  C   ARG A  43     -15.523  23.406 -31.269  1.00 30.00
ATOM    323  O   ARG A  43     -16.523  23.202 -31.957  1.00 30.00
ATOM    324  CB  ARG A  43     -15.792  25.521 -29.952  1.00 30.00
ATOM    325  CG  ARG A  43     -16.513  26.169 -28.760  1.00 30.00
ATOM    326  CD  ARG A  43     -16.477  27.704 -28.824  1.00 30.00
ATOM    327  NE  ARG A  43     -17.208  28.296 -27.697  1.00 30.00
ATOM    328  CZ  ARG A  43     -17.112  29.564 -27.261  1.00 30.00
ATOM    329  NH1 ARG A  43     -16.297  30.451 -27.850  1.00 30.00
ATOM    330  NH2 ARG A  43     -17.854  29.946 -26.215  1.00 30.00
ATOM    331  N   LYS A  44     -14.281  23.107 -31.687  1.00 30.00
ATOM    332  CA  LYS A  44     -13.958  22.476 -32.968  1.00 30.00
ATOM    333  C   LYS A  44     -14.314  20.974 -32.956  1.00 30.00
ATOM    334  O   LYS A  44     -14.724  20.440 -33.986  1.00 30.00
ATOM    335  CB  LYS A  44     -12.441  22.640 -33.213  1.00 30.00
ATOM    336  CG  LYS A  44     -12.006  24.071 -33.582  1.00 30.00
ATOM    337  CD  LYS A  44     -10.502  24.286 -33.365  1.00 30.00
ATOM    338  CE  LYS A  44     -10.007  25.628 -33.921  1.00 30.00
ATOM    339  NZ  LYS A  44     -10.294  25.748 -35.359  1.00 30.00
ATOM    340  N   LEU A  45     -14.176  20.307 -31.795  1.00 30.00
ATOM    341  CA  LEU A  45     -14.444  18.880 -31.600  1.00 30.00
ATOM    342  C   LEU A  45     -15.903  18.605 -31.177  1.00 30.00
ATOM    343  O   LEU A  45     -16.385  17.494 -31.396  1.00 30.00
ATOM    344  CB  LEU A  45     -13.513  18.366 -30.474  1.00 30.00
ATOM    345  CG  LEU A  45     -12.007  18.362 -30.833  1.00 30.00
ATOM    346  CD1 LEU A  45     -11.146  18.163 -29.577  1.00 30.00
ATOM    347  CD2 LEU A  45     -11.656  17.298 -31.887  1.00 30.00
ATOM    348  N   GLY A  46     -16.598  19.587 -30.575  1.00 30.00
ATOM    349  CA  GLY A  46     -18.002  19.508 -30.158  1.00 30.00
ATOM    350  C   GLY A  46     -18.193  19.442 -28.633  1.00 30.00
ATOM    351  O   GLY A  46     -19.321  19.305 -28.164  1.00 30.00
ATOM    352  N   ILE A  47     -17.092  19.503 -27.871  1.00 30.00
ATOM    353  CA  ILE A  47     -16.998  19.371 -26.419  1.00 30.00
ATOM    354  C   ILE A  47     -17.323  20.738 -25.758  1.00 30.00
ATOM    355  O   ILE A  47     -16.761  21.749 -26.179  1.00 30.00
ATOM    356  CB  ILE A  47     -15.524  18.944 -26.114  1.00 30.00
ATOM    357  CG1 ILE A  47     -15.219  17.521 -26.651  1.00 30.00
ATOM    358  CG2 ILE A  47     -15.132  19.049 -24.625  1.00 30.00
ATOM    359  CD1 ILE A  47     -13.719  17.204 -26.775  1.00 30.00
ATOM    360  N   PRO A  48     -18.175  20.799 -24.708  1.00 30.00
ATOM    361  CA  PRO A  48     -18.359  22.003 -23.881  1.00 30.00
ATOM    362  C   PRO A  48     -17.224  22.140 -22.842  1.00 30.00
ATOM    363  O   PRO A  48     -16.630  21.140 -22.432  1.00 30.00
ATOM    364  CB  PRO A  48     -19.709  21.782 -23.188  1.00 30.00
ATOM    365  CG  PRO A  48     -19.711  20.305 -22.832  1.00 30.00
ATOM    366  CD  PRO A  48     -18.856  19.654 -23.921  1.00 30.00
ATOM    367  N   TYR A  49     -16.933  23.384 -22.427  1.00 30.00
ATOM    368  CA  TYR A  49     -15.765  23.744 -21.621  1.00 30.00
ATOM    369  C   TYR A  49     -16.145  24.517 -20.348  1.00 30.00
ATOM    370  O   TYR A  49     -16.858  25.517 -20.413  1.00 30.00
ATOM    371  CB  TYR A  49     -14.762  24.509 -22.507  1.00 30.00
ATOM    372  CG  TYR A  49     -13.515  24.984 -21.785  1.00 30.00
ATOM    373  CD1 TYR A  49     -12.627  24.040 -21.229  1.00 30.00
ATOM    374  CD2 TYR A  49     -13.256  26.362 -21.634  1.00 30.00
ATOM    375  CE1 TYR A  49     -11.501  24.475 -20.511  1.00 30.00
ATOM    376  CE2 TYR A  49     -12.123  26.795 -20.920  1.00 30.00
ATOM    377  CZ  TYR A  49     -11.247  25.850 -20.354  1.00 30.00
ATOM    378  OH  TYR A  49     -10.131  26.260 -19.687  1.00 30.00
ATOM    379  N   ILE A  50     -15.603  24.057 -19.208  1.00 30.00
ATOM    380  CA  ILE A  50     -15.676  24.663 -17.876  1.00 30.00
ATOM    381  C   ILE A  50     -14.229  25.032 -17.479  1.00 30.00
ATOM    382  O   ILE A  50     -13.329  24.207 -17.636  1.00 30.00
ATOM    383  CB  ILE A  50     -16.289  23.629 -16.878  1.00 30.00
ATOM    384  CG1 ILE A  50     -17.692  23.121 -17.302  1.00 30.00
ATOM    385  CG2 ILE A  50     -16.342  24.174 -15.434  1.00 30.00
ATOM    386  CD1 ILE A  50     -18.046  21.747 -16.725  1.00 30.00
ATOM    387  N   PHE A  51     -14.001  26.250 -16.955  1.00 30.00
ATOM    388  CA  PHE A  51     -12.683  26.729 -16.513  1.00 30.00
ATOM    389  C   PHE A  51     -12.615  26.704 -14.976  1.00 30.00
ATOM    390  O   PHE A  51     -13.431  27.337 -14.307  1.00 30.00
ATOM    391  CB  PHE A  51     -12.496  28.177 -17.024  1.00 30.00
ATOM    392  CG  PHE A  51     -11.102  28.776 -16.885  1.00 30.00
ATOM    393  CD1 PHE A  51     -10.283  28.913 -18.026  1.00 30.00
ATOM    394  CD2 PHE A  51     -10.623  29.223 -15.634  1.00 30.00
ATOM    395  CE1 PHE A  51      -8.986  29.448 -17.914  1.00 30.00
ATOM    396  CE2 PHE A  51      -9.325  29.755 -15.521  1.00 30.00
ATOM    397  CZ  PHE A  51      -8.502  29.857 -16.659  1.00 30.00
ATOM    398  N   LYS A  52     -11.604  26.010 -14.431  1.00 30.00
ATOM    399  CA  LYS A  52     -11.275  25.941 -13.009  1.00 30.00
ATOM    400  C   LYS A  52      -9.988  26.728 -12.727  1.00 30.00
ATOM    401  O   LYS A  52      -9.035  26.680 -13.502  1.00 30.00
ATOM    402  CB  LYS A  52     -11.042  24.460 -12.629  1.00 30.00
ATOM    403  CG  LYS A  52     -10.175  24.240 -11.362  1.00 30.00
ATOM    404  CD  LYS A  52      -8.697  23.933 -11.656  1.00 30.00
ATOM    405  CE  LYS A  52      -7.803  23.955 -10.405  1.00 30.00
ATOM    406  NZ  LYS A  52      -6.417  24.313 -10.742  1.00 30.00
ATOM    407  N   ALA A  53      -9.952  27.391 -11.564  1.00 30.00
ATOM    408  CA  ALA A  53      -8.768  27.975 -10.942  1.00 30.00
ATOM    409  C   ALA A  53      -9.011  28.165  -9.443  1.00 30.00
ATOM    410  O   ALA A  53     -10.156  28.238  -9.003  1.00 30.00
ATOM    411  CB  ALA A  53      -8.358  29.273 -11.652  1.00 30.00
ATOM    412  N   SER A  54      -7.931  28.283  -8.660  1.00 30.00
ATOM    413  CA  SER A  54      -7.979  28.707  -7.260  1.00 30.00
ATOM    414  C   SER A  54      -7.901  30.243  -7.229  1.00 30.00
ATOM    415  O   SER A  54      -7.181  30.835  -8.032  1.00 30.00
ATOM    416  CB  SER A  54      -6.727  28.166  -6.540  1.00 30.00
ATOM    417  OG  SER A  54      -6.767  26.759  -6.423  1.00 30.00
ATOM    418  N   PHE A  55      -8.612  30.901  -6.298  1.00 30.00
ATOM    419  CA  PHE A  55      -8.470  32.344  -6.057  1.00 30.00
ATOM    420  C   PHE A  55      -7.179  32.663  -5.268  1.00 30.00
ATOM    421  O   PHE A  55      -6.569  33.708  -5.500  1.00 30.00
ATOM    422  CB  PHE A  55      -9.732  32.886  -5.349  1.00 30.00
ATOM    423  CG  PHE A  55     -10.151  32.215  -4.052  1.00 30.00
ATOM    424  CD1 PHE A  55      -9.490  32.508  -2.840  1.00 30.00
ATOM    425  CD2 PHE A  55     -11.223  31.300  -4.055  1.00 30.00
ATOM    426  CE1 PHE A  55      -9.858  31.847  -1.654  1.00 30.00
ATOM    427  CE2 PHE A  55     -11.605  30.654  -2.866  1.00 30.00
ATOM    428  CZ  PHE A  55     -10.908  30.910  -1.670  1.00 30.00
ATOM    429  N   ASP A  56      -6.724  31.727  -4.414  1.00 30.00
ATOM    430  CA  ASP A  56      -5.368  31.649  -3.874  1.00 30.00
ATOM    431  C   ASP A  56      -4.985  30.176  -3.649  1.00 30.00
ATOM    432  O   ASP A  56      -5.817  29.357  -3.260  1.00 30.00
ATOM    433  CB  ASP A  56      -5.122  32.610  -2.679  1.00 30.00
ATOM    434  CG  ASP A  56      -6.253  32.728  -1.651  1.00 30.00
ATOM    435  OD1 ASP A  56      -6.832  31.669  -1.322  1.00 30.00
ATOM    436  OD2 ASP A  56      -6.553  33.872  -1.243  1.00 30.00
ATOM    437  N   LYS A  57      -3.712  29.853  -3.920  1.00 30.00
ATOM    438  CA  LYS A  57      -3.101  28.531  -3.843  1.00 30.00
ATOM    439  C   LYS A  57      -2.630  28.295  -2.398  1.00 30.00
ATOM    440  O   LYS A  57      -1.583  28.796  -1.985  1.00 30.00
ATOM    441  CB  LYS A  57      -1.892  28.543  -4.812  1.00 30.00
ATOM    442  CG  LYS A  57      -1.075  27.241  -4.852  1.00 30.00
ATOM    443  CD  LYS A  57      -0.064  27.218  -6.010  1.00110.00
ATOM    444  CE  LYS A  57       0.567  25.834  -6.218  1.00110.00
ATOM    445  NZ  LYS A  57       1.186  25.713  -7.549  1.00110.00
ATOM    446  N   ALA A  58      -3.426  27.532  -1.633  1.00 30.00
ATOM    447  CA  ALA A  58      -3.217  27.262  -0.211  1.00 30.00
ATOM    448  C   ALA A  58      -2.054  26.282   0.035  1.00 30.00
ATOM    449  O   ALA A  58      -1.260  26.504   0.949  1.00 30.00
ATOM    450  CB  ALA A  58      -4.517  26.661   0.349  1.00 30.00
ATOM    451  N   ASN A  59      -1.939  25.230  -0.794  1.00 30.00
ATOM    452  CA  ASN A  59      -0.878  24.223  -0.737  1.00 30.00
ATOM    453  C   ASN A  59       0.214  24.578  -1.757  1.00 30.00
ATOM    454  O   ASN A  59      -0.053  24.639  -2.957  1.00 30.00
ATOM    455  CB  ASN A  59      -1.450  22.840  -1.137  1.00 30.00
ATOM    456  CG  ASN A  59      -2.436  22.267  -0.115  1.00 30.00
ATOM    457  OD1 ASN A  59      -2.050  21.913   0.995  1.00 30.00
ATOM    458  ND2 ASN A  59      -3.713  22.172  -0.489  1.00 30.00
ATOM    459  N   ARG A  60       1.452  24.768  -1.277  1.00 30.00
ATOM    460  CA  ARG A  60       2.665  24.899  -2.086  1.00 30.00
ATOM    461  C   ARG A  60       3.889  24.371  -1.318  1.00 30.00
ATOM    462  O   ARG A  60       3.881  24.328  -0.089  1.00 30.00
ATOM    463  CB  ARG A  60       2.817  26.310  -2.704  1.00 30.00
ATOM    464  CG  ARG A  60       3.016  27.470  -1.714  1.00 30.00
ATOM    465  CD  ARG A  60       1.747  28.277  -1.414  1.00 30.00
ATOM    466  NE  ARG A  60       2.036  29.302  -0.401  1.00 30.00
ATOM    467  CZ  ARG A  60       1.135  30.031   0.276  1.00 30.00
ATOM    468  NH1 ARG A  60       1.559  30.881   1.218  1.00 30.00
ATOM    469  NH2 ARG A  60      -0.179  29.930   0.038  1.00 30.00
ATOM    470  N   SER A  61       4.935  23.944  -2.044  1.00 30.00
ATOM    471  CA  SER A  61       6.103  23.242  -1.497  1.00 30.00
ATOM    472  C   SER A  61       7.112  24.169  -0.773  1.00 30.00
ATOM    473  O   SER A  61       7.935  23.677  -0.002  1.00 30.00
ATOM    474  CB  SER A  61       6.797  22.519  -2.673  1.00 30.00
ATOM    475  OG  SER A  61       7.687  21.515  -2.226  1.00 30.00
ATOM    476  N   SER A  62       7.027  25.493  -0.987  1.00 30.00
ATOM    477  CA  SER A  62       7.871  26.530  -0.387  1.00 30.00
ATOM    478  C   SER A  62       7.045  27.787  -0.075  1.00 30.00
ATOM    479  O   SER A  62       6.011  28.016  -0.704  1.00 30.00
ATOM    480  CB  SER A  62       9.127  26.768  -1.254  1.00 30.00
ATOM    481  OG  SER A  62       9.476  28.138  -1.314  1.00 30.00
ATOM    482  N   ILE A  63       7.491  28.598   0.903  1.00 30.00
ATOM    483  CA  ILE A  63       6.771  29.790   1.372  1.00 30.00
ATOM    484  C   ILE A  63       6.802  30.961   0.368  1.00 30.00
ATOM    485  O   ILE A  63       5.888  31.785   0.391  1.00 30.00
ATOM    486  CB  ILE A  63       7.300  30.252   2.762  1.00 30.00
ATOM    487  CG1 ILE A  63       8.723  30.866   2.760  1.00 30.00
ATOM    488  CG2 ILE A  63       7.178  29.131   3.812  1.00 30.00
ATOM    489  CD1 ILE A  63       9.085  31.559   4.080  1.00 30.00
ATOM    490  N   HIS A  64       7.827  31.034  -0.506  1.00 30.00
ATOM    491  CA  HIS A  64       7.981  32.087  -1.507  1.00 30.00
ATOM    492  C   HIS A  64       7.058  31.775  -2.694  1.00 30.00
ATOM    493  O   HIS A  64       7.319  30.868  -3.486  1.00 30.00
ATOM    494  CB  HIS A  64       9.450  32.149  -1.981  1.00 30.00
ATOM    495  CG  HIS A  64      10.327  33.070  -1.158  1.00 30.00
ATOM    496  ND1 HIS A  64      11.681  32.845  -0.967  1.00 30.00
ATOM    497  CD2 HIS A  64      10.038  34.206  -0.435  1.00 30.00
ATOM    498  CE1 HIS A  64      12.134  33.814  -0.167  1.00 30.00
ATOM    499  NE2 HIS A  64      11.193  34.676   0.196  1.00 30.00
ATOM    500  N   SER A  65       5.966  32.540  -2.780  1.00 30.00
ATOM    501  CA  SER A  65       4.933  32.443  -3.799  1.00 30.00
ATOM    502  C   SER A  65       4.223  33.791  -3.953  1.00 30.00
ATOM    503  O   SER A  65       4.144  34.577  -3.007  1.00 30.00
ATOM    504  CB  SER A  65       3.992  31.249  -3.506  1.00 30.00
ATOM    505  OG  SER A  65       2.827  31.272  -4.308  1.00 30.00
ATOM    506  N   TYR A  66       3.653  34.020  -5.146  1.00 30.00
ATOM    507  CA  TYR A  66       2.719  35.110  -5.432  1.00 30.00
ATOM    508  C   TYR A  66       1.372  34.882  -4.712  1.00 30.00
ATOM    509  O   TYR A  66       0.682  35.847  -4.391  1.00 30.00
ATOM    510  CB  TYR A  66       2.506  35.153  -6.963  1.00 30.00
ATOM    511  CG  TYR A  66       1.511  36.185  -7.463  1.00 30.00
ATOM    512  CD1 TYR A  66       1.891  37.537  -7.582  1.00 30.00
ATOM    513  CD2 TYR A  66       0.199  35.797  -7.806  1.00 30.00
ATOM    514  CE1 TYR A  66       0.970  38.493  -8.054  1.00 30.00
ATOM    515  CE2 TYR A  66      -0.729  36.757  -8.247  1.00 30.00
ATOM    516  CZ  TYR A  66      -0.340  38.102  -8.390  1.00 30.00
ATOM    517  OH  TYR A  66      -1.229  39.023  -8.862  1.00 30.00
ATOM    518  N   ARG A  67       1.019  33.602  -4.474  1.00 30.00
ATOM    519  CA  ARG A  67      -0.169  33.068  -3.800  1.00 30.00
ATOM    520  C   ARG A  67      -1.413  33.044  -4.693  1.00 30.00
ATOM    521  O   ARG A  67      -2.235  32.149  -4.545  1.00 30.00
ATOM    522  CB  ARG A  67      -0.459  33.715  -2.426  1.00 30.00
ATOM    523  CG  ARG A  67       0.648  33.518  -1.375  1.00 30.00
ATOM    524  CD  ARG A  67       0.412  34.347  -0.102  1.00 30.00
ATOM    525  NE  ARG A  67      -0.791  33.904   0.620  1.00 30.00
ATOM    526  CZ  ARG A  67      -2.030  34.416   0.506  1.00 30.00
ATOM    527  NH1 ARG A  67      -2.292  35.461  -0.292  1.00 30.00
ATOM    528  NH2 ARG A  67      -3.031  33.855   1.196  1.00 30.00
ATOM    529  N   GLY A  68      -1.557  34.031  -5.585  1.00 30.00
ATOM    530  CA  GLY A  68      -2.769  34.376  -6.313  1.00 30.00
ATOM    531  C   GLY A  68      -3.168  35.812  -5.960  1.00 30.00
ATOM    532  O   GLY A  68      -2.570  36.436  -5.080  1.00 30.00
ATOM    533  N   VAL A  69      -4.187  36.344  -6.649  1.00 30.00
ATOM    534  CA  VAL A  69      -4.687  37.707  -6.443  1.00 30.00
ATOM    535  C   VAL A  69      -5.569  37.836  -5.178  1.00 30.00
ATOM    536  O   VAL A  69      -5.698  38.938  -4.646  1.00 30.00
ATOM    537  CB  VAL A  69      -5.480  38.154  -7.699  1.00 30.00
ATOM    538  CG1 VAL A  69      -4.568  38.286  -8.932  1.00 30.00
ATOM    539  CG2 VAL A  69      -6.701  37.273  -8.026  1.00 30.00
ATOM    540  N   GLY A  70      -6.163  36.727  -4.703  1.00 30.00
ATOM    541  CA  GLY A  70      -7.021  36.657  -3.522  1.00 30.00
ATOM    542  C   GLY A  70      -8.480  36.391  -3.904  1.00 30.00
ATOM    543  O   GLY A  70      -8.821  36.354  -5.086  1.00 30.00
ATOM    544  N   LEU A  71      -9.348  36.228  -2.891  1.00 30.00
ATOM    545  CA  LEU A  71     -10.793  36.007  -3.027  1.00 30.00
ATOM    546  C   LEU A  71     -11.504  37.199  -3.700  1.00 30.00
ATOM    547  O   LEU A  71     -12.242  36.996  -4.663  1.00 30.00
ATOM    548  CB  LEU A  71     -11.375  35.715  -1.622  1.00 30.00
ATOM    549  CG  LEU A  71     -12.890  35.401  -1.551  1.00 30.00
ATOM    550  CD1 LEU A  71     -13.269  34.139  -2.341  1.00 30.00
ATOM    551  CD2 LEU A  71     -13.338  35.265  -0.088  1.00 30.00
ATOM    552  N   GLU A  72     -11.246  38.426  -3.211  1.00 30.00
ATOM    553  CA  GLU A  72     -11.773  39.710  -3.690  1.00 30.00
ATOM    554  C   GLU A  72     -11.527  39.953  -5.191  1.00 30.00
ATOM    555  O   GLU A  72     -12.471  40.180  -5.948  1.00 30.00
ATOM    556  CB  GLU A  72     -11.196  40.834  -2.786  1.00 30.00
ATOM    557  CG  GLU A  72     -11.762  40.982  -1.350  1.00 30.00
ATOM    558  CD  GLU A  72     -11.221  39.975  -0.329  1.00 30.00
ATOM    559  OE1 GLU A  72     -10.124  39.440  -0.601  1.00 30.00
ATOM    560  OE2 GLU A  72     -11.909  39.739   0.688  1.00 30.00
ATOM    561  N   GLU A  73     -10.253  39.880  -5.606  1.00 30.00
ATOM    562  CA  GLU A  73      -9.791  40.135  -6.971  1.00 30.00
ATOM    563  C   GLU A  73      -9.898  38.897  -7.879  1.00 30.00
ATOM    564  O   GLU A  73      -9.647  39.013  -9.077  1.00 30.00
ATOM    565  CB  GLU A  73      -8.305  40.554  -6.897  1.00 30.00
ATOM    566  CG  GLU A  73      -7.800  41.326  -8.133  1.00 30.00
ATOM    567  CD  GLU A  73      -6.427  41.971  -7.925  1.00 30.00
ATOM    568  OE1 GLU A  73      -6.153  42.370  -6.774  1.00 30.00
ATOM    569  OE2 GLU A  73      -5.677  42.075  -8.920  1.00 30.00
ATOM    570  N   GLY A  74     -10.325  37.741  -7.347  1.00 30.00
ATOM    571  CA  GLY A  74     -10.458  36.491  -8.085  1.00 30.00
ATOM    572  C   GLY A  74     -11.905  36.270  -8.526  1.00 30.00
ATOM    573  O   GLY A  74     -12.126  35.745  -9.615  1.00 30.00
ATOM    574  N   LEU A  75     -12.880  36.763  -7.741  1.00 30.00
ATOM    575  CA  LEU A  75     -14.296  36.875  -8.102  1.00 30.00
ATOM    576  C   LEU A  75     -14.533  37.903  -9.228  1.00 30.00
ATOM    577  O   LEU A  75     -15.504  37.765  -9.970  1.00 30.00
ATOM    578  CB  LEU A  75     -15.101  37.293  -6.848  1.00 30.00
ATOM    579  CG  LEU A  75     -15.250  36.184  -5.782  1.00 30.00
ATOM    580  CD1 LEU A  75     -15.633  36.775  -4.416  1.00 30.00
ATOM    581  CD2 LEU A  75     -16.276  35.120  -6.201  1.00 30.00
ATOM    582  N   LYS A  76     -13.629  38.888  -9.393  1.00 30.00
ATOM    583  CA  LYS A  76     -13.638  39.858 -10.490  1.00 30.00
ATOM    584  C   LYS A  76     -13.135  39.235 -11.802  1.00 30.00
ATOM    585  O   LYS A  76     -13.665  39.563 -12.861  1.00 30.00
ATOM    586  CB  LYS A  76     -12.708  41.040 -10.142  1.00 30.00
ATOM    587  CG  LYS A  76     -12.940  41.589  -8.729  1.00 30.00
ATOM    588  CD  LYS A  76     -14.410  41.942  -8.463  1.00 30.00
ATOM    589  CE  LYS A  76     -14.568  42.782  -7.191  1.00 30.00
ATOM    590  NZ  LYS A  76     -14.800  41.945  -6.003  1.00 30.00
ATOM    591  N   ILE A  77     -12.142  38.331 -11.741  1.00 30.00
ATOM    592  CA  ILE A  77     -11.589  37.633 -12.905  1.00 30.00
ATOM    593  C   ILE A  77     -12.544  36.516 -13.381  1.00 30.00
ATOM    594  O   ILE A  77     -12.654  36.317 -14.590  1.00 30.00
ATOM    595  CB  ILE A  77     -10.171  37.087 -12.561  1.00 30.00
ATOM    596  CG1 ILE A  77      -9.172  38.247 -12.335  1.00 30.00
ATOM    597  CG2 ILE A  77      -9.620  36.118 -13.629  1.00 30.00
ATOM    598  CD1 ILE A  77      -7.818  37.808 -11.759  1.00 30.00
ATOM    599  N   PHE A  78     -13.266  35.836 -12.468  1.00 30.00
ATOM    600  CA  PHE A  78     -14.293  34.835 -12.797  1.00 30.00
ATOM    601  C   PHE A  78     -15.553  35.457 -13.428  1.00 30.00
ATOM    602  O   PHE A  78     -16.221  34.794 -14.221  1.00 30.00
ATOM    603  CB  PHE A  78     -14.700  34.046 -11.532  1.00 30.00
ATOM    604  CG  PHE A  78     -13.722  32.973 -11.087  1.00 30.00
ATOM    605  CD1 PHE A  78     -13.299  32.915  -9.743  1.00 30.00
ATOM    606  CD2 PHE A  78     -13.254  32.007 -12.006  1.00 30.00
ATOM    607  CE1 PHE A  78     -12.374  31.936  -9.334  1.00 30.00
ATOM    608  CE2 PHE A  78     -12.333  31.025 -11.598  1.00 30.00
ATOM    609  CZ  PHE A  78     -11.883  31.002 -10.266  1.00 30.00
ATOM    610  N   GLU A  79     -15.839  36.734 -13.123  1.00 30.00
ATOM    611  CA  GLU A  79     -16.842  37.567 -13.785  1.00 30.00
ATOM    612  C   GLU A  79     -16.397  37.937 -15.216  1.00 30.00
ATOM    613  O   GLU A  79     -17.187  37.814 -16.150  1.00 30.00
ATOM    614  CB  GLU A  79     -17.095  38.812 -12.882  1.00 30.00
ATOM    615  CG  GLU A  79     -17.981  38.669 -11.620  1.00 30.00
ATOM    616  CD  GLU A  79     -19.410  39.204 -11.757  1.00 30.00
ATOM    617  OE1 GLU A  79     -19.889  39.220 -12.912  1.00 30.00
ATOM    618  OE2 GLU A  79     -19.994  39.591 -10.721  1.00 30.00
ATOM    619  N   LYS A  80     -15.137  38.376 -15.387  1.00 30.00
ATOM    620  CA  LYS A  80     -14.610  38.930 -16.636  1.00 30.00
ATOM    621  C   LYS A  80     -14.300  37.875 -17.715  1.00 30.00
ATOM    622  O   LYS A  80     -14.471  38.178 -18.895  1.00 30.00
ATOM    623  CB  LYS A  80     -13.325  39.723 -16.318  1.00 30.00
ATOM    624  CG  LYS A  80     -12.577  40.162 -17.589  1.00 30.00
ATOM    625  CD  LYS A  80     -13.434  41.048 -18.503  1.00110.00
ATOM    626  CE  LYS A  80     -12.627  41.632 -19.671  1.00110.00
ATOM    627  NZ  LYS A  80     -13.425  42.599 -20.442  1.00110.00
ATOM    628  N   VAL A  81     -13.883  36.649 -17.343  1.00 30.00
ATOM    629  CA  VAL A  81     -13.626  35.547 -18.285  1.00 30.00
ATOM    630  C   VAL A  81     -14.949  34.923 -18.789  1.00 30.00
ATOM    631  O   VAL A  81     -15.019  34.485 -19.938  1.00 30.00
ATOM    632  CB  VAL A  81     -12.721  34.478 -17.603  1.00 30.00
ATOM    633  CG1 VAL A  81     -13.402  33.692 -16.468  1.00 30.00
ATOM    634  CG2 VAL A  81     -12.108  33.493 -18.618  1.00 30.00
ATOM    635  N   LYS A  82     -16.001  34.932 -17.951  1.00 30.00
ATOM    636  CA  LYS A  82     -17.363  34.514 -18.286  1.00 30.00
ATOM    637  C   LYS A  82     -18.044  35.539 -19.212  1.00 30.00
ATOM    638  O   LYS A  82     -18.806  35.140 -20.091  1.00 30.00
ATOM    639  CB  LYS A  82     -18.152  34.359 -16.964  1.00 30.00
ATOM    640  CG  LYS A  82     -19.656  34.057 -17.125  1.00 30.00
ATOM    641  CD  LYS A  82     -20.363  33.732 -15.802  1.00 30.00
ATOM    642  CE  LYS A  82     -20.122  32.295 -15.330  1.00 30.00
ATOM    643  NZ  LYS A  82     -20.845  32.019 -14.079  1.00 30.00
ATOM    644  N   ALA A  83     -17.750  36.840 -19.044  1.00 30.00
ATOM    645  CA  ALA A  83     -18.273  37.930 -19.868  1.00 30.00
ATOM    646  C   ALA A  83     -17.572  38.032 -21.236  1.00 30.00
ATOM    647  O   ALA A  83     -18.139  38.624 -22.154  1.00 30.00
ATOM    648  CB  ALA A  83     -18.045  39.250 -19.112  1.00 30.00
ATOM    649  N   GLU A  84     -16.366  37.453 -21.379  1.00 30.00
ATOM    650  CA  GLU A  84     -15.583  37.446 -22.612  1.00 30.00
ATOM    651  C   GLU A  84     -16.000  36.268 -23.511  1.00 30.00
ATOM    652  O   GLU A  84     -16.386  36.486 -24.659  1.00 30.00
ATOM    653  CB  GLU A  84     -14.083  37.322 -22.240  1.00 30.00
ATOM    654  CG  GLU A  84     -13.101  37.265 -23.434  1.00 30.00
ATOM    655  CD  GLU A  84     -13.256  38.438 -24.404  1.00 30.00
ATOM    656  OE1 GLU A  84     -13.425  39.571 -23.905  1.00 30.00
ATOM    657  OE2 GLU A  84     -13.216  38.180 -25.627  1.00 30.00
ATOM    658  N   PHE A  85     -15.899  35.028 -22.999  1.00 30.00
ATOM    659  CA  PHE A  85     -16.019  33.799 -23.787  1.00 30.00
ATOM    660  C   PHE A  85     -17.391  33.120 -23.645  1.00 30.00
ATOM    661  O   PHE A  85     -17.781  32.388 -24.555  1.00 30.00
ATOM    662  CB  PHE A  85     -14.928  32.816 -23.313  1.00 30.00
ATOM    663  CG  PHE A  85     -13.515  33.301 -23.590  1.00 30.00
ATOM    664  CD1 PHE A  85     -13.013  33.308 -24.908  1.00 30.00
ATOM    665  CD2 PHE A  85     -12.708  33.773 -22.535  1.00 30.00
ATOM    666  CE1 PHE A  85     -11.715  33.789 -25.169  1.00 30.00
ATOM    667  CE2 PHE A  85     -11.408  34.244 -22.797  1.00 30.00
ATOM    668  CZ  PHE A  85     -10.914  34.261 -24.113  1.00 30.00
ATOM    669  N   GLY A  86     -18.116  33.343 -22.535  1.00 30.00
ATOM    670  CA  GLY A  86     -19.494  32.883 -22.332  1.00 30.00
ATOM    671  C   GLY A  86     -19.621  31.667 -21.402  1.00 30.00
ATOM    672  O   GLY A  86     -20.731  31.178 -21.198  1.00 30.00
ATOM    673  N   ILE A  87     -18.493  31.142 -20.900  1.00 30.00
ATOM    674  CA  ILE A  87     -18.376  29.833 -20.257  1.00 30.00
ATOM    675  C   ILE A  87     -18.783  29.842 -18.763  1.00 30.00
ATOM    676  O   ILE A  87     -18.683  30.881 -18.108  1.00 30.00
ATOM    677  CB  ILE A  87     -16.890  29.382 -20.355  1.00 30.00
ATOM    678  CG1 ILE A  87     -15.872  30.409 -19.793  1.00 30.00
ATOM    679  CG2 ILE A  87     -16.524  28.988 -21.798  1.00 30.00
ATOM    680  CD1 ILE A  87     -14.653  29.737 -19.164  1.00 30.00
ATOM    681  N   PRO A  88     -19.161  28.672 -18.196  1.00 30.00
ATOM    682  CA  PRO A  88     -19.285  28.468 -16.746  1.00 30.00
ATOM    683  C   PRO A  88     -17.905  28.295 -16.076  1.00 30.00
ATOM    684  O   PRO A  88     -16.932  27.916 -16.732  1.00 30.00
ATOM    685  CB  PRO A  88     -20.121  27.188 -16.614  1.00 30.00
ATOM    686  CG  PRO A  88     -19.759  26.386 -17.851  1.00 30.00
ATOM    687  CD  PRO A  88     -19.510  27.446 -18.921  1.00 30.00
ATOM    688  N   VAL A  89     -17.832  28.585 -14.765  1.00 30.00
ATOM    689  CA  VAL A  89     -16.599  28.632 -13.970  1.00 30.00
ATOM    690  C   VAL A  89     -16.753  27.945 -12.598  1.00 30.00
ATOM    691  O   VAL A  89     -17.867  27.752 -12.109  1.00 30.00
ATOM    692  CB  VAL A  89     -16.010  30.072 -13.920  1.00 30.00
ATOM    693  CG1 VAL A  89     -15.675  30.647 -15.308  1.00 30.00
ATOM    694  CG2 VAL A  89     -16.889  31.063 -13.142  1.00 30.00
ATOM    695  N   ILE A  90     -15.611  27.568 -11.996  1.00 30.00
ATOM    696  CA  ILE A  90     -15.481  26.806 -10.749  1.00 30.00
ATOM    697  C   ILE A  90     -14.233  27.246  -9.958  1.00 30.00
ATOM    698  O   ILE A  90     -13.226  27.636 -10.551  1.00 30.00
ATOM    699  CB  ILE A  90     -15.614  25.273 -11.019  1.00 30.00
ATOM    700  CG1 ILE A  90     -15.502  24.410  -9.736  1.00 30.00
ATOM    701  CG2 ILE A  90     -14.630  24.771 -12.090  1.00 30.00
ATOM    702  CD1 ILE A  90     -15.761  22.914  -9.953  1.00 30.00
ATOM    703  N   THR A  91     -14.300  27.164  -8.615  1.00 30.00
ATOM    704  CA  THR A  91     -13.197  27.447  -7.692  1.00 30.00
ATOM    705  C   THR A  91     -13.301  26.618  -6.403  1.00 30.00
ATOM    706  O   THR A  91     -14.406  26.311  -5.952  1.00 30.00
ATOM    707  CB  THR A  91     -13.045  28.973  -7.469  1.00 30.00
ATOM    708  OG1 THR A  91     -11.743  29.285  -7.017  1.00 30.00
ATOM    709  CG2 THR A  91     -14.045  29.570  -6.467  1.00 30.00
ATOM    710  N   ASP A  92     -12.144  26.294  -5.802  1.00 30.00
ATOM    711  CA  ASP A  92     -12.012  25.618  -4.511  1.00 30.00
ATOM    712  C   ASP A  92     -11.968  26.667  -3.387  1.00 30.00
ATOM    713  O   ASP A  92     -11.147  27.584  -3.406  1.00 30.00
ATOM    714  CB  ASP A  92     -10.729  24.740  -4.472  1.00 30.00
ATOM    715  CG  ASP A  92      -9.413  25.377  -4.945  1.00 30.00
ATOM    716  OD1 ASP A  92      -8.520  25.556  -4.090  1.00 30.00
ATOM    717  OD2 ASP A  92      -9.298  25.633  -6.165  1.00 30.00
ATOM    718  N   VAL A  93     -12.871  26.500  -2.408  1.00 30.00
ATOM    719  CA  VAL A  93     -13.005  27.310  -1.194  1.00 30.00
ATOM    720  C   VAL A  93     -12.316  26.610  -0.009  1.00 30.00
ATOM    721  O   VAL A  93     -12.128  25.391  -0.012  1.00 30.00
ATOM    722  CB  VAL A  93     -14.511  27.527  -0.877  1.00 30.00
ATOM    723  CG1 VAL A  93     -15.148  28.542  -1.843  1.00 30.00
ATOM    724  CG2 VAL A  93     -15.339  26.228  -0.841  1.00 30.00
ATOM    725  N   HIS A  94     -11.943  27.409   1.004  1.00 30.00
ATOM    726  CA  HIS A  94     -11.139  27.013   2.165  1.00 30.00
ATOM    727  C   HIS A  94     -11.791  27.360   3.513  1.00 30.00
ATOM    728  O   HIS A  94     -11.287  26.926   4.549  1.00 30.00
ATOM    729  CB  HIS A  94      -9.718  27.599   2.038  1.00 30.00
ATOM    730  CG  HIS A  94      -9.110  27.456   0.664  1.00 30.00
ATOM    731  ND1 HIS A  94      -8.445  28.484   0.016  1.00 30.00
ATOM    732  CD2 HIS A  94      -9.102  26.397  -0.217  1.00 30.00
ATOM    733  CE1 HIS A  94      -8.089  28.023  -1.186  1.00 30.00
ATOM    734  NE2 HIS A  94      -8.439  26.758  -1.389  1.00 30.00
ATOM    735  N   GLU A  95     -12.914  28.096   3.501  1.00 30.00
ATOM    736  CA  GLU A  95     -13.685  28.520   4.668  1.00 30.00
ATOM    737  C   GLU A  95     -15.198  28.393   4.376  1.00 30.00
ATOM    738  O   GLU A  95     -15.606  28.731   3.264  1.00 30.00
ATOM    739  CB  GLU A  95     -13.190  29.903   5.176  1.00 30.00
ATOM    740  CG  GLU A  95     -14.281  30.878   5.675  1.00 30.00
ATOM    741  CD  GLU A  95     -14.505  30.832   7.185  1.00 30.00
ATOM    742  OE1 GLU A  95     -13.501  30.688   7.915  1.00 30.00
ATOM    743  OE2 GLU A  95     -15.680  30.989   7.584  1.00 30.00
ATOM    744  N   PRO A  96     -16.038  27.946   5.345  1.00 30.00
ATOM    745  CA  PRO A  96     -17.510  27.873   5.234  1.00 30.00
ATOM    746  C   PRO A  96     -18.237  29.142   4.735  1.00 30.00
ATOM    747  O   PRO A  96     -19.216  29.030   3.998  1.00 30.00
ATOM    748  CB  PRO A  96     -17.994  27.532   6.653  1.00 30.00
ATOM    749  CG  PRO A  96     -16.830  26.825   7.315  1.00 30.00
ATOM    750  CD  PRO A  96     -15.592  27.378   6.624  1.00 30.00
ATOM    751  N   HIS A  97     -17.759  30.336   5.130  1.00 30.00
ATOM    752  CA  HIS A  97     -18.343  31.645   4.812  1.00 30.00
ATOM    753  C   HIS A  97     -18.150  32.058   3.337  1.00 30.00
ATOM    754  O   HIS A  97     -18.933  32.858   2.824  1.00 30.00
ATOM    755  CB  HIS A  97     -17.669  32.696   5.726  1.00 30.00
ATOM    756  CG  HIS A  97     -18.021  34.099   5.367  1.00 30.00
ATOM    757  ND1 HIS A  97     -19.213  34.688   5.730  1.00 30.00
ATOM    758  CD2 HIS A  97     -17.341  35.033   4.661  1.00 30.00
ATOM    759  CE1 HIS A  97     -19.249  35.922   5.262  1.00 30.00
ATOM    760  NE2 HIS A  97     -18.128  36.157   4.612  1.00 30.00
ATOM    761  N   GLN A  98     -17.133  31.505   2.654  1.00 30.00
ATOM    762  CA  GLN A  98     -16.756  31.847   1.281  1.00 30.00
ATOM    763  C   GLN A  98     -17.685  31.219   0.229  1.00 30.00
ATOM    764  O   GLN A  98     -17.625  31.624  -0.929  1.00 30.00
ATOM    765  CB  GLN A  98     -15.336  31.308   1.013  1.00 30.00
ATOM    766  CG  GLN A  98     -14.232  32.082   1.757  1.00 30.00
ATOM    767  CD  GLN A  98     -12.836  31.521   1.483  1.00 30.00
ATOM    768  OE1 GLN A  98     -12.674  30.331   1.218  1.00 30.00
ATOM    769  NE2 GLN A  98     -11.816  32.377   1.557  1.00 30.00
ATOM    770  N   CYS A  99     -18.544  30.258   0.611  1.00 30.00
ATOM    771  CA  CYS A  99     -19.412  29.501  -0.291  1.00 30.00
ATOM    772  C   CYS A  99     -20.519  30.364  -0.928  1.00 30.00
ATOM    773  O   CYS A  99     -20.733  30.266  -2.133  1.00 30.00
ATOM    774  CB  CYS A  99     -20.055  28.335   0.489  1.00 30.00
ATOM    775  SG  CYS A  99     -18.795  27.140   1.015  1.00 30.00
ATOM    776  N   GLN A 100     -21.214  31.202  -0.137  1.00 30.00
ATOM    777  CA  GLN A 100     -22.333  32.043  -0.580  1.00 30.00
ATOM    778  C   GLN A 100     -21.974  33.135  -1.622  1.00 30.00
ATOM    779  O   GLN A 100     -22.679  33.198  -2.629  1.00 30.00
ATOM    780  CB  GLN A 100     -23.077  32.612   0.648  1.00 30.00
ATOM    781  CG  GLN A 100     -24.230  33.576   0.285  1.00 30.00
ATOM    782  CD  GLN A 100     -25.419  32.897  -0.402  1.00 30.00
ATOM    783  OE1 GLN A 100     -26.411  32.540   0.232  1.00 30.00
ATOM    784  NE2 GLN A 100     -25.323  32.715  -1.720  1.00 30.00
ATOM    785  N   PRO A 101     -20.911  33.966  -1.467  1.00 30.00
ATOM    786  CA  PRO A 101     -20.519  34.946  -2.498  1.00 30.00
ATOM    787  C   PRO A 101     -19.840  34.328  -3.738  1.00 30.00
ATOM    788  O   PRO A 101     -19.852  34.954  -4.798  1.00 30.00
ATOM    789  CB  PRO A 101     -19.580  35.923  -1.777  1.00 30.00
ATOM    790  CG  PRO A 101     -18.725  35.040  -0.885  1.00 30.00
ATOM    791  CD  PRO A 101     -19.729  34.109  -0.206  1.00 30.00
ATOM    792  N   VAL A 102     -19.297  33.101  -3.631  1.00 30.00
ATOM    793  CA  VAL A 102     -18.766  32.323  -4.754  1.00 30.00
ATOM    794  C   VAL A 102     -19.907  31.661  -5.557  1.00 30.00
ATOM    795  O   VAL A 102     -19.746  31.485  -6.761  1.00 30.00
ATOM    796  CB  VAL A 102     -17.757  31.268  -4.208  1.00 30.00
ATOM    797  CG1 VAL A 102     -17.359  30.167  -5.210  1.00 30.00
ATOM    798  CG2 VAL A 102     -16.466  31.948  -3.711  1.00 30.00
ATOM    799  N   ALA A 103     -21.059  31.342  -4.936  1.00 30.00
ATOM    800  CA  ALA A 103     -22.218  30.704  -5.576  1.00 30.00
ATOM    801  C   ALA A 103     -22.918  31.593  -6.623  1.00 30.00
ATOM    802  O   ALA A 103     -23.588  31.070  -7.512  1.00 30.00
ATOM    803  CB  ALA A 103     -23.249  30.339  -4.494  1.00 30.00
ATOM    804  N   GLU A 104     -22.747  32.922  -6.527  1.00 30.00
ATOM    805  CA  GLU A 104     -23.321  33.923  -7.424  1.00 30.00
ATOM    806  C   GLU A 104     -22.504  34.069  -8.722  1.00 30.00
ATOM    807  O   GLU A 104     -23.077  34.402  -9.760  1.00 30.00
ATOM    808  CB  GLU A 104     -23.276  35.291  -6.699  1.00 30.00
ATOM    809  CG  GLU A 104     -23.834  35.285  -5.259  1.00 30.00
ATOM    810  CD  GLU A 104     -24.408  36.628  -4.795  1.00 30.00
ATOM    811  OE1 GLU A 104     -23.615  37.584  -4.644  1.00 30.00
ATOM    812  OE2 GLU A 104     -25.639  36.669  -4.581  1.00 30.00
ATOM    813  N   VAL A 105     -21.181  33.839  -8.663  1.00 30.00
ATOM    814  CA  VAL A 105     -20.235  34.068  -9.758  1.00 30.00
ATOM    815  C   VAL A 105     -19.838  32.731 -10.413  1.00 30.00
ATOM    816  O   VAL A 105     -19.760  32.661 -11.639  1.00 30.00
ATOM    817  CB  VAL A 105     -18.978  34.795  -9.196  1.00 30.00
ATOM    818  CG1 VAL A 105     -17.967  35.176 -10.295  1.00 30.00
ATOM    819  CG2 VAL A 105     -19.346  36.063  -8.399  1.00 30.00
ATOM    820  N   CYS A 106     -19.584  31.687  -9.606  1.00 30.00
ATOM    821  CA  CYS A 106     -19.177  30.355 -10.045  1.00 30.00
ATOM    822  C   CYS A 106     -20.387  29.415  -9.974  1.00 30.00
ATOM    823  O   CYS A 106     -21.057  29.314  -8.945  1.00 30.00
ATOM    824  CB  CYS A 106     -18.073  29.811  -9.112  1.00 30.00
ATOM    825  SG  CYS A 106     -16.584  30.850  -9.192  1.00 30.00
ATOM    826  N   ASP A 107     -20.637  28.720 -11.091  1.00 30.00
ATOM    827  CA  ASP A 107     -21.762  27.813 -11.347  1.00 30.00
ATOM    828  C   ASP A 107     -21.629  26.481 -10.591  1.00 30.00
ATOM    829  O   ASP A 107     -22.633  25.808 -10.363  1.00 30.00
ATOM    830  CB  ASP A 107     -21.845  27.487 -12.863  1.00 30.00
ATOM    831  CG  ASP A 107     -21.719  28.704 -13.782  1.00 30.00
ATOM    832  OD1 ASP A 107     -20.591  29.239 -13.862  1.00 30.00
ATOM    833  OD2 ASP A 107     -22.743  29.092 -14.384  1.00 30.00
ATOM    834  N   VAL A 108     -20.398  26.131 -10.182  1.00 30.00
ATOM    835  CA  VAL A 108     -20.040  25.006  -9.325  1.00 30.00
ATOM    836  C   VAL A 108     -19.054  25.531  -8.268  1.00 30.00
ATOM    837  O   VAL A 108     -18.198  26.355  -8.589  1.00 30.00
ATOM    838  CB  VAL A 108     -19.467  23.823 -10.159  1.00 30.00
ATOM    839  CG1 VAL A 108     -19.228  22.569  -9.298  1.00 30.00
ATOM    840  CG2 VAL A 108     -20.309  23.453 -11.394  1.00 30.00
ATOM    841  N   ILE A 109     -19.150  25.039  -7.023  1.00 30.00
ATOM    842  CA  ILE A 109     -18.171  25.283  -5.959  1.00 30.00
ATOM    843  C   ILE A 109     -17.487  23.937  -5.686  1.00 30.00
ATOM    844  O   ILE A 109     -18.164  22.948  -5.405  1.00 30.00
ATOM    845  CB  ILE A 109     -18.845  25.802  -4.652  1.00 30.00
ATOM    846  CG1 ILE A 109     -19.963  26.838  -4.903  1.00 30.00
ATOM    847  CG2 ILE A 109     -17.768  26.371  -3.703  1.00 30.00
ATOM    848  CD1 ILE A 109     -20.690  27.296  -3.634  1.00 30.00
ATOM    849  N   GLN A 110     -16.149  23.898  -5.742  1.00 30.00
ATOM    850  CA  GLN A 110     -15.370  22.711  -5.413  1.00 30.00
ATOM    851  C   GLN A 110     -15.083  22.683  -3.902  1.00 30.00
ATOM    852  O   GLN A 110     -14.639  23.673  -3.322  1.00 30.00
ATOM    853  CB  GLN A 110     -14.053  22.737  -6.225  1.00 30.00
ATOM    854  CG  GLN A 110     -13.218  21.438  -6.159  1.00 30.00
ATOM    855  CD  GLN A 110     -12.239  21.304  -7.327  1.00 30.00
ATOM    856  OE1 GLN A 110     -12.643  21.092  -8.468  1.00 30.00
ATOM    857  NE2 GLN A 110     -10.940  21.421  -7.045  1.00 30.00
ATOM    858  N   LEU A 111     -15.294  21.511  -3.288  1.00 30.00
ATOM    859  CA  LEU A 111     -14.731  21.129  -1.999  1.00 30.00
ATOM    860  C   LEU A 111     -13.416  20.396  -2.342  1.00 30.00
ATOM    861  O   LEU A 111     -13.472  19.354  -3.004  1.00 30.00
ATOM    862  CB  LEU A 111     -15.706  20.147  -1.305  1.00 30.00
ATOM    863  CG  LEU A 111     -15.306  19.752   0.138  1.00 30.00
ATOM    864  CD1 LEU A 111     -15.539  20.901   1.134  1.00 30.00
ATOM    865  CD2 LEU A 111     -16.065  18.496   0.586  1.00 30.00
ATOM    866  N   PRO A 112     -12.233  20.920  -1.948  1.00 30.00
ATOM    867  CA  PRO A 112     -10.943  20.311  -2.294  1.00 30.00
ATOM    868  C   PRO A 112     -10.653  19.068  -1.432  1.00 30.00
ATOM    869  O   PRO A 112     -11.229  18.894  -0.358  1.00 30.00
ATOM    870  CB  PRO A 112      -9.919  21.428  -2.059  1.00 30.00
ATOM    871  CG  PRO A 112     -10.531  22.274  -0.956  1.00 30.00
ATOM    872  CD  PRO A 112     -12.040  22.156  -1.184  1.00 30.00
ATOM    873  N   ALA A 113      -9.771  18.193  -1.941  1.00 30.00
ATOM    874  CA  ALA A 113      -9.487  16.856  -1.417  1.00 30.00
ATOM    875  C   ALA A 113      -8.912  16.812   0.010  1.00 30.00
ATOM    876  O   ALA A 113      -9.187  15.856   0.734  1.00 30.00
ATOM    877  CB  ALA A 113      -8.527  16.158  -2.390  1.00 30.00
ATOM    878  N   PHE A 114      -8.157  17.841   0.431  1.00 30.00
ATOM    879  CA  PHE A 114      -7.597  17.951   1.783  1.00 30.00
ATOM    880  C   PHE A 114      -8.618  18.477   2.817  1.00 30.00
ATOM    881  O   PHE A 114      -8.361  18.373   4.015  1.00 30.00
ATOM    882  CB  PHE A 114      -6.333  18.846   1.749  1.00 30.00
ATOM    883  CG  PHE A 114      -6.502  20.350   1.565  1.00 30.00
ATOM    884  CD1 PHE A 114      -6.214  21.222   2.636  1.00 30.00
ATOM    885  CD2 PHE A 114      -6.894  20.889   0.321  1.00 30.00
ATOM    886  CE1 PHE A 114      -6.308  22.616   2.468  1.00 30.00
ATOM    887  CE2 PHE A 114      -6.999  22.285   0.155  1.00 30.00
ATOM    888  CZ  PHE A 114      -6.697  23.148   1.226  1.00 30.00
ATOM    889  N   LEU A 115      -9.777  18.986   2.361  1.00 30.00
ATOM    890  CA  LEU A 115     -10.912  19.445   3.169  1.00 30.00
ATOM    891  C   LEU A 115     -12.164  18.578   2.911  1.00 30.00
ATOM    892  O   LEU A 115     -13.279  19.004   3.212  1.00 30.00
ATOM    893  CB  LEU A 115     -11.204  20.939   2.878  1.00 30.00
ATOM    894  CG  LEU A 115     -10.008  21.905   3.032  1.00 30.00
ATOM    895  CD1 LEU A 115     -10.416  23.341   2.684  1.00 30.00
ATOM    896  CD2 LEU A 115      -9.388  21.877   4.437  1.00 30.00
ATOM    897  N   ALA A 116     -11.987  17.353   2.381  1.00 30.00
ATOM    898  CA  ALA A 116     -13.040  16.394   2.023  1.00 30.00
ATOM    899  C   ALA A 116     -13.756  15.743   3.229  1.00 30.00
ATOM    900  O   ALA A 116     -14.690  14.966   3.033  1.00 30.00
ATOM    901  CB  ALA A 116     -12.396  15.289   1.171  1.00 30.00
ATOM    902  N   ARG A 117     -13.336  16.075   4.460  1.00 30.00
ATOM    903  CA  ARG A 117     -13.911  15.653   5.738  1.00 30.00
ATOM    904  C   ARG A 117     -14.140  16.843   6.690  1.00 30.00
ATOM    905  O   ARG A 117     -14.435  16.624   7.865  1.00 30.00
ATOM    906  CB  ARG A 117     -13.061  14.523   6.366  1.00 30.00
ATOM    907  CG  ARG A 117     -13.030  13.222   5.545  1.00 30.00
ATOM    908  CD  ARG A 117     -12.239  12.108   6.248  1.00 30.00
ATOM    909  NE  ARG A 117     -12.603  10.787   5.717  1.00 30.00
ATOM    910  CZ  ARG A 117     -11.816   9.699   5.644  1.00 30.00
ATOM    911  NH1 ARG A 117     -10.536   9.722   6.039  1.00 30.00
ATOM    912  NH2 ARG A 117     -12.328   8.561   5.163  1.00 30.00
ATOM    913  N   GLN A 118     -14.016  18.093   6.202  1.00 30.00
ATOM    914  CA  GLN A 118     -14.213  19.325   6.970  1.00 30.00
ATOM    915  C   GLN A 118     -15.732  19.562   7.070  1.00 30.00
ATOM    916  O   GLN A 118     -16.380  19.968   6.105  1.00 30.00
ATOM    917  CB  GLN A 118     -13.474  20.479   6.238  1.00 30.00
ATOM    918  CG  GLN A 118     -12.985  21.643   7.134  1.00 30.00
ATOM    919  CD  GLN A 118     -14.054  22.657   7.557  1.00 30.00
ATOM    920  OE1 GLN A 118     -15.162  22.294   7.935  1.00 30.00
ATOM    921  NE2 GLN A 118     -13.723  23.948   7.498  1.00 30.00
ATOM    922  N   THR A 119     -16.293  19.242   8.246  1.00 30.00
ATOM    923  CA  THR A 119     -17.726  19.114   8.517  1.00 30.00
ATOM    924  C   THR A 119     -18.498  20.445   8.602  1.00 30.00
ATOM    925  O   THR A 119     -19.719  20.410   8.473  1.00 30.00
ATOM    926  CB  THR A 119     -17.911  18.314   9.832  1.00 30.00
ATOM    927  OG1 THR A 119     -16.855  18.559  10.743  1.00 30.00
ATOM    928  CG2 THR A 119     -18.045  16.802   9.605  1.00 30.00
ATOM    929  N   ASP A 120     -17.827  21.597   8.782  1.00 30.00
ATOM    930  CA  ASP A 120     -18.460  22.924   8.735  1.00 30.00
ATOM    931  C   ASP A 120     -18.538  23.465   7.301  1.00 30.00
ATOM    932  O   ASP A 120     -19.477  24.195   6.986  1.00 30.00
ATOM    933  CB  ASP A 120     -17.659  23.944   9.575  1.00 30.00
ATOM    934  CG  ASP A 120     -17.696  23.632  11.067  1.00 30.00
ATOM    935  OD1 ASP A 120     -18.819  23.450  11.586  1.00 30.00
ATOM    936  OD2 ASP A 120     -16.614  23.574  11.687  1.00 30.00
ATOM    937  N   LEU A 121     -17.577  23.104   6.433  1.00 30.00
ATOM    938  CA  LEU A 121     -17.506  23.544   5.039  1.00 30.00
ATOM    939  C   LEU A 121     -18.579  22.837   4.193  1.00 30.00
ATOM    940  O   LEU A 121     -19.208  23.479   3.356  1.00 30.00
ATOM    941  CB  LEU A 121     -16.098  23.221   4.475  1.00 30.00
ATOM    942  CG  LEU A 121     -15.403  24.411   3.782  1.00 30.00
ATOM    943  CD1 LEU A 121     -13.938  24.076   3.468  1.00 30.00
ATOM    944  CD2 LEU A 121     -16.125  24.869   2.509  1.00 30.00
ATOM    945  N   VAL A 122     -18.810  21.537   4.447  1.00 30.00
ATOM    946  CA  VAL A 122     -19.801  20.682   3.788  1.00 30.00
ATOM    947  C   VAL A 122     -21.247  21.156   4.043  1.00 30.00
ATOM    948  O   VAL A 122     -22.024  21.246   3.093  1.00 30.00
ATOM    949  CB  VAL A 122     -19.561  19.213   4.246  1.00 30.00
ATOM    950  CG1 VAL A 122     -20.711  18.241   3.914  1.00 30.00
ATOM    951  CG2 VAL A 122     -18.254  18.658   3.649  1.00 30.00
ATOM    952  N   VAL A 123     -21.602  21.473   5.301  1.00 30.00
ATOM    953  CA  VAL A 123     -22.962  21.866   5.694  1.00 30.00
ATOM    954  C   VAL A 123     -23.271  23.346   5.382  1.00 30.00
ATOM    955  O   VAL A 123     -24.445  23.709   5.339  1.00 30.00
ATOM    956  CB  VAL A 123     -23.183  21.588   7.208  1.00 30.00
ATOM    957  CG1 VAL A 123     -23.284  20.080   7.500  1.00 30.00
ATOM    958  CG2 VAL A 123     -22.148  22.252   8.135  1.00 30.00
ATOM    959  N   ALA A 124     -22.249  24.188   5.145  1.00 30.00
ATOM    960  CA  ALA A 124     -22.402  25.584   4.729  1.00 30.00
ATOM    961  C   ALA A 124     -22.486  25.708   3.199  1.00 30.00
ATOM    962  O   ALA A 124     -23.187  26.589   2.703  1.00 30.00
ATOM    963  CB  ALA A 124     -21.166  26.366   5.189  1.00 30.00
ATOM    964  N   MET A 125     -21.817  24.806   2.458  1.00 30.00
ATOM    965  CA  MET A 125     -21.869  24.691   0.999  1.00 30.00
ATOM    966  C   MET A 125     -23.203  24.074   0.540  1.00 30.00
ATOM    967  O   MET A 125     -23.695  24.429  -0.531  1.00 30.00
ATOM    968  CB  MET A 125     -20.696  23.789   0.559  1.00 30.00
ATOM    969  CG  MET A 125     -20.484  23.687  -0.960  1.00 30.00
ATOM    970  SD  MET A 125     -19.103  22.621  -1.454  1.00 30.00
ATOM    971  CE  MET A 125     -17.704  23.659  -0.968  1.00 30.00
ATOM    972  N   ALA A 126     -23.809  23.197   1.361  1.00 30.00
ATOM    973  CA  ALA A 126     -25.100  22.560   1.106  1.00 30.00
ATOM    974  C   ALA A 126     -26.289  23.534   1.224  1.00 30.00
ATOM    975  O   ALA A 126     -27.326  23.296   0.606  1.00 30.00
ATOM    976  CB  ALA A 126     -25.293  21.426   2.127  1.00 30.00
ATOM    977  N   LYS A 127     -26.133  24.631   1.985  1.00 30.00
ATOM    978  CA  LYS A 127     -27.159  25.647   2.228  1.00 30.00
ATOM    979  C   LYS A 127     -27.256  26.703   1.112  1.00 30.00
ATOM    980  O   LYS A 127     -28.275  27.392   1.047  1.00 30.00
ATOM    981  CB  LYS A 127     -26.805  26.388   3.536  1.00 30.00
ATOM    982  CG  LYS A 127     -26.948  25.504   4.783  1.00 30.00
ATOM    983  CD  LYS A 127     -28.347  24.881   4.888  1.00 30.00
ATOM    984  CE  LYS A 127     -28.479  23.920   6.075  1.00 30.00
ATOM    985  NZ  LYS A 127     -29.477  22.872   5.803  1.00 30.00
ATOM    986  N   THR A 128     -26.235  26.844   0.245  1.00 30.00
ATOM    987  CA  THR A 128     -26.204  27.849  -0.827  1.00 30.00
ATOM    988  C   THR A 128     -27.215  27.555  -1.954  1.00 30.00
ATOM    989  O   THR A 128     -27.739  28.491  -2.555  1.00 30.00
ATOM    990  CB  THR A 128     -24.776  27.970  -1.422  1.00 30.00
ATOM    991  OG1 THR A 128     -24.340  26.793  -2.082  1.00 30.00
ATOM    992  CG2 THR A 128     -23.715  28.399  -0.404  1.00 30.00
ATOM    993  N   GLY A 129     -27.461  26.267  -2.250  1.00 30.00
ATOM    994  CA  GLY A 129     -28.391  25.803  -3.277  1.00 30.00
ATOM    995  C   GLY A 129     -27.683  25.414  -4.582  1.00 30.00
ATOM    996  O   GLY A 129     -28.324  24.881  -5.487  1.00 30.00
ATOM    997  N   ASN A 130     -26.377  25.711  -4.686  1.00 30.00
ATOM    998  CA  ASN A 130     -25.544  25.608  -5.882  1.00 30.00
ATOM    999  C   ASN A 130     -25.049  24.163  -6.093  1.00 30.00
ATOM   1000  O   ASN A 130     -25.180  23.307  -5.214  1.00 30.00
ATOM   1001  CB  ASN A 130     -24.327  26.544  -5.651  1.00 30.00
ATOM   1002  CG  ASN A 130     -23.728  27.086  -6.951  1.00 30.00
ATOM   1003  OD1 ASN A 130     -24.288  26.884  -8.024  1.00 30.00
ATOM   1004  ND2 ASN A 130     -22.582  27.759  -6.866  1.00 30.00
ATOM   1005  N   VAL A 131     -24.465  23.910  -7.276  1.00 30.00
ATOM   1006  CA  VAL A 131     -23.817  22.653  -7.655  1.00 30.00
ATOM   1007  C   VAL A 131     -22.469  22.535  -6.915  1.00 30.00
ATOM   1008  O   VAL A 131     -21.791  23.534  -6.670  1.00 30.00
ATOM   1009  CB  VAL A 131     -23.607  22.619  -9.197  1.00 30.00
ATOM   1010  CG1 VAL A 131     -23.042  21.277  -9.707  1.00 30.00
ATOM   1011  CG2 VAL A 131     -24.895  22.940  -9.981  1.00 30.00
ATOM   1012  N   VAL A 132     -22.107  21.296  -6.554  1.00 30.00
ATOM   1013  CA  VAL A 132     -20.921  20.931  -5.783  1.00 30.00
ATOM   1014  C   VAL A 132     -20.025  20.011  -6.632  1.00 30.00
ATOM   1015  O   VAL A 132     -20.519  19.264  -7.476  1.00 30.00
ATOM   1016  CB  VAL A 132     -21.377  20.266  -4.454  1.00 30.00
ATOM   1017  CG1 VAL A 132     -20.217  19.720  -3.599  1.00 30.00
ATOM   1018  CG2 VAL A 132     -22.251  21.209  -3.605  1.00 30.00
ATOM   1019  N   ASN A 133     -18.710  20.045  -6.366  1.00 30.00
ATOM   1020  CA  ASN A 133     -17.706  19.118  -6.885  1.00 30.00
ATOM   1021  C   ASN A 133     -16.852  18.632  -5.709  1.00 30.00
ATOM   1022  O   ASN A 133     -16.230  19.435  -5.020  1.00 30.00
ATOM   1023  CB  ASN A 133     -16.895  19.794  -8.012  1.00 30.00
ATOM   1024  CG  ASN A 133     -16.054  18.816  -8.844  1.00 30.00
ATOM   1025  OD1 ASN A 133     -16.570  17.839  -9.380  1.00 30.00
ATOM   1026  ND2 ASN A 133     -14.744  19.060  -8.929  1.00 30.00
ATOM   1027  N   ILE A 134     -16.816  17.310  -5.498  1.00 30.00
ATOM   1028  CA  ILE A 134     -16.011  16.641  -4.482  1.00 30.00
ATOM   1029  C   ILE A 134     -14.863  15.956  -5.241  1.00 30.00
ATOM   1030  O   ILE A 134     -15.104  14.994  -5.971  1.00 30.00
ATOM   1031  CB  ILE A 134     -16.881  15.579  -3.736  1.00 30.00
ATOM   1032  CG1 ILE A 134     -18.198  16.166  -3.165  1.00 30.00
ATOM   1033  CG2 ILE A 134     -16.074  14.895  -2.609  1.00 30.00
ATOM   1034  CD1 ILE A 134     -19.194  15.107  -2.667  1.00 30.00
ATOM   1035  N   LYS A 135     -13.619  16.428  -5.051  1.00 30.00
ATOM   1036  CA  LYS A 135     -12.416  15.728  -5.508  1.00 30.00
ATOM   1037  C   LYS A 135     -11.931  14.814  -4.373  1.00 30.00
ATOM   1038  O   LYS A 135     -11.808  15.244  -3.227  1.00 30.00
ATOM   1039  CB  LYS A 135     -11.310  16.737  -5.896  1.00 30.00
ATOM   1040  CG  LYS A 135     -11.693  17.546  -7.153  1.00 30.00
ATOM   1041  CD  LYS A 135     -10.510  18.207  -7.878  1.00 30.00
ATOM   1042  CE  LYS A 135     -10.832  18.497  -9.356  1.00 30.00
ATOM   1043  NZ  LYS A 135      -9.615  18.662 -10.167  1.00 30.00
ATOM   1044  N   LYS A 136     -11.692  13.538  -4.709  1.00 30.00
ATOM   1045  CA  LYS A 136     -11.376  12.444  -3.794  1.00 30.00
ATOM   1046  C   LYS A 136      -9.889  12.513  -3.386  1.00 30.00
ATOM   1047  O   LYS A 136      -9.039  12.550  -4.272  1.00 30.00
ATOM   1048  CB  LYS A 136     -11.593  11.127  -4.585  1.00 30.00
ATOM   1049  CG  LYS A 136     -11.598   9.847  -3.729  1.00 30.00
ATOM   1050  CD  LYS A 136     -11.067   8.609  -4.481  1.00 30.00
ATOM   1051  CE  LYS A 136      -9.546   8.442  -4.307  1.00 30.00
ATOM   1052  NZ  LYS A 136      -9.001   7.333  -5.103  1.00 30.00
ATOM   1053  N   PRO A 137      -9.527  12.474  -2.085  1.00 30.00
ATOM   1054  CA  PRO A 137      -8.128  12.301  -1.667  1.00 30.00
ATOM   1055  C   PRO A 137      -7.686  10.837  -1.844  1.00 30.00
ATOM   1056  O   PRO A 137      -8.502   9.924  -1.716  1.00 30.00
ATOM   1057  CB  PRO A 137      -8.112  12.708  -0.194  1.00 30.00
ATOM   1058  CG  PRO A 137      -9.526  12.453   0.305  1.00 30.00
ATOM   1059  CD  PRO A 137     -10.416  12.611  -0.931  1.00 30.00
ATOM   1060  N   GLN A 138      -6.391  10.624  -2.133  1.00 30.00
ATOM   1061  CA  GLN A 138      -5.766   9.338  -2.478  1.00 30.00
ATOM   1062  C   GLN A 138      -5.688   8.290  -1.338  1.00 30.00
ATOM   1063  O   GLN A 138      -5.011   7.274  -1.486  1.00 30.00
ATOM   1064  CB  GLN A 138      -4.365   9.631  -3.069  1.00 30.00
ATOM   1065  CG  GLN A 138      -3.300  10.158  -2.079  1.00 30.00
ATOM   1066  CD  GLN A 138      -3.391  11.675  -1.883  1.00 30.00
ATOM   1067  OE1 GLN A 138      -4.314  12.320  -2.374  1.00 30.00
ATOM   1068  NE2 GLN A 138      -2.427  12.255  -1.166  1.00 30.00
ATOM   1069  N   PHE A 139      -6.394   8.522  -0.225  1.00 30.00
ATOM   1070  CA  PHE A 139      -6.462   7.704   0.984  1.00 30.00
ATOM   1071  C   PHE A 139      -7.912   7.386   1.395  1.00 30.00
ATOM   1072  O   PHE A 139      -8.138   6.903   2.502  1.00 30.00
ATOM   1073  CB  PHE A 139      -5.602   8.360   2.088  1.00 30.00
ATOM   1074  CG  PHE A 139      -5.892   9.831   2.360  1.00 30.00
ATOM   1075  CD1 PHE A 139      -7.024  10.218   3.110  1.00 30.00
ATOM   1076  CD2 PHE A 139      -5.021  10.823   1.857  1.00 30.00
ATOM   1077  CE1 PHE A 139      -7.272  11.580   3.368  1.00 30.00
ATOM   1078  CE2 PHE A 139      -5.269  12.184   2.119  1.00 30.00
ATOM   1079  CZ  PHE A 139      -6.389  12.563   2.882  1.00 30.00
ATOM   1080  N   LEU A 140      -8.883   7.651   0.505  1.00 30.00
ATOM   1081  CA  LEU A 140     -10.322   7.522   0.713  1.00 30.00
ATOM   1082  C   LEU A 140     -10.893   6.934  -0.580  1.00 30.00
ATOM   1083  O   LEU A 140     -11.131   7.678  -1.527  1.00 30.00
ATOM   1084  CB  LEU A 140     -10.866   8.922   1.093  1.00 30.00
ATOM   1085  CG  LEU A 140     -12.286   9.001   1.696  1.00 30.00
ATOM   1086  CD1 LEU A 140     -12.503  10.392   2.315  1.00 30.00
ATOM   1087  CD2 LEU A 140     -13.410   8.698   0.692  1.00 30.00
ATOM   1088  N   SER A 141     -11.085   5.605  -0.632  1.00 30.00
ATOM   1089  CA  SER A 141     -11.530   4.837  -1.804  1.00 30.00
ATOM   1090  C   SER A 141     -12.910   5.282  -2.359  1.00 30.00
ATOM   1091  O   SER A 141     -13.726   5.798  -1.595  1.00 30.00
ATOM   1092  CB  SER A 141     -11.494   3.337  -1.431  1.00 30.00
ATOM   1093  OG  SER A 141     -12.480   2.584  -2.110  1.00 30.00
ATOM   1094  N   PRO A 142     -13.199   5.093  -3.670  1.00 30.00
ATOM   1095  CA  PRO A 142     -14.438   5.560  -4.315  1.00 30.00
ATOM   1096  C   PRO A 142     -15.706   4.766  -3.940  1.00 30.00
ATOM   1097  O   PRO A 142     -16.809   5.284  -4.110  1.00 30.00
ATOM   1098  CB  PRO A 142     -14.145   5.486  -5.817  1.00 30.00
ATOM   1099  CG  PRO A 142     -13.116   4.385  -5.953  1.00 30.00
ATOM   1100  CD  PRO A 142     -12.319   4.465  -4.654  1.00 30.00
ATOM   1101  N   SER A 143     -15.554   3.557  -3.374  1.00 30.00
ATOM   1102  CA  SER A 143     -16.623   2.763  -2.763  1.00 30.00
ATOM   1103  C   SER A 143     -16.977   3.238  -1.332  1.00 30.00
ATOM   1104  O   SER A 143     -17.986   2.795  -0.784  1.00 30.00
ATOM   1105  CB  SER A 143     -16.154   1.290  -2.736  1.00 30.00
ATOM   1106  OG  SER A 143     -14.908   1.122  -2.084  1.00 30.00
ATOM   1107  N   GLN A 144     -16.170   4.147  -0.753  1.00 30.00
ATOM   1108  CA  GLN A 144     -16.329   4.765   0.566  1.00 30.00
ATOM   1109  C   GLN A 144     -16.433   6.301   0.472  1.00 30.00
ATOM   1110  O   GLN A 144     -16.502   6.974   1.499  1.00 30.00
ATOM   1111  CB  GLN A 144     -15.172   4.320   1.492  1.00 30.00
ATOM   1112  CG  GLN A 144     -15.028   2.789   1.655  1.00 30.00
ATOM   1113  CD  GLN A 144     -16.126   2.075   2.459  1.00 30.00
ATOM   1114  OE1 GLN A 144     -15.893   1.706   3.606  1.00 30.00
ATOM   1115  NE2 GLN A 144     -17.318   1.866   1.894  1.00 30.00
ATOM   1116  N   MET A 145     -16.500   6.856  -0.752  1.00 30.00
ATOM   1117  CA  MET A 145     -16.751   8.271  -1.048  1.00 30.00
ATOM   1118  C   MET A 145     -18.245   8.625  -0.876  1.00 30.00
ATOM   1119  O   MET A 145     -18.593   9.803  -0.796  1.00 30.00
ATOM   1120  CB  MET A 145     -16.308   8.516  -2.503  1.00 30.00
ATOM   1121  CG  MET A 145     -16.088   9.986  -2.875  1.00 30.00
ATOM   1122  SD  MET A 145     -15.430  10.195  -4.546  1.00 30.00
ATOM   1123  CE  MET A 145     -15.288  11.996  -4.600  1.00 30.00
ATOM   1124  N   LYS A 146     -19.105   7.600  -0.734  1.00 30.00
ATOM   1125  CA  LYS A 146     -20.502   7.656  -0.308  1.00 30.00
ATOM   1126  C   LYS A 146     -20.706   8.295   1.080  1.00 30.00
ATOM   1127  O   LYS A 146     -21.783   8.817   1.350  1.00 30.00
ATOM   1128  CB  LYS A 146     -21.079   6.223  -0.324  1.00 30.00
ATOM   1129  CG  LYS A 146     -20.526   5.287   0.775  1.00 30.00
ATOM   1130  CD  LYS A 146     -21.525   4.231   1.266  1.00 30.00
ATOM   1131  CE  LYS A 146     -21.003   3.483   2.500  1.00 30.00
ATOM   1132  NZ  LYS A 146     -21.387   4.168   3.745  1.00 30.00
ATOM   1133  N   ASN A 147     -19.678   8.259   1.947  1.00 30.00
ATOM   1134  CA  ASN A 147     -19.690   8.808   3.303  1.00 30.00
ATOM   1135  C   ASN A 147     -19.448  10.330   3.318  1.00 30.00
ATOM   1136  O   ASN A 147     -19.733  10.965   4.333  1.00 30.00
ATOM   1137  CB  ASN A 147     -18.586   8.127   4.147  1.00 30.00
ATOM   1138  CG  ASN A 147     -18.763   6.607   4.252  1.00 30.00
ATOM   1139  OD1 ASN A 147     -19.536   6.119   5.074  1.00 30.00
ATOM   1140  ND2 ASN A 147     -18.055   5.851   3.412  1.00 30.00
ATOM   1141  N   ILE A 148     -18.973  10.921   2.205  1.00 30.00
ATOM   1142  CA  ILE A 148     -18.900  12.371   1.995  1.00 30.00
ATOM   1143  C   ILE A 148     -20.252  12.834   1.415  1.00 30.00
ATOM   1144  O   ILE A 148     -20.783  13.851   1.857  1.00 30.00
ATOM   1145  CB  ILE A 148     -17.766  12.743   0.992  1.00 30.00
ATOM   1146  CG1 ILE A 148     -16.422  12.039   1.310  1.00 30.00
ATOM   1147  CG2 ILE A 148     -17.576  14.278   0.938  1.00 30.00
ATOM   1148  CD1 ILE A 148     -15.330  12.294   0.262  1.00 30.00
ATOM   1149  N   VAL A 149     -20.821  12.065   0.465  1.00 30.00
ATOM   1150  CA  VAL A 149     -22.145  12.262  -0.139  1.00 30.00
ATOM   1151  C   VAL A 149     -23.276  12.204   0.906  1.00 30.00
ATOM   1152  O   VAL A 149     -24.252  12.937   0.773  1.00 30.00
ATOM   1153  CB  VAL A 149     -22.346  11.222  -1.279  1.00 30.00
ATOM   1154  CG1 VAL A 149     -23.790  11.114  -1.813  1.00 30.00
ATOM   1155  CG2 VAL A 149     -21.379  11.477  -2.448  1.00 30.00
ATOM   1156  N   GLU A 150     -23.124  11.373   1.952  1.00 30.00
ATOM   1157  CA  GLU A 150     -24.071  11.222   3.053  1.00 30.00
ATOM   1158  C   GLU A 150     -24.084  12.448   3.984  1.00 30.00
ATOM   1159  O   GLU A 150     -25.147  12.797   4.489  1.00 30.00
ATOM   1160  CB  GLU A 150     -23.711   9.941   3.843  1.00 30.00
ATOM   1161  CG  GLU A 150     -24.234   8.614   3.245  1.00 30.00
ATOM   1162  CD  GLU A 150     -25.722   8.362   3.514  1.00 30.00
ATOM   1163  OE1 GLU A 150     -26.091   8.368   4.706  1.00 30.00
ATOM   1164  OE2 GLU A 150     -26.466   8.165   2.526  1.00 30.00
ATOM   1165  N   LYS A 151     -22.942  13.140   4.163  1.00 30.00
ATOM   1166  CA  LYS A 151     -22.850  14.389   4.928  1.00 30.00
ATOM   1167  C   LYS A 151     -23.477  15.574   4.168  1.00 30.00
ATOM   1168  O   LYS A 151     -23.971  16.499   4.807  1.00 30.00
ATOM   1169  CB  LYS A 151     -21.372  14.732   5.207  1.00 30.00
ATOM   1170  CG  LYS A 151     -20.712  13.859   6.282  1.00 30.00
ATOM   1171  CD  LYS A 151     -19.228  14.219   6.475  1.00 30.00
ATOM   1172  CE  LYS A 151     -18.528  13.371   7.546  1.00 30.00
ATOM   1173  NZ  LYS A 151     -18.431  11.958   7.140  1.00 30.00
ATOM   1174  N   PHE A 152     -23.486  15.536   2.824  1.00 30.00
ATOM   1175  CA  PHE A 152     -24.145  16.524   1.972  1.00 30.00
ATOM   1176  C   PHE A 152     -25.652  16.242   1.836  1.00 30.00
ATOM   1177  O   PHE A 152     -26.428  17.193   1.839  1.00 30.00
ATOM   1178  CB  PHE A 152     -23.513  16.491   0.565  1.00 30.00
ATOM   1179  CG  PHE A 152     -22.295  17.379   0.394  1.00 30.00
ATOM   1180  CD1 PHE A 152     -21.013  16.818   0.220  1.00 30.00
ATOM   1181  CD2 PHE A 152     -22.448  18.782   0.383  1.00 30.00
ATOM   1182  CE1 PHE A 152     -19.891  17.653   0.060  1.00 30.00
ATOM   1183  CE2 PHE A 152     -21.327  19.617   0.220  1.00 30.00
ATOM   1184  CZ  PHE A 152     -20.046  19.053   0.066  1.00 30.00
ATOM   1185  N   HIS A 153     -26.077  14.968   1.743  1.00 30.00
ATOM   1186  CA  HIS A 153     -27.484  14.558   1.639  1.00 30.00
ATOM   1187  C   HIS A 153     -28.254  14.775   2.951  1.00 30.00
ATOM   1188  O   HIS A 153     -29.411  15.193   2.907  1.00 30.00
ATOM   1189  CB  HIS A 153     -27.570  13.062   1.255  1.00 30.00
ATOM   1190  CG  HIS A 153     -27.369  12.747  -0.210  1.00 30.00
ATOM   1191  ND1 HIS A 153     -27.041  13.719  -1.139  1.00 30.00
ATOM   1192  CD2 HIS A 153     -27.395  11.564  -0.915  1.00 30.00
ATOM   1193  CE1 HIS A 153     -26.892  13.107  -2.319  1.00 30.00
ATOM   1194  NE2 HIS A 153     -27.096  11.796  -2.258  1.00 30.00
ATOM   1195  N   GLU A 154     -27.606  14.536   4.104  1.00 30.00
ATOM   1196  CA  GLU A 154     -28.156  14.760   5.442  1.00 30.00
ATOM   1197  C   GLU A 154     -28.155  16.262   5.816  1.00 30.00
ATOM   1198  O   GLU A 154     -28.940  16.671   6.671  1.00 30.00
ATOM   1199  CB  GLU A 154     -27.300  13.938   6.438  1.00 30.00
ATOM   1200  CG  GLU A 154     -27.496  12.405   6.453  1.00 30.00
ATOM   1201  CD  GLU A 154     -27.738  11.828   7.853  1.00 30.00
ATOM   1202  OE1 GLU A 154     -28.843  12.050   8.397  1.00 30.00
ATOM   1203  OE2 GLU A 154     -26.800  11.179   8.364  1.00 30.00
ATOM   1204  N   ALA A 155     -27.334  17.090   5.139  1.00 30.00
ATOM   1205  CA  ALA A 155     -27.334  18.551   5.253  1.00 30.00
ATOM   1206  C   ALA A 155     -28.369  19.205   4.316  1.00 30.00
ATOM   1207  O   ALA A 155     -28.918  20.246   4.676  1.00 30.00
ATOM   1208  CB  ALA A 155     -25.949  19.079   4.852  1.00 30.00
ATOM   1209  N   GLY A 156     -28.651  18.600   3.147  1.00 30.00
ATOM   1210  CA  GLY A 156     -29.722  18.994   2.232  1.00 30.00
ATOM   1211  C   GLY A 156     -29.255  19.458   0.844  1.00 30.00
ATOM   1212  O   GLY A 156     -29.806  20.430   0.329  1.00 30.00
ATOM   1213  N   ASN A 157     -28.271  18.778   0.227  1.00 30.00
ATOM   1214  CA  ASN A 157     -27.789  19.045  -1.134  1.00 30.00
ATOM   1215  C   ASN A 157     -27.401  17.729  -1.822  1.00 30.00
ATOM   1216  O   ASN A 157     -26.602  16.962  -1.287  1.00 30.00
ATOM   1217  CB  ASN A 157     -26.654  20.092  -1.101  1.00 30.00
ATOM   1218  CG  ASN A 157     -26.373  20.752  -2.459  1.00 30.00
ATOM   1219  OD1 ASN A 157     -25.969  20.085  -3.410  1.00 30.00
ATOM   1220  ND2 ASN A 157     -26.585  22.066  -2.558  1.00 30.00
ATOM   1221  N   GLY A 158     -27.954  17.502  -3.024  1.00 30.00
ATOM   1222  CA  GLY A 158     -27.725  16.334  -3.871  1.00 30.00
ATOM   1223  C   GLY A 158     -27.212  16.673  -5.276  1.00 30.00
ATOM   1224  O   GLY A 158     -27.245  15.804  -6.143  1.00 30.00
ATOM   1225  N   LYS A 159     -26.732  17.907  -5.516  1.00 30.00
ATOM   1226  CA  LYS A 159     -26.176  18.368  -6.795  1.00 30.00
ATOM   1227  C   LYS A 159     -24.647  18.137  -6.833  1.00 30.00
ATOM   1228  O   LYS A 159     -23.884  19.015  -7.237  1.00 30.00
ATOM   1229  CB  LYS A 159     -26.468  19.880  -6.944  1.00 30.00
ATOM   1230  CG  LYS A 159     -27.958  20.251  -6.937  1.00 30.00
ATOM   1231  CD  LYS A 159     -28.162  21.737  -7.270  1.00 30.00
ATOM   1232  CE  LYS A 159     -29.634  22.164  -7.217  1.00 30.00
ATOM   1233  NZ  LYS A 159     -29.793  23.569  -7.627  1.00 30.00
ATOM   1234  N   LEU A 160     -24.194  16.959  -6.379  1.00 30.00
ATOM   1235  CA  LEU A 160     -22.789  16.640  -6.146  1.00 30.00
ATOM   1236  C   LEU A 160     -22.224  15.909  -7.374  1.00 30.00
ATOM   1237  O   LEU A 160     -22.759  14.884  -7.796  1.00 30.00
ATOM   1238  CB  LEU A 160     -22.669  15.703  -4.914  1.00 30.00
ATOM   1239  CG  LEU A 160     -23.596  16.023  -3.714  1.00 30.00
ATOM   1240  CD1 LEU A 160     -23.438  14.965  -2.619  1.00 30.00
ATOM   1241  CD2 LEU A 160     -23.398  17.437  -3.148  1.00 30.00
ATOM   1242  N   ILE A 161     -21.116  16.431  -7.917  1.00 30.00
ATOM   1243  CA  ILE A 161     -20.274  15.785  -8.922  1.00 30.00
ATOM   1244  C   ILE A 161     -19.142  15.105  -8.129  1.00 30.00
ATOM   1245  O   ILE A 161     -18.478  15.752  -7.319  1.00 30.00
ATOM   1246  CB  ILE A 161     -19.682  16.860  -9.886  1.00 30.00
ATOM   1247  CG1 ILE A 161     -20.787  17.693 -10.585  1.00 30.00
ATOM   1248  CG2 ILE A 161     -18.746  16.225 -10.939  1.00 30.00
ATOM   1249  CD1 ILE A 161     -20.274  18.978 -11.253  1.00 30.00
ATOM   1250  N   LEU A 162     -18.931  13.801  -8.352  1.00 30.00
ATOM   1251  CA  LEU A 162     -17.871  13.023  -7.713  1.00 30.00
ATOM   1252  C   LEU A 162     -16.714  12.880  -8.713  1.00 30.00
ATOM   1253  O   LEU A 162     -16.935  12.527  -9.870  1.00 30.00
ATOM   1254  CB  LEU A 162     -18.400  11.616  -7.368  1.00 30.00
ATOM   1255  CG  LEU A 162     -19.324  11.529  -6.132  1.00 30.00
ATOM   1256  CD1 LEU A 162     -20.766  11.988  -6.416  1.00 30.00
ATOM   1257  CD2 LEU A 162     -19.318  10.092  -5.586  1.00 30.00
ATOM   1258  N   CYS A 163     -15.482  13.146  -8.258  1.00 30.00
ATOM   1259  CA  CYS A 163     -14.274  13.211  -9.074  1.00 30.00
ATOM   1260  C   CYS A 163     -13.151  12.404  -8.414  1.00 30.00
ATOM   1261  O   CYS A 163     -12.744  12.712  -7.296  1.00 30.00
ATOM   1262  CB  CYS A 163     -13.927  14.699  -9.302  1.00 30.00
ATOM   1263  SG  CYS A 163     -12.449  14.910 -10.338  1.00 30.00
ATOM   1264  N   GLU A 164     -12.623  11.404  -9.136  1.00 30.00
ATOM   1265  CA  GLU A 164     -11.398  10.672  -8.808  1.00 30.00
ATOM   1266  C   GLU A 164     -10.191  11.478  -9.333  1.00 30.00
ATOM   1267  O   GLU A 164     -10.286  12.118 -10.376  1.00 30.00
ATOM   1268  CB  GLU A 164     -11.494   9.282  -9.495  1.00 30.00
ATOM   1269  CG  GLU A 164     -10.243   8.368  -9.521  1.00 30.00
ATOM   1270  CD  GLU A 164      -9.721   7.970  -8.142  1.00 30.00
ATOM   1271  OE1 GLU A 164      -9.485   8.892  -7.335  1.00 30.00
ATOM   1272  OE2 GLU A 164      -9.528   6.756  -7.909  1.00 30.00
ATOM   1273  N   ARG A 165      -9.061  11.452  -8.610  1.00 30.00
ATOM   1274  CA  ARG A 165      -7.827  12.180  -8.930  1.00 30.00
ATOM   1275  C   ARG A 165      -6.548  11.393  -8.592  1.00 30.00
ATOM   1276  O   ARG A 165      -5.465  11.975  -8.597  1.00 30.00
ATOM   1277  CB  ARG A 165      -7.883  13.622  -8.366  1.00 30.00
ATOM   1278  CG  ARG A 165      -8.239  13.693  -6.872  1.00 30.00
ATOM   1279  CD  ARG A 165      -8.034  15.068  -6.216  1.00 30.00
ATOM   1280  NE  ARG A 165      -6.615  15.319  -5.917  1.00 30.00
ATOM   1281  CZ  ARG A 165      -5.883  14.738  -4.948  1.00 30.00
ATOM   1282  NH1 ARG A 165      -6.415  13.847  -4.099  1.00 30.00
ATOM   1283  NH2 ARG A 165      -4.588  15.056  -4.832  1.00 30.00
ATOM   1284  N   GLY A 166      -6.665  10.083  -8.320  1.00 30.00
ATOM   1285  CA  GLY A 166      -5.563   9.174  -8.017  1.00 30.00
ATOM   1286  C   GLY A 166      -5.729   8.482  -6.660  1.00 30.00
ATOM   1287  O   GLY A 166      -6.613   8.819  -5.873  1.00 30.00
ATOM   1288  N   SER A 167      -4.861   7.493  -6.409  1.00 30.00
ATOM   1289  CA  SER A 167      -4.876   6.593  -5.260  1.00 30.00
ATOM   1290  C   SER A 167      -3.446   6.241  -4.824  1.00 30.00
ATOM   1291  O   SER A 167      -2.552   6.155  -5.661  1.00 30.00
ATOM   1292  CB  SER A 167      -5.758   5.378  -5.584  1.00 30.00
ATOM   1293  OG  SER A 167      -6.029   4.645  -4.415  1.00 30.00
ATOM   1294  N   SER A 168      -3.231   6.022  -3.516  1.00 30.00
ATOM   1295  CA  SER A 168      -1.944   5.665  -2.917  1.00 30.00
ATOM   1296  C   SER A 168      -1.571   4.199  -3.221  1.00 30.00
ATOM   1297  O   SER A 168      -2.440   3.334  -3.349  1.00 30.00
ATOM   1298  CB  SER A 168      -2.042   5.891  -1.391  1.00 30.00
ATOM   1299  OG  SER A 168      -2.355   7.232  -1.061  1.00 30.00
ATOM   1300  N   PHE A 169      -0.260   3.943  -3.330  1.00 30.00
ATOM   1301  CA  PHE A 169       0.353   2.647  -3.628  1.00 30.00
ATOM   1302  C   PHE A 169       1.681   2.470  -2.858  1.00 30.00
ATOM   1303  O   PHE A 169       2.528   1.666  -3.247  1.00 30.00
ATOM   1304  CB  PHE A 169       0.395   2.468  -5.168  1.00 30.00
ATOM   1305  CG  PHE A 169       0.833   1.139  -5.771  1.00 30.00
ATOM   1306  CD1 PHE A 169       0.717  -0.082  -5.067  1.00 30.00
ATOM   1307  CD2 PHE A 169       1.344   1.132  -7.086  1.00 30.00
ATOM   1308  CE1 PHE A 169       1.146  -1.286  -5.658  1.00 30.00
ATOM   1309  CE2 PHE A 169       1.755  -0.073  -7.685  1.00 30.00
ATOM   1310  CZ  PHE A 169       1.668  -1.279  -6.966  1.00 30.00
ATOM   1311  N   GLY A 170       1.861   3.231  -1.766  1.00 30.00
ATOM   1312  CA  GLY A 170       3.059   3.291  -0.933  1.00 30.00
ATOM   1313  C   GLY A 170       3.642   4.708  -0.899  1.00 30.00
ATOM   1314  O   GLY A 170       3.003   5.663  -1.345  1.00 30.00
ATOM   1315  N   TYR A 171       4.872   4.836  -0.374  1.00 30.00
ATOM   1316  CA  TYR A 171       5.623   6.091  -0.287  1.00 30.00
ATOM   1317  C   TYR A 171       6.127   6.485  -1.685  1.00 30.00
ATOM   1318  O   TYR A 171       6.946   5.775  -2.271  1.00 30.00
ATOM   1319  CB  TYR A 171       6.862   5.883   0.615  1.00 30.00
ATOM   1320  CG  TYR A 171       6.660   5.666   2.110  1.00 30.00
ATOM   1321  CD1 TYR A 171       5.568   6.220   2.819  1.00 30.00
ATOM   1322  CD2 TYR A 171       7.641   4.937   2.813  1.00 30.00
ATOM   1323  CE1 TYR A 171       5.465   6.036   4.214  1.00 30.00
ATOM   1324  CE2 TYR A 171       7.539   4.756   4.204  1.00 30.00
ATOM   1325  CZ  TYR A 171       6.452   5.303   4.908  1.00 30.00
ATOM   1326  OH  TYR A 171       6.365   5.118   6.256  1.00 30.00
ATOM   1327  N   ASP A 172       5.603   7.599  -2.224  1.00 30.00
ATOM   1328  CA  ASP A 172       5.965   8.206  -3.516  1.00 30.00
ATOM   1329  C   ASP A 172       5.478   7.403  -4.741  1.00 30.00
ATOM   1330  O   ASP A 172       5.892   7.691  -5.863  1.00 30.00
ATOM   1331  CB  ASP A 172       7.464   8.614  -3.610  1.00 30.00
ATOM   1332  CG  ASP A 172       8.008   9.414  -2.420  1.00 30.00
ATOM   1333  OD1 ASP A 172       7.278  10.304  -1.931  1.00 30.00
ATOM   1334  OD2 ASP A 172       9.168   9.147  -2.041  1.00 30.00
ATOM   1335  N   ASN A 173       4.609   6.404  -4.521  1.00 30.00
ATOM   1336  CA  ASN A 173       3.982   5.541  -5.521  1.00 30.00
ATOM   1337  C   ASN A 173       2.495   5.904  -5.622  1.00 30.00
ATOM   1338  O   ASN A 173       1.825   6.093  -4.605  1.00 30.00
ATOM   1339  CB  ASN A 173       4.127   4.067  -5.078  1.00 30.00
ATOM   1340  CG  ASN A 173       3.988   3.079  -6.237  1.00 30.00
ATOM   1341  OD1 ASN A 173       4.005   3.484  -7.396  1.00 30.00
ATOM   1342  ND2 ASN A 173       3.830   1.787  -5.941  1.00 30.00
ATOM   1343  N   LEU A 174       1.996   5.992  -6.864  1.00 30.00
ATOM   1344  CA  LEU A 174       0.667   6.477  -7.229  1.00 30.00
ATOM   1345  C   LEU A 174       0.007   5.488  -8.202  1.00 30.00
ATOM   1346  O   LEU A 174       0.681   4.883  -9.037  1.00 30.00
ATOM   1347  CB  LEU A 174       0.825   7.906  -7.801  1.00 30.00
ATOM   1348  CG  LEU A 174      -0.294   8.423  -8.733  1.00 30.00
ATOM   1349  CD1 LEU A 174      -1.650   8.532  -8.015  1.00 30.00
ATOM   1350  CD2 LEU A 174       0.095   9.792  -9.310  1.00 30.00
ATOM   1351  N   VAL A 175      -1.319   5.336  -8.077  1.00 30.00
ATOM   1352  CA  VAL A 175      -2.195   4.467  -8.864  1.00 30.00
ATOM   1353  C   VAL A 175      -3.577   5.142  -9.018  1.00 30.00
ATOM   1354  O   VAL A 175      -3.702   6.349  -8.810  1.00 30.00
ATOM   1355  CB  VAL A 175      -2.148   3.022  -8.277  1.00 30.00
ATOM   1356  CG1 VAL A 175      -2.983   2.820  -6.996  1.00 30.00
ATOM   1357  CG2 VAL A 175      -2.475   1.940  -9.316  1.00 30.00
ATOM   1358  N   VAL A 176      -4.608   4.370  -9.398  1.00 30.00
ATOM   1359  CA  VAL A 176      -6.023   4.752  -9.469  1.00 30.00
ATOM   1360  C   VAL A 176      -6.850   3.591  -8.894  1.00 30.00
ATOM   1361  O   VAL A 176      -6.515   2.428  -9.130  1.00 30.00
ATOM   1362  CB  VAL A 176      -6.439   5.136 -10.923  1.00 30.00
ATOM   1363  CG1 VAL A 176      -7.899   5.624 -11.021  1.00 30.00
ATOM   1364  CG2 VAL A 176      -5.528   6.203 -11.546  1.00 30.00
ATOM   1365  N   ASP A 177      -7.963   3.895  -8.200  1.00 30.00
ATOM   1366  CA  ASP A 177      -8.976   2.917  -7.778  1.00 30.00
ATOM   1367  C   ASP A 177     -10.000   2.717  -8.915  1.00 30.00
ATOM   1368  O   ASP A 177     -11.199   2.955  -8.760  1.00 30.00
ATOM   1369  CB  ASP A 177      -9.687   3.402  -6.490  1.00 30.00
ATOM   1370  CG  ASP A 177      -8.764   3.613  -5.289  1.00 30.00
ATOM   1371  OD1 ASP A 177      -8.014   2.670  -4.956  1.00 30.00
ATOM   1372  OD2 ASP A 177      -8.821   4.720  -4.712  1.00 30.00
ATOM   1373  N   MET A 178      -9.499   2.248 -10.071  1.00 30.00
ATOM   1374  CA  MET A 178     -10.243   1.969 -11.300  1.00 30.00
ATOM   1375  C   MET A 178     -11.134   0.711 -11.155  1.00 30.00
ATOM   1376  O   MET A 178     -12.116   0.574 -11.881  1.00 30.00
ATOM   1377  CB  MET A 178      -9.203   1.764 -12.429  1.00 30.00
ATOM   1378  CG  MET A 178      -9.738   1.992 -13.854  1.00 30.00
ATOM   1379  SD  MET A 178      -9.940   3.723 -14.365  1.00 30.00
ATOM   1380  CE  MET A 178      -8.234   4.253 -14.650  1.00 30.00
ATOM   1381  N   LEU A 179     -10.821  -0.166 -10.182  1.00 30.00
ATOM   1382  CA  LEU A 179     -11.580  -1.355  -9.782  1.00 30.00
ATOM   1383  C   LEU A 179     -12.854  -1.023  -8.973  1.00 30.00
ATOM   1384  O   LEU A 179     -13.702  -1.901  -8.812  1.00 30.00
ATOM   1385  CB  LEU A 179     -10.657  -2.226  -8.890  1.00 30.00
ATOM   1386  CG  LEU A 179      -9.623  -3.065  -9.675  1.00 30.00
ATOM   1387  CD1 LEU A 179      -8.476  -3.532  -8.766  1.00 30.00
ATOM   1388  CD2 LEU A 179     -10.286  -4.276 -10.348  1.00 30.00
ATOM   1389  N   GLY A 180     -12.997   0.219  -8.477  1.00 30.00
ATOM   1390  CA  GLY A 180     -14.126   0.693  -7.675  1.00 30.00
ATOM   1391  C   GLY A 180     -14.889   1.860  -8.314  1.00 30.00
ATOM   1392  O   GLY A 180     -15.747   2.443  -7.653  1.00 30.00
ATOM   1393  N   PHE A 181     -14.585   2.205  -9.579  1.00 30.00
ATOM   1394  CA  PHE A 181     -15.105   3.369 -10.308  1.00 30.00
ATOM   1395  C   PHE A 181     -16.558   3.191 -10.808  1.00 30.00
ATOM   1396  O   PHE A 181     -17.172   4.161 -11.252  1.00 30.00
ATOM   1397  CB  PHE A 181     -14.182   3.615 -11.530  1.00 30.00
ATOM   1398  CG  PHE A 181     -13.785   5.052 -11.849  1.00 30.00
ATOM   1399  CD1 PHE A 181     -14.541   6.171 -11.437  1.00 30.00
ATOM   1400  CD2 PHE A 181     -12.598   5.265 -12.574  1.00 30.00
ATOM   1401  CE1 PHE A 181     -14.082   7.476 -11.706  1.00 30.00
ATOM   1402  CE2 PHE A 181     -12.143   6.565 -12.861  1.00 30.00
ATOM   1403  CZ  PHE A 181     -12.884   7.673 -12.415  1.00 30.00
ATOM   1404  N   GLY A 182     -17.119   1.976 -10.699  1.00 30.00
ATOM   1405  CA  GLY A 182     -18.493   1.639 -11.063  1.00 30.00
ATOM   1406  C   GLY A 182     -19.367   1.421  -9.823  1.00 30.00
ATOM   1407  O   GLY A 182     -20.572   1.653  -9.889  1.00 30.00
ATOM   1408  N   VAL A 183     -18.753   1.069  -8.678  1.00 30.00
ATOM   1409  CA  VAL A 183     -19.366   1.066  -7.345  1.00 30.00
ATOM   1410  C   VAL A 183     -19.549   2.518  -6.847  1.00 30.00
ATOM   1411  O   VAL A 183     -20.481   2.791  -6.095  1.00 30.00
ATOM   1412  CB  VAL A 183     -18.460   0.261  -6.368  1.00 30.00
ATOM   1413  CG1 VAL A 183     -18.785   0.525  -4.884  1.00 30.00
ATOM   1414  CG2 VAL A 183     -18.528  -1.255  -6.636  1.00 30.00
ATOM   1415  N   MET A 184     -18.709   3.452  -7.329  1.00 30.00
ATOM   1416  CA  MET A 184     -18.753   4.901  -7.115  1.00 30.00
ATOM   1417  C   MET A 184     -20.081   5.532  -7.564  1.00 30.00
ATOM   1418  O   MET A 184     -20.557   6.460  -6.916  1.00 30.00
ATOM   1419  CB  MET A 184     -17.578   5.509  -7.908  1.00 30.00
ATOM   1420  CG  MET A 184     -17.207   6.960  -7.564  1.00 30.00
ATOM   1421  SD  MET A 184     -15.682   7.458  -8.410  1.00 30.00
ATOM   1422  CE  MET A 184     -15.763   9.258  -8.305  1.00 30.00
ATOM   1423  N   LYS A 185     -20.675   5.003  -8.648  1.00 30.00
ATOM   1424  CA  LYS A 185     -21.942   5.437  -9.233  1.00 30.00
ATOM   1425  C   LYS A 185     -23.137   4.836  -8.476  1.00 30.00
ATOM   1426  O   LYS A 185     -24.143   5.516  -8.296  1.00 30.00
ATOM   1427  CB  LYS A 185     -22.011   4.920 -10.684  1.00 30.00
ATOM   1428  CG  LYS A 185     -20.965   5.552 -11.615  1.00 30.00
ATOM   1429  CD  LYS A 185     -20.824   4.781 -12.929  1.00 30.00
ATOM   1430  CE  LYS A 185     -19.781   5.401 -13.863  1.00 30.00
ATOM   1431  NZ  LYS A 185     -19.644   4.595 -15.082  1.00 30.00
ATOM   1432  N   GLN A 186     -23.025   3.579  -8.014  1.00 30.00
ATOM   1433  CA  GLN A 186     -24.085   2.842  -7.321  1.00 30.00
ATOM   1434  C   GLN A 186     -24.322   3.389  -5.902  1.00 30.00
ATOM   1435  O   GLN A 186     -25.470   3.477  -5.467  1.00 30.00
ATOM   1436  CB  GLN A 186     -23.667   1.359  -7.204  1.00 30.00
ATOM   1437  CG  GLN A 186     -23.521   0.645  -8.566  1.00110.00
ATOM   1438  CD  GLN A 186     -22.621  -0.599  -8.547  1.00110.00
ATOM   1439  OE1 GLN A 186     -22.360  -1.174  -9.600  1.00110.00
ATOM   1440  NE2 GLN A 186     -22.117  -1.013  -7.382  1.00110.00
ATOM   1441  N   THR A 187     -23.241   3.760  -5.198  1.00 30.00
ATOM   1442  CA  THR A 187     -23.257   4.175  -3.796  1.00 30.00
ATOM   1443  C   THR A 187     -23.446   5.696  -3.603  1.00 30.00
ATOM   1444  O   THR A 187     -23.717   6.108  -2.475  1.00 30.00
ATOM   1445  CB  THR A 187     -21.945   3.710  -3.115  1.00 30.00
ATOM   1446  OG1 THR A 187     -22.067   3.582  -1.709  1.00 30.00
ATOM   1447  CG2 THR A 187     -20.722   4.576  -3.460  1.00 30.00
ATOM   1448  N   CYS A 188     -23.355   6.522  -4.664  1.00 30.00
ATOM   1449  CA  CYS A 188     -23.668   7.957  -4.603  1.00 30.00
ATOM   1450  C   CYS A 188     -25.131   8.255  -4.993  1.00 30.00
ATOM   1451  O   CYS A 188     -25.626   9.336  -4.675  1.00 30.00
ATOM   1452  CB  CYS A 188     -22.697   8.746  -5.513  1.00 30.00
ATOM   1453  SG  CYS A 188     -22.963   8.527  -7.300  1.00 30.00
ATOM   1454  N   GLY A 189     -25.812   7.314  -5.672  1.00 30.00
ATOM   1455  CA  GLY A 189     -27.213   7.409  -6.083  1.00 30.00
ATOM   1456  C   GLY A 189     -27.411   7.519  -7.602  1.00 30.00
ATOM   1457  O   GLY A 189     -28.545   7.693  -8.044  1.00 30.00
ATOM   1458  N   ASN A 190     -26.320   7.455  -8.385  1.00 30.00
ATOM   1459  CA  ASN A 190     -26.237   7.561  -9.848  1.00 30.00
ATOM   1460  C   ASN A 190     -26.065   8.999 -10.354  1.00 30.00
ATOM   1461  O   ASN A 190     -26.495   9.327 -11.457  1.00 30.00
ATOM   1462  CB  ASN A 190     -27.209   6.649 -10.646  1.00 30.00
ATOM   1463  CG  ASN A 190     -26.517   5.401 -11.202  1.00 30.00
ATOM   1464  OD1 ASN A 190     -25.326   5.437 -11.507  1.00 30.00
ATOM   1465  ND2 ASN A 190     -27.254   4.297 -11.333  1.00 30.00
ATOM   1466  N   LEU A 191     -25.395   9.840  -9.550  1.00 30.00
ATOM   1467  CA  LEU A 191     -24.916  11.186  -9.877  1.00 30.00
ATOM   1468  C   LEU A 191     -23.714  11.118 -10.850  1.00 30.00
ATOM   1469  O   LEU A 191     -23.099  10.054 -10.967  1.00 30.00
ATOM   1470  CB  LEU A 191     -24.471  11.840  -8.544  1.00 30.00
ATOM   1471  CG  LEU A 191     -25.636  12.217  -7.606  1.00 30.00
ATOM   1472  CD1 LEU A 191     -25.129  12.519  -6.188  1.00 30.00
ATOM   1473  CD2 LEU A 191     -26.437  13.410  -8.148  1.00 30.00
ATOM   1474  N   PRO A 192     -23.358  12.219 -11.556  1.00 30.00
ATOM   1475  CA  PRO A 192     -22.268  12.216 -12.544  1.00 30.00
ATOM   1476  C   PRO A 192     -20.880  12.025 -11.908  1.00 30.00
ATOM   1477  O   PRO A 192     -20.485  12.763 -11.003  1.00 30.00
ATOM   1478  CB  PRO A 192     -22.390  13.549 -13.292  1.00 30.00
ATOM   1479  CG  PRO A 192     -23.133  14.468 -12.338  1.00 30.00
ATOM   1480  CD  PRO A 192     -23.992  13.540 -11.480  1.00 30.00
ATOM   1481  N   VAL A 193     -20.167  11.005 -12.408  1.00 30.00
ATOM   1482  CA  VAL A 193     -18.837  10.575 -11.990  1.00 30.00
ATOM   1483  C   VAL A 193     -17.842  10.974 -13.093  1.00 30.00
ATOM   1484  O   VAL A 193     -18.089  10.741 -14.278  1.00 30.00
ATOM   1485  CB  VAL A 193     -18.873   9.040 -11.726  1.00 30.00
ATOM   1486  CG1 VAL A 193     -17.487   8.375 -11.662  1.00 30.00
ATOM   1487  CG2 VAL A 193     -19.640   8.735 -10.425  1.00 30.00
ATOM   1488  N   ILE A 194     -16.718  11.578 -12.678  1.00 30.00
ATOM   1489  CA  ILE A 194     -15.652  12.122 -13.523  1.00 30.00
ATOM   1490  C   ILE A 194     -14.266  11.686 -13.009  1.00 30.00
ATOM   1491  O   ILE A 194     -14.154  10.974 -12.009  1.00 30.00
ATOM   1492  CB  ILE A 194     -15.836  13.659 -13.733  1.00 30.00
ATOM   1493  CG1 ILE A 194     -15.579  14.496 -12.464  1.00 30.00
ATOM   1494  CG2 ILE A 194     -17.202  14.002 -14.352  1.00 30.00
ATOM   1495  CD1 ILE A 194     -15.515  16.007 -12.713  1.00 30.00
ATOM   1496  N   PHE A 195     -13.213  12.129 -13.711  1.00 30.00
ATOM   1497  CA  PHE A 195     -11.802  11.858 -13.430  1.00 30.00
ATOM   1498  C   PHE A 195     -10.996  13.170 -13.441  1.00 30.00
ATOM   1499  O   PHE A 195     -11.532  14.229 -13.760  1.00 30.00
ATOM   1500  CB  PHE A 195     -11.304  10.780 -14.423  1.00 30.00
ATOM   1501  CG  PHE A 195      -9.904  10.226 -14.214  1.00 30.00
ATOM   1502  CD1 PHE A 195      -9.532   9.672 -12.972  1.00 30.00
ATOM   1503  CD2 PHE A 195      -8.970  10.250 -15.271  1.00 30.00
ATOM   1504  CE1 PHE A 195      -8.233   9.162 -12.781  1.00 30.00
ATOM   1505  CE2 PHE A 195      -7.674   9.733 -15.084  1.00 30.00
ATOM   1506  CZ  PHE A 195      -7.305   9.192 -13.838  1.00 30.00
ATOM   1507  N   ASP A 196      -9.709  13.094 -13.071  1.00 30.00
ATOM   1508  CA  ASP A 196      -8.731  14.175 -13.069  1.00 30.00
ATOM   1509  C   ASP A 196      -7.378  13.569 -13.441  1.00 30.00
ATOM   1510  O   ASP A 196      -6.751  12.905 -12.618  1.00 30.00
ATOM   1511  CB  ASP A 196      -8.805  14.984 -11.746  1.00 30.00
ATOM   1512  CG  ASP A 196      -7.679  15.993 -11.462  1.00 30.00
ATOM   1513  OD1 ASP A 196      -6.687  16.043 -12.221  1.00 30.00
ATOM   1514  OD2 ASP A 196      -7.831  16.737 -10.467  1.00 30.00
ATOM   1515  N   VAL A 197      -6.964  13.784 -14.697  1.00 30.00
ATOM   1516  CA  VAL A 197      -5.816  13.150 -15.337  1.00 30.00
ATOM   1517  C   VAL A 197      -4.494  13.777 -14.855  1.00 30.00
ATOM   1518  O   VAL A 197      -3.535  13.044 -14.622  1.00 30.00
ATOM   1519  CB  VAL A 197      -5.955  13.327 -16.878  1.00 30.00
ATOM   1520  CG1 VAL A 197      -4.820  12.643 -17.661  1.00 30.00
ATOM   1521  CG2 VAL A 197      -7.306  12.827 -17.430  1.00 30.00
ATOM   1522  N   THR A 198      -4.439  15.115 -14.716  1.00 30.00
ATOM   1523  CA  THR A 198      -3.219  15.893 -14.466  1.00 30.00
ATOM   1524  C   THR A 198      -2.675  15.681 -13.037  1.00 30.00
ATOM   1525  O   THR A 198      -1.459  15.648 -12.854  1.00 30.00
ATOM   1526  CB  THR A 198      -3.536  17.396 -14.708  1.00 30.00
ATOM   1527  OG1 THR A 198      -4.278  17.890 -13.609  1.00 30.00
ATOM   1528  CG2 THR A 198      -4.399  17.679 -15.953  1.00 30.00
ATOM   1529  N   HIS A 199      -3.563  15.511 -12.042  1.00 30.00
ATOM   1530  CA  HIS A 199      -3.206  15.263 -10.640  1.00 30.00
ATOM   1531  C   HIS A 199      -2.985  13.763 -10.360  1.00 30.00
ATOM   1532  O   HIS A 199      -2.340  13.429  -9.367  1.00 30.00
ATOM   1533  CB  HIS A 199      -4.366  15.746  -9.741  1.00 30.00
ATOM   1534  CG  HIS A 199      -4.361  17.248  -9.522  1.00 30.00
ATOM   1535  ND1 HIS A 199      -5.655  17.931  -9.484  1.00 30.00
ATOM   1536  CD2 HIS A 199      -3.388  18.133  -9.276  1.00 30.00
ATOM   1537  CE1 HIS A 199      -5.162  19.287  -9.208  1.00 30.00
ATOM   1538  NE2 HIS A 199      -3.907  19.405  -9.086  1.00 30.00
ATOM   1539  N   SER A 200      -3.490  12.872 -11.231  1.00 30.00
ATOM   1540  CA  SER A 200      -3.337  11.418 -11.141  1.00 30.00
ATOM   1541  C   SER A 200      -2.109  10.913 -11.931  1.00 30.00
ATOM   1542  O   SER A 200      -1.733   9.750 -11.787  1.00 30.00
ATOM   1543  CB  SER A 200      -4.614  10.790 -11.733  1.00 30.00
ATOM   1544  OG  SER A 200      -4.718  11.005 -13.122  1.00 30.00
ATOM   1545  N   LEU A 201      -1.466  11.772 -12.743  1.00 30.00
ATOM   1546  CA  LEU A 201      -0.276  11.448 -13.525  1.00 30.00
ATOM   1547  C   LEU A 201       0.956  11.499 -12.609  1.00 30.00
ATOM   1548  O   LEU A 201       1.244  12.529 -11.996  1.00 30.00
ATOM   1549  CB  LEU A 201      -0.128  12.495 -14.655  1.00 30.00
ATOM   1550  CG  LEU A 201       1.067  12.280 -15.615  1.00 30.00
ATOM   1551  CD1 LEU A 201       0.936  10.978 -16.423  1.00 30.00
ATOM   1552  CD2 LEU A 201       1.234  13.492 -16.544  1.00 30.00
ATOM   1553  N   GLN A 202       1.688  10.378 -12.551  1.00110.00
ATOM   1554  CA  GLN A 202       2.939  10.229 -11.817  1.00110.00
ATOM   1555  C   GLN A 202       4.096  10.737 -12.691  1.00110.00
ATOM   1556  O   GLN A 202       4.206  10.370 -13.862  1.00110.00
ATOM   1557  CB  GLN A 202       3.123   8.722 -11.520  1.00110.00
ATOM   1558  CG  GLN A 202       4.415   8.317 -10.777  1.00110.00
ATOM   1559  CD  GLN A 202       4.460   8.715  -9.299  1.00110.00
ATOM   1560  OE1 GLN A 202       3.483   9.179  -8.718  1.00110.00
ATOM   1561  NE2 GLN A 202       5.618   8.516  -8.677  1.00110.00
ATOM   1562  N   THR A 203       4.955  11.579 -12.098  1.00110.00
ATOM   1563  CA  THR A 203       6.108  12.224 -12.736  1.00110.00
ATOM   1564  C   THR A 203       7.405  12.059 -11.920  1.00110.00
ATOM   1565  O   THR A 203       8.465  12.479 -12.384  1.00110.00
ATOM   1566  CB  THR A 203       5.778  13.694 -13.112  1.00110.00
ATOM   1567  OG1 THR A 203       5.103  14.345 -12.051  1.00110.00
ATOM   1568  CG2 THR A 203       4.968  13.858 -14.410  1.00110.00
ATOM   1569  N   ARG A 204       7.333  11.427 -10.735  1.00110.00
ATOM   1570  CA  ARG A 204       8.470  11.080  -9.886  1.00110.00
ATOM   1571  C   ARG A 204       8.886   9.629 -10.193  1.00110.00
ATOM   1572  O   ARG A 204       8.046   8.731 -10.270  1.00110.00
ATOM   1573  CB  ARG A 204       8.023  11.227  -8.409  1.00110.00
ATOM   1574  CG  ARG A 204       7.371  12.571  -8.025  1.00110.00
ATOM   1575  CD  ARG A 204       7.055  12.725  -6.525  1.00110.00
ATOM   1576  NE  ARG A 204       5.679  13.197  -6.313  1.00110.00
ATOM   1577  CZ  ARG A 204       4.549  12.584  -6.700  1.00110.00
ATOM   1578  NH1 ARG A 204       4.570  11.413  -7.353  1.00110.00
ATOM   1579  NH2 ARG A 204       3.373  13.154  -6.408  1.00110.00
ATOM   1580  N   ASP A 205      10.200   9.414 -10.348  1.00110.00
ATOM   1581  CA  ASP A 205      10.865   8.154 -10.711  1.00110.00
ATOM   1582  C   ASP A 205      10.848   7.077  -9.598  1.00110.00
ATOM   1583  O   ASP A 205      11.341   5.973  -9.826  1.00110.00
ATOM   1584  CB  ASP A 205      12.330   8.475 -11.120  1.00110.00
ATOM   1585  CG  ASP A 205      13.269   8.824  -9.957  1.00110.00
ATOM   1586  OD1 ASP A 205      13.330  10.018  -9.593  1.00110.00
ATOM   1587  OD2 ASP A 205      13.946   7.891  -9.468  1.00110.00
ATOM   1588  N   ALA A 206      10.257   7.365  -8.425  1.00110.00
ATOM   1589  CA  ALA A 206      10.039   6.418  -7.329  1.00110.00
ATOM   1590  C   ALA A 206       8.794   5.532  -7.548  1.00110.00
ATOM   1591  O   ALA A 206       8.663   4.510  -6.874  1.00110.00
ATOM   1592  CB  ALA A 206       9.812   7.230  -6.045  1.00110.00
ATOM   1593  N   GLY A 207       7.906   5.911  -8.483  1.00110.00
ATOM   1594  CA  GLY A 207       6.722   5.163  -8.897  1.00110.00
ATOM   1595  C   GLY A 207       6.713   4.910 -10.407  1.00110.00
ATOM   1596  O   GLY A 207       7.747   5.004 -11.071  1.00110.00
ATOM   1597  N   SER A 208       5.527   4.576 -10.941  1.00110.00
ATOM   1598  CA  SER A 208       5.284   4.243 -12.347  1.00110.00
ATOM   1599  C   SER A 208       5.103   5.527 -13.183  1.00110.00
ATOM   1600  O   SER A 208       3.997   5.859 -13.609  1.00110.00
ATOM   1601  CB  SER A 208       4.009   3.370 -12.418  1.00110.00
ATOM   1602  OG  SER A 208       4.323   2.038 -12.068  1.00110.00
ATOM   1603  N   ALA A 209       6.210   6.250 -13.416  1.00110.00
ATOM   1604  CA  ALA A 209       6.303   7.413 -14.299  1.00110.00
ATOM   1605  C   ALA A 209       6.710   6.966 -15.714  1.00110.00
ATOM   1606  O   ALA A 209       7.280   5.888 -15.898  1.00110.00
ATOM   1607  CB  ALA A 209       7.403   8.340 -13.756  1.00110.00
ATOM   1608  N   ALA A 210       6.409   7.806 -16.716  1.00110.00
ATOM   1609  CA  ALA A 210       6.615   7.529 -18.138  1.00110.00
ATOM   1610  C   ALA A 210       8.086   7.631 -18.569  1.00110.00
ATOM   1611  O   ALA A 210       8.884   8.339 -17.953  1.00110.00
ATOM   1612  CB  ALA A 210       5.848   8.583 -18.947  1.00110.00
ATOM   1613  N   SER A 211       8.398   6.958 -19.686  1.00110.00
ATOM   1614  CA  SER A 211       9.668   7.015 -20.412  1.00110.00
ATOM   1615  C   SER A 211       9.486   7.020 -21.944  1.00110.00
ATOM   1616  O   SER A 211      10.476   6.978 -22.673  1.00110.00
ATOM   1617  CB  SER A 211      10.663   5.978 -19.851  1.00110.00
ATOM   1618  OG  SER A 211      11.129   6.342 -18.566  1.00110.00
ATOM   1619  N   GLY A 212       8.231   7.097 -22.421  1.00110.00
ATOM   1620  CA  GLY A 212       7.836   7.223 -23.824  1.00110.00
ATOM   1621  C   GLY A 212       6.935   8.439 -24.085  1.00110.00
ATOM   1622  O   GLY A 212       6.289   8.495 -25.131  1.00110.00
ATOM   1623  N   GLY A 213       6.870   9.385 -23.135  1.00110.00
ATOM   1624  CA  GLY A 213       6.024  10.571 -23.158  1.00110.00
ATOM   1625  C   GLY A 213       5.107  10.587 -21.938  1.00110.00
ATOM   1626  O   GLY A 213       4.343   9.646 -21.727  1.00110.00
ATOM   1627  N   ARG A 214       5.159  11.674 -21.151  1.00 30.00
ATOM   1628  CA  ARG A 214       4.329  11.879 -19.959  1.00 30.00
ATOM   1629  C   ARG A 214       2.880  12.223 -20.343  1.00 30.00
ATOM   1630  O   ARG A 214       1.952  11.809 -19.650  1.00 30.00
ATOM   1631  CB  ARG A 214       4.900  13.048 -19.133  1.00110.00
ATOM   1632  CG  ARG A 214       6.017  12.640 -18.154  1.00110.00
ATOM   1633  CD  ARG A 214       6.670  13.848 -17.469  1.00110.00
ATOM   1634  NE  ARG A 214       7.694  14.457 -18.332  1.00110.00
ATOM   1635  CZ  ARG A 214       8.322  15.626 -18.118  1.00110.00
ATOM   1636  NH1 ARG A 214       8.090  16.356 -17.016  1.00110.00
ATOM   1637  NH2 ARG A 214       9.199  16.072 -19.026  1.00110.00
ATOM   1638  N   ARG A 215       2.690  12.931 -21.470  1.00 30.00
ATOM   1639  CA  ARG A 215       1.386  13.240 -22.052  1.00 30.00
ATOM   1640  C   ARG A 215       0.824  12.055 -22.861  1.00 30.00
ATOM   1641  O   ARG A 215      -0.386  11.996 -23.068  1.00 30.00
ATOM   1642  CB  ARG A 215       1.526  14.463 -22.982  1.00 30.00
ATOM   1643  CG  ARG A 215       1.829  15.758 -22.206  1.00110.00
ATOM   1644  CD  ARG A 215       1.804  17.017 -23.084  1.00110.00
ATOM   1645  NE  ARG A 215       3.128  17.332 -23.640  1.00110.00
ATOM   1646  CZ  ARG A 215       3.424  18.437 -24.346  1.00110.00
ATOM   1647  NH1 ARG A 215       2.489  19.356 -24.634  1.00110.00
ATOM   1648  NH2 ARG A 215       4.676  18.631 -24.768  1.00110.00
ATOM   1649  N   ALA A 216       1.672  11.093 -23.268  1.00 30.00
ATOM   1650  CA  ALA A 216       1.268   9.838 -23.903  1.00 30.00
ATOM   1651  C   ALA A 216       0.844   8.788 -22.855  1.00 30.00
ATOM   1652  O   ALA A 216      -0.007   7.954 -23.159  1.00 30.00
ATOM   1653  CB  ALA A 216       2.458   9.287 -24.705  1.00 30.00
ATOM   1654  N   GLN A 217       1.372   8.863 -21.618  1.00 30.00
ATOM   1655  CA  GLN A 217       0.936   8.058 -20.471  1.00 30.00
ATOM   1656  C   GLN A 217      -0.370   8.623 -19.883  1.00 30.00
ATOM   1657  O   GLN A 217      -1.229   7.848 -19.468  1.00 30.00
ATOM   1658  CB  GLN A 217       2.034   8.088 -19.384  1.00 30.00
ATOM   1659  CG  GLN A 217       1.697   7.268 -18.115  1.00 30.00
ATOM   1660  CD  GLN A 217       2.760   7.382 -17.019  1.00 30.00
ATOM   1661  OE1 GLN A 217       3.299   8.456 -16.767  1.00 30.00
ATOM   1662  NE2 GLN A 217       3.055   6.271 -16.347  1.00 30.00
ATOM   1663  N   ALA A 218      -0.537   9.959 -19.892  1.00 30.00
ATOM   1664  CA  ALA A 218      -1.752  10.663 -19.482  1.00 30.00
ATOM   1665  C   ALA A 218      -2.919  10.414 -20.451  1.00 30.00
ATOM   1666  O   ALA A 218      -4.074  10.460 -20.035  1.00 30.00
ATOM   1667  CB  ALA A 218      -1.458  12.170 -19.455  1.00 30.00
ATOM   1668  N   LEU A 219      -2.610  10.116 -21.725  1.00 30.00
ATOM   1669  CA  LEU A 219      -3.565   9.737 -22.759  1.00 30.00
ATOM   1670  C   LEU A 219      -4.041   8.293 -22.533  1.00 30.00
ATOM   1671  O   LEU A 219      -5.246   8.063 -22.560  1.00 30.00
ATOM   1672  CB  LEU A 219      -2.880   9.893 -24.136  1.00 30.00
ATOM   1673  CG  LEU A 219      -3.747   9.582 -25.373  1.00 30.00
ATOM   1674  CD1 LEU A 219      -5.038  10.414 -25.412  1.00 30.00
ATOM   1675  CD2 LEU A 219      -2.935   9.787 -26.660  1.00 30.00
ATOM   1676  N   ASP A 220      -3.130   7.348 -22.228  1.00 30.00
ATOM   1677  CA  ASP A 220      -3.452   5.962 -21.851  1.00 30.00
ATOM   1678  C   ASP A 220      -4.259   5.864 -20.543  1.00 30.00
ATOM   1679  O   ASP A 220      -5.072   4.953 -20.412  1.00 30.00
ATOM   1680  CB  ASP A 220      -2.162   5.113 -21.705  1.00 30.00
ATOM   1681  CG  ASP A 220      -1.307   4.979 -22.970  1.00 30.00
ATOM   1682  OD1 ASP A 220      -1.892   5.175 -24.059  1.00 30.00
ATOM   1683  OD2 ASP A 220      -0.090   4.722 -22.841  1.00 30.00
ATOM   1684  N   LEU A 221      -4.066   6.810 -19.608  1.00 30.00
ATOM   1685  CA  LEU A 221      -4.762   6.907 -18.324  1.00 30.00
ATOM   1686  C   LEU A 221      -6.170   7.516 -18.490  1.00 30.00
ATOM   1687  O   LEU A 221      -7.089   7.119 -17.775  1.00 30.00
ATOM   1688  CB  LEU A 221      -3.916   7.830 -17.414  1.00 30.00
ATOM   1689  CG  LEU A 221      -4.308   7.861 -15.921  1.00 30.00
ATOM   1690  CD1 LEU A 221      -3.948   6.546 -15.210  1.00 30.00
ATOM   1691  CD2 LEU A 221      -3.650   9.064 -15.226  1.00 30.00
ATOM   1692  N   ALA A 222      -6.343   8.453 -19.442  1.00 30.00
ATOM   1693  CA  ALA A 222      -7.611   9.113 -19.756  1.00 30.00
ATOM   1694  C   ALA A 222      -8.510   8.233 -20.642  1.00 30.00
ATOM   1695  O   ALA A 222      -9.729   8.277 -20.486  1.00 30.00
ATOM   1696  CB  ALA A 222      -7.310  10.411 -20.522  1.00 30.00
ATOM   1697  N   LEU A 223      -7.918   7.405 -21.524  1.00 30.00
ATOM   1698  CA  LEU A 223      -8.606   6.395 -22.332  1.00 30.00
ATOM   1699  C   LEU A 223      -9.007   5.188 -21.463  1.00 30.00
ATOM   1700  O   LEU A 223     -10.104   4.663 -21.633  1.00 30.00
ATOM   1701  CB  LEU A 223      -7.674   5.907 -23.469  1.00 30.00
ATOM   1702  CG  LEU A 223      -7.410   6.944 -24.587  1.00 30.00
ATOM   1703  CD1 LEU A 223      -6.173   6.558 -25.412  1.00 30.00
ATOM   1704  CD2 LEU A 223      -8.616   7.144 -25.516  1.00 30.00
ATOM   1705  N   ALA A 224      -8.168   4.803 -20.483  1.00 30.00
ATOM   1706  CA  ALA A 224      -8.460   3.792 -19.461  1.00 30.00
ATOM   1707  C   ALA A 224      -9.473   4.265 -18.403  1.00 30.00
ATOM   1708  O   ALA A 224      -9.967   3.439 -17.637  1.00 30.00
ATOM   1709  CB  ALA A 224      -7.152   3.431 -18.742  1.00 30.00
ATOM   1710  N   GLY A 225      -9.820   5.562 -18.401  1.00 30.00
ATOM   1711  CA  GLY A 225     -10.743   6.188 -17.468  1.00 30.00
ATOM   1712  C   GLY A 225     -12.111   6.356 -18.124  1.00 30.00
ATOM   1713  O   GLY A 225     -13.100   5.914 -17.546  1.00 30.00
ATOM   1714  N   MET A 226     -12.176   6.916 -19.347  1.00 30.00
ATOM   1715  CA  MET A 226     -13.402   7.032 -20.152  1.00 30.00
ATOM   1716  C   MET A 226     -13.976   5.674 -20.611  1.00 30.00
ATOM   1717  O   MET A 226     -15.158   5.608 -20.946  1.00 30.00
ATOM   1718  CB  MET A 226     -13.147   7.939 -21.382  1.00 30.00
ATOM   1719  CG  MET A 226     -13.672   9.369 -21.185  1.00 30.00
ATOM   1720  SD  MET A 226     -15.482   9.508 -21.191  1.00 30.00
ATOM   1721  CE  MET A 226     -15.645  11.290 -20.917  1.00 30.00
ATOM   1722  N   ALA A 227     -13.171   4.596 -20.565  1.00 30.00
ATOM   1723  CA  ALA A 227     -13.573   3.211 -20.811  1.00 30.00
ATOM   1724  C   ALA A 227     -14.498   2.630 -19.723  1.00 30.00
ATOM   1725  O   ALA A 227     -15.198   1.656 -20.000  1.00 30.00
ATOM   1726  CB  ALA A 227     -12.310   2.344 -20.905  1.00 30.00
ATOM   1727  N   THR A 228     -14.535   3.231 -18.518  1.00 30.00
ATOM   1728  CA  THR A 228     -15.439   2.855 -17.423  1.00 30.00
ATOM   1729  C   THR A 228     -16.812   3.562 -17.534  1.00 30.00
ATOM   1730  O   THR A 228     -17.717   3.199 -16.785  1.00 30.00
ATOM   1731  CB  THR A 228     -14.789   3.190 -16.048  1.00 30.00
ATOM   1732  OG1 THR A 228     -14.754   4.577 -15.758  1.00 30.00
ATOM   1733  CG2 THR A 228     -13.386   2.594 -15.853  1.00 30.00
ATOM   1734  N   ARG A 229     -16.965   4.547 -18.445  1.00 30.00
ATOM   1735  CA  ARG A 229     -18.180   5.305 -18.778  1.00 30.00
ATOM   1736  C   ARG A 229     -18.360   6.537 -17.870  1.00 30.00
ATOM   1737  O   ARG A 229     -19.335   6.621 -17.123  1.00 30.00
ATOM   1738  CB  ARG A 229     -19.428   4.397 -18.955  1.00 30.00
ATOM   1739  CG  ARG A 229     -20.638   5.054 -19.644  1.00 30.00
ATOM   1740  CD  ARG A 229     -21.859   4.125 -19.626  1.00 30.00
ATOM   1741  NE  ARG A 229     -22.976   4.663 -20.422  1.00 30.00
ATOM   1742  CZ  ARG A 229     -23.593   4.041 -21.444  1.00 30.00
ATOM   1743  NH1 ARG A 229     -23.186   2.842 -21.879  1.00 30.00
ATOM   1744  NH2 ARG A 229     -24.633   4.627 -22.048  1.00 30.00
ATOM   1745  N   LEU A 230     -17.414   7.489 -17.926  1.00 30.00
ATOM   1746  CA  LEU A 230     -17.454   8.756 -17.182  1.00 30.00
ATOM   1747  C   LEU A 230     -18.313   9.786 -17.928  1.00 30.00
ATOM   1748  O   LEU A 230     -18.495   9.676 -19.138  1.00 30.00
ATOM   1749  CB  LEU A 230     -16.037   9.367 -17.121  1.00 30.00
ATOM   1750  CG  LEU A 230     -14.952   8.478 -16.495  1.00 30.00
ATOM   1751  CD1 LEU A 230     -13.585   9.162 -16.623  1.00 30.00
ATOM   1752  CD2 LEU A 230     -15.250   8.116 -15.034  1.00 30.00
ATOM   1753  N   ALA A 231     -18.791  10.817 -17.215  1.00 30.00
ATOM   1754  CA  ALA A 231     -19.505  11.957 -17.789  1.00 30.00
ATOM   1755  C   ALA A 231     -18.524  12.912 -18.499  1.00 30.00
ATOM   1756  O   ALA A 231     -18.647  13.139 -19.703  1.00 30.00
ATOM   1757  CB  ALA A 231     -20.232  12.695 -16.650  1.00 30.00
ATOM   1758  N   GLY A 232     -17.546  13.440 -17.748  1.00 30.00
ATOM   1759  CA  GLY A 232     -16.428  14.259 -18.204  1.00 30.00
ATOM   1760  C   GLY A 232     -15.108  13.841 -17.544  1.00 30.00
ATOM   1761  O   GLY A 232     -15.037  12.802 -16.885  1.00 30.00
ATOM   1762  N   LEU A 233     -14.069  14.681 -17.696  1.00 30.00
ATOM   1763  CA  LEU A 233     -12.820  14.628 -16.927  1.00 30.00
ATOM   1764  C   LEU A 233     -12.113  15.992 -16.840  1.00 30.00
ATOM   1765  O   LEU A 233     -12.321  16.865 -17.685  1.00 30.00
ATOM   1766  CB  LEU A 233     -11.908  13.429 -17.308  1.00 30.00
ATOM   1767  CG  LEU A 233     -11.525  13.246 -18.796  1.00 30.00
ATOM   1768  CD1 LEU A 233     -10.529  14.303 -19.303  1.00 30.00
ATOM   1769  CD2 LEU A 233     -10.951  11.837 -19.026  1.00 30.00
ATOM   1770  N   PHE A 234     -11.268  16.153 -15.807  1.00 30.00
ATOM   1771  CA  PHE A 234     -10.404  17.304 -15.560  1.00 30.00
ATOM   1772  C   PHE A 234      -9.043  17.123 -16.245  1.00 30.00
ATOM   1773  O   PHE A 234      -8.442  16.049 -16.205  1.00 30.00
ATOM   1774  CB  PHE A 234     -10.174  17.475 -14.041  1.00 30.00
ATOM   1775  CG  PHE A 234     -11.133  18.415 -13.340  1.00 30.00
ATOM   1776  CD1 PHE A 234     -12.282  17.916 -12.693  1.00 30.00
ATOM   1777  CD2 PHE A 234     -10.857  19.797 -13.306  1.00 30.00
ATOM   1778  CE1 PHE A 234     -13.139  18.793 -11.999  1.00 30.00
ATOM   1779  CE2 PHE A 234     -11.710  20.669 -12.607  1.00 30.00
ATOM   1780  CZ  PHE A 234     -12.850  20.170 -11.951  1.00 30.00
ATOM   1781  N   LEU A 235      -8.573  18.216 -16.862  1.00 30.00
ATOM   1782  CA  LEU A 235      -7.320  18.344 -17.591  1.00 30.00
ATOM   1783  C   LEU A 235      -6.909  19.825 -17.580  1.00 30.00
ATOM   1784  O   LEU A 235      -6.913  20.477 -18.625  1.00 30.00
ATOM   1785  CB  LEU A 235      -7.475  17.726 -19.003  1.00 30.00
ATOM   1786  CG  LEU A 235      -6.173  17.592 -19.824  1.00 30.00
ATOM   1787  CD1 LEU A 235      -5.372  16.346 -19.414  1.00 30.00
ATOM   1788  CD2 LEU A 235      -6.484  17.578 -21.329  1.00 30.00
ATOM   1789  N   GLU A 236      -6.570  20.369 -16.398  1.00 30.00
ATOM   1790  CA  GLU A 236      -6.061  21.737 -16.235  1.00 30.00
ATOM   1791  C   GLU A 236      -4.617  21.838 -16.758  1.00 30.00
ATOM   1792  O   GLU A 236      -3.900  20.835 -16.800  1.00 30.00
ATOM   1793  CB  GLU A 236      -6.081  22.170 -14.749  1.00 30.00
ATOM   1794  CG  GLU A 236      -7.310  21.709 -13.933  1.00 30.00
ATOM   1795  CD  GLU A 236      -7.033  20.484 -13.051  1.00 30.00
ATOM   1796  OE1 GLU A 236      -7.614  20.444 -11.943  1.00 30.00
ATOM   1797  OE2 GLU A 236      -6.237  19.618 -13.477  1.00 30.00
ATOM   1798  N   SER A 237      -4.208  23.054 -17.158  1.00110.00
ATOM   1799  CA  SER A 237      -2.904  23.377 -17.741  1.00110.00
ATOM   1800  C   SER A 237      -1.744  23.000 -16.798  1.00110.00
ATOM   1801  O   SER A 237      -1.679  23.489 -15.669  1.00110.00
ATOM   1802  CB  SER A 237      -2.889  24.875 -18.107  1.00110.00
ATOM   1803  OG  SER A 237      -1.701  25.234 -18.781  1.00110.00
ATOM   1804  N   HIS A 238      -0.866  22.103 -17.279  1.00110.00
ATOM   1805  CA  HIS A 238       0.249  21.477 -16.564  1.00110.00
ATOM   1806  C   HIS A 238       1.234  22.436 -15.849  1.00110.00
ATOM   1807  O   HIS A 238       1.496  22.192 -14.670  1.00110.00
ATOM   1808  CB  HIS A 238       0.956  20.467 -17.496  1.00110.00
ATOM   1809  CG  HIS A 238       0.092  19.335 -18.002  1.00110.00
ATOM   1810  ND1 HIS A 238       0.249  18.025 -17.579  1.00110.00
ATOM   1811  CD2 HIS A 238      -0.940  19.305 -18.915  1.00110.00
ATOM   1812  CE1 HIS A 238      -0.666  17.291 -18.218  1.00110.00
ATOM   1813  NE2 HIS A 238      -1.422  18.000 -19.047  1.00110.00
ATOM   1814  N   PRO A 239       1.786  23.502 -16.485  1.00110.00
ATOM   1815  CA  PRO A 239       2.759  24.389 -15.828  1.00110.00
ATOM   1816  C   PRO A 239       2.108  25.472 -14.946  1.00110.00
ATOM   1817  O   PRO A 239       1.052  26.015 -15.273  1.00110.00
ATOM   1818  CB  PRO A 239       3.506  25.058 -16.992  1.00110.00
ATOM   1819  CG  PRO A 239       2.432  25.296 -18.038  1.00110.00
ATOM   1820  CD  PRO A 239       1.577  24.030 -17.967  1.00110.00
ATOM   1821  N   ASP A 240       2.824  25.825 -13.868  1.00110.00
ATOM   1822  CA  ASP A 240       2.685  27.052 -13.083  1.00110.00
ATOM   1823  C   ASP A 240       4.092  27.400 -12.528  1.00110.00
ATOM   1824  O   ASP A 240       4.895  26.484 -12.330  1.00110.00
ATOM   1825  CB  ASP A 240       1.514  26.948 -12.063  1.00110.00
ATOM   1826  CG  ASP A 240       1.823  26.252 -10.733  1.00110.00
ATOM   1827  OD1 ASP A 240       1.807  26.966  -9.706  1.00110.00
ATOM   1828  OD2 ASP A 240       2.046  25.023 -10.750  1.00110.00
ATOM   1829  N   PRO A 241       4.434  28.686 -12.280  1.00110.00
ATOM   1830  CA  PRO A 241       3.572  29.871 -12.366  1.00110.00
ATOM   1831  C   PRO A 241       3.360  30.365 -13.808  1.00110.00
ATOM   1832  O   PRO A 241       4.268  30.339 -14.640  1.00110.00
ATOM   1833  CB  PRO A 241       4.313  30.938 -11.545  1.00110.00
ATOM   1834  CG  PRO A 241       5.780  30.727 -11.875  1.00110.00
ATOM   1835  CD  PRO A 241       5.991  29.229 -11.658  1.00110.00
ATOM   1836  N   LYS A 242       2.135  30.842 -14.062  1.00110.00
ATOM   1837  CA  LYS A 242       1.666  31.444 -15.307  1.00110.00
ATOM   1838  C   LYS A 242       1.989  32.951 -15.390  1.00110.00
ATOM   1839  O   LYS A 242       1.945  33.510 -16.486  1.00110.00
ATOM   1840  CB  LYS A 242       0.130  31.285 -15.339  1.00110.00
ATOM   1841  CG  LYS A 242      -0.340  29.865 -15.697  1.00110.00
ATOM   1842  CD  LYS A 242      -0.413  29.637 -17.215  1.00110.00
ATOM   1843  CE  LYS A 242      -0.839  28.212 -17.576  1.00110.00
ATOM   1844  NZ  LYS A 242      -1.151  28.095 -19.010  1.00110.00
ATOM   1845  N   LEU A 243       2.342  33.599 -14.262  1.00110.00
ATOM   1846  CA  LEU A 243       2.743  35.010 -14.173  1.00110.00
ATOM   1847  C   LEU A 243       4.123  35.260 -14.820  1.00110.00
ATOM   1848  O   LEU A 243       4.400  36.374 -15.264  1.00110.00
ATOM   1849  CB  LEU A 243       2.813  35.403 -12.677  1.00110.00
ATOM   1850  CG  LEU A 243       2.390  36.855 -12.358  1.00110.00
ATOM   1851  CD1 LEU A 243       0.926  37.108 -12.747  1.00110.00
ATOM   1852  CD2 LEU A 243       2.609  37.179 -10.874  1.00110.00
ATOM   1853  N   ALA A 244       4.962  34.214 -14.911  1.00110.00
ATOM   1854  CA  ALA A 244       6.260  34.206 -15.585  1.00110.00
ATOM   1855  C   ALA A 244       6.137  34.024 -17.113  1.00110.00
ATOM   1856  O   ALA A 244       7.161  33.996 -17.795  1.00110.00
ATOM   1857  CB  ALA A 244       7.053  33.012 -15.025  1.00110.00
ATOM   1858  N   LYS A 245       4.903  33.877 -17.637  1.00110.00
ATOM   1859  CA  LYS A 245       4.537  33.620 -19.029  1.00110.00
ATOM   1860  C   LYS A 245       4.714  32.119 -19.294  1.00110.00
ATOM   1861  O   LYS A 245       3.915  31.322 -18.804  1.00110.00
ATOM   1862  CB  LYS A 245       5.195  34.618 -20.018  1.00110.00
ATOM   1863  CG  LYS A 245       4.614  34.604 -21.441  1.00110.00
ATOM   1864  CD  LYS A 245       5.221  35.737 -22.285  1.00110.00
ATOM   1865  CE  LYS A 245       4.766  35.739 -23.748  1.00110.00
ATOM   1866  NZ  LYS A 245       5.332  36.897 -24.458  1.00110.00
ATOM   1867  N   CYS A 246       5.789  31.740 -20.006  1.00110.00
ATOM   1868  CA  CYS A 246       6.382  30.396 -20.067  1.00110.00
ATOM   1869  C   CYS A 246       5.669  29.415 -21.021  1.00110.00
ATOM   1870  O   CYS A 246       6.268  28.422 -21.432  1.00110.00
ATOM   1871  CB  CYS A 246       6.653  29.838 -18.647  1.00110.00
ATOM   1872  SG  CYS A 246       5.239  28.890 -18.014  1.00110.00
ATOM   1873  N   ASP A 247       4.416  29.710 -21.401  1.00110.00
ATOM   1874  CA  ASP A 247       3.639  29.002 -22.412  1.00110.00
ATOM   1875  C   ASP A 247       2.737  30.004 -23.147  1.00110.00
ATOM   1876  O   ASP A 247       2.338  31.027 -22.587  1.00110.00
ATOM   1877  CB  ASP A 247       2.922  27.756 -21.827  1.00110.00
ATOM   1878  CG  ASP A 247       2.039  28.016 -20.601  1.00110.00
ATOM   1879  OD1 ASP A 247       2.598  28.011 -19.482  1.00110.00
ATOM   1880  OD2 ASP A 247       0.822  28.228 -20.790  1.00110.00
ATOM   1881  N   GLY A 248       2.433  29.691 -24.413  1.00110.00
ATOM   1882  CA  GLY A 248       1.610  30.491 -25.315  1.00110.00
ATOM   1883  C   GLY A 248       2.422  30.991 -26.519  1.00110.00
ATOM   1884  O   GLY A 248       3.589  30.628 -26.665  1.00110.00
ATOM   1885  N   PRO A 249       1.832  31.839 -27.389  1.00110.00
ATOM   1886  CA  PRO A 249       2.520  32.408 -28.555  1.00110.00
ATOM   1887  C   PRO A 249       3.539  33.469 -28.103  1.00110.00
ATOM   1888  O   PRO A 249       3.182  34.404 -27.387  1.00110.00
ATOM   1889  CB  PRO A 249       1.395  33.001 -29.414  1.00110.00
ATOM   1890  CG  PRO A 249       0.282  31.962 -29.378  1.00110.00
ATOM   1891  CD  PRO A 249       0.456  31.255 -28.033  1.00110.00
ATOM   1892  N   SER A 250       4.810  33.256 -28.486  1.00110.00
ATOM   1893  CA  SER A 250       6.018  34.005 -28.112  1.00110.00
ATOM   1894  C   SER A 250       6.676  33.517 -26.803  1.00110.00
ATOM   1895  O   SER A 250       7.555  34.193 -26.268  1.00110.00
ATOM   1896  CB  SER A 250       5.914  35.538 -28.325  1.00110.00
ATOM   1897  OG  SER A 250       5.143  36.192 -27.339  1.00110.00
ATOM   1898  N   ALA A 251       6.265  32.335 -26.308  1.00110.00
ATOM   1899  CA  ALA A 251       6.814  31.642 -25.139  1.00110.00
ATOM   1900  C   ALA A 251       6.775  30.106 -25.260  1.00110.00
ATOM   1901  O   ALA A 251       7.016  29.423 -24.268  1.00110.00
ATOM   1902  CB  ALA A 251       6.185  32.186 -23.845  1.00110.00
ATOM   1903  N   LEU A 252       6.465  29.578 -26.461  1.00110.00
ATOM   1904  CA  LEU A 252       6.310  28.169 -26.847  1.00110.00
ATOM   1905  C   LEU A 252       4.915  27.644 -26.443  1.00110.00
ATOM   1906  O   LEU A 252       4.724  27.338 -25.266  1.00110.00
ATOM   1907  CB  LEU A 252       7.489  27.272 -26.382  1.00110.00
ATOM   1908  CG  LEU A 252       7.644  25.937 -27.148  1.00110.00
ATOM   1909  CD1 LEU A 252       9.090  25.413 -27.132  1.00110.00
ATOM   1910  CD2 LEU A 252       6.691  24.875 -26.580  1.00110.00
ATOM   1911  N   PRO A 253       3.931  27.530 -27.366  1.00110.00
ATOM   1912  CA  PRO A 253       2.569  27.093 -27.029  1.00110.00
ATOM   1913  C   PRO A 253       2.474  25.571 -26.842  1.00110.00
ATOM   1914  O   PRO A 253       3.177  24.805 -27.502  1.00110.00
ATOM   1915  CB  PRO A 253       1.712  27.552 -28.218  1.00110.00
ATOM   1916  CG  PRO A 253       2.705  27.734 -29.354  1.00110.00
ATOM   1917  CD  PRO A 253       4.002  28.149 -28.656  1.00110.00
ATOM   1918  N   LEU A 254       1.556  25.147 -25.959  1.00110.00
ATOM   1919  CA  LEU A 254       1.205  23.752 -25.694  1.00110.00
ATOM   1920  C   LEU A 254       0.071  23.328 -26.650  1.00110.00
ATOM   1921  O   LEU A 254      -1.017  22.942 -26.221  1.00110.00
ATOM   1922  CB  LEU A 254       0.748  23.631 -24.217  1.00110.00
ATOM   1923  CG  LEU A 254       1.782  24.126 -23.181  1.00110.00
ATOM   1924  CD1 LEU A 254       1.292  23.854 -21.751  1.00110.00
ATOM   1925  CD2 LEU A 254       3.171  23.500 -23.400  1.00110.00
ATOM   1926  N   HIS A 255       0.343  23.397 -27.966  1.00 30.00
ATOM   1927  CA  HIS A 255      -0.559  22.987 -29.040  1.00 30.00
ATOM   1928  C   HIS A 255      -0.427  21.466 -29.248  1.00 30.00
ATOM   1929  O   HIS A 255       0.213  20.988 -30.185  1.00 30.00
ATOM   1930  CB  HIS A 255      -0.199  23.766 -30.325  1.00 30.00
ATOM   1931  CG  HIS A 255      -0.511  25.243 -30.260  1.00 30.00
ATOM   1932  ND1 HIS A 255      -0.043  26.153 -31.197  1.00 30.00
ATOM   1933  CD2 HIS A 255      -1.225  25.991 -29.348  1.00 30.00
ATOM   1934  CE1 HIS A 255      -0.470  27.362 -30.821  1.00 30.00
ATOM   1935  NE2 HIS A 255      -1.198  27.339 -29.712  1.00 30.00
ATOM   1936  N   LEU A 256      -1.040  20.721 -28.321  1.00 30.00
ATOM   1937  CA  LEU A 256      -1.147  19.265 -28.296  1.00 30.00
ATOM   1938  C   LEU A 256      -2.501  18.828 -27.707  1.00 30.00
ATOM   1939  O   LEU A 256      -2.735  17.635 -27.522  1.00 30.00
ATOM   1940  CB  LEU A 256       0.094  18.661 -27.593  1.00 30.00
ATOM   1941  CG  LEU A 256       0.499  17.247 -28.065  1.00 30.00
ATOM   1942  CD1 LEU A 256       1.138  17.279 -29.464  1.00 30.00
ATOM   1943  CD2 LEU A 256       1.455  16.598 -27.052  1.00 30.00
ATOM   1944  N   LEU A 257      -3.388  19.796 -27.407  1.00 30.00
ATOM   1945  CA  LEU A 257      -4.688  19.613 -26.771  1.00 30.00
ATOM   1946  C   LEU A 257      -5.696  18.961 -27.730  1.00 30.00
ATOM   1947  O   LEU A 257      -6.419  18.063 -27.310  1.00 30.00
ATOM   1948  CB  LEU A 257      -5.190  21.004 -26.311  1.00 30.00
ATOM   1949  CG  LEU A 257      -6.528  21.022 -25.537  1.00 30.00
ATOM   1950  CD1 LEU A 257      -6.452  20.253 -24.207  1.00 30.00
ATOM   1951  CD2 LEU A 257      -7.003  22.460 -25.294  1.00 30.00
ATOM   1952  N   GLU A 258      -5.724  19.362 -29.015  1.00 30.00
ATOM   1953  CA  GLU A 258      -6.604  18.778 -30.031  1.00 30.00
ATOM   1954  C   GLU A 258      -6.190  17.334 -30.361  1.00 30.00
ATOM   1955  O   GLU A 258      -7.046  16.456 -30.447  1.00 30.00
ATOM   1956  CB  GLU A 258      -6.565  19.649 -31.305  1.00 30.00
ATOM   1957  CG  GLU A 258      -7.672  19.294 -32.323  1.00 30.00
ATOM   1958  CD  GLU A 258      -7.364  19.768 -33.742  1.00 30.00
ATOM   1959  OE1 GLU A 258      -6.632  20.772 -33.884  1.00 30.00
ATOM   1960  OE2 GLU A 258      -7.896  19.139 -34.682  1.00 30.00
ATOM   1961  N   ASP A 259      -4.873  17.100 -30.477  1.00 30.00
ATOM   1962  CA  ASP A 259      -4.203  15.824 -30.753  1.00 30.00
ATOM   1963  C   ASP A 259      -4.427  14.768 -29.651  1.00 30.00
ATOM   1964  O   ASP A 259      -4.348  13.571 -29.927  1.00 30.00
ATOM   1965  CB  ASP A 259      -2.676  16.058 -30.919  1.00 30.00
ATOM   1966  CG  ASP A 259      -1.986  15.177 -31.970  1.00 30.00
ATOM   1967  OD1 ASP A 259      -2.676  14.276 -32.495  1.00 30.00
ATOM   1968  OD2 ASP A 259      -0.781  15.408 -32.216  1.00 30.00
ATOM   1969  N   PHE A 260      -4.713  15.226 -28.421  1.00 30.00
ATOM   1970  CA  PHE A 260      -4.975  14.431 -27.226  1.00 30.00
ATOM   1971  C   PHE A 260      -6.486  14.158 -27.074  1.00 30.00
ATOM   1972  O   PHE A 260      -6.870  13.006 -26.866  1.00 30.00
ATOM   1973  CB  PHE A 260      -4.470  15.268 -26.026  1.00 30.00
ATOM   1974  CG  PHE A 260      -4.572  14.638 -24.649  1.00 30.00
ATOM   1975  CD1 PHE A 260      -3.504  13.867 -24.145  1.00 30.00
ATOM   1976  CD2 PHE A 260      -5.713  14.860 -23.848  1.00 30.00
ATOM   1977  CE1 PHE A 260      -3.578  13.327 -22.847  1.00 30.00
ATOM   1978  CE2 PHE A 260      -5.789  14.304 -22.557  1.00 30.00
ATOM   1979  CZ  PHE A 260      -4.722  13.537 -22.056  1.00 30.00
ATOM   1980  N   LEU A 261      -7.337  15.198 -27.183  1.00 30.00
ATOM   1981  CA  LEU A 261      -8.781  15.131 -26.925  1.00 30.00
ATOM   1982  C   LEU A 261      -9.563  14.379 -28.013  1.00 30.00
ATOM   1983  O   LEU A 261     -10.596  13.799 -27.692  1.00 30.00
ATOM   1984  CB  LEU A 261      -9.379  16.556 -26.854  1.00 30.00
ATOM   1985  CG  LEU A 261      -9.017  17.405 -25.617  1.00 30.00
ATOM   1986  CD1 LEU A 261      -9.499  18.846 -25.839  1.00 30.00
ATOM   1987  CD2 LEU A 261      -9.602  16.856 -24.311  1.00 30.00
ATOM   1988  N   ILE A 262      -9.094  14.381 -29.274  1.00 30.00
ATOM   1989  CA  ILE A 262      -9.756  13.744 -30.422  1.00 30.00
ATOM   1990  C   ILE A 262      -9.800  12.202 -30.317  1.00 30.00
ATOM   1991  O   ILE A 262     -10.705  11.578 -30.868  1.00 30.00
ATOM   1992  CB  ILE A 262      -9.053  14.213 -31.730  1.00 30.00
ATOM   1993  CG1 ILE A 262      -9.842  13.808 -32.995  1.00 30.00
ATOM   1994  CG2 ILE A 262      -7.575  13.772 -31.828  1.00 30.00
ATOM   1995  CD1 ILE A 262     -11.364  13.955 -32.845  1.00 30.00
ATOM   1996  N   ARG A 263      -8.851  11.600 -29.579  1.00 30.00
ATOM   1997  CA  ARG A 263      -8.733  10.160 -29.350  1.00 30.00
ATOM   1998  C   ARG A 263      -9.689   9.713 -28.229  1.00 30.00
ATOM   1999  O   ARG A 263     -10.249   8.619 -28.295  1.00 30.00
ATOM   2000  CB  ARG A 263      -7.291   9.843 -28.880  1.00 30.00
ATOM   2001  CG  ARG A 263      -6.163  10.625 -29.582  1.00 30.00
ATOM   2002  CD  ARG A 263      -6.023  10.336 -31.082  1.00 30.00
ATOM   2003  NE  ARG A 263      -5.232  11.386 -31.739  1.00 30.00
ATOM   2004  CZ  ARG A 263      -5.156  11.613 -33.061  1.00 30.00
ATOM   2005  NH1 ARG A 263      -5.797  10.838 -33.947  1.00 30.00
ATOM   2006  NH2 ARG A 263      -4.424  12.643 -33.502  1.00 30.00
ATOM   2007  N   ILE A 264      -9.878  10.574 -27.213  1.00 30.00
ATOM   2008  CA  ILE A 264     -10.748  10.368 -26.055  1.00 30.00
ATOM   2009  C   ILE A 264     -12.212  10.650 -26.447  1.00 30.00
ATOM   2010  O   ILE A 264     -13.105   9.980 -25.935  1.00 30.00
ATOM   2011  CB  ILE A 264     -10.283  11.308 -24.901  1.00 30.00
ATOM   2012  CG1 ILE A 264      -8.821  11.007 -24.480  1.00 30.00
ATOM   2013  CG2 ILE A 264     -11.202  11.239 -23.658  1.00 30.00
ATOM   2014  CD1 ILE A 264      -8.157  12.137 -23.682  1.00 30.00
ATOM   2015  N   LYS A 265     -12.452  11.588 -27.382  1.00 30.00
ATOM   2016  CA  LYS A 265     -13.754  11.917 -27.963  1.00 30.00
ATOM   2017  C   LYS A 265     -14.264  10.803 -28.901  1.00 30.00
ATOM   2018  O   LYS A 265     -15.476  10.617 -29.014  1.00 30.00
ATOM   2019  CB  LYS A 265     -13.606  13.253 -28.733  1.00 30.00
ATOM   2020  CG  LYS A 265     -14.614  13.509 -29.872  1.00 30.00
ATOM   2021  CD  LYS A 265     -14.374  14.825 -30.630  1.00 30.00
ATOM   2022  CE  LYS A 265     -15.049  14.841 -32.007  1.00 30.00
ATOM   2023  NZ  LYS A 265     -16.500  14.630 -31.887  1.00 30.00
ATOM   2024  N   ALA A 266     -13.352  10.038 -29.527  1.00 30.00
ATOM   2025  CA  ALA A 266     -13.668   8.879 -30.359  1.00 30.00
ATOM   2026  C   ALA A 266     -14.048   7.657 -29.503  1.00 30.00
ATOM   2027  O   ALA A 266     -14.978   6.936 -29.862  1.00 30.00
ATOM   2028  CB  ALA A 266     -12.430   8.531 -31.203  1.00 30.00
ATOM   2029  N   LEU A 267     -13.368   7.446 -28.359  1.00 30.00
ATOM   2030  CA  LEU A 267     -13.639   6.347 -27.428  1.00 30.00
ATOM   2031  C   LEU A 267     -14.891   6.622 -26.570  1.00 30.00
ATOM   2032  O   LEU A 267     -15.613   5.681 -26.243  1.00 30.00
ATOM   2033  CB  LEU A 267     -12.412   6.161 -26.503  1.00 30.00
ATOM   2034  CG  LEU A 267     -12.493   4.948 -25.542  1.00 30.00
ATOM   2035  CD1 LEU A 267     -12.491   3.603 -26.286  1.00 30.00
ATOM   2036  CD2 LEU A 267     -11.364   4.978 -24.509  1.00 30.00
ATOM   2037  N   ASP A 268     -15.162   7.896 -26.233  1.00 30.00
ATOM   2038  CA  ASP A 268     -16.338   8.388 -25.506  1.00 30.00
ATOM   2039  C   ASP A 268     -17.654   7.955 -26.181  1.00 30.00
ATOM   2040  O   ASP A 268     -18.541   7.407 -25.527  1.00 30.00
ATOM   2041  CB  ASP A 268     -16.193   9.926 -25.344  1.00 30.00
ATOM   2042  CG  ASP A 268     -17.469  10.714 -25.040  1.00 30.00
ATOM   2043  OD1 ASP A 268     -17.901  10.639 -23.872  1.00 30.00
ATOM   2044  OD2 ASP A 268     -17.962  11.423 -25.944  1.00 30.00
ATOM   2045  N   ASP A 269     -17.724   8.174 -27.504  1.00 30.00
ATOM   2046  CA  ASP A 269     -18.818   7.828 -28.405  1.00 30.00
ATOM   2047  C   ASP A 269     -19.067   6.303 -28.496  1.00 30.00
ATOM   2048  O   ASP A 269     -20.220   5.876 -28.550  1.00 30.00
ATOM   2049  CB  ASP A 269     -18.480   8.475 -29.774  1.00 30.00
ATOM   2050  CG  ASP A 269     -19.516   8.265 -30.881  1.00 30.00
ATOM   2051  OD1 ASP A 269     -20.568   8.937 -30.815  1.00 30.00
ATOM   2052  OD2 ASP A 269     -19.238   7.424 -31.764  1.00 30.00
ATOM   2053  N   LEU A 270     -17.992   5.494 -28.475  1.00 30.00
ATOM   2054  CA  LEU A 270     -18.024   4.031 -28.565  1.00 30.00
ATOM   2055  C   LEU A 270     -18.585   3.382 -27.284  1.00 30.00
ATOM   2056  O   LEU A 270     -19.412   2.477 -27.376  1.00 30.00
ATOM   2057  CB  LEU A 270     -16.583   3.535 -28.853  1.00 30.00
ATOM   2058  CG  LEU A 270     -16.430   2.008 -29.067  1.00 30.00
ATOM   2059  CD1 LEU A 270     -15.533   1.691 -30.271  1.00 30.00
ATOM   2060  CD2 LEU A 270     -15.881   1.296 -27.818  1.00 30.00
ATOM   2061  N   ILE A 271     -18.157   3.853 -26.101  1.00 30.00
ATOM   2062  CA  ILE A 271     -18.551   3.331 -24.786  1.00 30.00
ATOM   2063  C   ILE A 271     -19.985   3.758 -24.404  1.00 30.00
ATOM   2064  O   ILE A 271     -20.666   3.020 -23.692  1.00 30.00
ATOM   2065  CB  ILE A 271     -17.507   3.826 -23.741  1.00 30.00
ATOM   2066  CG1 ILE A 271     -16.103   3.231 -24.005  1.00 30.00
ATOM   2067  CG2 ILE A 271     -17.912   3.617 -22.264  1.00 30.00
ATOM   2068  CD1 ILE A 271     -15.962   1.735 -23.684  1.00 30.00
ATOM   2069  N   LYS A 272     -20.457   4.910 -24.909  1.00 30.00
ATOM   2070  CA  LYS A 272     -21.814   5.432 -24.714  1.00 30.00
ATOM   2071  C   LYS A 272     -22.753   5.032 -25.873  1.00 30.00
ATOM   2072  O   LYS A 272     -23.831   5.606 -26.023  1.00 30.00
ATOM   2073  CB  LYS A 272     -21.729   6.964 -24.547  1.00 30.00
ATOM   2074  CG  LYS A 272     -20.924   7.331 -23.287  1.00 30.00
ATOM   2075  CD  LYS A 272     -20.640   8.828 -23.135  1.00 30.00
ATOM   2076  CE  LYS A 272     -19.737   9.078 -21.922  1.00 30.00
ATOM   2077  NZ  LYS A 272     -19.380  10.495 -21.783  1.00 30.00
ATOM   2078  N   SER A 273     -22.373   3.989 -26.631  1.00 30.00
ATOM   2079  CA  SER A 273     -23.187   3.259 -27.604  1.00 30.00
ATOM   2080  C   SER A 273     -23.167   1.736 -27.349  1.00 30.00
ATOM   2081  O   SER A 273     -23.883   0.997 -28.023  1.00 30.00
ATOM   2082  CB  SER A 273     -22.851   3.701 -29.043  1.00 30.00
ATOM   2083  OG  SER A 273     -21.616   3.180 -29.487  1.00 30.00
ATOM   2084  N   GLN A 274     -22.418   1.285 -26.327  1.00 30.00
ATOM   2085  CA  GLN A 274     -22.514  -0.035 -25.702  1.00 30.00
ATOM   2086  C   GLN A 274     -23.559   0.032 -24.563  1.00 30.00
ATOM   2087  O   GLN A 274     -23.808   1.120 -24.037  1.00 30.00
ATOM   2088  CB  GLN A 274     -21.144  -0.366 -25.066  1.00 30.00
ATOM   2089  CG  GLN A 274     -20.012  -0.484 -26.105  1.00 30.00
ATOM   2090  CD  GLN A 274     -18.679  -0.953 -25.512  1.00 30.00
ATOM   2091  OE1 GLN A 274     -18.410  -0.787 -24.323  1.00 30.00
ATOM   2092  NE2 GLN A 274     -17.835  -1.558 -26.347  1.00 30.00
ATOM   2093  N   PRO A 275     -24.166  -1.102 -24.144  1.00 30.00
ATOM   2094  CA  PRO A 275     -25.130  -1.137 -23.033  1.00 30.00
ATOM   2095  C   PRO A 275     -24.438  -1.008 -21.660  1.00 30.00
ATOM   2096  O   PRO A 275     -23.264  -1.350 -21.507  1.00 30.00
ATOM   2097  CB  PRO A 275     -25.847  -2.485 -23.188  1.00 30.00
ATOM   2098  CG  PRO A 275     -24.745  -3.457 -23.572  1.00 30.00
ATOM   2099  CD  PRO A 275     -23.717  -2.603 -24.315  1.00 30.00
ATOM   2100  N   ILE A 276     -25.180  -0.483 -20.673  1.00 30.00
ATOM   2101  CA  ILE A 276     -24.705  -0.144 -19.328  1.00 30.00
ATOM   2102  C   ILE A 276     -24.463  -1.423 -18.503  1.00 30.00
ATOM   2103  O   ILE A 276     -25.319  -2.307 -18.444  1.00 30.00
ATOM   2104  CB  ILE A 276     -25.760   0.776 -18.635  1.00 30.00
ATOM   2105  CG1 ILE A 276     -25.392   1.025 -17.149  1.00 30.00
ATOM   2106  CG2 ILE A 276     -27.206   0.231 -18.740  1.00 30.00
ATOM   2107  CD1 ILE A 276     -24.103   1.833 -16.938  1.00 30.00
ATOM   2108  N   LEU A 277     -23.300  -1.472 -17.835  1.00 30.00
ATOM   2109  CA  LEU A 277     -22.940  -2.458 -16.821  1.00 30.00
ATOM   2110  C   LEU A 277     -23.108  -1.790 -15.446  1.00 30.00
ATOM   2111  O   LEU A 277     -22.572  -0.705 -15.212  1.00 30.00
ATOM   2112  CB  LEU A 277     -21.450  -2.843 -16.994  1.00 30.00
ATOM   2113  CG  LEU A 277     -21.086  -3.480 -18.355  1.00 30.00
ATOM   2114  CD1 LEU A 277     -19.565  -3.655 -18.485  1.00 30.00
ATOM   2115  CD2 LEU A 277     -21.811  -4.815 -18.593  1.00 30.00
ATOM   2116  N   THR A 278     -23.844  -2.451 -14.542  1.00110.00
ATOM   2117  CA  THR A 278     -24.021  -2.066 -13.142  1.00110.00
ATOM   2118  C   THR A 278     -24.276  -3.327 -12.304  1.00110.00
ATOM   2119  O   THR A 278     -25.097  -4.162 -12.686  1.00110.00
ATOM   2120  CB  THR A 278     -25.048  -0.912 -12.988  1.00110.00
ATOM   2121  OG1 THR A 278     -24.450   0.319 -13.342  1.00110.00
ATOM   2122  CG2 THR A 278     -25.635  -0.763 -11.574  1.00110.00
ATOM   2123  N   ILE A 279     -23.546  -3.456 -11.183  1.00110.00
ATOM   2124  CA  ILE A 279     -23.470  -4.587 -10.251  1.00110.00
ATOM   2125  C   ILE A 279     -24.561  -4.492  -9.169  1.00110.00
ATOM   2126  O   ILE A 279     -25.727  -4.243  -9.476  1.00110.00
ATOM   2127  CB  ILE A 279     -23.320  -5.982 -10.939  1.00110.00
ATOM   2128  CG1 ILE A 279     -23.152  -7.167  -9.954  1.00110.00
ATOM   2129  CG2 ILE A 279     -22.209  -6.020 -12.008  1.00110.00
ATOM   2130  CD1 ILE A 279     -21.816  -7.220  -9.199  1.00110.00
ATOM   2131  N   GLU A 280     -24.163  -4.718  -7.909  1.00110.00
ATOM   2132  CA  GLU A 280     -24.992  -4.706  -6.707  1.00110.00
ATOM   2133  C   GLU A 280     -24.208  -3.969  -5.613  1.00110.00
ATOM   2134  O   GLU A 280     -24.739  -2.960  -5.099  1.00110.00
ATOM   2135  CB  GLU A 280     -25.374  -6.152  -6.307  1.00110.00
ATOM   2136  CG  GLU A 280     -26.728  -6.653  -6.859  1.00110.00
ATOM   2137  CD  GLU A 280     -27.833  -6.742  -5.803  1.00110.00
ATOM   2138  OE1 GLU A 280     -27.515  -7.178  -4.676  1.00110.00
ATOM   2139  OE2 GLU A 280     -28.976  -6.348  -6.129  1.00110.00
ATOM   2140  OXT GLU A 280     -23.071  -4.408  -5.330  1.00110.00
TER
ATOM   2141  N   MET B   1       8.126  -4.470 -32.107  1.00 30.00
ATOM   2142  CA  MET B   1       8.617  -5.777 -31.636  1.00 30.00
ATOM   2143  C   MET B   1       7.427  -6.657 -31.230  1.00 30.00
ATOM   2144  O   MET B   1       6.450  -6.158 -30.669  1.00 30.00
ATOM   2145  CB  MET B   1       9.615  -5.575 -30.478  1.00 30.00
ATOM   2146  CG  MET B   1      10.273  -6.867 -29.977  1.00 30.00
ATOM   2147  SD  MET B   1      11.497  -6.568 -28.674  1.00 30.00
ATOM   2148  CE  MET B   1      12.609  -7.970 -28.949  1.00 30.00
ATOM   2149  N   ASP B   2       7.506  -7.959 -31.544  1.00 30.00
ATOM   2150  CA  ASP B   2       6.420  -8.932 -31.400  1.00 30.00
ATOM   2151  C   ASP B   2       6.978 -10.345 -31.165  1.00 30.00
ATOM   2152  O   ASP B   2       8.180 -10.588 -31.282  1.00 30.00
ATOM   2153  CB  ASP B   2       5.449  -8.839 -32.609  1.00 30.00
ATOM   2154  CG  ASP B   2       6.145  -8.597 -33.955  1.00 30.00
ATOM   2155  OD1 ASP B   2       7.167  -9.277 -34.196  1.00 30.00
ATOM   2156  OD2 ASP B   2       5.636  -7.748 -34.720  1.00 30.00
ATOM   2157  N   ILE B   3       6.061 -11.271 -30.851  1.00 30.00
ATOM   2158  CA  ILE B   3       6.270 -12.708 -30.688  1.00 30.00
ATOM   2159  C   ILE B   3       5.165 -13.418 -31.482  1.00 30.00
ATOM   2160  O   ILE B   3       3.986 -13.143 -31.258  1.00 30.00
ATOM   2161  CB  ILE B   3       6.291 -13.073 -29.174  1.00 30.00
ATOM   2162  CG1 ILE B   3       7.544 -12.499 -28.473  1.00 30.00
ATOM   2163  CG2 ILE B   3       6.179 -14.591 -28.912  1.00 30.00
ATOM   2164  CD1 ILE B   3       7.521 -12.612 -26.948  1.00 30.00
ATOM   2165  N   LYS B   4       5.537 -14.355 -32.370  1.00 30.00
ATOM   2166  CA  LYS B   4       4.595 -15.194 -33.105  1.00 30.00
ATOM   2167  C   LYS B   4       4.436 -16.535 -32.371  1.00 30.00
ATOM   2168  O   LYS B   4       5.412 -17.254 -32.153  1.00 30.00
ATOM   2169  CB  LYS B   4       5.121 -15.421 -34.536  1.00 30.00
ATOM   2170  CG  LYS B   4       4.733 -14.284 -35.505  1.00 30.00
ATOM   2171  CD  LYS B   4       5.399 -14.382 -36.885  1.00 30.00
ATOM   2172  CE  LYS B   4       5.419 -13.037 -37.630  1.00 30.00
ATOM   2173  NZ  LYS B   4       4.073 -12.650 -38.081  1.00 30.00
ATOM   2174  N   ILE B   5       3.186 -16.849 -32.001  1.00 30.00
ATOM   2175  CA  ILE B   5       2.761 -18.054 -31.296  1.00 30.00
ATOM   2176  C   ILE B   5       1.994 -18.902 -32.323  1.00 30.00
ATOM   2177  O   ILE B   5       0.795 -18.699 -32.528  1.00 30.00
ATOM   2178  CB  ILE B   5       1.866 -17.656 -30.081  1.00 30.00
ATOM   2179  CG1 ILE B   5       2.609 -16.708 -29.105  1.00 30.00
ATOM   2180  CG2 ILE B   5       1.343 -18.908 -29.341  1.00 30.00
ATOM   2181  CD1 ILE B   5       1.697 -16.017 -28.084  1.00 30.00
ATOM   2182  N   ASN B   6       2.714 -19.818 -32.995  1.00 30.00
ATOM   2183  CA  ASN B   6       2.241 -20.755 -34.023  1.00 30.00
ATOM   2184  C   ASN B   6       2.102 -20.046 -35.380  1.00 30.00
ATOM   2185  O   ASN B   6       2.907 -20.278 -36.281  1.00 30.00
ATOM   2186  CB  ASN B   6       1.000 -21.558 -33.559  1.00 30.00
ATOM   2187  CG  ASN B   6       0.779 -22.848 -34.352  1.00 30.00
ATOM   2188  OD1 ASN B   6       0.196 -22.824 -35.434  1.00 30.00
ATOM   2189  ND2 ASN B   6       1.241 -23.979 -33.818  1.00 30.00
ATOM   2190  N   ASP B   7       1.108 -19.149 -35.491  1.00 30.00
ATOM   2191  CA  ASP B   7       0.907 -18.223 -36.606  1.00 30.00
ATOM   2192  C   ASP B   7       0.408 -16.844 -36.117  1.00 30.00
ATOM   2193  O   ASP B   7       0.514 -15.869 -36.860  1.00 30.00
ATOM   2194  CB  ASP B   7       0.090 -18.893 -37.751  1.00 30.00
ATOM   2195  CG  ASP B   7      -1.437 -18.906 -37.588  1.00 30.00
ATOM   2196  OD1 ASP B   7      -2.032 -17.806 -37.596  1.00 30.00
ATOM   2197  OD2 ASP B   7      -1.979 -20.027 -37.471  1.00 30.00
ATOM   2198  N   ILE B   8      -0.122 -16.763 -34.883  1.00 30.00
ATOM   2199  CA  ILE B   8      -0.737 -15.580 -34.280  1.00 30.00
ATOM   2200  C   ILE B   8       0.375 -14.649 -33.776  1.00 30.00
ATOM   2201  O   ILE B   8       1.156 -15.038 -32.910  1.00 30.00
ATOM   2202  CB  ILE B   8      -1.624 -16.033 -33.078  1.00 30.00
ATOM   2203  CG1 ILE B   8      -2.763 -16.977 -33.541  1.00 30.00
ATOM   2204  CG2 ILE B   8      -2.184 -14.836 -32.268  1.00 30.00
ATOM   2205  CD1 ILE B   8      -3.498 -17.683 -32.393  1.00 30.00
ATOM   2206  N   THR B   9       0.406 -13.410 -34.287  1.00 30.00
ATOM   2207  CA  THR B   9       1.338 -12.367 -33.864  1.00 30.00
ATOM   2208  C   THR B   9       0.751 -11.678 -32.619  1.00 30.00
ATOM   2209  O   THR B   9      -0.309 -11.053 -32.689  1.00 30.00
ATOM   2210  CB  THR B   9       1.477 -11.325 -35.005  1.00 30.00
ATOM   2211  OG1 THR B   9       2.006 -11.955 -36.156  1.00 30.00
ATOM   2212  CG2 THR B   9       2.445 -10.179 -34.665  1.00 30.00
ATOM   2213  N   LEU B  10       1.475 -11.773 -31.495  1.00 30.00
ATOM   2214  CA  LEU B  10       1.222 -11.047 -30.257  1.00 30.00
ATOM   2215  C   LEU B  10       2.287  -9.940 -30.166  1.00 30.00
ATOM   2216  O   LEU B  10       3.437 -10.191 -29.806  1.00 30.00
ATOM   2217  CB  LEU B  10       1.343 -12.036 -29.072  1.00 30.00
ATOM   2218  CG  LEU B  10       0.975 -11.435 -27.695  1.00 30.00
ATOM   2219  CD1 LEU B  10      -0.543 -11.271 -27.520  1.00 30.00
ATOM   2220  CD2 LEU B  10       1.561 -12.274 -26.554  1.00 30.00
ATOM   2221  N   GLY B  11       1.884  -8.713 -30.513  1.00 30.00
ATOM   2222  CA  GLY B  11       2.622  -7.467 -30.324  1.00 30.00
ATOM   2223  C   GLY B  11       1.697  -6.425 -29.690  1.00 30.00
ATOM   2224  O   GLY B  11       0.478  -6.530 -29.826  1.00 30.00
ATOM   2225  N   ASN B  12       2.261  -5.391 -29.038  1.00 30.00
ATOM   2226  CA  ASN B  12       1.507  -4.286 -28.414  1.00 30.00
ATOM   2227  C   ASN B  12       0.728  -3.412 -29.419  1.00 30.00
ATOM   2228  O   ASN B  12      -0.202  -2.716 -29.017  1.00 30.00
ATOM   2229  CB  ASN B  12       2.453  -3.365 -27.606  1.00 30.00
ATOM   2230  CG  ASN B  12       3.070  -4.036 -26.379  1.00 30.00
ATOM   2231  OD1 ASN B  12       2.355  -4.540 -25.515  1.00 30.00
ATOM   2232  ND2 ASN B  12       4.403  -4.057 -26.305  1.00 30.00
ATOM   2233  N   ASN B  13       1.100  -3.456 -30.710  1.00 30.00
ATOM   2234  CA  ASN B  13       0.446  -2.759 -31.816  1.00 30.00
ATOM   2235  C   ASN B  13      -0.517  -3.696 -32.578  1.00 30.00
ATOM   2236  O   ASN B  13      -1.439  -3.203 -33.227  1.00 30.00
ATOM   2237  CB  ASN B  13       1.563  -2.308 -32.789  1.00 30.00
ATOM   2238  CG  ASN B  13       1.160  -1.102 -33.642  1.00 30.00
ATOM   2239  OD1 ASN B  13       0.843  -0.043 -33.106  1.00 30.00
ATOM   2240  ND2 ASN B  13       1.150  -1.262 -34.966  1.00 30.00
ATOM   2241  N   SER B  14      -0.317  -5.025 -32.508  1.00 30.00
ATOM   2242  CA  SER B  14      -1.110  -6.036 -33.215  1.00 30.00
ATOM   2243  C   SER B  14      -2.439  -6.280 -32.465  1.00 30.00
ATOM   2244  O   SER B  14      -2.416  -6.253 -31.234  1.00 30.00
ATOM   2245  CB  SER B  14      -0.326  -7.363 -33.226  1.00 30.00
ATOM   2246  OG  SER B  14      -0.881  -8.245 -34.179  1.00 30.00
ATOM   2247  N   PRO B  15      -3.580  -6.510 -33.165  1.00 30.00
ATOM   2248  CA  PRO B  15      -4.928  -6.709 -32.590  1.00 30.00
ATOM   2249  C   PRO B  15      -5.060  -7.676 -31.398  1.00 30.00
ATOM   2250  O   PRO B  15      -4.272  -8.611 -31.260  1.00 30.00
ATOM   2251  CB  PRO B  15      -5.791  -7.215 -33.754  1.00 30.00
ATOM   2252  CG  PRO B  15      -5.274  -6.466 -34.964  1.00 30.00
ATOM   2253  CD  PRO B  15      -3.806  -6.187 -34.650  1.00 30.00
ATOM   2254  N   PHE B  16      -6.101  -7.435 -30.580  1.00 30.00
ATOM   2255  CA  PHE B  16      -6.578  -8.195 -29.419  1.00 30.00
ATOM   2256  C   PHE B  16      -6.567  -9.717 -29.626  1.00 30.00
ATOM   2257  O   PHE B  16      -7.436 -10.254 -30.309  1.00 30.00
ATOM   2258  CB  PHE B  16      -7.966  -7.637 -29.011  1.00 30.00
ATOM   2259  CG  PHE B  16      -8.838  -8.447 -28.064  1.00 30.00
ATOM   2260  CD1 PHE B  16      -8.295  -9.039 -26.905  1.00 30.00
ATOM   2261  CD2 PHE B  16     -10.213  -8.597 -28.342  1.00 30.00
ATOM   2262  CE1 PHE B  16      -9.121  -9.793 -26.053  1.00 30.00
ATOM   2263  CE2 PHE B  16     -11.045  -9.319 -27.466  1.00 30.00
ATOM   2264  CZ  PHE B  16     -10.495  -9.920 -26.320  1.00 30.00
ATOM   2265  N   VAL B  17      -5.594 -10.386 -28.990  1.00 30.00
ATOM   2266  CA  VAL B  17      -5.481 -11.837 -28.880  1.00 30.00
ATOM   2267  C   VAL B  17      -6.168 -12.240 -27.563  1.00 30.00
ATOM   2268  O   VAL B  17      -5.950 -11.598 -26.534  1.00 30.00
ATOM   2269  CB  VAL B  17      -3.973 -12.224 -28.804  1.00 30.00
ATOM   2270  CG1 VAL B  17      -3.753 -13.748 -28.743  1.00 30.00
ATOM   2271  CG2 VAL B  17      -3.145 -11.634 -29.964  1.00 30.00
ATOM   2272  N   LEU B  18      -6.968 -13.317 -27.585  1.00 30.00
ATOM   2273  CA  LEU B  18      -7.522 -13.922 -26.378  1.00 30.00
ATOM   2274  C   LEU B  18      -6.693 -15.171 -26.052  1.00 30.00
ATOM   2275  O   LEU B  18      -6.747 -16.165 -26.777  1.00 30.00
ATOM   2276  CB  LEU B  18      -9.000 -14.317 -26.619  1.00 30.00
ATOM   2277  CG  LEU B  18      -9.732 -14.883 -25.374  1.00 30.00
ATOM   2278  CD1 LEU B  18      -9.922 -13.823 -24.273  1.00 30.00
ATOM   2279  CD2 LEU B  18     -11.074 -15.522 -25.756  1.00 30.00
ATOM   2280  N   PHE B  19      -5.991 -15.134 -24.910  1.00 30.00
ATOM   2281  CA  PHE B  19      -5.530 -16.322 -24.201  1.00 30.00
ATOM   2282  C   PHE B  19      -6.702 -16.723 -23.290  1.00 30.00
ATOM   2283  O   PHE B  19      -6.864 -16.179 -22.198  1.00 30.00
ATOM   2284  CB  PHE B  19      -4.311 -15.970 -23.326  1.00 30.00
ATOM   2285  CG  PHE B  19      -2.997 -15.776 -24.053  1.00 30.00
ATOM   2286  CD1 PHE B  19      -2.610 -14.492 -24.492  1.00 30.00
ATOM   2287  CD2 PHE B  19      -2.125 -16.869 -24.226  1.00 30.00
ATOM   2288  CE1 PHE B  19      -1.343 -14.300 -25.074  1.00 30.00
ATOM   2289  CE2 PHE B  19      -0.856 -16.677 -24.804  1.00 30.00
ATOM   2290  CZ  PHE B  19      -0.463 -15.390 -25.218  1.00 30.00
ATOM   2291  N   GLY B  20      -7.543 -17.645 -23.777  1.00 30.00
ATOM   2292  CA  GLY B  20      -8.786 -18.059 -23.144  1.00 30.00
ATOM   2293  C   GLY B  20      -8.634 -19.498 -22.686  1.00 30.00
ATOM   2294  O   GLY B  20      -8.682 -20.425 -23.490  1.00 30.00
ATOM   2295  N   GLY B  21      -8.420 -19.666 -21.380  1.00 30.00
ATOM   2296  CA  GLY B  21      -8.175 -20.943 -20.742  1.00 30.00
ATOM   2297  C   GLY B  21      -9.171 -21.239 -19.633  1.00 30.00
ATOM   2298  O   GLY B  21     -10.029 -20.420 -19.310  1.00 30.00
ATOM   2299  N   ILE B  22      -8.993 -22.420 -19.032  1.00 30.00
ATOM   2300  CA  ILE B  22      -9.596 -22.866 -17.779  1.00 30.00
ATOM   2301  C   ILE B  22      -8.489 -22.883 -16.718  1.00 30.00
ATOM   2302  O   ILE B  22      -7.309 -23.063 -17.030  1.00 30.00
ATOM   2303  CB  ILE B  22     -10.243 -24.277 -17.935  1.00 30.00
ATOM   2304  CG1 ILE B  22      -9.510 -25.195 -18.951  1.00 30.00
ATOM   2305  CG2 ILE B  22     -11.741 -24.110 -18.250  1.00 30.00
ATOM   2306  CD1 ILE B  22     -10.018 -26.643 -19.010  1.00 30.00
ATOM   2307  N   ASN B  23      -8.886 -22.683 -15.452  1.00 30.00
ATOM   2308  CA  ASN B  23      -7.997 -22.563 -14.296  1.00 30.00
ATOM   2309  C   ASN B  23      -7.223 -23.867 -14.000  1.00 30.00
ATOM   2310  O   ASN B  23      -6.119 -23.788 -13.468  1.00 30.00
ATOM   2311  CB  ASN B  23      -8.856 -22.134 -13.082  1.00 30.00
ATOM   2312  CG  ASN B  23      -9.469 -23.317 -12.327  1.00 30.00
ATOM   2313  OD1 ASN B  23     -10.021 -24.226 -12.942  1.00 30.00
ATOM   2314  ND2 ASN B  23      -9.385 -23.307 -10.996  1.00 30.00
ATOM   2315  N   VAL B  24      -7.771 -25.038 -14.374  1.00 30.00
ATOM   2316  CA  VAL B  24      -7.140 -26.358 -14.293  1.00 30.00
ATOM   2317  C   VAL B  24      -7.814 -27.331 -15.282  1.00 30.00
ATOM   2318  O   VAL B  24      -9.005 -27.192 -15.563  1.00 30.00
ATOM   2319  CB  VAL B  24      -7.099 -26.847 -12.812  1.00 30.00
ATOM   2320  CG1 VAL B  24      -8.160 -27.917 -12.489  1.00 30.00
ATOM   2321  CG2 VAL B  24      -5.703 -27.316 -12.375  1.00 30.00
ATOM   2322  N   LEU B  25      -7.073 -28.350 -15.759  1.00 30.00
ATOM   2323  CA  LEU B  25      -7.605 -29.518 -16.470  1.00 30.00
ATOM   2324  C   LEU B  25      -8.242 -30.466 -15.443  1.00 30.00
ATOM   2325  O   LEU B  25      -7.633 -30.753 -14.412  1.00 30.00
ATOM   2326  CB  LEU B  25      -6.460 -30.316 -17.144  1.00 30.00
ATOM   2327  CG  LEU B  25      -5.766 -29.666 -18.357  1.00 30.00
ATOM   2328  CD1 LEU B  25      -4.656 -30.591 -18.881  1.00 30.00
ATOM   2329  CD2 LEU B  25      -6.742 -29.330 -19.495  1.00 30.00
ATOM   2330  N   GLU B  26      -9.446 -30.973 -15.743  1.00 30.00
ATOM   2331  CA  GLU B  26     -10.240 -31.813 -14.846  1.00 30.00
ATOM   2332  C   GLU B  26     -10.820 -33.052 -15.548  1.00 30.00
ATOM   2333  O   GLU B  26     -10.917 -34.112 -14.930  1.00 30.00
ATOM   2334  CB  GLU B  26     -11.226 -30.926 -14.055  1.00 30.00
ATOM   2335  CG  GLU B  26     -10.996 -30.850 -12.533  1.00 30.00
ATOM   2336  CD  GLU B  26     -12.285 -31.097 -11.747  1.00 30.00
ATOM   2337  OE1 GLU B  26     -13.090 -31.935 -12.212  1.00 30.00
ATOM   2338  OE2 GLU B  26     -12.446 -30.443 -10.694  1.00 30.00
ATOM   2339  N   SER B  27     -11.135 -32.933 -16.848  1.00 30.00
ATOM   2340  CA  SER B  27     -11.491 -34.020 -17.760  1.00 30.00
ATOM   2341  C   SER B  27     -11.235 -33.601 -19.216  1.00 30.00
ATOM   2342  O   SER B  27     -11.132 -32.409 -19.512  1.00 30.00
ATOM   2343  CB  SER B  27     -12.925 -34.534 -17.493  1.00 30.00
ATOM   2344  OG  SER B  27     -13.896 -33.522 -17.669  1.00 30.00
ATOM   2345  N   LEU B  28     -11.174 -34.582 -20.133  1.00 30.00
ATOM   2346  CA  LEU B  28     -11.061 -34.362 -21.578  1.00 30.00
ATOM   2347  C   LEU B  28     -12.369 -33.799 -22.167  1.00 30.00
ATOM   2348  O   LEU B  28     -12.305 -32.895 -22.996  1.00 30.00
ATOM   2349  CB  LEU B  28     -10.686 -35.704 -22.258  1.00 30.00
ATOM   2350  CG  LEU B  28     -10.306 -35.650 -23.761  1.00 30.00
ATOM   2351  CD1 LEU B  28      -9.573 -34.358 -24.166  1.00 30.00
ATOM   2352  CD2 LEU B  28      -9.477 -36.882 -24.153  1.00 30.00
ATOM   2353  N   ASP B  29     -13.541 -34.305 -21.739  1.00 30.00
ATOM   2354  CA  ASP B  29     -14.861 -33.905 -22.245  1.00 30.00
ATOM   2355  C   ASP B  29     -15.216 -32.452 -21.863  1.00 30.00
ATOM   2356  O   ASP B  29     -15.839 -31.759 -22.668  1.00 30.00
ATOM   2357  CB  ASP B  29     -15.949 -34.891 -21.743  1.00 30.00
ATOM   2358  CG  ASP B  29     -15.669 -35.558 -20.391  1.00 30.00
ATOM   2359  OD1 ASP B  29     -15.471 -34.810 -19.410  1.00 30.00
ATOM   2360  OD2 ASP B  29     -15.633 -36.807 -20.371  1.00 30.00
ATOM   2361  N   SER B  30     -14.773 -31.977 -20.684  1.00 30.00
ATOM   2362  CA  SER B  30     -14.935 -30.593 -20.239  1.00 30.00
ATOM   2363  C   SER B  30     -13.957 -29.636 -20.947  1.00 30.00
ATOM   2364  O   SER B  30     -14.304 -28.472 -21.131  1.00 30.00
ATOM   2365  CB  SER B  30     -14.753 -30.511 -18.706  1.00 30.00
ATOM   2366  OG  SER B  30     -13.437 -30.798 -18.268  1.00 30.00
ATOM   2367  N   THR B  31     -12.773 -30.115 -21.375  1.00 30.00
ATOM   2368  CA  THR B  31     -11.769 -29.316 -22.086  1.00 30.00
ATOM   2369  C   THR B  31     -12.146 -29.173 -23.577  1.00 30.00
ATOM   2370  O   THR B  31     -11.908 -28.114 -24.155  1.00 30.00
ATOM   2371  CB  THR B  31     -10.377 -29.983 -21.953  1.00 30.00
ATOM   2372  OG1 THR B  31     -10.065 -30.114 -20.581  1.00 30.00
ATOM   2373  CG2 THR B  31      -9.237 -29.140 -22.551  1.00 30.00
ATOM   2374  N   LEU B  32     -12.775 -30.198 -24.182  1.00 30.00
ATOM   2375  CA  LEU B  32     -13.320 -30.163 -25.542  1.00 30.00
ATOM   2376  C   LEU B  32     -14.546 -29.237 -25.626  1.00 30.00
ATOM   2377  O   LEU B  32     -14.688 -28.518 -26.612  1.00 30.00
ATOM   2378  CB  LEU B  32     -13.732 -31.590 -25.974  1.00 30.00
ATOM   2379  CG  LEU B  32     -12.717 -32.322 -26.882  1.00 30.00
ATOM   2380  CD1 LEU B  32     -12.803 -31.793 -28.321  1.00 30.00
ATOM   2381  CD2 LEU B  32     -11.274 -32.207 -26.363  1.00 30.00
ATOM   2382  N   GLN B  33     -15.390 -29.211 -24.577  1.00 30.00
ATOM   2383  CA  GLN B  33     -16.530 -28.305 -24.419  1.00 30.00
ATOM   2384  C   GLN B  33     -16.078 -26.846 -24.220  1.00 30.00
ATOM   2385  O   GLN B  33     -16.686 -25.942 -24.793  1.00 30.00
ATOM   2386  CB  GLN B  33     -17.371 -28.797 -23.210  1.00 30.00
ATOM   2387  CG  GLN B  33     -18.860 -29.148 -23.469  1.00 30.00
ATOM   2388  CD  GLN B  33     -19.138 -30.460 -24.215  1.00 30.00
ATOM   2389  OE1 GLN B  33     -20.187 -30.589 -24.840  1.00 30.00
ATOM   2390  NE2 GLN B  33     -18.233 -31.440 -24.167  1.00 30.00
ATOM   2391  N   THR B  34     -15.001 -26.627 -23.443  1.00 30.00
ATOM   2392  CA  THR B  34     -14.398 -25.321 -23.165  1.00 30.00
ATOM   2393  C   THR B  34     -13.816 -24.701 -24.446  1.00 30.00
ATOM   2394  O   THR B  34     -14.109 -23.546 -24.753  1.00 30.00
ATOM   2395  CB  THR B  34     -13.307 -25.483 -22.071  1.00 30.00
ATOM   2396  OG1 THR B  34     -13.934 -25.833 -20.853  1.00 30.00
ATOM   2397  CG2 THR B  34     -12.474 -24.228 -21.762  1.00 30.00
ATOM   2398  N   CYS B  35     -13.018 -25.482 -25.195  1.00 30.00
ATOM   2399  CA  CYS B  35     -12.372 -25.065 -26.436  1.00 30.00
ATOM   2400  C   CYS B  35     -13.381 -24.832 -27.568  1.00 30.00
ATOM   2401  O   CYS B  35     -13.215 -23.872 -28.311  1.00 30.00
ATOM   2402  CB  CYS B  35     -11.351 -26.132 -26.872  1.00 30.00
ATOM   2403  SG  CYS B  35      -9.836 -25.960 -25.896  1.00 30.00
ATOM   2404  N   ALA B  36     -14.445 -25.648 -27.669  1.00 30.00
ATOM   2405  CA  ALA B  36     -15.512 -25.499 -28.662  1.00 30.00
ATOM   2406  C   ALA B  36     -16.353 -24.227 -28.455  1.00 30.00
ATOM   2407  O   ALA B  36     -16.769 -23.614 -29.438  1.00 30.00
ATOM   2408  CB  ALA B  36     -16.432 -26.728 -28.595  1.00 30.00
ATOM   2409  N   HIS B  37     -16.561 -23.811 -27.192  1.00 30.00
ATOM   2410  CA  HIS B  37     -17.269 -22.587 -26.815  1.00 30.00
ATOM   2411  C   HIS B  37     -16.412 -21.348 -27.141  1.00 30.00
ATOM   2412  O   HIS B  37     -16.933 -20.409 -27.741  1.00 30.00
ATOM   2413  CB  HIS B  37     -17.608 -22.664 -25.305  1.00 30.00
ATOM   2414  CG  HIS B  37     -18.909 -23.337 -24.908  1.00 30.00
ATOM   2415  ND1 HIS B  37     -18.994 -24.708 -24.710  1.00 30.00
ATOM   2416  CD2 HIS B  37     -20.172 -22.857 -24.623  1.00 30.00
ATOM   2417  CE1 HIS B  37     -20.247 -24.985 -24.338  1.00 30.00
ATOM   2418  NE2 HIS B  37     -21.018 -23.908 -24.262  1.00 30.00
ATOM   2419  N   TYR B  38     -15.106 -21.359 -26.805  1.00 30.00
ATOM   2420  CA  TYR B  38     -14.184 -20.246 -27.045  1.00 30.00
ATOM   2421  C   TYR B  38     -13.824 -20.061 -28.534  1.00 30.00
ATOM   2422  O   TYR B  38     -13.828 -18.924 -29.001  1.00 30.00
ATOM   2423  CB  TYR B  38     -12.874 -20.451 -26.253  1.00 30.00
ATOM   2424  CG  TYR B  38     -12.889 -20.105 -24.770  1.00 30.00
ATOM   2425  CD1 TYR B  38     -13.339 -18.839 -24.333  1.00 30.00
ATOM   2426  CD2 TYR B  38     -12.372 -21.016 -23.824  1.00 30.00
ATOM   2427  CE1 TYR B  38     -13.291 -18.501 -22.967  1.00 30.00
ATOM   2428  CE2 TYR B  38     -12.321 -20.675 -22.457  1.00 30.00
ATOM   2429  CZ  TYR B  38     -12.791 -19.421 -22.026  1.00 30.00
ATOM   2430  OH  TYR B  38     -12.755 -19.090 -20.703  1.00 30.00
ATOM   2431  N   VAL B  39     -13.533 -21.145 -29.283  1.00 30.00
ATOM   2432  CA  VAL B  39     -13.199 -21.132 -30.721  1.00 30.00
ATOM   2433  C   VAL B  39     -14.332 -20.536 -31.578  1.00 30.00
ATOM   2434  O   VAL B  39     -14.049 -19.820 -32.537  1.00 30.00
ATOM   2435  CB  VAL B  39     -12.794 -22.564 -31.193  1.00 30.00
ATOM   2436  CG1 VAL B  39     -12.760 -22.770 -32.722  1.00 30.00
ATOM   2437  CG2 VAL B  39     -11.419 -22.963 -30.633  1.00 30.00
ATOM   2438  N   GLU B  40     -15.597 -20.808 -31.214  1.00 30.00
ATOM   2439  CA  GLU B  40     -16.796 -20.297 -31.872  1.00 30.00
ATOM   2440  C   GLU B  40     -16.896 -18.761 -31.794  1.00 30.00
ATOM   2441  O   GLU B  40     -16.916 -18.104 -32.833  1.00 30.00
ATOM   2442  CB  GLU B  40     -18.033 -21.010 -31.269  1.00 30.00
ATOM   2443  CG  GLU B  40     -19.376 -20.249 -31.335  1.00 30.00
ATOM   2444  CD  GLU B  40     -20.565 -21.047 -30.789  1.00 30.00
ATOM   2445  OE1 GLU B  40     -20.761 -22.188 -31.261  1.00 30.00
ATOM   2446  OE2 GLU B  40     -21.257 -20.497 -29.904  1.00 30.00
ATOM   2447  N   VAL B  41     -16.937 -18.201 -30.571  1.00 30.00
ATOM   2448  CA  VAL B  41     -17.174 -16.776 -30.307  1.00 30.00
ATOM   2449  C   VAL B  41     -16.000 -15.858 -30.707  1.00 30.00
ATOM   2450  O   VAL B  41     -16.238 -14.690 -31.008  1.00 30.00
ATOM   2451  CB  VAL B  41     -17.526 -16.565 -28.807  1.00 30.00
ATOM   2452  CG1 VAL B  41     -18.847 -17.260 -28.431  1.00 30.00
ATOM   2453  CG2 VAL B  41     -16.404 -16.973 -27.833  1.00 30.00
ATOM   2454  N   THR B  42     -14.754 -16.366 -30.733  1.00 30.00
ATOM   2455  CA  THR B  42     -13.568 -15.610 -31.152  1.00 30.00
ATOM   2456  C   THR B  42     -13.485 -15.494 -32.685  1.00 30.00
ATOM   2457  O   THR B  42     -13.225 -14.401 -33.184  1.00 30.00
ATOM   2458  CB  THR B  42     -12.280 -16.265 -30.592  1.00 30.00
ATOM   2459  OG1 THR B  42     -12.160 -17.627 -30.958  1.00 30.00
ATOM   2460  CG2 THR B  42     -12.128 -16.104 -29.074  1.00 30.00
ATOM   2461  N   ARG B  43     -13.765 -16.577 -33.434  1.00 30.00
ATOM   2462  CA  ARG B  43     -13.774 -16.595 -34.902  1.00 30.00
ATOM   2463  C   ARG B  43     -14.991 -15.865 -35.504  1.00 30.00
ATOM   2464  O   ARG B  43     -14.944 -15.476 -36.670  1.00 30.00
ATOM   2465  CB  ARG B  43     -13.788 -18.056 -35.392  1.00 30.00
ATOM   2466  CG  ARG B  43     -12.528 -18.845 -34.993  1.00 30.00
ATOM   2467  CD  ARG B  43     -12.574 -20.306 -35.464  1.00 30.00
ATOM   2468  NE  ARG B  43     -11.224 -20.837 -35.709  1.00 30.00
ATOM   2469  CZ  ARG B  43     -10.915 -22.081 -36.120  1.00 30.00
ATOM   2470  NH1 ARG B  43     -11.861 -22.998 -36.369  1.00 30.00
ATOM   2471  NH2 ARG B  43      -9.628 -22.411 -36.292  1.00 30.00
ATOM   2472  N   LYS B  44     -16.050 -15.642 -34.708  1.00 30.00
ATOM   2473  CA  LYS B  44     -17.248 -14.883 -35.067  1.00 30.00
ATOM   2474  C   LYS B  44     -17.006 -13.357 -35.017  1.00 30.00
ATOM   2475  O   LYS B  44     -17.802 -12.604 -35.576  1.00 30.00
ATOM   2476  CB  LYS B  44     -18.343 -15.277 -34.050  1.00 30.00
ATOM   2477  CG  LYS B  44     -19.707 -14.598 -34.250  1.00 30.00
ATOM   2478  CD  LYS B  44     -20.790 -15.234 -33.368  1.00 30.00
ATOM   2479  CE  LYS B  44     -22.200 -14.744 -33.722  1.00 30.00
ATOM   2480  NZ  LYS B  44     -23.227 -15.558 -33.051  1.00 30.00
ATOM   2481  N   LEU B  45     -15.912 -12.907 -34.374  1.00 30.00
ATOM   2482  CA  LEU B  45     -15.552 -11.501 -34.174  1.00 30.00
ATOM   2483  C   LEU B  45     -14.230 -11.119 -34.865  1.00 30.00
ATOM   2484  O   LEU B  45     -14.011  -9.935 -35.123  1.00 30.00
ATOM   2485  CB  LEU B  45     -15.456 -11.231 -32.656  1.00 30.00
ATOM   2486  CG  LEU B  45     -16.766 -11.460 -31.867  1.00 30.00
ATOM   2487  CD1 LEU B  45     -16.507 -11.376 -30.359  1.00 30.00
ATOM   2488  CD2 LEU B  45     -17.880 -10.486 -32.277  1.00 30.00
ATOM   2489  N   GLY B  46     -13.354 -12.096 -35.158  1.00 30.00
ATOM   2490  CA  GLY B  46     -12.081 -11.910 -35.858  1.00 30.00
ATOM   2491  C   GLY B  46     -10.852 -12.075 -34.953  1.00 30.00
ATOM   2492  O   GLY B  46      -9.736 -11.805 -35.393  1.00 30.00
ATOM   2493  N   ILE B  47     -11.057 -12.481 -33.689  1.00 30.00
ATOM   2494  CA  ILE B  47     -10.053 -12.582 -32.631  1.00 30.00
ATOM   2495  C   ILE B  47      -9.257 -13.893 -32.818  1.00 30.00
ATOM   2496  O   ILE B  47      -9.875 -14.956 -32.903  1.00 30.00
ATOM   2497  CB  ILE B  47     -10.799 -12.606 -31.260  1.00 30.00
ATOM   2498  CG1 ILE B  47     -11.566 -11.284 -31.020  1.00 30.00
ATOM   2499  CG2 ILE B  47      -9.882 -12.920 -30.054  1.00 30.00
ATOM   2500  CD1 ILE B  47     -12.648 -11.379 -29.941  1.00 30.00
ATOM   2501  N   PRO B  48      -7.905 -13.855 -32.829  1.00 30.00
ATOM   2502  CA  PRO B  48      -7.071 -15.060 -32.791  1.00 30.00
ATOM   2503  C   PRO B  48      -7.021 -15.624 -31.356  1.00 30.00
ATOM   2504  O   PRO B  48      -6.721 -14.904 -30.401  1.00 30.00
ATOM   2505  CB  PRO B  48      -5.696 -14.581 -33.265  1.00 30.00
ATOM   2506  CG  PRO B  48      -5.629 -13.120 -32.859  1.00 30.00
ATOM   2507  CD  PRO B  48      -7.080 -12.648 -32.919  1.00 30.00
ATOM   2508  N   TYR B  49      -7.362 -16.913 -31.221  1.00 30.00
ATOM   2509  CA  TYR B  49      -7.526 -17.619 -29.954  1.00 30.00
ATOM   2510  C   TYR B  49      -6.316 -18.521 -29.663  1.00 30.00
ATOM   2511  O   TYR B  49      -5.786 -19.183 -30.556  1.00 30.00
ATOM   2512  CB  TYR B  49      -8.795 -18.488 -30.077  1.00 30.00
ATOM   2513  CG  TYR B  49      -9.064 -19.435 -28.920  1.00 30.00
ATOM   2514  CD1 TYR B  49      -9.300 -18.938 -27.623  1.00 30.00
ATOM   2515  CD2 TYR B  49      -9.043 -20.826 -29.141  1.00 30.00
ATOM   2516  CE1 TYR B  49      -9.507 -19.834 -26.557  1.00 30.00
ATOM   2517  CE2 TYR B  49      -9.269 -21.718 -28.077  1.00 30.00
ATOM   2518  CZ  TYR B  49      -9.497 -21.225 -26.782  1.00 30.00
ATOM   2519  OH  TYR B  49      -9.723 -22.099 -25.760  1.00 30.00
ATOM   2520  N   ILE B  50      -5.939 -18.571 -28.376  1.00 30.00
ATOM   2521  CA  ILE B  50      -4.934 -19.449 -27.784  1.00 30.00
ATOM   2522  C   ILE B  50      -5.587 -20.106 -26.552  1.00 30.00
ATOM   2523  O   ILE B  50      -6.191 -19.410 -25.736  1.00 30.00
ATOM   2524  CB  ILE B  50      -3.636 -18.649 -27.444  1.00 30.00
ATOM   2525  CG1 ILE B  50      -3.080 -17.825 -28.636  1.00 30.00
ATOM   2526  CG2 ILE B  50      -2.548 -19.581 -26.872  1.00 30.00
ATOM   2527  CD1 ILE B  50      -1.964 -16.840 -28.265  1.00 30.00
ATOM   2528  N   PHE B  51      -5.452 -21.435 -26.402  1.00 30.00
ATOM   2529  CA  PHE B  51      -5.925 -22.197 -25.240  1.00 30.00
ATOM   2530  C   PHE B  51      -4.837 -22.223 -24.153  1.00 30.00
ATOM   2531  O   PHE B  51      -3.658 -22.368 -24.469  1.00 30.00
ATOM   2532  CB  PHE B  51      -6.202 -23.651 -25.695  1.00 30.00
ATOM   2533  CG  PHE B  51      -6.491 -24.659 -24.590  1.00 30.00
ATOM   2534  CD1 PHE B  51      -7.569 -24.454 -23.703  1.00 30.00
ATOM   2535  CD2 PHE B  51      -5.662 -25.790 -24.429  1.00 30.00
ATOM   2536  CE1 PHE B  51      -7.810 -25.369 -22.660  1.00 30.00
ATOM   2537  CE2 PHE B  51      -5.901 -26.702 -23.383  1.00 30.00
ATOM   2538  CZ  PHE B  51      -6.973 -26.489 -22.497  1.00 30.00
ATOM   2539  N   LYS B  52      -5.254 -22.152 -22.877  1.00 30.00
ATOM   2540  CA  LYS B  52      -4.401 -22.279 -21.694  1.00 30.00
ATOM   2541  C   LYS B  52      -5.035 -23.238 -20.675  1.00 30.00
ATOM   2542  O   LYS B  52      -6.252 -23.242 -20.498  1.00 30.00
ATOM   2543  CB  LYS B  52      -4.069 -20.876 -21.122  1.00 30.00
ATOM   2544  CG  LYS B  52      -2.862 -20.850 -20.159  1.00 30.00
ATOM   2545  CD  LYS B  52      -3.223 -21.059 -18.677  1.00 30.00
ATOM   2546  CE  LYS B  52      -2.021 -21.521 -17.843  1.00 30.00
ATOM   2547  NZ  LYS B  52      -2.442 -21.968 -16.508  1.00 30.00
ATOM   2548  N   ALA B  53      -4.205 -24.020 -19.966  1.00 30.00
ATOM   2549  CA  ALA B  53      -4.609 -24.785 -18.787  1.00 30.00
ATOM   2550  C   ALA B  53      -3.412 -25.136 -17.901  1.00 30.00
ATOM   2551  O   ALA B  53      -2.300 -25.316 -18.396  1.00 30.00
ATOM   2552  CB  ALA B  53      -5.436 -26.024 -19.168  1.00 30.00
ATOM   2553  N   SER B  54      -3.666 -25.281 -16.592  1.00 30.00
ATOM   2554  CA  SER B  54      -2.758 -25.901 -15.624  1.00 30.00
ATOM   2555  C   SER B  54      -3.096 -27.400 -15.537  1.00 30.00
ATOM   2556  O   SER B  54      -4.234 -27.798 -15.781  1.00 30.00
ATOM   2557  CB  SER B  54      -3.038 -25.318 -14.224  1.00 30.00
ATOM   2558  OG  SER B  54      -2.701 -23.950 -14.160  1.00 30.00
ATOM   2559  N   PHE B  55      -2.119 -28.220 -15.131  1.00 30.00
ATOM   2560  CA  PHE B  55      -2.278 -29.654 -14.861  1.00 30.00
ATOM   2561  C   PHE B  55      -1.807 -30.040 -13.448  1.00 30.00
ATOM   2562  O   PHE B  55      -2.007 -31.180 -13.026  1.00 30.00
ATOM   2563  CB  PHE B  55      -1.604 -30.473 -15.979  1.00 30.00
ATOM   2564  CG  PHE B  55      -0.093 -30.338 -16.066  1.00 30.00
ATOM   2565  CD1 PHE B  55       0.752 -31.171 -15.303  1.00 30.00
ATOM   2566  CD2 PHE B  55       0.473 -29.360 -16.908  1.00 30.00
ATOM   2567  CE1 PHE B  55       2.149 -31.026 -15.381  1.00 30.00
ATOM   2568  CE2 PHE B  55       1.871 -29.207 -16.979  1.00 30.00
ATOM   2569  CZ  PHE B  55       2.709 -30.043 -16.220  1.00 30.00
ATOM   2570  N   ASP B  56      -1.195 -29.085 -12.730  1.00 30.00
ATOM   2571  CA  ASP B  56      -0.695 -29.195 -11.369  1.00 30.00
ATOM   2572  C   ASP B  56      -0.787 -27.814 -10.701  1.00 30.00
ATOM   2573  O   ASP B  56      -0.452 -26.804 -11.322  1.00 30.00
ATOM   2574  CB  ASP B  56       0.705 -29.860 -11.374  1.00 30.00
ATOM   2575  CG  ASP B  56       1.147 -30.521 -10.064  1.00 30.00
ATOM   2576  OD1 ASP B  56       0.557 -30.146  -9.030  1.00 30.00
ATOM   2577  OD2 ASP B  56       2.096 -31.337 -10.093  1.00 30.00
ATOM   2578  N   LYS B  57      -1.245 -27.780  -9.441  1.00 30.00
ATOM   2579  CA  LYS B  57      -1.376 -26.589  -8.606  1.00 30.00
ATOM   2580  C   LYS B  57      -0.629 -26.818  -7.292  1.00 30.00
ATOM   2581  O   LYS B  57      -0.816 -27.853  -6.655  1.00 30.00
ATOM   2582  CB  LYS B  57      -2.867 -26.298  -8.334  1.00 30.00
ATOM   2583  CG  LYS B  57      -3.630 -25.675  -9.512  1.00 30.00
ATOM   2584  CD  LYS B  57      -3.082 -24.308  -9.956  1.00 30.00
ATOM   2585  CE  LYS B  57      -3.992 -23.655 -11.000  1.00 30.00
ATOM   2586  NZ  LYS B  57      -3.372 -22.471 -11.617  1.00 30.00
ATOM   2587  N   ALA B  58       0.186 -25.835  -6.875  1.00 30.00
ATOM   2588  CA  ALA B  58       0.931 -25.862  -5.619  1.00 30.00
ATOM   2589  C   ALA B  58       0.008 -25.513  -4.440  1.00 30.00
ATOM   2590  O   ALA B  58      -0.119 -26.308  -3.509  1.00 30.00
ATOM   2591  CB  ALA B  58       2.078 -24.838  -5.698  1.00 30.00
ATOM   2592  N   ASN B  59      -0.674 -24.357  -4.512  1.00 30.00
ATOM   2593  CA  ASN B  59      -1.698 -23.925  -3.563  1.00 30.00
ATOM   2594  C   ASN B  59      -3.019 -24.605  -3.949  1.00 30.00
ATOM   2595  O   ASN B  59      -3.511 -24.438  -5.066  1.00 30.00
ATOM   2596  CB  ASN B  59      -1.847 -22.388  -3.663  1.00 30.00
ATOM   2597  CG  ASN B  59      -0.506 -21.643  -3.588  1.00 30.00
ATOM   2598  OD1 ASN B  59       0.429 -22.096  -2.935  1.00 30.00
ATOM   2599  ND2 ASN B  59      -0.420 -20.476  -4.229  1.00 30.00
ATOM   2600  N   ARG B  60      -3.574 -25.367  -2.997  1.00 30.00
ATOM   2601  CA  ARG B  60      -4.828 -26.109  -3.097  1.00 30.00
ATOM   2602  C   ARG B  60      -5.631 -25.921  -1.800  1.00 30.00
ATOM   2603  O   ARG B  60      -5.065 -25.571  -0.764  1.00 30.00
ATOM   2604  CB  ARG B  60      -4.567 -27.585  -3.471  1.00 30.00
ATOM   2605  CG  ARG B  60      -3.611 -27.780  -4.668  1.00 30.00
ATOM   2606  CD  ARG B  60      -3.552 -29.210  -5.219  1.00 30.00
ATOM   2607  NE  ARG B  60      -3.058 -30.172  -4.226  1.00 30.00
ATOM   2608  CZ  ARG B  60      -1.788 -30.558  -4.023  1.00 30.00
ATOM   2609  NH1 ARG B  60      -0.769 -30.009  -4.695  1.00 30.00
ATOM   2610  NH2 ARG B  60      -1.534 -31.515  -3.124  1.00 30.00
ATOM   2611  N   SER B  61      -6.958 -26.121  -1.871  1.00 30.00
ATOM   2612  CA  SER B  61      -7.940 -25.840  -0.813  1.00 30.00
ATOM   2613  C   SER B  61      -7.713 -26.571   0.528  1.00 30.00
ATOM   2614  O   SER B  61      -8.004 -26.009   1.584  1.00 30.00
ATOM   2615  CB  SER B  61      -9.351 -26.123  -1.376  1.00 30.00
ATOM   2616  OG  SER B  61      -9.565 -25.503  -2.631  1.00 30.00
ATOM   2617  N   SER B  62      -7.186 -27.803   0.482  1.00 30.00
ATOM   2618  CA  SER B  62      -6.938 -28.688   1.618  1.00 30.00
ATOM   2619  C   SER B  62      -5.778 -29.639   1.284  1.00 30.00
ATOM   2620  O   SER B  62      -5.386 -29.753   0.123  1.00 30.00
ATOM   2621  CB  SER B  62      -8.263 -29.379   2.025  1.00 30.00
ATOM   2622  OG  SER B  62      -8.071 -30.662   2.590  1.00 30.00
ATOM   2623  N   ILE B  63      -5.251 -30.355   2.291  1.00 30.00
ATOM   2624  CA  ILE B  63      -4.317 -31.476   2.122  1.00 30.00
ATOM   2625  C   ILE B  63      -4.955 -32.678   1.383  1.00 30.00
ATOM   2626  O   ILE B  63      -4.237 -33.435   0.731  1.00 30.00
ATOM   2627  CB  ILE B  63      -3.733 -31.900   3.495  1.00 30.00
ATOM   2628  CG1 ILE B  63      -4.795 -32.328   4.542  1.00 30.00
ATOM   2629  CG2 ILE B  63      -2.801 -30.816   4.064  1.00 30.00
ATOM   2630  CD1 ILE B  63      -4.580 -33.754   5.061  1.00 30.00
ATOM   2631  N   HIS B  64      -6.294 -32.801   1.425  1.00 30.00
ATOM   2632  CA  HIS B  64      -7.103 -33.658   0.561  1.00 30.00
ATOM   2633  C   HIS B  64      -7.619 -32.781  -0.590  1.00 30.00
ATOM   2634  O   HIS B  64      -8.551 -31.995  -0.411  1.00 30.00
ATOM   2635  CB  HIS B  64      -8.314 -34.181   1.366  1.00 30.00
ATOM   2636  CG  HIS B  64      -7.990 -35.225   2.406  1.00 30.00
ATOM   2637  ND1 HIS B  64      -8.955 -36.066   2.933  1.00 30.00
ATOM   2638  CD2 HIS B  64      -6.810 -35.588   3.017  1.00 30.00
ATOM   2639  CE1 HIS B  64      -8.343 -36.868   3.809  1.00 30.00
ATOM   2640  NE2 HIS B  64      -7.040 -36.636   3.911  1.00 30.00
ATOM   2641  N   SER B  65      -6.983 -32.895  -1.765  1.00 30.00
ATOM   2642  CA  SER B  65      -7.283 -32.110  -2.962  1.00 30.00
ATOM   2643  C   SER B  65      -6.748 -32.774  -4.238  1.00 30.00
ATOM   2644  O   SER B  65      -5.764 -33.515  -4.205  1.00 30.00
ATOM   2645  CB  SER B  65      -6.806 -30.653  -2.790  1.00 30.00
ATOM   2646  OG  SER B  65      -5.396 -30.595  -2.743  1.00 30.00
ATOM   2647  N   TYR B  66      -7.406 -32.465  -5.364  1.00 30.00
ATOM   2648  CA  TYR B  66      -7.069 -32.887  -6.720  1.00 30.00
ATOM   2649  C   TYR B  66      -6.333 -31.720  -7.404  1.00 30.00
ATOM   2650  O   TYR B  66      -6.872 -30.616  -7.495  1.00 30.00
ATOM   2651  CB  TYR B  66      -8.417 -33.163  -7.426  1.00 30.00
ATOM   2652  CG  TYR B  66      -8.387 -33.892  -8.760  1.00 30.00
ATOM   2653  CD1 TYR B  66      -7.532 -34.999  -8.951  1.00 30.00
ATOM   2654  CD2 TYR B  66      -9.285 -33.523  -9.785  1.00 30.00
ATOM   2655  CE1 TYR B  66      -7.597 -35.747 -10.143  1.00 30.00
ATOM   2656  CE2 TYR B  66      -9.352 -34.273 -10.973  1.00 30.00
ATOM   2657  CZ  TYR B  66      -8.516 -35.393 -11.149  1.00 30.00
ATOM   2658  OH  TYR B  66      -8.603 -36.136 -12.291  1.00 30.00
ATOM   2659  N   ARG B  67      -5.099 -31.965  -7.878  1.00 30.00
ATOM   2660  CA  ARG B  67      -4.236 -30.983  -8.555  1.00 30.00
ATOM   2661  C   ARG B  67      -4.637 -30.731 -10.023  1.00 30.00
ATOM   2662  O   ARG B  67      -4.081 -29.840 -10.664  1.00 30.00
ATOM   2663  CB  ARG B  67      -2.781 -31.522  -8.523  1.00 30.00
ATOM   2664  CG  ARG B  67      -2.495 -32.751  -9.424  1.00 30.00
ATOM   2665  CD  ARG B  67      -1.029 -33.201  -9.396  1.00 30.00
ATOM   2666  NE  ARG B  67      -0.688 -33.826  -8.112  1.00 30.00
ATOM   2667  CZ  ARG B  67       0.057 -33.288  -7.131  1.00 30.00
ATOM   2668  NH1 ARG B  67       0.612 -32.072  -7.237  1.00 30.00
ATOM   2669  NH2 ARG B  67       0.241 -33.984  -6.004  1.00 30.00
ATOM   2670  N   GLY B  68      -5.554 -31.554 -10.547  1.00 30.00
ATOM   2671  CA  GLY B  68      -5.870 -31.730 -11.953  1.00 30.00
ATOM   2672  C   GLY B  68      -5.601 -33.183 -12.354  1.00 30.00
ATOM   2673  O   GLY B  68      -5.325 -34.031 -11.502  1.00 30.00
ATOM   2674  N   VAL B  69      -5.687 -33.471 -13.661  1.00 30.00
ATOM   2675  CA  VAL B  69      -5.486 -34.804 -14.245  1.00 30.00
ATOM   2676  C   VAL B  69      -4.039 -35.332 -14.099  1.00 30.00
ATOM   2677  O   VAL B  69      -3.841 -36.546 -14.069  1.00 30.00
ATOM   2678  CB  VAL B  69      -5.917 -34.784 -15.737  1.00 30.00
ATOM   2679  CG1 VAL B  69      -7.415 -34.470 -15.902  1.00 30.00
ATOM   2680  CG2 VAL B  69      -5.068 -33.850 -16.623  1.00 30.00
ATOM   2681  N   GLY B  70      -3.046 -34.430 -14.010  1.00 30.00
ATOM   2682  CA  GLY B  70      -1.629 -34.738 -13.842  1.00 30.00
ATOM   2683  C   GLY B  70      -0.827 -34.418 -15.107  1.00 30.00
ATOM   2684  O   GLY B  70      -1.388 -34.005 -16.123  1.00 30.00
ATOM   2685  N   LEU B  71       0.497 -34.642 -15.046  1.00 30.00
ATOM   2686  CA  LEU B  71       1.438 -34.487 -16.161  1.00 30.00
ATOM   2687  C   LEU B  71       1.112 -35.470 -17.298  1.00 30.00
ATOM   2688  O   LEU B  71       0.831 -35.036 -18.413  1.00 30.00
ATOM   2689  CB  LEU B  71       2.878 -34.699 -15.628  1.00 30.00
ATOM   2690  CG  LEU B  71       4.013 -34.571 -16.675  1.00 30.00
ATOM   2691  CD1 LEU B  71       3.806 -33.368 -17.604  1.00 30.00
ATOM   2692  CD2 LEU B  71       5.386 -34.492 -15.989  1.00 30.00
ATOM   2693  N   GLU B  72       1.129 -36.778 -16.985  1.00 30.00
ATOM   2694  CA  GLU B  72       0.845 -37.921 -17.857  1.00 30.00
ATOM   2695  C   GLU B  72      -0.438 -37.767 -18.691  1.00 30.00
ATOM   2696  O   GLU B  72      -0.385 -37.819 -19.919  1.00 30.00
ATOM   2697  CB  GLU B  72       0.902 -39.213 -16.997  1.00 30.00
ATOM   2698  CG  GLU B  72       2.084 -39.398 -16.013  1.00 30.00
ATOM   2699  CD  GLU B  72       1.837 -38.922 -14.579  1.00 30.00
ATOM   2700  OE1 GLU B  72       2.094 -37.734 -14.287  1.00 30.00
ATOM   2701  OE2 GLU B  72       1.393 -39.782 -13.785  1.00 30.00
ATOM   2702  N   GLU B  73      -1.574 -37.547 -18.011  1.00 30.00
ATOM   2703  CA  GLU B  73      -2.906 -37.468 -18.608  1.00 30.00
ATOM   2704  C   GLU B  73      -3.217 -36.084 -19.217  1.00 30.00
ATOM   2705  O   GLU B  73      -4.189 -35.956 -19.959  1.00 30.00
ATOM   2706  CB  GLU B  73      -3.929 -37.811 -17.497  1.00 30.00
ATOM   2707  CG  GLU B  73      -5.394 -38.011 -17.951  1.00 30.00
ATOM   2708  CD  GLU B  73      -5.625 -39.336 -18.688  1.00 30.00
ATOM   2709  OE1 GLU B  73      -4.938 -40.324 -18.338  1.00 30.00
ATOM   2710  OE2 GLU B  73      -6.468 -39.336 -19.610  1.00 30.00
ATOM   2711  N   GLY B  74      -2.366 -35.072 -18.984  1.00 30.00
ATOM   2712  CA  GLY B  74      -2.555 -33.713 -19.481  1.00 30.00
ATOM   2713  C   GLY B  74      -1.817 -33.492 -20.804  1.00 30.00
ATOM   2714  O   GLY B  74      -2.302 -32.727 -21.634  1.00 30.00
ATOM   2715  N   LEU B  75      -0.712 -34.223 -21.042  1.00 30.00
ATOM   2716  CA  LEU B  75       0.014 -34.287 -22.314  1.00 30.00
ATOM   2717  C   LEU B  75      -0.786 -35.029 -23.407  1.00 30.00
ATOM   2718  O   LEU B  75      -0.589 -34.750 -24.589  1.00 30.00
ATOM   2719  CB  LEU B  75       1.356 -35.023 -22.085  1.00 30.00
ATOM   2720  CG  LEU B  75       2.384 -34.252 -21.223  1.00 30.00
ATOM   2721  CD1 LEU B  75       3.461 -35.201 -20.674  1.00 30.00
ATOM   2722  CD2 LEU B  75       3.038 -33.091 -21.986  1.00 30.00
ATOM   2723  N   LYS B  76      -1.716 -35.924 -23.018  1.00 30.00
ATOM   2724  CA  LYS B  76      -2.636 -36.633 -23.913  1.00 30.00
ATOM   2725  C   LYS B  76      -3.771 -35.707 -24.386  1.00 30.00
ATOM   2726  O   LYS B  76      -4.186 -35.796 -25.542  1.00 30.00
ATOM   2727  CB  LYS B  76      -3.288 -37.809 -23.152  1.00 30.00
ATOM   2728  CG  LYS B  76      -2.285 -38.777 -22.503  1.00 30.00
ATOM   2729  CD  LYS B  76      -1.261 -39.309 -23.518  1.00 30.00
ATOM   2730  CE  LYS B  76      -0.500 -40.536 -23.002  1.00 30.00
ATOM   2731  NZ  LYS B  76       0.377 -40.198 -21.869  1.00 30.00
ATOM   2732  N   ILE B  77      -4.252 -34.813 -23.502  1.00 30.00
ATOM   2733  CA  ILE B  77      -5.297 -33.828 -23.788  1.00 30.00
ATOM   2734  C   ILE B  77      -4.722 -32.676 -24.636  1.00 30.00
ATOM   2735  O   ILE B  77      -5.391 -32.256 -25.575  1.00 30.00
ATOM   2736  CB  ILE B  77      -5.918 -33.312 -22.452  1.00 30.00
ATOM   2737  CG1 ILE B  77      -6.647 -34.458 -21.705  1.00 30.00
ATOM   2738  CG2 ILE B  77      -6.886 -32.121 -22.650  1.00 30.00
ATOM   2739  CD1 ILE B  77      -7.048 -34.123 -20.262  1.00 30.00
ATOM   2740  N   PHE B  78      -3.489 -32.202 -24.363  1.00 30.00
ATOM   2741  CA  PHE B  78      -2.818 -31.136 -25.123  1.00 30.00
ATOM   2742  C   PHE B  78      -2.529 -31.531 -26.581  1.00 30.00
ATOM   2743  O   PHE B  78      -2.620 -30.678 -27.463  1.00 30.00
ATOM   2744  CB  PHE B  78      -1.480 -30.744 -24.447  1.00 30.00
ATOM   2745  CG  PHE B  78      -1.541 -30.041 -23.096  1.00 30.00
ATOM   2746  CD1 PHE B  78      -0.488 -30.229 -22.175  1.00 30.00
ATOM   2747  CD2 PHE B  78      -2.608 -29.180 -22.754  1.00 30.00
ATOM   2748  CE1 PHE B  78      -0.513 -29.592 -20.919  1.00 30.00
ATOM   2749  CE2 PHE B  78      -2.627 -28.531 -21.505  1.00 30.00
ATOM   2750  CZ  PHE B  78      -1.586 -28.744 -20.583  1.00 30.00
ATOM   2751  N   GLU B  79      -2.229 -32.817 -26.833  1.00 30.00
ATOM   2752  CA  GLU B  79      -2.012 -33.385 -28.162  1.00 30.00
ATOM   2753  C   GLU B  79      -3.328 -33.481 -28.960  1.00 30.00
ATOM   2754  O   GLU B  79      -3.349 -33.136 -30.142  1.00 30.00
ATOM   2755  CB  GLU B  79      -1.363 -34.780 -27.985  1.00 30.00
ATOM   2756  CG  GLU B  79       0.149 -34.803 -27.658  1.00 30.00
ATOM   2757  CD  GLU B  79       0.792 -36.187 -27.803  1.00 30.00
ATOM   2758  OE1 GLU B  79       0.245 -36.984 -28.595  1.00 30.00
ATOM   2759  OE2 GLU B  79       1.810 -36.428 -27.116  1.00 30.00
ATOM   2760  N   LYS B  80      -4.422 -33.919 -28.310  1.00 30.00
ATOM   2761  CA  LYS B  80      -5.744 -34.080 -28.917  1.00 30.00
ATOM   2762  C   LYS B  80      -6.414 -32.729 -29.222  1.00 30.00
ATOM   2763  O   LYS B  80      -6.959 -32.578 -30.310  1.00 30.00
ATOM   2764  CB  LYS B  80      -6.633 -34.931 -27.982  1.00 30.00
ATOM   2765  CG  LYS B  80      -8.059 -35.183 -28.522  1.00 30.00
ATOM   2766  CD  LYS B  80      -9.088 -35.530 -27.438  1.00 30.00
ATOM   2767  CE  LYS B  80     -10.269 -36.350 -27.980  1.00 30.00
ATOM   2768  NZ  LYS B  80      -9.867 -37.735 -28.277  1.00 30.00
ATOM   2769  N   VAL B  81      -6.364 -31.756 -28.297  1.00 30.00
ATOM   2770  CA  VAL B  81      -6.949 -30.414 -28.432  1.00 30.00
ATOM   2771  C   VAL B  81      -6.264 -29.594 -29.546  1.00 30.00
ATOM   2772  O   VAL B  81      -6.944 -28.870 -30.274  1.00 30.00
ATOM   2773  CB  VAL B  81      -6.884 -29.710 -27.046  1.00 30.00
ATOM   2774  CG1 VAL B  81      -7.148 -28.193 -27.077  1.00 30.00
ATOM   2775  CG2 VAL B  81      -7.865 -30.361 -26.053  1.00 30.00
ATOM   2776  N   LYS B  82      -4.938 -29.752 -29.708  1.00 30.00
ATOM   2777  CA  LYS B  82      -4.136 -29.138 -30.767  1.00 30.00
ATOM   2778  C   LYS B  82      -4.460 -29.722 -32.156  1.00 30.00
ATOM   2779  O   LYS B  82      -4.442 -28.980 -33.136  1.00 30.00
ATOM   2780  CB  LYS B  82      -2.646 -29.349 -30.413  1.00 30.00
ATOM   2781  CG  LYS B  82      -1.672 -28.305 -30.993  1.00 30.00
ATOM   2782  CD  LYS B  82      -0.191 -28.650 -30.751  1.00 30.00
ATOM   2783  CE  LYS B  82       0.241 -29.997 -31.349  1.00 30.00
ATOM   2784  NZ  LYS B  82       0.197 -29.966 -32.820  1.00 30.00
ATOM   2785  N   ALA B  83      -4.763 -31.028 -32.240  1.00 30.00
ATOM   2786  CA  ALA B  83      -5.061 -31.738 -33.485  1.00 30.00
ATOM   2787  C   ALA B  83      -6.545 -31.645 -33.889  1.00 30.00
ATOM   2788  O   ALA B  83      -6.851 -31.762 -35.075  1.00 30.00
ATOM   2789  CB  ALA B  83      -4.734 -33.224 -33.260  1.00 30.00
ATOM   2790  N   GLU B  84      -7.457 -31.445 -32.921  1.00 30.00
ATOM   2791  CA  GLU B  84      -8.910 -31.420 -33.100  1.00 30.00
ATOM   2792  C   GLU B  84      -9.365 -30.100 -33.741  1.00 30.00
ATOM   2793  O   GLU B  84      -9.954 -30.114 -34.821  1.00 30.00
ATOM   2794  CB  GLU B  84      -9.577 -31.625 -31.712  1.00 30.00
ATOM   2795  CG  GLU B  84     -11.105 -31.402 -31.614  1.00 30.00
ATOM   2796  CD  GLU B  84     -11.945 -32.526 -32.228  1.00 30.00
ATOM   2797  OE1 GLU B  84     -11.345 -33.436 -32.843  1.00 30.00
ATOM   2798  OE2 GLU B  84     -13.181 -32.465 -32.051  1.00 30.00
ATOM   2799  N   PHE B  85      -9.090 -28.972 -33.068  1.00 30.00
ATOM   2800  CA  PHE B  85      -9.521 -27.636 -33.482  1.00 30.00
ATOM   2801  C   PHE B  85      -8.441 -26.932 -34.325  1.00 30.00
ATOM   2802  O   PHE B  85      -8.781 -26.049 -35.112  1.00 30.00
ATOM   2803  CB  PHE B  85      -9.764 -26.792 -32.211  1.00 30.00
ATOM   2804  CG  PHE B  85     -10.828 -27.350 -31.281  1.00 30.00
ATOM   2805  CD1 PHE B  85     -10.453 -28.043 -30.111  1.00 30.00
ATOM   2806  CD2 PHE B  85     -12.196 -27.198 -31.593  1.00 30.00
ATOM   2807  CE1 PHE B  85     -11.435 -28.597 -29.270  1.00 30.00
ATOM   2808  CE2 PHE B  85     -13.179 -27.750 -30.748  1.00 30.00
ATOM   2809  CZ  PHE B  85     -12.799 -28.453 -29.589  1.00 30.00
ATOM   2810  N   GLY B  86      -7.157 -27.299 -34.154  1.00 30.00
ATOM   2811  CA  GLY B  86      -6.018 -26.764 -34.905  1.00 30.00
ATOM   2812  C   GLY B  86      -5.188 -25.749 -34.102  1.00 30.00
ATOM   2813  O   GLY B  86      -4.210 -25.212 -34.620  1.00 30.00
ATOM   2814  N   ILE B  87      -5.623 -25.442 -32.871  1.00 30.00
ATOM   2815  CA  ILE B  87      -5.236 -24.278 -32.076  1.00 30.00
ATOM   2816  C   ILE B  87      -3.888 -24.459 -31.341  1.00 30.00
ATOM   2817  O   ILE B  87      -3.506 -25.589 -31.029  1.00 30.00
ATOM   2818  CB  ILE B  87      -6.367 -24.027 -31.034  1.00 30.00
ATOM   2819  CG1 ILE B  87      -6.625 -25.227 -30.080  1.00 30.00
ATOM   2820  CG2 ILE B  87      -7.651 -23.565 -31.752  1.00 30.00
ATOM   2821  CD1 ILE B  87      -7.701 -24.960 -29.026  1.00 30.00
ATOM   2822  N   PRO B  88      -3.187 -23.350 -31.011  1.00 30.00
ATOM   2823  CA  PRO B  88      -2.006 -23.366 -30.140  1.00 30.00
ATOM   2824  C   PRO B  88      -2.379 -23.508 -28.652  1.00 30.00
ATOM   2825  O   PRO B  88      -3.498 -23.194 -28.239  1.00 30.00
ATOM   2826  CB  PRO B  88      -1.310 -22.029 -30.408  1.00 30.00
ATOM   2827  CG  PRO B  88      -2.431 -21.091 -30.810  1.00 30.00
ATOM   2828  CD  PRO B  88      -3.458 -21.992 -31.492  1.00 30.00
ATOM   2829  N   VAL B  89      -1.412 -24.004 -27.866  1.00 30.00
ATOM   2830  CA  VAL B  89      -1.544 -24.419 -26.470  1.00 30.00
ATOM   2831  C   VAL B  89      -0.452 -23.737 -25.622  1.00 30.00
ATOM   2832  O   VAL B  89       0.652 -23.477 -26.101  1.00 30.00
ATOM   2833  CB  VAL B  89      -1.523 -25.977 -26.389  1.00 30.00
ATOM   2834  CG1 VAL B  89      -1.663 -26.519 -24.954  1.00 30.00
ATOM   2835  CG2 VAL B  89      -2.593 -26.641 -27.282  1.00 30.00
ATOM   2836  N   ILE B  90      -0.768 -23.486 -24.343  1.00 30.00
ATOM   2837  CA  ILE B  90       0.122 -22.976 -23.298  1.00 30.00
ATOM   2838  C   ILE B  90      -0.176 -23.678 -21.965  1.00 30.00
ATOM   2839  O   ILE B  90      -1.325 -24.009 -21.671  1.00 30.00
ATOM   2840  CB  ILE B  90       0.202 -21.413 -23.269  1.00 30.00
ATOM   2841  CG1 ILE B  90       0.909 -20.834 -22.009  1.00 30.00
ATOM   2842  CG2 ILE B  90      -1.158 -20.742 -23.502  1.00 30.00
ATOM   2843  CD1 ILE B  90       1.069 -19.305 -21.978  1.00 30.00
ATOM   2844  N   THR B  91       0.873 -23.881 -21.154  1.00 30.00
ATOM   2845  CA  THR B  91       0.800 -24.415 -19.798  1.00 30.00
ATOM   2846  C   THR B  91       1.895 -23.797 -18.919  1.00 30.00
ATOM   2847  O   THR B  91       2.942 -23.394 -19.425  1.00 30.00
ATOM   2848  CB  THR B  91       0.767 -25.963 -19.815  1.00 30.00
ATOM   2849  OG1 THR B  91       0.263 -26.439 -18.586  1.00 30.00
ATOM   2850  CG2 THR B  91       2.141 -26.620 -20.036  1.00 30.00
ATOM   2851  N   ASP B  92       1.657 -23.758 -17.601  1.00 30.00
ATOM   2852  CA  ASP B  92       2.628 -23.344 -16.590  1.00 30.00
ATOM   2853  C   ASP B  92       3.286 -24.578 -15.958  1.00 30.00
ATOM   2854  O   ASP B  92       2.753 -25.689 -15.988  1.00 30.00
ATOM   2855  CB  ASP B  92       1.925 -22.506 -15.493  1.00 30.00
ATOM   2856  CG  ASP B  92       0.878 -23.238 -14.648  1.00 30.00
ATOM   2857  OD1 ASP B  92      -0.192 -23.539 -15.220  1.00 30.00
ATOM   2858  OD2 ASP B  92       1.149 -23.466 -13.450  1.00 30.00
ATOM   2859  N   VAL B  93       4.462 -24.329 -15.371  1.00 30.00
ATOM   2860  CA  VAL B  93       5.285 -25.265 -14.614  1.00 30.00
ATOM   2861  C   VAL B  93       5.786 -24.567 -13.341  1.00 30.00
ATOM   2862  O   VAL B  93       5.756 -23.341 -13.244  1.00 30.00
ATOM   2863  CB  VAL B  93       6.400 -25.874 -15.509  1.00 30.00
ATOM   2864  CG1 VAL B  93       5.818 -26.641 -16.709  1.00 30.00
ATOM   2865  CG2 VAL B  93       7.443 -24.843 -15.987  1.00 30.00
ATOM   2866  N   HIS B  94       6.254 -25.355 -12.366  1.00 30.00
ATOM   2867  CA  HIS B  94       6.837 -24.889 -11.105  1.00 30.00
ATOM   2868  C   HIS B  94       7.991 -25.788 -10.636  1.00 30.00
ATOM   2869  O   HIS B  94       8.298 -25.845  -9.446  1.00 30.00
ATOM   2870  CB  HIS B  94       5.740 -24.559 -10.067  1.00 30.00
ATOM   2871  CG  HIS B  94       5.077 -25.743  -9.402  1.00 30.00
ATOM   2872  ND1 HIS B  94       3.847 -26.234  -9.809  1.00 30.00
ATOM   2873  CD2 HIS B  94       5.452 -26.532  -8.336  1.00 30.00
ATOM   2874  CE1 HIS B  94       3.551 -27.267  -9.016  1.00 30.00
ATOM   2875  NE2 HIS B  94       4.475 -27.498  -8.094  1.00 30.00
ATOM   2876  N   GLU B  95       8.616 -26.497 -11.588  1.00 30.00
ATOM   2877  CA  GLU B  95       9.696 -27.461 -11.409  1.00 30.00
ATOM   2878  C   GLU B  95      10.470 -27.518 -12.750  1.00 30.00
ATOM   2879  O   GLU B  95       9.829 -27.465 -13.803  1.00 30.00
ATOM   2880  CB  GLU B  95       9.069 -28.783 -10.886  1.00 30.00
ATOM   2881  CG  GLU B  95      10.029 -29.808 -10.246  1.00 30.00
ATOM   2882  CD  GLU B  95      10.886 -30.609 -11.224  1.00 30.00
ATOM   2883  OE1 GLU B  95      11.851 -31.236 -10.739  1.00 30.00
ATOM   2884  OE2 GLU B  95      10.578 -30.585 -12.433  1.00 30.00
ATOM   2885  N   PRO B  96      11.823 -27.569 -12.773  1.00 30.00
ATOM   2886  CA  PRO B  96      12.608 -27.419 -14.015  1.00 30.00
ATOM   2887  C   PRO B  96      12.675 -28.661 -14.931  1.00 30.00
ATOM   2888  O   PRO B  96      13.104 -28.523 -16.077  1.00 30.00
ATOM   2889  CB  PRO B  96      14.010 -27.028 -13.527  1.00 30.00
ATOM   2890  CG  PRO B  96      14.129 -27.687 -12.163  1.00 30.00
ATOM   2891  CD  PRO B  96      12.707 -27.635 -11.606  1.00 30.00
ATOM   2892  N   HIS B  97      12.241 -29.845 -14.468  1.00 30.00
ATOM   2893  CA  HIS B  97      12.178 -31.090 -15.248  1.00 30.00
ATOM   2894  C   HIS B  97      10.744 -31.371 -15.744  1.00 30.00
ATOM   2895  O   HIS B  97      10.571 -32.100 -16.719  1.00 30.00
ATOM   2896  CB  HIS B  97      12.673 -32.258 -14.368  1.00 30.00
ATOM   2897  CG  HIS B  97      13.940 -31.948 -13.603  1.00 30.00
ATOM   2898  ND1 HIS B  97      13.950 -31.688 -12.243  1.00 30.00
ATOM   2899  CD2 HIS B  97      15.258 -31.881 -13.999  1.00 30.00
ATOM   2900  CE1 HIS B  97      15.223 -31.500 -11.884  1.00 30.00
ATOM   2901  NE2 HIS B  97      16.073 -31.600 -12.899  1.00 30.00
ATOM   2902  N   GLN B  98       9.734 -30.728 -15.131  1.00 30.00
ATOM   2903  CA  GLN B  98       8.341 -30.612 -15.578  1.00 30.00
ATOM   2904  C   GLN B  98       8.223 -29.697 -16.821  1.00 30.00
ATOM   2905  O   GLN B  98       7.243 -29.792 -17.559  1.00 30.00
ATOM   2906  CB  GLN B  98       7.551 -30.021 -14.383  1.00 30.00
ATOM   2907  CG  GLN B  98       6.046 -29.736 -14.586  1.00 30.00
ATOM   2908  CD  GLN B  98       5.456 -28.830 -13.494  1.00 30.00
ATOM   2909  OE1 GLN B  98       6.162 -28.045 -12.863  1.00 30.00
ATOM   2910  NE2 GLN B  98       4.146 -28.923 -13.264  1.00 30.00
ATOM   2911  N   CYS B  99       9.242 -28.854 -17.069  1.00 30.00
ATOM   2912  CA  CYS B  99       9.389 -27.929 -18.195  1.00 30.00
ATOM   2913  C   CYS B  99       9.799 -28.637 -19.507  1.00 30.00
ATOM   2914  O   CYS B  99       9.593 -28.080 -20.586  1.00 30.00
ATOM   2915  CB  CYS B  99      10.500 -26.931 -17.790  1.00 30.00
ATOM   2916  SG  CYS B  99      10.542 -25.460 -18.853  1.00 30.00
ATOM   2917  N   GLN B 100      10.373 -29.849 -19.427  1.00 30.00
ATOM   2918  CA  GLN B 100      10.957 -30.571 -20.557  1.00 30.00
ATOM   2919  C   GLN B 100       9.931 -31.300 -21.461  1.00 30.00
ATOM   2920  O   GLN B 100      10.034 -31.110 -22.673  1.00 30.00
ATOM   2921  CB  GLN B 100      12.019 -31.563 -20.022  1.00 30.00
ATOM   2922  CG  GLN B 100      12.885 -30.982 -18.877  1.00 30.00
ATOM   2923  CD  GLN B 100      14.129 -30.188 -19.304  1.00 30.00
ATOM   2924  OE1 GLN B 100      14.698 -30.471 -20.354  1.00 30.00
ATOM   2925  NE2 GLN B 100      14.573 -29.207 -18.514  1.00 30.00
ATOM   2926  N   PRO B 101       8.949 -32.099 -20.966  1.00 30.00
ATOM   2927  CA  PRO B 101       8.005 -32.821 -21.842  1.00 30.00
ATOM   2928  C   PRO B 101       6.846 -31.954 -22.374  1.00 30.00
ATOM   2929  O   PRO B 101       6.282 -32.287 -23.417  1.00 30.00
ATOM   2930  CB  PRO B 101       7.453 -33.950 -20.961  1.00 30.00
ATOM   2931  CG  PRO B 101       7.507 -33.374 -19.558  1.00 30.00
ATOM   2932  CD  PRO B 101       8.769 -32.513 -19.566  1.00 30.00
ATOM   2933  N   VAL B 102       6.496 -30.853 -21.684  1.00 30.00
ATOM   2934  CA  VAL B 102       5.411 -29.941 -22.063  1.00 30.00
ATOM   2935  C   VAL B 102       5.778 -29.065 -23.275  1.00 30.00
ATOM   2936  O   VAL B 102       4.881 -28.645 -24.002  1.00 30.00
ATOM   2937  CB  VAL B 102       5.023 -29.041 -20.858  1.00 30.00
ATOM   2938  CG1 VAL B 102       4.451 -29.869 -19.695  1.00 30.00
ATOM   2939  CG2 VAL B 102       6.151 -28.121 -20.353  1.00 30.00
ATOM   2940  N   ALA B 103       7.081 -28.829 -23.518  1.00 30.00
ATOM   2941  CA  ALA B 103       7.623 -28.008 -24.603  1.00 30.00
ATOM   2942  C   ALA B 103       7.382 -28.594 -26.008  1.00 30.00
ATOM   2943  O   ALA B 103       7.455 -27.858 -26.991  1.00 30.00
ATOM   2944  CB  ALA B 103       9.138 -27.870 -24.377  1.00 30.00
ATOM   2945  N   GLU B 104       7.080 -29.901 -26.093  1.00 30.00
ATOM   2946  CA  GLU B 104       6.837 -30.653 -27.324  1.00 30.00
ATOM   2947  C   GLU B 104       5.368 -30.580 -27.791  1.00 30.00
ATOM   2948  O   GLU B 104       5.083 -30.973 -28.922  1.00 30.00
ATOM   2949  CB  GLU B 104       7.166 -32.140 -27.041  1.00 30.00
ATOM   2950  CG  GLU B 104       8.516 -32.390 -26.328  1.00 30.00
ATOM   2951  CD  GLU B 104       8.855 -33.875 -26.172  1.00 30.00
ATOM   2952  OE1 GLU B 104       8.476 -34.645 -27.082  1.00 30.00
ATOM   2953  OE2 GLU B 104       9.488 -34.214 -25.148  1.00 30.00
ATOM   2954  N   VAL B 105       4.447 -30.077 -26.947  1.00 30.00
ATOM   2955  CA  VAL B 105       3.004 -29.962 -27.206  1.00 30.00
ATOM   2956  C   VAL B 105       2.437 -28.571 -26.863  1.00 30.00
ATOM   2957  O   VAL B 105       1.230 -28.365 -26.998  1.00 30.00
ATOM   2958  CB  VAL B 105       2.209 -31.138 -26.567  1.00 30.00
ATOM   2959  CG1 VAL B 105       2.587 -32.508 -27.155  1.00 30.00
ATOM   2960  CG2 VAL B 105       2.298 -31.161 -25.029  1.00 30.00
ATOM   2961  N   CYS B 106       3.291 -27.623 -26.440  1.00 30.00
ATOM   2962  CA  CYS B 106       2.935 -26.250 -26.083  1.00 30.00
ATOM   2963  C   CYS B 106       3.816 -25.269 -26.862  1.00 30.00
ATOM   2964  O   CYS B 106       5.030 -25.447 -26.959  1.00 30.00
ATOM   2965  CB  CYS B 106       3.054 -26.019 -24.563  1.00 30.00
ATOM   2966  SG  CYS B 106       1.851 -27.029 -23.653  1.00 30.00
ATOM   2967  N   ASP B 107       3.176 -24.222 -27.397  1.00 30.00
ATOM   2968  CA  ASP B 107       3.761 -23.152 -28.210  1.00 30.00
ATOM   2969  C   ASP B 107       4.293 -21.999 -27.336  1.00 30.00
ATOM   2970  O   ASP B 107       5.085 -21.190 -27.819  1.00 30.00
ATOM   2971  CB  ASP B 107       2.670 -22.576 -29.153  1.00 30.00
ATOM   2972  CG  ASP B 107       1.949 -23.644 -29.983  1.00 30.00
ATOM   2973  OD1 ASP B 107       1.156 -24.399 -29.378  1.00 30.00
ATOM   2974  OD2 ASP B 107       2.197 -23.705 -31.206  1.00 30.00
ATOM   2975  N   VAL B 108       3.882 -21.947 -26.055  1.00 30.00
ATOM   2976  CA  VAL B 108       4.384 -21.072 -24.995  1.00 30.00
ATOM   2977  C   VAL B 108       4.428 -21.886 -23.690  1.00 30.00
ATOM   2978  O   VAL B 108       3.516 -22.667 -23.421  1.00 30.00
ATOM   2979  CB  VAL B 108       3.553 -19.760 -24.871  1.00 30.00
ATOM   2980  CG1 VAL B 108       4.135 -18.775 -23.841  1.00 30.00
ATOM   2981  CG2 VAL B 108       3.285 -19.031 -26.198  1.00 30.00
ATOM   2982  N   ILE B 109       5.461 -21.673 -22.863  1.00 30.00
ATOM   2983  CA  ILE B 109       5.563 -22.167 -21.486  1.00 30.00
ATOM   2984  C   ILE B 109       5.468 -20.931 -20.573  1.00 30.00
ATOM   2985  O   ILE B 109       6.074 -19.903 -20.865  1.00 30.00
ATOM   2986  CB  ILE B 109       6.912 -22.914 -21.266  1.00 30.00
ATOM   2987  CG1 ILE B 109       7.133 -24.049 -22.296  1.00 30.00
ATOM   2988  CG2 ILE B 109       7.013 -23.481 -19.831  1.00 30.00
ATOM   2989  CD1 ILE B 109       8.542 -24.659 -22.266  1.00 30.00
ATOM   2990  N   GLN B 110       4.724 -21.032 -19.462  1.00 30.00
ATOM   2991  CA  GLN B 110       4.558 -19.960 -18.483  1.00 30.00
ATOM   2992  C   GLN B 110       5.469 -20.194 -17.265  1.00 30.00
ATOM   2993  O   GLN B 110       5.527 -21.292 -16.710  1.00 30.00
ATOM   2994  CB  GLN B 110       3.063 -19.879 -18.097  1.00 30.00
ATOM   2995  CG  GLN B 110       2.670 -18.730 -17.143  1.00 30.00
ATOM   2996  CD  GLN B 110       1.155 -18.559 -17.047  1.00 30.00
ATOM   2997  OE1 GLN B 110       0.492 -18.284 -18.043  1.00 30.00
ATOM   2998  NE2 GLN B 110       0.598 -18.723 -15.846  1.00 30.00
ATOM   2999  N   LEU B 111       6.158 -19.118 -16.852  1.00 30.00
ATOM   3000  CA  LEU B 111       7.000 -19.015 -15.664  1.00 30.00
ATOM   3001  C   LEU B 111       6.117 -18.520 -14.496  1.00 30.00
ATOM   3002  O   LEU B 111       5.364 -17.559 -14.679  1.00 30.00
ATOM   3003  CB  LEU B 111       8.085 -17.957 -15.973  1.00 30.00
ATOM   3004  CG  LEU B 111       9.211 -17.809 -14.925  1.00 30.00
ATOM   3005  CD1 LEU B 111      10.202 -18.983 -14.975  1.00 30.00
ATOM   3006  CD2 LEU B 111       9.945 -16.479 -15.142  1.00 30.00
ATOM   3007  N   PRO B 112       6.187 -19.151 -13.301  1.00 30.00
ATOM   3008  CA  PRO B 112       5.332 -18.816 -12.154  1.00 30.00
ATOM   3009  C   PRO B 112       5.871 -17.600 -11.380  1.00 30.00
ATOM   3010  O   PRO B 112       7.073 -17.331 -11.383  1.00 30.00
ATOM   3011  CB  PRO B 112       5.388 -20.074 -11.275  1.00 30.00
ATOM   3012  CG  PRO B 112       6.783 -20.622 -11.514  1.00 30.00
ATOM   3013  CD  PRO B 112       7.062 -20.281 -12.977  1.00 30.00
ATOM   3014  N   ALA B 113       4.970 -16.898 -10.675  1.00 30.00
ATOM   3015  CA  ALA B 113       5.246 -15.698  -9.879  1.00 30.00
ATOM   3016  C   ALA B 113       5.859 -15.995  -8.488  1.00 30.00
ATOM   3017  O   ALA B 113       5.901 -15.100  -7.643  1.00 30.00
ATOM   3018  CB  ALA B 113       3.909 -14.957  -9.696  1.00 30.00
ATOM   3019  N   PHE B 114       6.352 -17.225  -8.255  1.00 30.00
ATOM   3020  CA  PHE B 114       6.973 -17.691  -7.010  1.00 30.00
ATOM   3021  C   PHE B 114       8.291 -18.458  -7.221  1.00 30.00
ATOM   3022  O   PHE B 114       8.987 -18.729  -6.244  1.00 30.00
ATOM   3023  CB  PHE B 114       5.940 -18.413  -6.116  1.00 30.00
ATOM   3024  CG  PHE B 114       5.503 -19.795  -6.579  1.00 30.00
ATOM   3025  CD1 PHE B 114       4.583 -19.931  -7.640  1.00 30.00
ATOM   3026  CD2 PHE B 114       6.029 -20.951  -5.964  1.00 30.00
ATOM   3027  CE1 PHE B 114       4.188 -21.209  -8.081  1.00 30.00
ATOM   3028  CE2 PHE B 114       5.637 -22.230  -6.408  1.00 30.00
ATOM   3029  CZ  PHE B 114       4.718 -22.359  -7.467  1.00 30.00
ATOM   3030  N   LEU B 115       8.653 -18.765  -8.480  1.00 30.00
ATOM   3031  CA  LEU B 115       9.917 -19.376  -8.906  1.00 30.00
ATOM   3032  C   LEU B 115      10.455 -18.685 -10.174  1.00 30.00
ATOM   3033  O   LEU B 115      11.071 -19.330 -11.023  1.00 30.00
ATOM   3034  CB  LEU B 115       9.827 -20.925  -8.997  1.00 30.00
ATOM   3035  CG  LEU B 115       9.582 -21.689  -7.677  1.00 30.00
ATOM   3036  CD1 LEU B 115       9.221 -23.151  -7.970  1.00 30.00
ATOM   3037  CD2 LEU B 115      10.780 -21.620  -6.714  1.00 30.00
ATOM   3038  N   ALA B 116      10.230 -17.364 -10.298  1.00 30.00
ATOM   3039  CA  ALA B 116      10.728 -16.525 -11.392  1.00 30.00
ATOM   3040  C   ALA B 116      12.185 -16.087 -11.164  1.00 30.00
ATOM   3041  O   ALA B 116      12.923 -15.907 -12.132  1.00 30.00
ATOM   3042  CB  ALA B 116       9.873 -15.248 -11.462  1.00 30.00
ATOM   3043  N   ARG B 117      12.597 -15.935  -9.892  1.00 30.00
ATOM   3044  CA  ARG B 117      13.962 -15.604  -9.476  1.00 30.00
ATOM   3045  C   ARG B 117      14.802 -16.872  -9.217  1.00 30.00
ATOM   3046  O   ARG B 117      16.010 -16.762  -9.003  1.00 30.00
ATOM   3047  CB  ARG B 117      13.905 -14.764  -8.180  1.00 30.00
ATOM   3048  CG  ARG B 117      13.309 -15.543  -6.990  1.00 30.00
ATOM   3049  CD  ARG B 117      13.141 -14.706  -5.712  1.00 30.00
ATOM   3050  NE  ARG B 117      14.424 -14.156  -5.249  1.00 30.00
ATOM   3051  CZ  ARG B 117      15.307 -14.768  -4.440  1.00 30.00
ATOM   3052  NH1 ARG B 117      16.422 -14.121  -4.083  1.00 30.00
ATOM   3053  NH2 ARG B 117      15.096 -16.010  -3.977  1.00 30.00
ATOM   3054  N   GLN B 118      14.183 -18.066  -9.285  1.00 30.00
ATOM   3055  CA  GLN B 118      14.840 -19.371  -9.295  1.00 30.00
ATOM   3056  C   GLN B 118      15.340 -19.611 -10.731  1.00 30.00
ATOM   3057  O   GLN B 118      14.543 -19.723 -11.665  1.00 30.00
ATOM   3058  CB  GLN B 118      13.797 -20.440  -8.894  1.00 30.00
ATOM   3059  CG  GLN B 118      14.311 -21.898  -8.827  1.00 30.00
ATOM   3060  CD  GLN B 118      15.086 -22.249  -7.553  1.00 30.00
ATOM   3061  OE1 GLN B 118      15.220 -21.442  -6.636  1.00 30.00
ATOM   3062  NE2 GLN B 118      15.594 -23.480  -7.485  1.00 30.00
ATOM   3063  N   THR B 119      16.670 -19.633 -10.895  1.00 30.00
ATOM   3064  CA  THR B 119      17.380 -19.565 -12.173  1.00 30.00
ATOM   3065  C   THR B 119      17.352 -20.879 -12.984  1.00 30.00
ATOM   3066  O   THR B 119      17.721 -20.851 -14.157  1.00 30.00
ATOM   3067  CB  THR B 119      18.843 -19.119 -11.906  1.00 30.00
ATOM   3068  OG1 THR B 119      19.492 -19.953 -10.964  1.00 30.00
ATOM   3069  CG2 THR B 119      18.962 -17.652 -11.453  1.00 30.00
ATOM   3070  N   ASP B 120      16.878 -21.999 -12.405  1.00 30.00
ATOM   3071  CA  ASP B 120      16.714 -23.289 -13.090  1.00 30.00
ATOM   3072  C   ASP B 120      15.561 -23.265 -14.105  1.00 30.00
ATOM   3073  O   ASP B 120      15.683 -23.869 -15.168  1.00 30.00
ATOM   3074  CB  ASP B 120      16.422 -24.424 -12.082  1.00 30.00
ATOM   3075  CG  ASP B 120      17.500 -24.637 -11.022  1.00 30.00
ATOM   3076  OD1 ASP B 120      17.118 -25.038  -9.901  1.00 30.00
ATOM   3077  OD2 ASP B 120      18.689 -24.431 -11.349  1.00 30.00
ATOM   3078  N   LEU B 121      14.465 -22.552 -13.794  1.00 30.00
ATOM   3079  CA  LEU B 121      13.291 -22.409 -14.655  1.00 30.00
ATOM   3080  C   LEU B 121      13.531 -21.372 -15.774  1.00 30.00
ATOM   3081  O   LEU B 121      12.824 -21.399 -16.780  1.00 30.00
ATOM   3082  CB  LEU B 121      12.079 -21.948 -13.810  1.00 30.00
ATOM   3083  CG  LEU B 121      11.500 -23.007 -12.839  1.00 30.00
ATOM   3084  CD1 LEU B 121      12.284 -23.105 -11.521  1.00 30.00
ATOM   3085  CD2 LEU B 121      10.022 -22.711 -12.535  1.00 30.00
ATOM   3086  N   VAL B 122      14.541 -20.495 -15.622  1.00 30.00
ATOM   3087  CA  VAL B 122      14.967 -19.509 -16.616  1.00 30.00
ATOM   3088  C   VAL B 122      15.772 -20.210 -17.730  1.00 30.00
ATOM   3089  O   VAL B 122      15.467 -20.024 -18.908  1.00 30.00
ATOM   3090  CB  VAL B 122      15.815 -18.404 -15.915  1.00 30.00
ATOM   3091  CG1 VAL B 122      16.412 -17.357 -16.876  1.00 30.00
ATOM   3092  CG2 VAL B 122      15.001 -17.676 -14.827  1.00 30.00
ATOM   3093  N   VAL B 123      16.773 -21.032 -17.361  1.00 30.00
ATOM   3094  CA  VAL B 123      17.644 -21.739 -18.307  1.00 30.00
ATOM   3095  C   VAL B 123      16.976 -22.991 -18.913  1.00 30.00
ATOM   3096  O   VAL B 123      17.399 -23.419 -19.983  1.00 30.00
ATOM   3097  CB  VAL B 123      18.988 -22.127 -17.627  1.00 30.00
ATOM   3098  CG1 VAL B 123      19.828 -20.885 -17.274  1.00 30.00
ATOM   3099  CG2 VAL B 123      18.849 -23.060 -16.409  1.00 30.00
ATOM   3100  N   ALA B 124      15.930 -23.557 -18.279  1.00 30.00
ATOM   3101  CA  ALA B 124      15.172 -24.702 -18.797  1.00 30.00
ATOM   3102  C   ALA B 124      14.282 -24.307 -19.987  1.00 30.00
ATOM   3103  O   ALA B 124      14.147 -25.087 -20.927  1.00 30.00
ATOM   3104  CB  ALA B 124      14.276 -25.270 -17.684  1.00 30.00
ATOM   3105  N   MET B 125      13.719 -23.087 -19.972  1.00 30.00
ATOM   3106  CA  MET B 125      12.904 -22.537 -21.057  1.00 30.00
ATOM   3107  C   MET B 125      13.772 -22.001 -22.211  1.00 30.00
ATOM   3108  O   MET B 125      13.300 -21.952 -23.347  1.00 30.00
ATOM   3109  CB  MET B 125      12.035 -21.396 -20.496  1.00 30.00
ATOM   3110  CG  MET B 125      10.947 -21.931 -19.556  1.00 30.00
ATOM   3111  SD  MET B 125       9.869 -20.693 -18.798  1.00 30.00
ATOM   3112  CE  MET B 125       9.235 -21.717 -17.445  1.00 30.00
ATOM   3113  N   ALA B 126      15.044 -21.655 -21.941  1.00 30.00
ATOM   3114  CA  ALA B 126      16.030 -21.243 -22.939  1.00 30.00
ATOM   3115  C   ALA B 126      16.650 -22.449 -23.667  1.00 30.00
ATOM   3116  O   ALA B 126      16.929 -22.346 -24.861  1.00 30.00
ATOM   3117  CB  ALA B 126      17.154 -20.478 -22.222  1.00 30.00
ATOM   3118  N   LYS B 127      16.840 -23.585 -22.971  1.00 30.00
ATOM   3119  CA  LYS B 127      17.442 -24.808 -23.511  1.00 30.00
ATOM   3120  C   LYS B 127      16.423 -25.718 -24.223  1.00 30.00
ATOM   3121  O   LYS B 127      16.837 -26.511 -25.068  1.00 30.00
ATOM   3122  CB  LYS B 127      18.093 -25.597 -22.356  1.00 30.00
ATOM   3123  CG  LYS B 127      19.590 -25.271 -22.205  1.00 30.00
ATOM   3124  CD  LYS B 127      19.877 -23.764 -22.242  1.00 30.00
ATOM   3125  CE  LYS B 127      21.318 -23.455 -22.672  1.00 30.00
ATOM   3126  NZ  LYS B 127      21.503 -22.017 -22.925  1.00 30.00
ATOM   3127  N   THR B 128      15.112 -25.578 -23.949  1.00 30.00
ATOM   3128  CA  THR B 128      14.046 -26.143 -24.788  1.00 30.00
ATOM   3129  C   THR B 128      13.809 -25.255 -26.028  1.00 30.00
ATOM   3130  O   THR B 128      13.485 -25.785 -27.091  1.00 30.00
ATOM   3131  CB  THR B 128      12.724 -26.294 -23.987  1.00 30.00
ATOM   3132  OG1 THR B 128      12.518 -25.235 -23.073  1.00 30.00
ATOM   3133  CG2 THR B 128      12.589 -27.640 -23.261  1.00 30.00
ATOM   3134  N   GLY B 129      13.980 -23.927 -25.903  1.00 30.00
ATOM   3135  CA  GLY B 129      13.967 -22.971 -27.011  1.00 30.00
ATOM   3136  C   GLY B 129      12.639 -22.217 -27.153  1.00 30.00
ATOM   3137  O   GLY B 129      12.484 -21.427 -28.085  1.00 30.00
ATOM   3138  N   ASN B 130      11.674 -22.499 -26.263  1.00 30.00
ATOM   3139  CA  ASN B 130      10.272 -22.091 -26.332  1.00 30.00
ATOM   3140  C   ASN B 130      10.080 -20.625 -25.888  1.00 30.00
ATOM   3141  O   ASN B 130      10.995 -19.987 -25.367  1.00 30.00
ATOM   3142  CB  ASN B 130       9.488 -23.038 -25.384  1.00 30.00
ATOM   3143  CG  ASN B 130       8.087 -23.378 -25.900  1.00 30.00
ATOM   3144  OD1 ASN B 130       7.206 -22.525 -25.904  1.00 30.00
ATOM   3145  ND2 ASN B 130       7.871 -24.619 -26.338  1.00 30.00
ATOM   3146  N   VAL B 131       8.863 -20.102 -26.094  1.00 30.00
ATOM   3147  CA  VAL B 131       8.416 -18.775 -25.674  1.00 30.00
ATOM   3148  C   VAL B 131       8.080 -18.820 -24.168  1.00 30.00
ATOM   3149  O   VAL B 131       7.551 -19.817 -23.676  1.00 30.00
ATOM   3150  CB  VAL B 131       7.153 -18.391 -26.495  1.00 30.00
ATOM   3151  CG1 VAL B 131       6.623 -16.981 -26.178  1.00 30.00
ATOM   3152  CG2 VAL B 131       7.359 -18.510 -28.018  1.00 30.00
ATOM   3153  N   VAL B 132       8.395 -17.732 -23.451  1.00 30.00
ATOM   3154  CA  VAL B 132       8.167 -17.551 -22.017  1.00 30.00
ATOM   3155  C   VAL B 132       6.979 -16.587 -21.827  1.00 30.00
ATOM   3156  O   VAL B 132       6.883 -15.583 -22.530  1.00 30.00
ATOM   3157  CB  VAL B 132       9.443 -16.937 -21.376  1.00 30.00
ATOM   3158  CG1 VAL B 132       9.331 -16.790 -19.845  1.00 30.00
ATOM   3159  CG2 VAL B 132      10.715 -17.737 -21.717  1.00 30.00
ATOM   3160  N   ASN B 133       6.120 -16.867 -20.833  1.00 30.00
ATOM   3161  CA  ASN B 133       5.075 -15.975 -20.330  1.00 30.00
ATOM   3162  C   ASN B 133       5.335 -15.766 -18.833  1.00 30.00
ATOM   3163  O   ASN B 133       5.087 -16.658 -18.025  1.00 30.00
ATOM   3164  CB  ASN B 133       3.684 -16.580 -20.640  1.00 30.00
ATOM   3165  CG  ASN B 133       2.523 -15.620 -20.355  1.00 30.00
ATOM   3166  OD1 ASN B 133       2.430 -14.556 -20.962  1.00 30.00
ATOM   3167  ND2 ASN B 133       1.644 -15.978 -19.414  1.00 30.00
ATOM   3168  N   ILE B 134       5.854 -14.584 -18.471  1.00 30.00
ATOM   3169  CA  ILE B 134       6.221 -14.210 -17.107  1.00 30.00
ATOM   3170  C   ILE B 134       4.976 -13.598 -16.445  1.00 30.00
ATOM   3171  O   ILE B 134       4.567 -12.499 -16.818  1.00 30.00
ATOM   3172  CB  ILE B 134       7.374 -13.153 -17.155  1.00 30.00
ATOM   3173  CG1 ILE B 134       8.606 -13.668 -17.943  1.00 30.00
ATOM   3174  CG2 ILE B 134       7.789 -12.698 -15.736  1.00 30.00
ATOM   3175  CD1 ILE B 134       9.709 -12.623 -18.175  1.00 30.00
ATOM   3176  N   LYS B 135       4.407 -14.283 -15.437  1.00 30.00
ATOM   3177  CA  LYS B 135       3.389 -13.709 -14.557  1.00 30.00
ATOM   3178  C   LYS B 135       4.087 -12.915 -13.441  1.00 30.00
ATOM   3179  O   LYS B 135       4.964 -13.445 -12.759  1.00 30.00
ATOM   3180  CB  LYS B 135       2.511 -14.816 -13.937  1.00 30.00
ATOM   3181  CG  LYS B 135       1.322 -15.188 -14.843  1.00 30.00
ATOM   3182  CD  LYS B 135       0.203 -15.911 -14.081  1.00 30.00
ATOM   3183  CE  LYS B 135      -1.097 -16.019 -14.891  1.00 30.00
ATOM   3184  NZ  LYS B 135      -2.196 -16.495 -14.037  1.00 30.00
ATOM   3185  N   LYS B 136       3.694 -11.640 -13.287  1.00 30.00
ATOM   3186  CA  LYS B 136       4.316 -10.645 -12.416  1.00 30.00
ATOM   3187  C   LYS B 136       3.905 -10.880 -10.944  1.00 30.00
ATOM   3188  O   LYS B 136       2.709 -10.830 -10.651  1.00 30.00
ATOM   3189  CB  LYS B 136       3.797  -9.251 -12.853  1.00 30.00
ATOM   3190  CG  LYS B 136       4.581  -8.058 -12.261  1.00 30.00
ATOM   3191  CD  LYS B 136       3.708  -6.814 -12.021  1.00 30.00
ATOM   3192  CE  LYS B 136       2.996  -6.851 -10.658  1.00 30.00
ATOM   3193  NZ  LYS B 136       2.107  -5.695 -10.469  1.00 30.00
ATOM   3194  N   PRO B 137       4.858 -11.090 -10.003  1.00 30.00
ATOM   3195  CA  PRO B 137       4.586 -11.087  -8.555  1.00 30.00
ATOM   3196  C   PRO B 137       4.040  -9.725  -8.086  1.00 30.00
ATOM   3197  O   PRO B 137       4.481  -8.684  -8.570  1.00 30.00
ATOM   3198  CB  PRO B 137       5.931 -11.365  -7.867  1.00 30.00
ATOM   3199  CG  PRO B 137       6.895 -11.801  -8.958  1.00 30.00
ATOM   3200  CD  PRO B 137       6.258 -11.400 -10.285  1.00 30.00
ATOM   3201  N   GLN B 138       3.098  -9.743  -7.131  1.00 30.00
ATOM   3202  CA  GLN B 138       2.358  -8.578  -6.626  1.00 30.00
ATOM   3203  C   GLN B 138       3.229  -7.531  -5.898  1.00 30.00
ATOM   3204  O   GLN B 138       2.838  -6.368  -5.800  1.00 30.00
ATOM   3205  CB  GLN B 138       1.275  -9.090  -5.653  1.00 30.00
ATOM   3206  CG  GLN B 138       1.842  -9.835  -4.425  1.00 30.00
ATOM   3207  CD  GLN B 138       1.786 -11.366  -4.512  1.00 30.00
ATOM   3208  OE1 GLN B 138       2.643 -11.969  -5.152  1.00 30.00
ATOM   3209  NE2 GLN B 138       0.801 -12.015  -3.884  1.00 30.00
ATOM   3210  N   PHE B 139       4.399  -7.955  -5.400  1.00 30.00
ATOM   3211  CA  PHE B 139       5.391  -7.166  -4.673  1.00 30.00
ATOM   3212  C   PHE B 139       6.578  -6.733  -5.558  1.00 30.00
ATOM   3213  O   PHE B 139       7.342  -5.863  -5.138  1.00 30.00
ATOM   3214  CB  PHE B 139       5.911  -8.046  -3.509  1.00 30.00
ATOM   3215  CG  PHE B 139       6.162  -9.515  -3.837  1.00 30.00
ATOM   3216  CD1 PHE B 139       7.345  -9.921  -4.492  1.00 30.00
ATOM   3217  CD2 PHE B 139       5.190 -10.481  -3.496  1.00 30.00
ATOM   3218  CE1 PHE B 139       7.544 -11.277  -4.820  1.00 30.00
ATOM   3219  CE2 PHE B 139       5.393 -11.837  -3.816  1.00 30.00
ATOM   3220  CZ  PHE B 139       6.570 -12.236  -4.479  1.00 30.00
ATOM   3221  N   LEU B 140       6.743  -7.321  -6.758  1.00 30.00
ATOM   3222  CA  LEU B 140       7.832  -7.025  -7.688  1.00 30.00
ATOM   3223  C   LEU B 140       7.312  -6.062  -8.766  1.00 30.00
ATOM   3224  O   LEU B 140       6.345  -6.363  -9.468  1.00 30.00
ATOM   3225  CB  LEU B 140       8.295  -8.346  -8.354  1.00 30.00
ATOM   3226  CG  LEU B 140       9.588  -8.236  -9.203  1.00 30.00
ATOM   3227  CD1 LEU B 140      10.832  -7.970  -8.340  1.00 30.00
ATOM   3228  CD2 LEU B 140       9.807  -9.493 -10.056  1.00 30.00
ATOM   3229  N   SER B 141       7.988  -4.913  -8.904  1.00 30.00
ATOM   3230  CA  SER B 141       7.741  -3.903  -9.935  1.00 30.00
ATOM   3231  C   SER B 141       8.323  -4.354 -11.296  1.00 30.00
ATOM   3232  O   SER B 141       9.257  -5.158 -11.314  1.00 30.00
ATOM   3233  CB  SER B 141       8.390  -2.582  -9.457  1.00 30.00
ATOM   3234  OG  SER B 141       9.780  -2.522  -9.698  1.00 30.00
ATOM   3235  N   PRO B 142       7.824  -3.831 -12.439  1.00 30.00
ATOM   3236  CA  PRO B 142       8.319  -4.199 -13.777  1.00 30.00
ATOM   3237  C   PRO B 142       9.704  -3.613 -14.125  1.00 30.00
ATOM   3238  O   PRO B 142      10.333  -4.080 -15.074  1.00 30.00
ATOM   3239  CB  PRO B 142       7.230  -3.699 -14.734  1.00 30.00
ATOM   3240  CG  PRO B 142       6.612  -2.509 -14.017  1.00 30.00
ATOM   3241  CD  PRO B 142       6.726  -2.865 -12.535  1.00 30.00
ATOM   3242  N   SER B 143      10.194  -2.639 -13.339  1.00 30.00
ATOM   3243  CA  SER B 143      11.547  -2.082 -13.412  1.00 30.00
ATOM   3244  C   SER B 143      12.588  -2.983 -12.712  1.00 30.00
ATOM   3245  O   SER B 143      13.764  -2.925 -13.067  1.00 30.00
ATOM   3246  CB  SER B 143      11.523  -0.677 -12.764  1.00 30.00
ATOM   3247  OG  SER B 143      11.294  -0.694 -11.366  1.00 30.00
ATOM   3248  N   GLN B 144      12.158  -3.829 -11.758  1.00 30.00
ATOM   3249  CA  GLN B 144      12.979  -4.837 -11.085  1.00 30.00
ATOM   3250  C   GLN B 144      12.849  -6.203 -11.780  1.00 30.00
ATOM   3251  O   GLN B 144      13.772  -7.011 -11.698  1.00 30.00
ATOM   3252  CB  GLN B 144      12.470  -5.004  -9.638  1.00 30.00
ATOM   3253  CG  GLN B 144      12.882  -3.872  -8.676  1.00 30.00
ATOM   3254  CD  GLN B 144      14.226  -4.089  -7.975  1.00 30.00
ATOM   3255  OE1 GLN B 144      15.226  -4.427  -8.602  1.00 30.00
ATOM   3256  NE2 GLN B 144      14.252  -3.896  -6.655  1.00 30.00
ATOM   3257  N   MET B 145      11.739  -6.450 -12.501  1.00 30.00
ATOM   3258  CA  MET B 145      11.533  -7.632 -13.342  1.00 30.00
ATOM   3259  C   MET B 145      12.243  -7.488 -14.707  1.00 30.00
ATOM   3260  O   MET B 145      12.333  -8.463 -15.450  1.00 30.00
ATOM   3261  CB  MET B 145      10.017  -7.836 -13.543  1.00 30.00
ATOM   3262  CG  MET B 145       9.637  -9.291 -13.865  1.00 30.00
ATOM   3263  SD  MET B 145       7.878  -9.670 -13.656  1.00 30.00
ATOM   3264  CE  MET B 145       7.184  -8.806 -15.086  1.00 30.00
ATOM   3265  N   LYS B 146      12.827  -6.309 -14.997  1.00 30.00
ATOM   3266  CA  LYS B 146      13.787  -6.063 -16.076  1.00 30.00
ATOM   3267  C   LYS B 146      15.128  -6.788 -15.821  1.00 30.00
ATOM   3268  O   LYS B 146      15.847  -7.088 -16.773  1.00 30.00
ATOM   3269  CB  LYS B 146      14.010  -4.538 -16.172  1.00 30.00
ATOM   3270  CG  LYS B 146      15.304  -4.120 -16.894  1.00 30.00
ATOM   3271  CD  LYS B 146      15.347  -2.620 -17.215  1.00 30.00
ATOM   3272  CE  LYS B 146      15.023  -1.759 -15.986  1.00 30.00
ATOM   3273  NZ  LYS B 146      15.995  -1.981 -14.902  1.00 30.00
ATOM   3274  N   ASN B 147      15.439  -7.111 -14.552  1.00 30.00
ATOM   3275  CA  ASN B 147      16.596  -7.904 -14.133  1.00 30.00
ATOM   3276  C   ASN B 147      16.385  -9.402 -14.449  1.00 30.00
ATOM   3277  O   ASN B 147      17.362 -10.115 -14.669  1.00 30.00
ATOM   3278  CB  ASN B 147      16.772  -7.711 -12.608  1.00 30.00
ATOM   3279  CG  ASN B 147      18.202  -7.969 -12.128  1.00 30.00
ATOM   3280  OD1 ASN B 147      18.524  -9.074 -11.698  1.00 30.00
ATOM   3281  ND2 ASN B 147      19.059  -6.949 -12.183  1.00 30.00
ATOM   3282  N   ILE B 148      15.124  -9.869 -14.513  1.00 30.00
ATOM   3283  CA  ILE B 148      14.751 -11.236 -14.886  1.00 30.00
ATOM   3284  C   ILE B 148      14.740 -11.374 -16.423  1.00 30.00
ATOM   3285  O   ILE B 148      15.144 -12.420 -16.926  1.00 30.00
ATOM   3286  CB  ILE B 148      13.357 -11.584 -14.282  1.00 30.00
ATOM   3287  CG1 ILE B 148      13.279 -11.300 -12.760  1.00 30.00
ATOM   3288  CG2 ILE B 148      12.904 -13.029 -14.584  1.00 30.00
ATOM   3289  CD1 ILE B 148      14.317 -12.043 -11.904  1.00 30.00
ATOM   3290  N   VAL B 149      14.365 -10.310 -17.161  1.00 30.00
ATOM   3291  CA  VAL B 149      14.503 -10.183 -18.619  1.00 30.00
ATOM   3292  C   VAL B 149      15.986 -10.243 -19.040  1.00 30.00
ATOM   3293  O   VAL B 149      16.321 -10.972 -19.972  1.00 30.00
ATOM   3294  CB  VAL B 149      13.788  -8.881 -19.093  1.00 30.00
ATOM   3295  CG1 VAL B 149      13.986  -8.531 -20.583  1.00 30.00
ATOM   3296  CG2 VAL B 149      12.281  -8.927 -18.775  1.00 30.00
ATOM   3297  N   GLU B 150      16.865  -9.529 -18.315  1.00 30.00
ATOM   3298  CA  GLU B 150      18.327  -9.545 -18.427  1.00 30.00
ATOM   3299  C   GLU B 150      18.936 -10.948 -18.218  1.00 30.00
ATOM   3300  O   GLU B 150      19.830 -11.347 -18.965  1.00 30.00
ATOM   3301  CB  GLU B 150      18.881  -8.480 -17.443  1.00 30.00
ATOM   3302  CG  GLU B 150      18.746  -6.984 -17.811  1.00 30.00
ATOM   3303  CD  GLU B 150      19.333  -6.603 -19.172  1.00 30.00
ATOM   3304  OE1 GLU B 150      20.395  -7.159 -19.529  1.00 30.00
ATOM   3305  OE2 GLU B 150      18.688  -5.769 -19.841  1.00 30.00
ATOM   3306  N   LYS B 151      18.424 -11.707 -17.233  1.00 30.00
ATOM   3307  CA  LYS B 151      18.850 -13.071 -16.910  1.00 30.00
ATOM   3308  C   LYS B 151      18.356 -14.118 -17.925  1.00 30.00
ATOM   3309  O   LYS B 151      19.011 -15.148 -18.080  1.00 30.00
ATOM   3310  CB  LYS B 151      18.320 -13.436 -15.509  1.00 30.00
ATOM   3311  CG  LYS B 151      19.203 -12.869 -14.389  1.00 30.00
ATOM   3312  CD  LYS B 151      18.591 -13.062 -12.992  1.00 30.00
ATOM   3313  CE  LYS B 151      19.610 -12.876 -11.860  1.00 30.00
ATOM   3314  NZ  LYS B 151      20.140 -11.503 -11.813  1.00 30.00
ATOM   3315  N   PHE B 152      17.254 -13.845 -18.648  1.00 30.00
ATOM   3316  CA  PHE B 152      16.795 -14.655 -19.777  1.00 30.00
ATOM   3317  C   PHE B 152      17.648 -14.407 -21.027  1.00 30.00
ATOM   3318  O   PHE B 152      17.898 -15.358 -21.761  1.00 30.00
ATOM   3319  CB  PHE B 152      15.325 -14.332 -20.121  1.00 30.00
ATOM   3320  CG  PHE B 152      14.314 -15.236 -19.444  1.00 30.00
ATOM   3321  CD1 PHE B 152      13.422 -14.717 -18.485  1.00 30.00
ATOM   3322  CD2 PHE B 152      14.257 -16.605 -19.783  1.00 30.00
ATOM   3323  CE1 PHE B 152      12.511 -15.568 -17.836  1.00 30.00
ATOM   3324  CE2 PHE B 152      13.332 -17.452 -19.145  1.00 30.00
ATOM   3325  CZ  PHE B 152      12.469 -16.938 -18.160  1.00 30.00
ATOM   3326  N   HIS B 153      18.124 -13.169 -21.257  1.00 30.00
ATOM   3327  CA  HIS B 153      19.013 -12.821 -22.371  1.00 30.00
ATOM   3328  C   HIS B 153      20.433 -13.386 -22.182  1.00 30.00
ATOM   3329  O   HIS B 153      21.082 -13.717 -23.173  1.00 30.00
ATOM   3330  CB  HIS B 153      19.081 -11.286 -22.531  1.00 30.00
ATOM   3331  CG  HIS B 153      17.906 -10.687 -23.268  1.00 30.00
ATOM   3332  ND1 HIS B 153      16.625 -10.640 -22.746  1.00 30.00
ATOM   3333  CD2 HIS B 153      17.811 -10.116 -24.518  1.00 30.00
ATOM   3334  CE1 HIS B 153      15.841 -10.067 -23.662  1.00 30.00
ATOM   3335  NE2 HIS B 153      16.493  -9.723 -24.765  1.00 30.00
ATOM   3336  N   GLU B 154      20.886 -13.553 -20.925  1.00 30.00
ATOM   3337  CA  GLU B 154      22.146 -14.210 -20.568  1.00 30.00
ATOM   3338  C   GLU B 154      22.019 -15.751 -20.623  1.00 30.00
ATOM   3339  O   GLU B 154      23.016 -16.433 -20.855  1.00 30.00
ATOM   3340  CB  GLU B 154      22.539 -13.746 -19.143  1.00 30.00
ATOM   3341  CG  GLU B 154      22.841 -12.239 -18.971  1.00 30.00
ATOM   3342  CD  GLU B 154      24.074 -11.967 -18.106  1.00 30.00
ATOM   3343  OE1 GLU B 154      25.176 -12.363 -18.543  1.00 30.00
ATOM   3344  OE2 GLU B 154      23.892 -11.369 -17.023  1.00 30.00
ATOM   3345  N   ALA B 155      20.796 -16.297 -20.471  1.00 30.00
ATOM   3346  CA  ALA B 155      20.481 -17.715 -20.664  1.00 30.00
ATOM   3347  C   ALA B 155      20.266 -18.064 -22.152  1.00 30.00
ATOM   3348  O   ALA B 155      20.420 -19.228 -22.520  1.00 30.00
ATOM   3349  CB  ALA B 155      19.185 -18.040 -19.902  1.00 30.00
ATOM   3350  N   GLY B 156      19.945 -17.069 -22.999  1.00 30.00
ATOM   3351  CA  GLY B 156      19.881 -17.157 -24.458  1.00 30.00
ATOM   3352  C   GLY B 156      18.497 -16.894 -25.074  1.00 30.00
ATOM   3353  O   GLY B 156      18.403 -16.818 -26.298  1.00 30.00
ATOM   3354  N   ASN B 157      17.432 -16.770 -24.263  1.00 30.00
ATOM   3355  CA  ASN B 157      16.045 -16.596 -24.707  1.00 30.00
ATOM   3356  C   ASN B 157      15.699 -15.094 -24.795  1.00 30.00
ATOM   3357  O   ASN B 157      15.971 -14.331 -23.869  1.00 30.00
ATOM   3358  CB  ASN B 157      15.125 -17.254 -23.646  1.00 30.00
ATOM   3359  CG  ASN B 157      13.764 -17.682 -24.211  1.00 30.00
ATOM   3360  OD1 ASN B 157      13.033 -16.869 -24.768  1.00 30.00
ATOM   3361  ND2 ASN B 157      13.421 -18.964 -24.092  1.00 30.00
ATOM   3362  N   GLY B 158      15.056 -14.695 -25.904  1.00 30.00
ATOM   3363  CA  GLY B 158      14.531 -13.350 -26.154  1.00 30.00
ATOM   3364  C   GLY B 158      13.026 -13.322 -26.465  1.00 30.00
ATOM   3365  O   GLY B 158      12.501 -12.262 -26.806  1.00 30.00
ATOM   3366  N   LYS B 159      12.334 -14.469 -26.358  1.00 30.00
ATOM   3367  CA  LYS B 159      10.919 -14.672 -26.675  1.00 30.00
ATOM   3368  C   LYS B 159      10.079 -14.519 -25.386  1.00 30.00
ATOM   3369  O   LYS B 159       9.425 -15.464 -24.945  1.00 30.00
ATOM   3370  CB  LYS B 159      10.758 -16.114 -27.222  1.00 30.00
ATOM   3371  CG  LYS B 159      11.626 -16.466 -28.442  1.00 30.00
ATOM   3372  CD  LYS B 159      11.417 -17.927 -28.877  1.00 30.00
ATOM   3373  CE  LYS B 159      12.399 -18.379 -29.964  1.00 30.00
ATOM   3374  NZ  LYS B 159      12.100 -19.749 -30.415  1.00 30.00
ATOM   3375  N   LEU B 160      10.123 -13.333 -24.755  1.00 30.00
ATOM   3376  CA  LEU B 160       9.562 -13.080 -23.425  1.00 30.00
ATOM   3377  C   LEU B 160       8.293 -12.216 -23.530  1.00 30.00
ATOM   3378  O   LEU B 160       8.348 -11.087 -24.014  1.00 30.00
ATOM   3379  CB  LEU B 160      10.622 -12.347 -22.564  1.00 30.00
ATOM   3380  CG  LEU B 160      12.054 -12.936 -22.608  1.00 30.00
ATOM   3381  CD1 LEU B 160      13.012 -12.076 -21.779  1.00 30.00
ATOM   3382  CD2 LEU B 160      12.116 -14.406 -22.168  1.00 30.00
ATOM   3383  N   ILE B 161       7.155 -12.746 -23.055  1.00 30.00
ATOM   3384  CA  ILE B 161       5.873 -12.049 -22.904  1.00 30.00
ATOM   3385  C   ILE B 161       5.750 -11.671 -21.414  1.00 30.00
ATOM   3386  O   ILE B 161       6.065 -12.484 -20.542  1.00 30.00
ATOM   3387  CB  ILE B 161       4.695 -13.001 -23.293  1.00 30.00
ATOM   3388  CG1 ILE B 161       4.856 -13.628 -24.701  1.00 30.00
ATOM   3389  CG2 ILE B 161       3.321 -12.299 -23.173  1.00 30.00
ATOM   3390  CD1 ILE B 161       3.926 -14.821 -24.962  1.00 30.00
ATOM   3391  N   LEU B 162       5.267 -10.452 -21.126  1.00 30.00
ATOM   3392  CA  LEU B 162       4.962  -9.971 -19.778  1.00 30.00
ATOM   3393  C   LEU B 162       3.445 -10.086 -19.562  1.00 30.00
ATOM   3394  O   LEU B 162       2.664  -9.660 -20.410  1.00 30.00
ATOM   3395  CB  LEU B 162       5.403  -8.489 -19.681  1.00 30.00
ATOM   3396  CG  LEU B 162       5.492  -7.923 -18.240  1.00 30.00
ATOM   3397  CD1 LEU B 162       6.615  -6.878 -18.130  1.00 30.00
ATOM   3398  CD2 LEU B 162       4.175  -7.310 -17.735  1.00 30.00
ATOM   3399  N   CYS B 163       3.041 -10.634 -18.407  1.00 30.00
ATOM   3400  CA  CYS B 163       1.660 -10.794 -17.965  1.00 30.00
ATOM   3401  C   CYS B 163       1.530 -10.226 -16.545  1.00 30.00
ATOM   3402  O   CYS B 163       2.166 -10.720 -15.618  1.00 30.00
ATOM   3403  CB  CYS B 163       1.262 -12.283 -18.086  1.00 30.00
ATOM   3404  SG  CYS B 163      -0.485 -12.561 -17.664  1.00 30.00
ATOM   3405  N   GLU B 164       0.685  -9.200 -16.371  1.00 30.00
ATOM   3406  CA  GLU B 164       0.266  -8.664 -15.073  1.00 30.00
ATOM   3407  C   GLU B 164      -0.840  -9.568 -14.484  1.00 30.00
ATOM   3408  O   GLU B 164      -1.588 -10.193 -15.231  1.00 30.00
ATOM   3409  CB  GLU B 164      -0.219  -7.206 -15.311  1.00 30.00
ATOM   3410  CG  GLU B 164      -1.142  -6.535 -14.263  1.00 30.00
ATOM   3411  CD  GLU B 164      -0.419  -6.106 -12.984  1.00 30.00
ATOM   3412  OE1 GLU B 164      -0.658  -4.969 -12.522  1.00 30.00
ATOM   3413  OE2 GLU B 164       0.361  -6.933 -12.467  1.00 30.00
ATOM   3414  N   ARG B 165      -0.948  -9.633 -13.149  1.00 30.00
ATOM   3415  CA  ARG B 165      -1.984 -10.373 -12.418  1.00 30.00
ATOM   3416  C   ARG B 165      -2.504  -9.643 -11.169  1.00 30.00
ATOM   3417  O   ARG B 165      -3.321 -10.204 -10.443  1.00 30.00
ATOM   3418  CB  ARG B 165      -1.605 -11.864 -12.226  1.00 30.00
ATOM   3419  CG  ARG B 165      -0.207 -12.143 -11.636  1.00 30.00
ATOM   3420  CD  ARG B 165      -0.007 -13.548 -11.036  1.00 30.00
ATOM   3421  NE  ARG B 165      -0.808 -13.741  -9.815  1.00 30.00
ATOM   3422  CZ  ARG B 165      -0.930 -14.870  -9.091  1.00 30.00
ATOM   3423  NH1 ARG B 165      -0.249 -15.984  -9.388  1.00 30.00
ATOM   3424  NH2 ARG B 165      -1.756 -14.881  -8.037  1.00 30.00
ATOM   3425  N   GLY B 166      -2.054  -8.404 -10.924  1.00 30.00
ATOM   3426  CA  GLY B 166      -2.440  -7.561  -9.799  1.00 30.00
ATOM   3427  C   GLY B 166      -1.239  -7.170  -8.938  1.00 30.00
ATOM   3428  O   GLY B 166      -0.107  -7.588  -9.189  1.00 30.00
ATOM   3429  N   SER B 167      -1.506  -6.348  -7.916  1.00 30.00
ATOM   3430  CA  SER B 167      -0.521  -5.772  -7.006  1.00 30.00
ATOM   3431  C   SER B 167      -1.129  -5.552  -5.616  1.00 30.00
ATOM   3432  O   SER B 167      -2.310  -5.236  -5.516  1.00 30.00
ATOM   3433  CB  SER B 167       0.101  -4.509  -7.637  1.00 30.00
ATOM   3434  OG  SER B 167       1.488  -4.688  -7.806  1.00 30.00
ATOM   3435  N   SER B 168      -0.336  -5.724  -4.548  1.00 30.00
ATOM   3436  CA  SER B 168      -0.801  -5.734  -3.159  1.00 30.00
ATOM   3437  C   SER B 168      -0.348  -4.485  -2.385  1.00 30.00
ATOM   3438  O   SER B 168       0.820  -4.097  -2.429  1.00 30.00
ATOM   3439  CB  SER B 168      -0.306  -7.037  -2.499  1.00 30.00
ATOM   3440  OG  SER B 168       1.098  -7.190  -2.564  1.00 30.00
ATOM   3441  N   PHE B 169      -1.306  -3.883  -1.661  1.00 30.00
ATOM   3442  CA  PHE B 169      -1.152  -2.725  -0.783  1.00 30.00
ATOM   3443  C   PHE B 169      -2.238  -2.789   0.303  1.00 30.00
ATOM   3444  O   PHE B 169      -3.184  -2.003   0.289  1.00 30.00
ATOM   3445  CB  PHE B 169      -1.112  -1.421  -1.616  1.00 30.00
ATOM   3446  CG  PHE B 169      -0.922  -0.137  -0.823  1.00 30.00
ATOM   3447  CD1 PHE B 169       0.248   0.056  -0.062  1.00 30.00
ATOM   3448  CD2 PHE B 169      -1.915   0.867  -0.843  1.00 30.00
ATOM   3449  CE1 PHE B 169       0.427   1.242   0.675  1.00 30.00
ATOM   3450  CE2 PHE B 169      -1.734   2.055  -0.110  1.00 30.00
ATOM   3451  CZ  PHE B 169      -0.561   2.244   0.645  1.00 30.00
ATOM   3452  N   GLY B 170      -2.118  -3.772   1.210  1.00 30.00
ATOM   3453  CA  GLY B 170      -3.084  -4.086   2.261  1.00 30.00
ATOM   3454  C   GLY B 170      -3.655  -5.498   2.092  1.00 30.00
ATOM   3455  O   GLY B 170      -3.638  -6.055   0.992  1.00 30.00
ATOM   3456  N   TYR B 171      -4.185  -6.066   3.187  1.00 30.00
ATOM   3457  CA  TYR B 171      -4.825  -7.385   3.220  1.00 30.00
ATOM   3458  C   TYR B 171      -6.295  -7.229   2.799  1.00 30.00
ATOM   3459  O   TYR B 171      -7.046  -6.486   3.432  1.00 30.00
ATOM   3460  CB  TYR B 171      -4.773  -7.929   4.667  1.00 30.00
ATOM   3461  CG  TYR B 171      -3.377  -8.148   5.235  1.00 30.00
ATOM   3462  CD1 TYR B 171      -2.364  -8.741   4.451  1.00 30.00
ATOM   3463  CD2 TYR B 171      -3.088  -7.767   6.565  1.00 30.00
ATOM   3464  CE1 TYR B 171      -1.077  -8.934   4.983  1.00 30.00
ATOM   3465  CE2 TYR B 171      -1.801  -7.973   7.101  1.00 30.00
ATOM   3466  CZ  TYR B 171      -0.794  -8.556   6.308  1.00 30.00
ATOM   3467  OH  TYR B 171       0.452  -8.769   6.819  1.00 30.00
ATOM   3468  N   ASP B 172      -6.666  -7.884   1.684  1.00 30.00
ATOM   3469  CA  ASP B 172      -7.958  -7.774   0.987  1.00 30.00
ATOM   3470  C   ASP B 172      -8.121  -6.423   0.260  1.00 30.00
ATOM   3471  O   ASP B 172      -9.241  -5.958   0.048  1.00 30.00
ATOM   3472  CB  ASP B 172      -9.180  -8.205   1.843  1.00 30.00
ATOM   3473  CG  ASP B 172      -9.202  -9.707   2.131  1.00 30.00
ATOM   3474  OD1 ASP B 172      -9.709 -10.441   1.255  1.00 30.00
ATOM   3475  OD2 ASP B 172      -8.729 -10.111   3.216  1.00 30.00
ATOM   3476  N   ASN B 173      -6.992  -5.807  -0.128  1.00 30.00
ATOM   3477  CA  ASN B 173      -6.897  -4.536  -0.837  1.00 30.00
ATOM   3478  C   ASN B 173      -5.850  -4.695  -1.949  1.00 30.00
ATOM   3479  O   ASN B 173      -4.722  -4.212  -1.835  1.00 30.00
ATOM   3480  CB  ASN B 173      -6.633  -3.392   0.171  1.00 30.00
ATOM   3481  CG  ASN B 173      -6.831  -2.008  -0.453  1.00 30.00
ATOM   3482  OD1 ASN B 173      -7.958  -1.540  -0.592  1.00 30.00
ATOM   3483  ND2 ASN B 173      -5.735  -1.350  -0.836  1.00 30.00
ATOM   3484  N   LEU B 174      -6.248  -5.396  -3.022  1.00 30.00
ATOM   3485  CA  LEU B 174      -5.474  -5.574  -4.247  1.00 30.00
ATOM   3486  C   LEU B 174      -5.810  -4.418  -5.210  1.00 30.00
ATOM   3487  O   LEU B 174      -6.958  -3.976  -5.292  1.00 30.00
ATOM   3488  CB  LEU B 174      -5.902  -6.908  -4.910  1.00 30.00
ATOM   3489  CG  LEU B 174      -4.936  -7.420  -6.008  1.00 30.00
ATOM   3490  CD1 LEU B 174      -3.787  -8.254  -5.419  1.00 30.00
ATOM   3491  CD2 LEU B 174      -5.682  -8.204  -7.097  1.00 30.00
ATOM   3492  N   VAL B 175      -4.796  -3.967  -5.957  1.00 30.00
ATOM   3493  CA  VAL B 175      -4.863  -2.976  -7.028  1.00 30.00
ATOM   3494  C   VAL B 175      -4.343  -3.599  -8.337  1.00 30.00
ATOM   3495  O   VAL B 175      -3.896  -4.746  -8.369  1.00 30.00
ATOM   3496  CB  VAL B 175      -4.087  -1.688  -6.616  1.00 30.00
ATOM   3497  CG1 VAL B 175      -4.693  -1.015  -5.372  1.00 30.00
ATOM   3498  CG2 VAL B 175      -2.569  -1.887  -6.427  1.00 30.00
ATOM   3499  N   VAL B 176      -4.375  -2.807  -9.415  1.00 30.00
ATOM   3500  CA  VAL B 176      -3.671  -3.033 -10.676  1.00 30.00
ATOM   3501  C   VAL B 176      -2.839  -1.775 -10.950  1.00 30.00
ATOM   3502  O   VAL B 176      -3.319  -0.666 -10.709  1.00 30.00
ATOM   3503  CB  VAL B 176      -4.655  -3.380 -11.825  1.00 30.00
ATOM   3504  CG1 VAL B 176      -5.154  -4.830 -11.736  1.00 30.00
ATOM   3505  CG2 VAL B 176      -5.845  -2.409 -11.954  1.00 30.00
ATOM   3506  N   ASP B 177      -1.595  -1.944 -11.430  1.00 30.00
ATOM   3507  CA  ASP B 177      -0.624  -0.870 -11.661  1.00 30.00
ATOM   3508  C   ASP B 177      -0.986  -0.096 -12.949  1.00 30.00
ATOM   3509  O   ASP B 177      -0.431  -0.345 -14.016  1.00 30.00
ATOM   3510  CB  ASP B 177       0.782  -1.525 -11.722  1.00 30.00
ATOM   3511  CG  ASP B 177       1.978  -0.565 -11.787  1.00 30.00
ATOM   3512  OD1 ASP B 177       1.784   0.653 -11.575  1.00 30.00
ATOM   3513  OD2 ASP B 177       3.090  -1.082 -12.028  1.00 30.00
ATOM   3514  N   MET B 178      -1.964   0.816 -12.832  1.00 30.00
ATOM   3515  CA  MET B 178      -2.716   1.433 -13.926  1.00 30.00
ATOM   3516  C   MET B 178      -1.869   2.347 -14.828  1.00 30.00
ATOM   3517  O   MET B 178      -2.067   2.365 -16.042  1.00 30.00
ATOM   3518  CB  MET B 178      -3.874   2.246 -13.303  1.00 30.00
ATOM   3519  CG  MET B 178      -5.131   2.233 -14.178  1.00 30.00
ATOM   3520  SD  MET B 178      -6.058   0.680 -14.052  1.00 30.00
ATOM   3521  CE  MET B 178      -6.638   0.501 -15.753  1.00 30.00
ATOM   3522  N   LEU B 179      -0.910   3.072 -14.231  1.00 30.00
ATOM   3523  CA  LEU B 179       0.058   3.933 -14.911  1.00 30.00
ATOM   3524  C   LEU B 179       1.246   3.127 -15.467  1.00 30.00
ATOM   3525  O   LEU B 179       1.967   3.631 -16.327  1.00 30.00
ATOM   3526  CB  LEU B 179       0.616   4.926 -13.869  1.00 30.00
ATOM   3527  CG  LEU B 179      -0.373   6.041 -13.470  1.00 30.00
ATOM   3528  CD1 LEU B 179      -0.150   6.475 -12.017  1.00 30.00
ATOM   3529  CD2 LEU B 179      -0.268   7.248 -14.416  1.00 30.00
ATOM   3530  N   GLY B 180       1.436   1.879 -15.011  1.00 30.00
ATOM   3531  CA  GLY B 180       2.599   1.057 -15.309  1.00 30.00
ATOM   3532  C   GLY B 180       2.338  -0.020 -16.364  1.00 30.00
ATOM   3533  O   GLY B 180       3.283  -0.706 -16.737  1.00 30.00
ATOM   3534  N   PHE B 181       1.110  -0.120 -16.909  1.00 30.00
ATOM   3535  CA  PHE B 181       0.746  -0.980 -18.048  1.00 30.00
ATOM   3536  C   PHE B 181       1.425  -0.550 -19.368  1.00 30.00
ATOM   3537  O   PHE B 181       1.525  -1.362 -20.289  1.00 30.00
ATOM   3538  CB  PHE B 181      -0.790  -0.951 -18.250  1.00 30.00
ATOM   3539  CG  PHE B 181      -1.659  -1.825 -17.352  1.00 30.00
ATOM   3540  CD1 PHE B 181      -2.980  -2.117 -17.757  1.00 30.00
ATOM   3541  CD2 PHE B 181      -1.192  -2.337 -16.123  1.00 30.00
ATOM   3542  CE1 PHE B 181      -3.823  -2.899 -16.943  1.00 30.00
ATOM   3543  CE2 PHE B 181      -2.049  -3.078 -15.289  1.00 30.00
ATOM   3544  CZ  PHE B 181      -3.361  -3.372 -15.703  1.00 30.00
ATOM   3545  N   GLY B 182       1.930   0.694 -19.438  1.00 30.00
ATOM   3546  CA  GLY B 182       2.651   1.260 -20.574  1.00 30.00
ATOM   3547  C   GLY B 182       4.151   1.420 -20.295  1.00 30.00
ATOM   3548  O   GLY B 182       4.924   1.533 -21.244  1.00 30.00
ATOM   3549  N   VAL B 183       4.572   1.373 -19.018  1.00 30.00
ATOM   3550  CA  VAL B 183       5.973   1.328 -18.582  1.00 30.00
ATOM   3551  C   VAL B 183       6.491  -0.128 -18.645  1.00 30.00
ATOM   3552  O   VAL B 183       7.682  -0.334 -18.867  1.00 30.00
ATOM   3553  CB  VAL B 183       6.076   1.875 -17.128  1.00 30.00
ATOM   3554  CG1 VAL B 183       7.391   1.487 -16.420  1.00 30.00
ATOM   3555  CG2 VAL B 183       5.918   3.408 -17.075  1.00 30.00
ATOM   3556  N   MET B 184       5.594  -1.127 -18.533  1.00 30.00
ATOM   3557  CA  MET B 184       5.835  -2.563 -18.728  1.00 30.00
ATOM   3558  C   MET B 184       6.307  -2.907 -20.153  1.00 30.00
ATOM   3559  O   MET B 184       6.990  -3.911 -20.341  1.00 30.00
ATOM   3560  CB  MET B 184       4.528  -3.330 -18.418  1.00 30.00
ATOM   3561  CG  MET B 184       4.353  -3.660 -16.931  1.00 30.00
ATOM   3562  SD  MET B 184       2.676  -4.181 -16.473  1.00 30.00
ATOM   3563  CE  MET B 184       2.770  -3.975 -14.674  1.00 30.00
ATOM   3564  N   LYS B 185       5.969  -2.063 -21.142  1.00 30.00
ATOM   3565  CA  LYS B 185       6.398  -2.179 -22.534  1.00 30.00
ATOM   3566  C   LYS B 185       7.840  -1.664 -22.682  1.00 30.00
ATOM   3567  O   LYS B 185       8.633  -2.276 -23.393  1.00 30.00
ATOM   3568  CB  LYS B 185       5.496  -1.286 -23.416  1.00 30.00
ATOM   3569  CG  LYS B 185       3.999  -1.640 -23.383  1.00 30.00
ATOM   3570  CD  LYS B 185       3.146  -0.572 -24.080  1.00 30.00
ATOM   3571  CE  LYS B 185       1.648  -0.905 -24.077  1.00 30.00
ATOM   3572  NZ  LYS B 185       0.880   0.164 -24.734  1.00 30.00
ATOM   3573  N   GLN B 186       8.176  -0.556 -21.998  1.00 30.00
ATOM   3574  CA  GLN B 186       9.445   0.165 -22.101  1.00 30.00
ATOM   3575  C   GLN B 186      10.590  -0.571 -21.384  1.00 30.00
ATOM   3576  O   GLN B 186      11.716  -0.559 -21.883  1.00 30.00
ATOM   3577  CB  GLN B 186       9.278   1.555 -21.438  1.00 30.00
ATOM   3578  CG  GLN B 186       8.038   2.356 -21.899  1.00 30.00
ATOM   3579  CD  GLN B 186       7.611   2.182 -23.363  1.00 30.00
ATOM   3580  OE1 GLN B 186       8.461   2.223 -24.248  1.00 30.00
ATOM   3581  NE2 GLN B 186       6.319   1.997 -23.646  1.00 30.00
ATOM   3582  N   THR B 187      10.307  -1.219 -20.240  1.00 30.00
ATOM   3583  CA  THR B 187      11.275  -1.985 -19.451  1.00 30.00
ATOM   3584  C   THR B 187      11.556  -3.373 -20.059  1.00 30.00
ATOM   3585  O   THR B 187      12.675  -3.864 -19.917  1.00 30.00
ATOM   3586  CB  THR B 187      10.752  -2.146 -17.999  1.00 30.00
ATOM   3587  OG1 THR B 187      11.760  -2.598 -17.113  1.00 30.00
ATOM   3588  CG2 THR B 187       9.513  -3.049 -17.886  1.00 30.00
ATOM   3589  N   CYS B 188      10.578  -3.987 -20.750  1.00 30.00
ATOM   3590  CA  CYS B 188      10.718  -5.301 -21.384  1.00 30.00
ATOM   3591  C   CYS B 188      11.348  -5.189 -22.793  1.00 30.00
ATOM   3592  O   CYS B 188      11.965  -6.151 -23.247  1.00 30.00
ATOM   3593  CB  CYS B 188       9.316  -5.945 -21.473  1.00 30.00
ATOM   3594  SG  CYS B 188       9.417  -7.760 -21.466  1.00 30.00
ATOM   3595  N   GLY B 189      11.246  -4.020 -23.456  1.00 30.00
ATOM   3596  CA  GLY B 189      11.987  -3.680 -24.674  1.00 30.00
ATOM   3597  C   GLY B 189      11.123  -3.520 -25.933  1.00 30.00
ATOM   3598  O   GLY B 189      11.660  -3.622 -27.034  1.00 30.00
ATOM   3599  N   ASN B 190       9.805  -3.310 -25.772  1.00 30.00
ATOM   3600  CA  ASN B 190       8.739  -3.257 -26.787  1.00 30.00
ATOM   3601  C   ASN B 190       8.061  -4.627 -27.001  1.00 30.00
ATOM   3602  O   ASN B 190       7.126  -4.740 -27.793  1.00 30.00
ATOM   3603  CB  ASN B 190       9.138  -2.471 -28.068  1.00 30.00
ATOM   3604  CG  ASN B 190       9.726  -1.082 -27.795  1.00 30.00
ATOM   3605  OD1 ASN B 190       8.988  -0.124 -27.570  1.00 30.00
ATOM   3606  ND2 ASN B 190      11.055  -0.960 -27.839  1.00 30.00
ATOM   3607  N   LEU B 191       8.492  -5.656 -26.251  1.00 30.00
ATOM   3608  CA  LEU B 191       7.892  -6.989 -26.171  1.00 30.00
ATOM   3609  C   LEU B 191       6.471  -6.936 -25.560  1.00 30.00
ATOM   3610  O   LEU B 191       6.168  -5.996 -24.820  1.00 30.00
ATOM   3611  CB  LEU B 191       8.830  -7.876 -25.323  1.00 30.00
ATOM   3612  CG  LEU B 191      10.122  -8.330 -26.041  1.00 30.00
ATOM   3613  CD1 LEU B 191      11.063  -9.067 -25.077  1.00 30.00
ATOM   3614  CD2 LEU B 191       9.835  -9.225 -27.259  1.00 30.00
ATOM   3615  N   PRO B 192       5.578  -7.900 -25.886  1.00 30.00
ATOM   3616  CA  PRO B 192       4.134  -7.781 -25.635  1.00 30.00
ATOM   3617  C   PRO B 192       3.743  -7.875 -24.153  1.00 30.00
ATOM   3618  O   PRO B 192       4.163  -8.789 -23.443  1.00 30.00
ATOM   3619  CB  PRO B 192       3.493  -8.905 -26.457  1.00 30.00
ATOM   3620  CG  PRO B 192       4.584  -9.953 -26.586  1.00 30.00
ATOM   3621  CD  PRO B 192       5.885  -9.155 -26.578  1.00 30.00
ATOM   3622  N   VAL B 193       2.908  -6.915 -23.726  1.00 30.00
ATOM   3623  CA  VAL B 193       2.289  -6.844 -22.408  1.00 30.00
ATOM   3624  C   VAL B 193       0.826  -7.288 -22.563  1.00 30.00
ATOM   3625  O   VAL B 193       0.109  -6.813 -23.446  1.00 30.00
ATOM   3626  CB  VAL B 193       2.351  -5.387 -21.872  1.00 30.00
ATOM   3627  CG1 VAL B 193       1.726  -5.241 -20.467  1.00 30.00
ATOM   3628  CG2 VAL B 193       3.796  -4.864 -21.828  1.00 30.00
ATOM   3629  N   ILE B 194       0.401  -8.179 -21.659  1.00 30.00
ATOM   3630  CA  ILE B 194      -0.961  -8.672 -21.461  1.00 30.00
ATOM   3631  C   ILE B 194      -1.302  -8.558 -19.963  1.00 30.00
ATOM   3632  O   ILE B 194      -0.443  -8.187 -19.158  1.00 30.00
ATOM   3633  CB  ILE B 194      -1.124 -10.100 -22.073  1.00 30.00
ATOM   3634  CG1 ILE B 194      -0.410 -11.216 -21.273  1.00 30.00
ATOM   3635  CG2 ILE B 194      -0.726 -10.136 -23.561  1.00 30.00
ATOM   3636  CD1 ILE B 194      -0.562 -12.621 -21.870  1.00 30.00
ATOM   3637  N   PHE B 195      -2.545  -8.889 -19.570  1.00 30.00
ATOM   3638  CA  PHE B 195      -2.917  -9.023 -18.160  1.00 30.00
ATOM   3639  C   PHE B 195      -3.991 -10.089 -17.919  1.00 30.00
ATOM   3640  O   PHE B 195      -4.959 -10.195 -18.672  1.00 30.00
ATOM   3641  CB  PHE B 195      -3.169  -7.662 -17.470  1.00 30.00
ATOM   3642  CG  PHE B 195      -4.579  -7.103 -17.514  1.00 30.00
ATOM   3643  CD1 PHE B 195      -5.291  -6.935 -16.307  1.00 30.00
ATOM   3644  CD2 PHE B 195      -5.178  -6.744 -18.739  1.00 30.00
ATOM   3645  CE1 PHE B 195      -6.597  -6.417 -16.325  1.00 30.00
ATOM   3646  CE2 PHE B 195      -6.488  -6.227 -18.756  1.00 30.00
ATOM   3647  CZ  PHE B 195      -7.195  -6.069 -17.549  1.00 30.00
ATOM   3648  N   ASP B 196      -3.801 -10.854 -16.833  1.00 30.00
ATOM   3649  CA  ASP B 196      -4.678 -11.884 -16.293  1.00 30.00
ATOM   3650  C   ASP B 196      -5.776 -11.189 -15.472  1.00 30.00
ATOM   3651  O   ASP B 196      -5.581 -10.874 -14.297  1.00 30.00
ATOM   3652  CB  ASP B 196      -3.791 -12.826 -15.437  1.00 30.00
ATOM   3653  CG  ASP B 196      -4.508 -13.896 -14.611  1.00 30.00
ATOM   3654  OD1 ASP B 196      -5.728 -14.096 -14.803  1.00 30.00
ATOM   3655  OD2 ASP B 196      -3.810 -14.525 -13.786  1.00 30.00
ATOM   3656  N   VAL B 197      -6.916 -10.922 -16.129  1.00 30.00
ATOM   3657  CA  VAL B 197      -8.014 -10.102 -15.619  1.00 30.00
ATOM   3658  C   VAL B 197      -8.838 -10.808 -14.518  1.00 30.00
ATOM   3659  O   VAL B 197      -9.433 -10.122 -13.687  1.00 30.00
ATOM   3660  CB  VAL B 197      -8.905  -9.670 -16.819  1.00 30.00
ATOM   3661  CG1 VAL B 197      -9.713 -10.808 -17.470  1.00 30.00
ATOM   3662  CG2 VAL B 197      -9.832  -8.494 -16.472  1.00 30.00
ATOM   3663  N   THR B 198      -8.857 -12.155 -14.484  1.00 30.00
ATOM   3664  CA  THR B 198      -9.630 -12.947 -13.519  1.00 30.00
ATOM   3665  C   THR B 198      -8.983 -12.944 -12.120  1.00 30.00
ATOM   3666  O   THR B 198      -9.706 -12.891 -11.125  1.00 30.00
ATOM   3667  CB  THR B 198      -9.807 -14.404 -14.033  1.00 30.00
ATOM   3668  OG1 THR B 198      -9.800 -14.515 -15.445  1.00 30.00
ATOM   3669  CG2 THR B 198     -11.072 -15.090 -13.501  1.00 30.00
ATOM   3670  N   HIS B 199      -7.640 -12.962 -12.044  1.00 30.00
ATOM   3671  CA  HIS B 199      -6.874 -12.923 -10.795  1.00 30.00
ATOM   3672  C   HIS B 199      -6.485 -11.484 -10.401  1.00 30.00
ATOM   3673  O   HIS B 199      -6.081 -11.267  -9.258  1.00 30.00
ATOM   3674  CB  HIS B 199      -5.584 -13.747 -10.971  1.00 30.00
ATOM   3675  CG  HIS B 199      -5.854 -15.235 -11.126  1.00 30.00
ATOM   3676  ND1 HIS B 199      -6.009 -15.756 -12.484  1.00 30.00
ATOM   3677  CD2 HIS B 199      -5.898 -16.251 -10.257  1.00 30.00
ATOM   3678  CE1 HIS B 199      -6.154 -17.177 -12.143  1.00 30.00
ATOM   3679  NE2 HIS B 199      -6.097 -17.457 -10.909  1.00 30.00
ATOM   3680  N   SER B 200      -6.657 -10.501 -11.305  1.00 30.00
ATOM   3681  CA  SER B 200      -6.557  -9.066 -11.013  1.00 30.00
ATOM   3682  C   SER B 200      -7.843  -8.533 -10.350  1.00 30.00
ATOM   3683  O   SER B 200      -7.821  -7.440  -9.784  1.00 30.00
ATOM   3684  CB  SER B 200      -6.384  -8.293 -12.337  1.00 30.00
ATOM   3685  OG  SER B 200      -5.094  -8.478 -12.875  1.00 30.00
ATOM   3686  N   LEU B 201      -8.949  -9.293 -10.423  1.00 30.00
ATOM   3687  CA  LEU B 201     -10.247  -8.962  -9.849  1.00 30.00
ATOM   3688  C   LEU B 201     -10.477  -9.758  -8.550  1.00 30.00
ATOM   3689  O   LEU B 201     -10.837  -9.161  -7.536  1.00 30.00
ATOM   3690  CB  LEU B 201     -11.331  -9.333 -10.890  1.00 30.00
ATOM   3691  CG  LEU B 201     -12.755  -8.854 -10.538  1.00 30.00
ATOM   3692  CD1 LEU B 201     -12.920  -7.344 -10.775  1.00 30.00
ATOM   3693  CD2 LEU B 201     -13.809  -9.635 -11.327  1.00 30.00
ATOM   3694  N   GLN B 202     -10.296 -11.091  -8.585  1.00110.00
ATOM   3695  CA  GLN B 202     -10.610 -12.017  -7.493  1.00110.00
ATOM   3696  C   GLN B 202      -9.311 -12.540  -6.859  1.00110.00
ATOM   3697  O   GLN B 202      -8.328 -12.774  -7.562  1.00110.00
ATOM   3698  CB  GLN B 202     -11.410 -13.211  -8.064  1.00110.00
ATOM   3699  CG  GLN B 202     -12.699 -12.785  -8.806  1.00110.00
ATOM   3700  CD  GLN B 202     -13.540 -13.927  -9.394  1.00110.00
ATOM   3701  OE1 GLN B 202     -14.567 -13.661 -10.015  1.00110.00
ATOM   3702  NE2 GLN B 202     -13.143 -15.188  -9.208  1.00110.00
ATOM   3703  N   THR B 203      -9.325 -12.738  -5.528  1.00110.00
ATOM   3704  CA  THR B 203      -8.176 -13.168  -4.716  1.00110.00
ATOM   3705  C   THR B 203      -8.481 -14.359  -3.791  1.00110.00
ATOM   3706  O   THR B 203      -7.540 -14.998  -3.320  1.00110.00
ATOM   3707  CB  THR B 203      -7.568 -11.967  -3.947  1.00110.00
ATOM   3708  OG1 THR B 203      -8.276 -11.723  -2.745  1.00110.00
ATOM   3709  CG2 THR B 203      -7.475 -10.671  -4.761  1.00110.00
ATOM   3710  N   ARG B 204      -9.765 -14.661  -3.529  1.00110.00
ATOM   3711  CA  ARG B 204     -10.206 -15.725  -2.621  1.00110.00
ATOM   3712  C   ARG B 204     -10.834 -16.917  -3.364  1.00110.00
ATOM   3713  O   ARG B 204     -11.036 -17.962  -2.747  1.00110.00
ATOM   3714  CB  ARG B 204     -11.218 -15.135  -1.613  1.00110.00
ATOM   3715  CG  ARG B 204     -10.580 -14.090  -0.681  1.00110.00
ATOM   3716  CD  ARG B 204     -11.520 -13.608   0.432  1.00110.00
ATOM   3717  NE  ARG B 204     -10.759 -12.921   1.486  1.00110.00
ATOM   3718  CZ  ARG B 204     -10.232 -13.477   2.590  1.00110.00
ATOM   3719  NH1 ARG B 204     -10.378 -14.782   2.858  1.00110.00
ATOM   3720  NH2 ARG B 204      -9.526 -12.714   3.434  1.00110.00
ATOM   3721  N   ASP B 205     -11.121 -16.784  -4.670  1.00110.00
ATOM   3722  CA  ASP B 205     -11.699 -17.829  -5.517  1.00110.00
ATOM   3723  C   ASP B 205     -11.337 -17.595  -6.993  1.00110.00
ATOM   3724  O   ASP B 205     -10.955 -16.494  -7.393  1.00110.00
ATOM   3725  CB  ASP B 205     -13.221 -17.991  -5.255  1.00110.00
ATOM   3726  CG  ASP B 205     -14.091 -16.816  -5.717  1.00110.00
ATOM   3727  OD1 ASP B 205     -15.026 -17.073  -6.505  1.00110.00
ATOM   3728  OD2 ASP B 205     -13.815 -15.678  -5.280  1.00110.00
ATOM   3729  N   ALA B 206     -11.494 -18.657  -7.797  1.00110.00
ATOM   3730  CA  ALA B 206     -11.324 -18.693  -9.247  1.00110.00
ATOM   3731  C   ALA B 206     -12.195 -19.802  -9.856  1.00110.00
ATOM   3732  O   ALA B 206     -12.701 -20.668  -9.141  1.00110.00
ATOM   3733  CB  ALA B 206      -9.834 -18.802  -9.618  1.00110.00
ATOM   3734  N   GLY B 207     -12.369 -19.762 -11.185  1.00110.00
ATOM   3735  CA  GLY B 207     -13.155 -20.712 -11.968  1.00110.00
ATOM   3736  C   GLY B 207     -14.307 -20.004 -12.679  1.00110.00
ATOM   3737  O   GLY B 207     -14.447 -20.134 -13.892  1.00110.00
ATOM   3738  N   SER B 208     -15.127 -19.247 -11.930  1.00110.00
ATOM   3739  CA  SER B 208     -16.144 -18.311 -12.428  1.00110.00
ATOM   3740  C   SER B 208     -17.457 -18.982 -12.895  1.00110.00
ATOM   3741  O   SER B 208     -18.304 -18.331 -13.508  1.00110.00
ATOM   3742  CB  SER B 208     -15.531 -17.291 -13.419  1.00110.00
ATOM   3743  OG  SER B 208     -15.575 -17.742 -14.754  1.00110.00
ATOM   3744  N   ALA B 209     -17.647 -20.277 -12.587  1.00110.00
ATOM   3745  CA  ALA B 209     -18.870 -21.037 -12.855  1.00110.00
ATOM   3746  C   ALA B 209     -20.020 -20.607 -11.929  1.00110.00
ATOM   3747  O   ALA B 209     -21.160 -20.508 -12.375  1.00110.00
ATOM   3748  CB  ALA B 209     -18.580 -22.526 -12.614  1.00110.00
ATOM   3749  N   ALA B 210     -19.701 -20.300 -10.660  1.00110.00
ATOM   3750  CA  ALA B 210     -20.623 -19.836  -9.623  1.00110.00
ATOM   3751  C   ALA B 210     -20.892 -18.318  -9.686  1.00110.00
ATOM   3752  O   ALA B 210     -21.430 -17.756  -8.732  1.00110.00
ATOM   3753  CB  ALA B 210     -19.975 -20.163  -8.264  1.00110.00
ATOM   3754  N   SER B 211     -20.524 -17.658 -10.796  1.00110.00
ATOM   3755  CA  SER B 211     -20.546 -16.213 -10.978  1.00110.00
ATOM   3756  C   SER B 211     -21.409 -15.822 -12.185  1.00110.00
ATOM   3757  O   SER B 211     -21.338 -16.454 -13.239  1.00110.00
ATOM   3758  CB  SER B 211     -19.086 -15.727 -11.102  1.00110.00
ATOM   3759  OG  SER B 211     -18.992 -14.320 -11.150  1.00110.00
ATOM   3760  N   GLY B 212     -22.204 -14.757 -12.010  1.00110.00
ATOM   3761  CA  GLY B 212     -22.956 -14.061 -13.051  1.00110.00
ATOM   3762  C   GLY B 212     -22.746 -12.538 -13.039  1.00110.00
ATOM   3763  O   GLY B 212     -23.157 -11.876 -13.991  1.00110.00
ATOM   3764  N   GLY B 213     -22.145 -11.980 -11.973  1.00110.00
ATOM   3765  CA  GLY B 213     -22.066 -10.545 -11.699  1.00110.00
ATOM   3766  C   GLY B 213     -20.634 -10.008 -11.699  1.00110.00
ATOM   3767  O   GLY B 213     -20.399  -8.923 -12.226  1.00110.00
ATOM   3768  N   ARG B 214     -19.664 -10.768 -11.162  1.00 30.00
ATOM   3769  CA  ARG B 214     -18.236 -10.428 -11.203  1.00 30.00
ATOM   3770  C   ARG B 214     -17.605 -10.694 -12.588  1.00 30.00
ATOM   3771  O   ARG B 214     -16.473 -10.283 -12.829  1.00 30.00
ATOM   3772  CB  ARG B 214     -17.477 -11.226 -10.123  1.00 30.00
ATOM   3773  CG  ARG B 214     -17.804 -10.760  -8.692  1.00110.00
ATOM   3774  CD  ARG B 214     -16.915 -11.417  -7.628  1.00110.00
ATOM   3775  NE  ARG B 214     -17.214 -12.847  -7.503  1.00110.00
ATOM   3776  CZ  ARG B 214     -16.408 -13.794  -7.004  1.00110.00
ATOM   3777  NH1 ARG B 214     -15.205 -13.498  -6.496  1.00110.00
ATOM   3778  NH2 ARG B 214     -16.830 -15.062  -7.022  1.00110.00
ATOM   3779  N   ARG B 215     -18.348 -11.310 -13.521  1.00 30.00
ATOM   3780  CA  ARG B 215     -17.982 -11.465 -14.930  1.00 30.00
ATOM   3781  C   ARG B 215     -18.301 -10.202 -15.753  1.00 30.00
ATOM   3782  O   ARG B 215     -17.692  -9.998 -16.803  1.00 30.00
ATOM   3783  CB  ARG B 215     -18.787 -12.643 -15.503  1.00 30.00
ATOM   3784  CG  ARG B 215     -18.383 -13.973 -14.850  1.00110.00
ATOM   3785  CD  ARG B 215     -19.173 -15.168 -15.379  1.00110.00
ATOM   3786  NE  ARG B 215     -18.754 -15.510 -16.746  1.00110.00
ATOM   3787  CZ  ARG B 215     -18.287 -16.692 -17.182  1.00110.00
ATOM   3788  NH1 ARG B 215     -18.102 -17.733 -16.358  1.00110.00
ATOM   3789  NH2 ARG B 215     -17.997 -16.827 -18.480  1.00110.00
ATOM   3790  N   ALA B 216     -19.198  -9.332 -15.255  1.00 30.00
ATOM   3791  CA  ALA B 216     -19.446  -7.992 -15.787  1.00 30.00
ATOM   3792  C   ALA B 216     -18.446  -6.972 -15.207  1.00 30.00
ATOM   3793  O   ALA B 216     -18.195  -5.950 -15.843  1.00 30.00
ATOM   3794  CB  ALA B 216     -20.856  -7.558 -15.365  1.00 30.00
ATOM   3795  N   GLN B 217     -17.837  -7.264 -14.041  1.00 30.00
ATOM   3796  CA  GLN B 217     -16.740  -6.486 -13.458  1.00 30.00
ATOM   3797  C   GLN B 217     -15.398  -6.852 -14.121  1.00 30.00
ATOM   3798  O   GLN B 217     -14.519  -5.998 -14.213  1.00 30.00
ATOM   3799  CB  GLN B 217     -16.607  -6.811 -11.959  1.00 30.00
ATOM   3800  CG  GLN B 217     -17.917  -6.691 -11.156  1.00 30.00
ATOM   3801  CD  GLN B 217     -17.722  -6.336  -9.674  1.00 30.00
ATOM   3802  OE1 GLN B 217     -18.345  -6.950  -8.813  1.00 30.00
ATOM   3803  NE2 GLN B 217     -16.867  -5.361  -9.349  1.00 30.00
ATOM   3804  N   ALA B 218     -15.254  -8.096 -14.617  1.00 30.00
ATOM   3805  CA  ALA B 218     -14.104  -8.565 -15.392  1.00 30.00
ATOM   3806  C   ALA B 218     -14.118  -8.002 -16.824  1.00 30.00
ATOM   3807  O   ALA B 218     -13.055  -7.863 -17.423  1.00 30.00
ATOM   3808  CB  ALA B 218     -14.154 -10.099 -15.476  1.00 30.00
ATOM   3809  N   LEU B 219     -15.304  -7.640 -17.348  1.00 30.00
ATOM   3810  CA  LEU B 219     -15.493  -6.952 -18.623  1.00 30.00
ATOM   3811  C   LEU B 219     -15.143  -5.462 -18.479  1.00 30.00
ATOM   3812  O   LEU B 219     -14.425  -4.933 -19.322  1.00 30.00
ATOM   3813  CB  LEU B 219     -16.972  -7.112 -19.046  1.00 30.00
ATOM   3814  CG  LEU B 219     -17.408  -6.393 -20.345  1.00 30.00
ATOM   3815  CD1 LEU B 219     -16.497  -6.703 -21.542  1.00 30.00
ATOM   3816  CD2 LEU B 219     -18.864  -6.748 -20.674  1.00 30.00
ATOM   3817  N   ASP B 220     -15.608  -4.807 -17.400  1.00 30.00
ATOM   3818  CA  ASP B 220     -15.310  -3.414 -17.047  1.00 30.00
ATOM   3819  C   ASP B 220     -13.799  -3.175 -16.828  1.00 30.00
ATOM   3820  O   ASP B 220     -13.261  -2.172 -17.298  1.00 30.00
ATOM   3821  CB  ASP B 220     -16.178  -3.034 -15.819  1.00 30.00
ATOM   3822  CG  ASP B 220     -16.274  -1.535 -15.509  1.00 30.00
ATOM   3823  OD1 ASP B 220     -16.653  -0.784 -16.435  1.00 30.00
ATOM   3824  OD2 ASP B 220     -15.977  -1.170 -14.351  1.00 30.00
ATOM   3825  N   LEU B 221     -13.119  -4.129 -16.169  1.00 30.00
ATOM   3826  CA  LEU B 221     -11.679  -4.126 -15.918  1.00 30.00
ATOM   3827  C   LEU B 221     -10.874  -4.416 -17.201  1.00 30.00
ATOM   3828  O   LEU B 221      -9.820  -3.809 -17.386  1.00 30.00
ATOM   3829  CB  LEU B 221     -11.385  -5.192 -14.833  1.00 30.00
ATOM   3830  CG  LEU B 221      -9.929  -5.275 -14.319  1.00 30.00
ATOM   3831  CD1 LEU B 221      -9.441  -3.953 -13.703  1.00 30.00
ATOM   3832  CD2 LEU B 221      -9.784  -6.429 -13.314  1.00 30.00
ATOM   3833  N   ALA B 222     -11.375  -5.288 -18.100  1.00 30.00
ATOM   3834  CA  ALA B 222     -10.755  -5.618 -19.389  1.00 30.00
ATOM   3835  C   ALA B 222     -10.840  -4.462 -20.399  1.00 30.00
ATOM   3836  O   ALA B 222      -9.892  -4.257 -21.155  1.00 30.00
ATOM   3837  CB  ALA B 222     -11.447  -6.846 -20.002  1.00 30.00
ATOM   3838  N   LEU B 223     -11.935  -3.681 -20.378  1.00 30.00
ATOM   3839  CA  LEU B 223     -12.129  -2.474 -21.186  1.00 30.00
ATOM   3840  C   LEU B 223     -11.221  -1.330 -20.706  1.00 30.00
ATOM   3841  O   LEU B 223     -10.648  -0.624 -21.534  1.00 30.00
ATOM   3842  CB  LEU B 223     -13.604  -2.019 -21.084  1.00 30.00
ATOM   3843  CG  LEU B 223     -14.602  -2.895 -21.872  1.00 30.00
ATOM   3844  CD1 LEU B 223     -16.041  -2.679 -21.379  1.00 30.00
ATOM   3845  CD2 LEU B 223     -14.522  -2.640 -23.382  1.00 30.00
ATOM   3846  N   ALA B 224     -11.053  -1.182 -19.380  1.00 30.00
ATOM   3847  CA  ALA B 224     -10.185  -0.190 -18.745  1.00 30.00
ATOM   3848  C   ALA B 224      -8.690  -0.556 -18.812  1.00 30.00
ATOM   3849  O   ALA B 224      -7.855   0.310 -18.565  1.00 30.00
ATOM   3850  CB  ALA B 224     -10.590  -0.080 -17.266  1.00 30.00
ATOM   3851  N   GLY B 225      -8.344  -1.800 -19.180  1.00 30.00
ATOM   3852  CA  GLY B 225      -6.978  -2.314 -19.173  1.00 30.00
ATOM   3853  C   GLY B 225      -6.401  -2.433 -20.584  1.00 30.00
ATOM   3854  O   GLY B 225      -5.243  -2.075 -20.785  1.00 30.00
ATOM   3855  N   MET B 226      -7.210  -2.858 -21.571  1.00 30.00
ATOM   3856  CA  MET B 226      -6.834  -2.924 -22.990  1.00 30.00
ATOM   3857  C   MET B 226      -6.799  -1.534 -23.661  1.00 30.00
ATOM   3858  O   MET B 226      -6.195  -1.396 -24.725  1.00 30.00
ATOM   3859  CB  MET B 226      -7.853  -3.809 -23.741  1.00 30.00
ATOM   3860  CG  MET B 226      -7.722  -5.311 -23.424  1.00 30.00
ATOM   3861  SD  MET B 226      -6.214  -6.132 -24.009  1.00 30.00
ATOM   3862  CE  MET B 226      -6.384  -5.961 -25.806  1.00 30.00
ATOM   3863  N   ALA B 227      -7.393  -0.506 -23.027  1.00 30.00
ATOM   3864  CA  ALA B 227      -7.396   0.893 -23.465  1.00 30.00
ATOM   3865  C   ALA B 227      -6.062   1.624 -23.217  1.00 30.00
ATOM   3866  O   ALA B 227      -5.891   2.738 -23.712  1.00 30.00
ATOM   3867  CB  ALA B 227      -8.502   1.628 -22.697  1.00 30.00
ATOM   3868  N   THR B 228      -5.106   0.992 -22.510  1.00 30.00
ATOM   3869  CA  THR B 228      -3.712   1.439 -22.400  1.00 30.00
ATOM   3870  C   THR B 228      -2.859   0.937 -23.593  1.00 30.00
ATOM   3871  O   THR B 228      -1.675   1.262 -23.661  1.00 30.00
ATOM   3872  CB  THR B 228      -3.102   0.938 -21.060  1.00 30.00
ATOM   3873  OG1 THR B 228      -2.934  -0.466 -21.025  1.00 30.00
ATOM   3874  CG2 THR B 228      -3.876   1.386 -19.809  1.00 30.00
ATOM   3875  N   ARG B 229      -3.452   0.157 -24.520  1.00 30.00
ATOM   3876  CA  ARG B 229      -2.912  -0.314 -25.800  1.00 30.00
ATOM   3877  C   ARG B 229      -2.070  -1.593 -25.637  1.00 30.00
ATOM   3878  O   ARG B 229      -0.937  -1.665 -26.112  1.00 30.00
ATOM   3879  CB  ARG B 229      -2.319   0.839 -26.654  1.00 30.00
ATOM   3880  CG  ARG B 229      -2.064   0.511 -28.140  1.00 30.00
ATOM   3881  CD  ARG B 229      -1.813   1.788 -28.959  1.00 30.00
ATOM   3882  NE  ARG B 229      -1.374   1.491 -30.332  1.00 30.00
ATOM   3883  CZ  ARG B 229      -1.691   2.204 -31.428  1.00 30.00
ATOM   3884  NH1 ARG B 229      -2.487   3.279 -31.363  1.00 30.00
ATOM   3885  NH2 ARG B 229      -1.204   1.842 -32.620  1.00 30.00
ATOM   3886  N   LEU B 230      -2.624  -2.594 -24.931  1.00 30.00
ATOM   3887  CA  LEU B 230      -2.008  -3.900 -24.683  1.00 30.00
ATOM   3888  C   LEU B 230      -2.194  -4.832 -25.891  1.00 30.00
ATOM   3889  O   LEU B 230      -3.061  -4.605 -26.736  1.00 30.00
ATOM   3890  CB  LEU B 230      -2.702  -4.566 -23.474  1.00 30.00
ATOM   3891  CG  LEU B 230      -2.612  -3.793 -22.144  1.00 30.00
ATOM   3892  CD1 LEU B 230      -3.239  -4.618 -21.009  1.00 30.00
ATOM   3893  CD2 LEU B 230      -1.173  -3.390 -21.791  1.00 30.00
ATOM   3894  N   ALA B 231      -1.371  -5.890 -25.959  1.00 30.00
ATOM   3895  CA  ALA B 231      -1.339  -6.864 -27.047  1.00 30.00
ATOM   3896  C   ALA B 231      -2.570  -7.788 -27.034  1.00 30.00
ATOM   3897  O   ALA B 231      -3.302  -7.847 -28.022  1.00 30.00
ATOM   3898  CB  ALA B 231      -0.055  -7.702 -26.901  1.00 30.00
ATOM   3899  N   GLY B 232      -2.783  -8.499 -25.918  1.00 30.00
ATOM   3900  CA  GLY B 232      -3.908  -9.391 -25.669  1.00 30.00
ATOM   3901  C   GLY B 232      -4.440  -9.281 -24.238  1.00 30.00
ATOM   3902  O   GLY B 232      -3.843  -8.622 -23.385  1.00 30.00
ATOM   3903  N   LEU B 233      -5.554  -9.982 -23.981  1.00 30.00
ATOM   3904  CA  LEU B 233      -6.109 -10.261 -22.656  1.00 30.00
ATOM   3905  C   LEU B 233      -5.752 -11.713 -22.294  1.00 30.00
ATOM   3906  O   LEU B 233      -5.599 -12.563 -23.176  1.00 30.00
ATOM   3907  CB  LEU B 233      -7.649 -10.141 -22.746  1.00 30.00
ATOM   3908  CG  LEU B 233      -8.424 -10.065 -21.411  1.00 30.00
ATOM   3909  CD1 LEU B 233      -8.179  -8.734 -20.683  1.00 30.00
ATOM   3910  CD2 LEU B 233      -9.927 -10.272 -21.660  1.00 30.00
ATOM   3911  N   PHE B 234      -5.666 -11.996 -20.987  1.00 30.00
ATOM   3912  CA  PHE B 234      -5.422 -13.317 -20.418  1.00 30.00
ATOM   3913  C   PHE B 234      -6.566 -13.645 -19.449  1.00 30.00
ATOM   3914  O   PHE B 234      -7.002 -12.787 -18.682  1.00 30.00
ATOM   3915  CB  PHE B 234      -3.999 -13.351 -19.822  1.00 30.00
ATOM   3916  CG  PHE B 234      -3.436 -14.721 -19.496  1.00 30.00
ATOM   3917  CD1 PHE B 234      -2.576 -15.366 -20.411  1.00 30.00
ATOM   3918  CD2 PHE B 234      -3.735 -15.342 -18.267  1.00 30.00
ATOM   3919  CE1 PHE B 234      -2.020 -16.621 -20.101  1.00 30.00
ATOM   3920  CE2 PHE B 234      -3.176 -16.595 -17.955  1.00 30.00
ATOM   3921  CZ  PHE B 234      -2.320 -17.235 -18.871  1.00 30.00
ATOM   3922  N   LEU B 235      -7.087 -14.876 -19.544  1.00 30.00
ATOM   3923  CA  LEU B 235      -8.349 -15.318 -18.959  1.00 30.00
ATOM   3924  C   LEU B 235      -8.214 -16.789 -18.537  1.00 30.00
ATOM   3925  O   LEU B 235      -7.762 -17.617 -19.327  1.00 30.00
ATOM   3926  CB  LEU B 235      -9.477 -15.054 -19.988  1.00 30.00
ATOM   3927  CG  LEU B 235     -10.922 -15.164 -19.452  1.00 30.00
ATOM   3928  CD1 LEU B 235     -11.404 -13.827 -18.867  1.00 30.00
ATOM   3929  CD2 LEU B 235     -11.885 -15.631 -20.554  1.00 30.00
ATOM   3930  N   GLU B 236      -8.624 -17.106 -17.299  1.00 30.00
ATOM   3931  CA  GLU B 236      -8.623 -18.446 -16.709  1.00 30.00
ATOM   3932  C   GLU B 236      -9.977 -18.657 -16.029  1.00 30.00
ATOM   3933  O   GLU B 236     -10.161 -18.270 -14.874  1.00 30.00
ATOM   3934  CB  GLU B 236      -7.432 -18.605 -15.743  1.00 30.00
ATOM   3935  CG  GLU B 236      -6.078 -18.744 -16.457  1.00 30.00
ATOM   3936  CD  GLU B 236      -4.955 -19.037 -15.466  1.00 30.00
ATOM   3937  OE1 GLU B 236      -4.497 -20.199 -15.438  1.00 30.00
ATOM   3938  OE2 GLU B 236      -4.567 -18.090 -14.748  1.00 30.00
ATOM   3939  N   SER B 237     -10.931 -19.234 -16.774  1.00110.00
ATOM   3940  CA  SER B 237     -12.326 -19.399 -16.379  1.00110.00
ATOM   3941  C   SER B 237     -13.039 -20.510 -17.162  1.00110.00
ATOM   3942  O   SER B 237     -12.662 -20.850 -18.283  1.00110.00
ATOM   3943  CB  SER B 237     -13.061 -18.040 -16.461  1.00110.00
ATOM   3944  OG  SER B 237     -12.616 -17.132 -15.471  1.00110.00
ATOM   3945  N   HIS B 238     -14.139 -21.014 -16.582  1.00110.00
ATOM   3946  CA  HIS B 238     -15.171 -21.785 -17.270  1.00110.00
ATOM   3947  C   HIS B 238     -16.000 -20.798 -18.117  1.00110.00
ATOM   3948  O   HIS B 238     -16.386 -19.748 -17.596  1.00110.00
ATOM   3949  CB  HIS B 238     -16.098 -22.438 -16.221  1.00110.00
ATOM   3950  CG  HIS B 238     -16.966 -23.547 -16.761  1.00110.00
ATOM   3951  ND1 HIS B 238     -18.087 -23.316 -17.541  1.00110.00
ATOM   3952  CD2 HIS B 238     -16.876 -24.918 -16.643  1.00110.00
ATOM   3953  CE1 HIS B 238     -18.604 -24.509 -17.850  1.00110.00
ATOM   3954  NE2 HIS B 238     -17.919 -25.526 -17.341  1.00110.00
ATOM   3955  N   PRO B 239     -16.278 -21.090 -19.406  1.00110.00
ATOM   3956  CA  PRO B 239     -16.939 -20.141 -20.314  1.00110.00
ATOM   3957  C   PRO B 239     -18.452 -19.967 -20.066  1.00110.00
ATOM   3958  O   PRO B 239     -19.037 -19.015 -20.580  1.00110.00
ATOM   3959  CB  PRO B 239     -16.652 -20.706 -21.711  1.00110.00
ATOM   3960  CG  PRO B 239     -16.520 -22.201 -21.504  1.00110.00
ATOM   3961  CD  PRO B 239     -15.928 -22.331 -20.101  1.00110.00
ATOM   3962  N   ASP B 240     -19.068 -20.845 -19.257  1.00110.00
ATOM   3963  CA  ASP B 240     -20.482 -20.821 -18.880  1.00110.00
ATOM   3964  C   ASP B 240     -20.645 -20.158 -17.492  1.00110.00
ATOM   3965  O   ASP B 240     -20.045 -20.639 -16.528  1.00110.00
ATOM   3966  CB  ASP B 240     -20.999 -22.277 -18.778  1.00110.00
ATOM   3967  CG  ASP B 240     -21.101 -22.969 -20.141  1.00110.00
ATOM   3968  OD1 ASP B 240     -22.051 -22.631 -20.879  1.00110.00
ATOM   3969  OD2 ASP B 240     -20.208 -23.796 -20.431  1.00110.00
ATOM   3970  N   PRO B 241     -21.457 -19.083 -17.356  1.00110.00
ATOM   3971  CA  PRO B 241     -21.789 -18.457 -16.064  1.00110.00
ATOM   3972  C   PRO B 241     -22.995 -19.141 -15.387  1.00110.00
ATOM   3973  O   PRO B 241     -23.650 -20.000 -15.979  1.00110.00
ATOM   3974  CB  PRO B 241     -22.206 -17.032 -16.463  1.00110.00
ATOM   3975  CG  PRO B 241     -22.870 -17.208 -17.814  1.00110.00
ATOM   3976  CD  PRO B 241     -22.064 -18.332 -18.462  1.00110.00
ATOM   3977  N   LYS B 242     -23.332 -18.682 -14.167  1.00110.00
ATOM   3978  CA  LYS B 242     -24.659 -18.794 -13.543  1.00110.00
ATOM   3979  C   LYS B 242     -24.972 -20.171 -12.919  1.00110.00
ATOM   3980  O   LYS B 242     -26.096 -20.401 -12.476  1.00110.00
ATOM   3981  CB  LYS B 242     -25.763 -18.267 -14.502  1.00110.00
ATOM   3982  CG  LYS B 242     -26.666 -19.342 -15.130  1.00110.00
ATOM   3983  CD  LYS B 242     -26.977 -19.034 -16.603  1.00110.00
ATOM   3984  CE  LYS B 242     -27.844 -20.114 -17.264  1.00110.00
ATOM   3985  NZ  LYS B 242     -28.000 -19.863 -18.707  1.00110.00
ATOM   3986  N   LEU B 243     -23.992 -21.091 -12.880  1.00110.00
ATOM   3987  CA  LEU B 243     -24.140 -22.482 -12.435  1.00110.00
ATOM   3988  C   LEU B 243     -24.242 -22.621 -10.898  1.00110.00
ATOM   3989  O   LEU B 243     -24.583 -23.696 -10.406  1.00110.00
ATOM   3990  CB  LEU B 243     -22.946 -23.316 -12.966  1.00110.00
ATOM   3991  CG  LEU B 243     -22.496 -22.986 -14.413  1.00110.00
ATOM   3992  CD1 LEU B 243     -21.333 -23.885 -14.855  1.00110.00
ATOM   3993  CD2 LEU B 243     -23.642 -23.076 -15.436  1.00110.00
ATOM   3994  N   ALA B 244     -24.020 -21.523 -10.158  1.00110.00
ATOM   3995  CA  ALA B 244     -24.386 -21.317  -8.760  1.00110.00
ATOM   3996  C   ALA B 244     -24.646 -19.824  -8.511  1.00110.00
ATOM   3997  O   ALA B 244     -24.170 -18.972  -9.263  1.00110.00
ATOM   3998  CB  ALA B 244     -23.373 -21.961  -7.799  1.00110.00
ATOM   3999  N   LYS B 245     -25.425 -19.513  -7.464  1.00110.00
ATOM   4000  CA  LYS B 245     -25.900 -18.167  -7.132  1.00110.00
ATOM   4001  C   LYS B 245     -25.051 -17.545  -6.002  1.00110.00
ATOM   4002  O   LYS B 245     -25.594 -17.034  -5.021  1.00110.00
ATOM   4003  CB  LYS B 245     -27.386 -18.265  -6.709  1.00110.00
ATOM   4004  CG  LYS B 245     -28.217 -19.224  -7.580  1.00110.00
ATOM   4005  CD  LYS B 245     -28.045 -18.943  -9.080  1.00110.00
ATOM   4006  CE  LYS B 245     -29.123 -19.620  -9.934  1.00110.00
ATOM   4007  NZ  LYS B 245     -28.905 -19.369 -11.369  1.00110.00
ATOM   4008  N   CYS B 246     -23.713 -17.569  -6.144  1.00110.00
ATOM   4009  CA  CYS B 246     -22.778 -16.904  -5.228  1.00110.00
ATOM   4010  C   CYS B 246     -22.695 -15.396  -5.546  1.00110.00
ATOM   4011  O   CYS B 246     -22.560 -14.586  -4.630  1.00110.00
ATOM   4012  CB  CYS B 246     -21.384 -17.547  -5.390  1.00110.00
ATOM   4013  SG  CYS B 246     -21.422 -19.316  -4.983  1.00110.00
ATOM   4014  N   ASP B 247     -22.833 -15.027  -6.831  1.00110.00
ATOM   4015  CA  ASP B 247     -22.979 -13.657  -7.320  1.00110.00
ATOM   4016  C   ASP B 247     -23.784 -13.661  -8.630  1.00110.00
ATOM   4017  O   ASP B 247     -23.903 -14.690  -9.300  1.00110.00
ATOM   4018  CB  ASP B 247     -21.613 -12.928  -7.390  1.00110.00
ATOM   4019  CG  ASP B 247     -20.707 -13.378  -8.536  1.00110.00
ATOM   4020  OD1 ASP B 247     -19.893 -14.300  -8.312  1.00110.00
ATOM   4021  OD2 ASP B 247     -20.829 -12.782  -9.628  1.00110.00
ATOM   4022  N   GLY B 248     -24.320 -12.485  -8.985  1.00110.00
ATOM   4023  CA  GLY B 248     -25.174 -12.248 -10.141  1.00110.00
ATOM   4024  C   GLY B 248     -26.502 -11.622  -9.693  1.00110.00
ATOM   4025  O   GLY B 248     -27.218 -12.276  -8.933  1.00110.00
ATOM   4026  N   PRO B 249     -26.859 -10.395 -10.149  1.00110.00
ATOM   4027  CA  PRO B 249     -28.146  -9.737  -9.850  1.00110.00
ATOM   4028  C   PRO B 249     -29.380 -10.510 -10.365  1.00110.00
ATOM   4029  O   PRO B 249     -29.257 -11.503 -11.086  1.00110.00
ATOM   4030  CB  PRO B 249     -28.085  -8.356 -10.532  1.00110.00
ATOM   4031  CG  PRO B 249     -26.671  -8.170 -11.057  1.00110.00
ATOM   4032  CD  PRO B 249     -25.974  -9.519 -10.917  1.00110.00
ATOM   4033  N   SER B 250     -30.581 -10.011 -10.021  1.00110.00
ATOM   4034  CA  SER B 250     -31.892 -10.494 -10.481  1.00110.00
ATOM   4035  C   SER B 250     -32.079 -10.508 -12.018  1.00110.00
ATOM   4036  O   SER B 250     -32.902 -11.271 -12.525  1.00110.00
ATOM   4037  CB  SER B 250     -32.991  -9.681  -9.767  1.00110.00
ATOM   4038  OG  SER B 250     -33.378  -8.540 -10.508  1.00110.00
ATOM   4039  N   ALA B 251     -31.272  -9.719 -12.745  1.00110.00
ATOM   4040  CA  ALA B 251     -31.062  -9.763 -14.186  1.00110.00
ATOM   4041  C   ALA B 251     -29.593  -9.426 -14.459  1.00110.00
ATOM   4042  O   ALA B 251     -29.106  -8.395 -13.993  1.00110.00
ATOM   4043  CB  ALA B 251     -32.059  -8.842 -14.905  1.00110.00
ATOM   4044  N   LEU B 252     -28.880 -10.298 -15.192  1.00110.00
ATOM   4045  CA  LEU B 252     -27.438 -10.178 -15.417  1.00110.00
ATOM   4046  C   LEU B 252     -27.155  -9.204 -16.582  1.00110.00
ATOM   4047  O   LEU B 252     -27.740  -9.378 -17.654  1.00110.00
ATOM   4048  CB  LEU B 252     -26.855 -11.557 -15.814  1.00110.00
ATOM   4049  CG  LEU B 252     -27.106 -12.720 -14.828  1.00110.00
ATOM   4050  CD1 LEU B 252     -26.340 -13.968 -15.291  1.00110.00
ATOM   4051  CD2 LEU B 252     -26.740 -12.380 -13.376  1.00110.00
ATOM   4052  N   PRO B 253     -26.248  -8.211 -16.418  1.00110.00
ATOM   4053  CA  PRO B 253     -25.853  -7.282 -17.491  1.00110.00
ATOM   4054  C   PRO B 253     -24.804  -7.876 -18.462  1.00110.00
ATOM   4055  O   PRO B 253     -24.541  -7.279 -19.506  1.00110.00
ATOM   4056  CB  PRO B 253     -25.267  -6.080 -16.737  1.00110.00
ATOM   4057  CG  PRO B 253     -24.649  -6.691 -15.490  1.00110.00
ATOM   4058  CD  PRO B 253     -25.574  -7.863 -15.162  1.00110.00
ATOM   4059  N   LEU B 254     -24.229  -9.044 -18.127  1.00110.00
ATOM   4060  CA  LEU B 254     -23.304  -9.823 -18.941  1.00110.00
ATOM   4061  C   LEU B 254     -23.581 -11.307 -18.675  1.00110.00
ATOM   4062  O   LEU B 254     -23.533 -11.750 -17.526  1.00110.00
ATOM   4063  CB  LEU B 254     -21.847  -9.363 -18.680  1.00110.00
ATOM   4064  CG  LEU B 254     -20.745  -9.905 -19.623  1.00110.00
ATOM   4065  CD1 LEU B 254     -20.324 -11.356 -19.335  1.00110.00
ATOM   4066  CD2 LEU B 254     -21.070  -9.690 -21.110  1.00110.00
ATOM   4067  N   HIS B 255     -23.862 -12.063 -19.746  1.00110.00
ATOM   4068  CA  HIS B 255     -24.194 -13.489 -19.728  1.00110.00
ATOM   4069  C   HIS B 255     -23.554 -14.246 -20.903  1.00110.00
ATOM   4070  O   HIS B 255     -23.231 -15.425 -20.763  1.00110.00
ATOM   4071  CB  HIS B 255     -25.726 -13.660 -19.627  1.00110.00
ATOM   4072  CG  HIS B 255     -26.233 -15.083 -19.656  1.00110.00
ATOM   4073  ND1 HIS B 255     -26.974 -15.594 -20.706  1.00110.00
ATOM   4074  CD2 HIS B 255     -26.122 -16.112 -18.746  1.00110.00
ATOM   4075  CE1 HIS B 255     -27.272 -16.861 -20.401  1.00110.00
ATOM   4076  NE2 HIS B 255     -26.783 -17.245 -19.228  1.00110.00
ATOM   4077  N   LEU B 256     -23.361 -13.576 -22.050  1.00110.00
ATOM   4078  CA  LEU B 256     -22.755 -14.140 -23.255  1.00110.00
ATOM   4079  C   LEU B 256     -21.268 -13.762 -23.315  1.00110.00
ATOM   4080  O   LEU B 256     -20.880 -12.648 -22.958  1.00110.00
ATOM   4081  CB  LEU B 256     -23.448 -13.529 -24.492  1.00110.00
ATOM   4082  CG  LEU B 256     -23.200 -14.273 -25.820  1.00110.00
ATOM   4083  CD1 LEU B 256     -23.437 -15.780 -25.639  1.00110.00
ATOM   4084  CD2 LEU B 256     -24.065 -13.722 -26.967  1.00110.00
ATOM   4085  N   LEU B 257     -20.448 -14.701 -23.811  1.00 30.00
ATOM   4086  CA  LEU B 257     -19.009 -14.537 -24.023  1.00 30.00
ATOM   4087  C   LEU B 257     -18.720 -13.785 -25.338  1.00 30.00
ATOM   4088  O   LEU B 257     -17.672 -13.157 -25.457  1.00 30.00
ATOM   4089  CB  LEU B 257     -18.364 -15.943 -24.089  1.00 30.00
ATOM   4090  CG  LEU B 257     -17.167 -16.127 -23.135  1.00 30.00
ATOM   4091  CD1 LEU B 257     -16.768 -17.604 -23.075  1.00 30.00
ATOM   4092  CD2 LEU B 257     -15.955 -15.256 -23.505  1.00 30.00
ATOM   4093  N   GLU B 258     -19.657 -13.792 -26.301  1.00 30.00
ATOM   4094  CA  GLU B 258     -19.615 -12.977 -27.515  1.00 30.00
ATOM   4095  C   GLU B 258     -19.803 -11.484 -27.184  1.00 30.00
ATOM   4096  O   GLU B 258     -19.073 -10.649 -27.713  1.00 30.00
ATOM   4097  CB  GLU B 258     -20.716 -13.488 -28.469  1.00 30.00
ATOM   4098  CG  GLU B 258     -20.909 -12.676 -29.772  1.00 30.00
ATOM   4099  CD  GLU B 258     -22.281 -12.885 -30.415  1.00 30.00
ATOM   4100  OE1 GLU B 258     -22.876 -13.969 -30.212  1.00 30.00
ATOM   4101  OE2 GLU B 258     -22.719 -11.957 -31.127  1.00 30.00
ATOM   4102  N   ASP B 259     -20.740 -11.172 -26.268  1.00 30.00
ATOM   4103  CA  ASP B 259     -21.047  -9.831 -25.761  1.00 30.00
ATOM   4104  C   ASP B 259     -19.929  -9.263 -24.856  1.00 30.00
ATOM   4105  O   ASP B 259     -19.806  -8.047 -24.721  1.00 30.00
ATOM   4106  CB  ASP B 259     -22.389  -9.918 -24.995  1.00 30.00
ATOM   4107  CG  ASP B 259     -22.973  -8.591 -24.501  1.00 30.00
ATOM   4108  OD1 ASP B 259     -22.825  -7.574 -25.213  1.00 30.00
ATOM   4109  OD2 ASP B 259     -23.559  -8.610 -23.398  1.00 30.00
ATOM   4110  N   PHE B 260     -19.088 -10.135 -24.275  1.00 30.00
ATOM   4111  CA  PHE B 260     -17.890  -9.770 -23.522  1.00 30.00
ATOM   4112  C   PHE B 260     -16.780  -9.338 -24.496  1.00 30.00
ATOM   4113  O   PHE B 260     -16.212  -8.256 -24.345  1.00 30.00
ATOM   4114  CB  PHE B 260     -17.445 -11.009 -22.706  1.00 30.00
ATOM   4115  CG  PHE B 260     -16.227 -10.845 -21.809  1.00 30.00
ATOM   4116  CD1 PHE B 260     -16.389 -10.525 -20.446  1.00 30.00
ATOM   4117  CD2 PHE B 260     -14.929 -11.050 -22.324  1.00 30.00
ATOM   4118  CE1 PHE B 260     -15.264 -10.402 -19.609  1.00 30.00
ATOM   4119  CE2 PHE B 260     -13.802 -10.915 -21.490  1.00 30.00
ATOM   4120  CZ  PHE B 260     -13.969 -10.587 -20.131  1.00 30.00
ATOM   4121  N   LEU B 261     -16.486 -10.182 -25.498  1.00 30.00
ATOM   4122  CA  LEU B 261     -15.351 -10.037 -26.404  1.00 30.00
ATOM   4123  C   LEU B 261     -15.544  -8.937 -27.462  1.00 30.00
ATOM   4124  O   LEU B 261     -14.557  -8.304 -27.827  1.00 30.00
ATOM   4125  CB  LEU B 261     -15.138 -11.381 -27.133  1.00 30.00
ATOM   4126  CG  LEU B 261     -14.616 -12.545 -26.261  1.00 30.00
ATOM   4127  CD1 LEU B 261     -14.707 -13.866 -27.039  1.00 30.00
ATOM   4128  CD2 LEU B 261     -13.187 -12.324 -25.751  1.00 30.00
ATOM   4129  N   ILE B 262     -16.777  -8.693 -27.945  1.00 30.00
ATOM   4130  CA  ILE B 262     -17.087  -7.722 -29.007  1.00 30.00
ATOM   4131  C   ILE B 262     -16.826  -6.264 -28.581  1.00 30.00
ATOM   4132  O   ILE B 262     -16.401  -5.461 -29.409  1.00 30.00
ATOM   4133  CB  ILE B 262     -18.557  -7.906 -29.485  1.00 30.00
ATOM   4134  CG1 ILE B 262     -18.862  -7.083 -30.760  1.00 30.00
ATOM   4135  CG2 ILE B 262     -19.602  -7.609 -28.387  1.00 30.00
ATOM   4136  CD1 ILE B 262     -19.916  -7.721 -31.675  1.00 30.00
ATOM   4137  N   ARG B 263     -17.053  -5.936 -27.298  1.00 30.00
ATOM   4138  CA  ARG B 263     -16.872  -4.599 -26.736  1.00 30.00
ATOM   4139  C   ARG B 263     -15.383  -4.267 -26.558  1.00 30.00
ATOM   4140  O   ARG B 263     -14.988  -3.120 -26.764  1.00 30.00
ATOM   4141  CB  ARG B 263     -17.548  -4.542 -25.351  1.00 30.00
ATOM   4142  CG  ARG B 263     -19.019  -4.993 -25.347  1.00 30.00
ATOM   4143  CD  ARG B 263     -19.629  -4.916 -23.940  1.00 30.00
ATOM   4144  NE  ARG B 263     -19.536  -3.573 -23.349  1.00 30.00
ATOM   4145  CZ  ARG B 263     -20.521  -2.972 -22.658  1.00 30.00
ATOM   4146  NH1 ARG B 263     -21.659  -3.621 -22.371  1.00 30.00
ATOM   4147  NH2 ARG B 263     -20.375  -1.705 -22.254  1.00 30.00
ATOM   4148  N   ILE B 264     -14.569  -5.276 -26.200  1.00 30.00
ATOM   4149  CA  ILE B 264     -13.120  -5.180 -26.021  1.00 30.00
ATOM   4150  C   ILE B 264     -12.424  -5.130 -27.396  1.00 30.00
ATOM   4151  O   ILE B 264     -11.440  -4.411 -27.536  1.00 30.00
ATOM   4152  CB  ILE B 264     -12.622  -6.399 -25.186  1.00 30.00
ATOM   4153  CG1 ILE B 264     -13.286  -6.446 -23.785  1.00 30.00
ATOM   4154  CG2 ILE B 264     -11.083  -6.418 -25.031  1.00 30.00
ATOM   4155  CD1 ILE B 264     -13.156  -7.804 -23.082  1.00 30.00
ATOM   4156  N   LYS B 265     -12.944  -5.853 -28.405  1.00 30.00
ATOM   4157  CA  LYS B 265     -12.407  -5.903 -29.765  1.00 30.00
ATOM   4158  C   LYS B 265     -12.729  -4.617 -30.545  1.00 30.00
ATOM   4159  O   LYS B 265     -11.875  -4.142 -31.289  1.00 30.00
ATOM   4160  CB  LYS B 265     -13.002  -7.136 -30.485  1.00 30.00
ATOM   4161  CG  LYS B 265     -12.253  -7.562 -31.762  1.00 30.00
ATOM   4162  CD  LYS B 265     -12.857  -7.053 -33.077  1.00 30.00
ATOM   4163  CE  LYS B 265     -12.038  -7.513 -34.289  1.00 30.00
ATOM   4164  NZ  LYS B 265     -12.602  -6.986 -35.540  1.00 30.00
ATOM   4165  N   ALA B 266     -13.917  -4.021 -30.338  1.00 30.00
ATOM   4166  CA  ALA B 266     -14.328  -2.747 -30.933  1.00 30.00
ATOM   4167  C   ALA B 266     -13.555  -1.559 -30.334  1.00 30.00
ATOM   4168  O   ALA B 266     -13.198  -0.636 -31.065  1.00 30.00
ATOM   4169  CB  ALA B 266     -15.830  -2.545 -30.683  1.00 30.00
ATOM   4170  N   LEU B 267     -13.247  -1.618 -29.024  1.00 30.00
ATOM   4171  CA  LEU B 267     -12.358  -0.699 -28.313  1.00 30.00
ATOM   4172  C   LEU B 267     -10.916  -0.820 -28.831  1.00 30.00
ATOM   4173  O   LEU B 267     -10.266   0.197 -29.051  1.00 30.00
ATOM   4174  CB  LEU B 267     -12.448  -1.005 -26.796  1.00 30.00
ATOM   4175  CG  LEU B 267     -11.483  -0.222 -25.866  1.00 30.00
ATOM   4176  CD1 LEU B 267     -12.169   0.145 -24.544  1.00 30.00
ATOM   4177  CD2 LEU B 267     -10.189  -1.000 -25.561  1.00 30.00
ATOM   4178  N   ASP B 268     -10.430  -2.054 -29.040  1.00 30.00
ATOM   4179  CA  ASP B 268      -9.075  -2.365 -29.490  1.00 30.00
ATOM   4180  C   ASP B 268      -8.806  -1.890 -30.930  1.00 30.00
ATOM   4181  O   ASP B 268      -7.764  -1.282 -31.176  1.00 30.00
ATOM   4182  CB  ASP B 268      -8.855  -3.883 -29.337  1.00 30.00
ATOM   4183  CG  ASP B 268      -7.440  -4.330 -29.675  1.00 30.00
ATOM   4184  OD1 ASP B 268      -6.600  -4.262 -28.753  1.00 30.00
ATOM   4185  OD2 ASP B 268      -7.224  -4.763 -30.826  1.00 30.00
ATOM   4186  N   ASP B 269      -9.763  -2.114 -31.850  1.00 30.00
ATOM   4187  CA  ASP B 269      -9.729  -1.632 -33.235  1.00 30.00
ATOM   4188  C   ASP B 269      -9.772  -0.098 -33.316  1.00 30.00
ATOM   4189  O   ASP B 269      -9.130   0.466 -34.199  1.00 30.00
ATOM   4190  CB  ASP B 269     -10.910  -2.201 -34.063  1.00 30.00
ATOM   4191  CG  ASP B 269     -11.247  -1.471 -35.369  1.00 30.00
ATOM   4192  OD1 ASP B 269     -10.416  -1.591 -36.297  1.00 30.00
ATOM   4193  OD2 ASP B 269     -12.319  -0.831 -35.452  1.00 30.00
ATOM   4194  N   LEU B 270     -10.476   0.578 -32.387  1.00 30.00
ATOM   4195  CA  LEU B 270     -10.504   2.037 -32.286  1.00 30.00
ATOM   4196  C   LEU B 270      -9.146   2.575 -31.807  1.00 30.00
ATOM   4197  O   LEU B 270      -8.604   3.462 -32.459  1.00 30.00
ATOM   4198  CB  LEU B 270     -11.647   2.488 -31.344  1.00 30.00
ATOM   4199  CG  LEU B 270     -11.850   4.025 -31.275  1.00 30.00
ATOM   4200  CD1 LEU B 270     -13.335   4.407 -31.342  1.00 30.00
ATOM   4201  CD2 LEU B 270     -11.204   4.655 -30.028  1.00 30.00
ATOM   4202  N   ILE B 271      -8.598   2.030 -30.706  1.00 30.00
ATOM   4203  CA  ILE B 271      -7.333   2.421 -30.068  1.00 30.00
ATOM   4204  C   ILE B 271      -6.111   2.244 -30.994  1.00 30.00
ATOM   4205  O   ILE B 271      -5.262   3.133 -31.040  1.00 30.00
ATOM   4206  CB  ILE B 271      -7.186   1.640 -28.722  1.00 30.00
ATOM   4207  CG1 ILE B 271      -8.204   2.115 -27.652  1.00 30.00
ATOM   4208  CG2 ILE B 271      -5.758   1.591 -28.129  1.00 30.00
ATOM   4209  CD1 ILE B 271      -7.848   3.423 -26.933  1.00 30.00
ATOM   4210  N   LYS B 272      -6.018   1.118 -31.722  1.00 30.00
ATOM   4211  CA  LYS B 272      -4.859   0.764 -32.549  1.00 30.00
ATOM   4212  C   LYS B 272      -4.935   1.309 -33.986  1.00 30.00
ATOM   4213  O   LYS B 272      -3.905   1.328 -34.661  1.00 30.00
ATOM   4214  CB  LYS B 272      -4.723  -0.773 -32.580  1.00 30.00
ATOM   4215  CG  LYS B 272      -4.145  -1.303 -31.258  1.00 30.00
ATOM   4216  CD  LYS B 272      -4.333  -2.810 -31.058  1.00 30.00
ATOM   4217  CE  LYS B 272      -3.621  -3.294 -29.790  1.00 30.00
ATOM   4218  NZ  LYS B 272      -4.018  -4.658 -29.419  1.00 30.00
ATOM   4219  N   SER B 273      -6.099   1.818 -34.435  1.00 30.00
ATOM   4220  CA  SER B 273      -6.229   2.583 -35.683  1.00 30.00
ATOM   4221  C   SER B 273      -5.791   4.056 -35.519  1.00 30.00
ATOM   4222  O   SER B 273      -5.649   4.751 -36.525  1.00 30.00
ATOM   4223  CB  SER B 273      -7.685   2.514 -36.199  1.00 30.00
ATOM   4224  OG  SER B 273      -8.640   3.030 -35.291  1.00 30.00
ATOM   4225  N   GLN B 274      -5.534   4.521 -34.280  1.00 30.00
ATOM   4226  CA  GLN B 274      -4.957   5.834 -33.994  1.00 30.00
ATOM   4227  C   GLN B 274      -3.421   5.748 -34.115  1.00 30.00
ATOM   4228  O   GLN B 274      -2.849   4.694 -33.824  1.00 30.00
ATOM   4229  CB  GLN B 274      -5.246   6.246 -32.525  1.00 30.00
ATOM   4230  CG  GLN B 274      -6.724   6.437 -32.134  1.00 30.00
ATOM   4231  CD  GLN B 274      -7.568   7.180 -33.172  1.00 30.00
ATOM   4232  OE1 GLN B 274      -7.247   8.303 -33.554  1.00 30.00
ATOM   4233  NE2 GLN B 274      -8.653   6.557 -33.634  1.00 30.00
ATOM   4234  N   PRO B 275      -2.732   6.856 -34.463  1.00 30.00
ATOM   4235  CA  PRO B 275      -1.270   6.942 -34.403  1.00 30.00
ATOM   4236  C   PRO B 275      -0.796   7.123 -32.947  1.00 30.00
ATOM   4237  O   PRO B 275      -1.513   7.681 -32.115  1.00 30.00
ATOM   4238  CB  PRO B 275      -0.930   8.174 -35.252  1.00 30.00
ATOM   4239  CG  PRO B 275      -2.078   9.141 -34.998  1.00 30.00
ATOM   4240  CD  PRO B 275      -3.271   8.233 -34.696  1.00 30.00
ATOM   4241  N   ILE B 276       0.427   6.655 -32.657  1.00 30.00
ATOM   4242  CA  ILE B 276       1.098   6.804 -31.363  1.00 30.00
ATOM   4243  C   ILE B 276       1.614   8.252 -31.250  1.00 30.00
ATOM   4244  O   ILE B 276       2.177   8.789 -32.205  1.00 30.00
ATOM   4245  CB  ILE B 276       2.264   5.772 -31.278  1.00 30.00
ATOM   4246  CG1 ILE B 276       1.734   4.330 -31.498  1.00 30.00
ATOM   4247  CG2 ILE B 276       3.053   5.854 -29.949  1.00 30.00
ATOM   4248  CD1 ILE B 276       0.994   3.732 -30.293  1.00 30.00
ATOM   4249  N   LEU B 277       1.421   8.867 -30.071  1.00 30.00
ATOM   4250  CA  LEU B 277       1.868  10.219 -29.748  1.00 30.00
ATOM   4251  C   LEU B 277       3.360  10.154 -29.373  1.00 30.00
ATOM   4252  O   LEU B 277       3.719   9.721 -28.278  1.00 30.00
ATOM   4253  CB  LEU B 277       1.017  10.727 -28.557  1.00 30.00
ATOM   4254  CG  LEU B 277       1.229  12.209 -28.165  1.00 30.00
ATOM   4255  CD1 LEU B 277       0.790  13.169 -29.284  1.00 30.00
ATOM   4256  CD2 LEU B 277       0.484  12.533 -26.861  1.00 30.00
ATOM   4257  N   THR B 278       4.221  10.570 -30.315  1.00 30.00
ATOM   4258  CA  THR B 278       5.685  10.525 -30.228  1.00 30.00
ATOM   4259  C   THR B 278       6.285  11.736 -29.475  1.00 30.00
ATOM   4260  O   THR B 278       7.506  11.825 -29.345  1.00 30.00
ATOM   4261  CB  THR B 278       6.250  10.483 -31.676  1.00 30.00
ATOM   4262  OG1 THR B 278       7.512   9.838 -31.729  1.00 30.00
ATOM   4263  CG2 THR B 278       6.365  11.868 -32.333  1.00 30.00
ATOM   4264  N   ILE B 279       5.440  12.660 -28.991  1.00 30.00
ATOM   4265  CA  ILE B 279       5.815  13.908 -28.331  1.00 30.00
ATOM   4266  C   ILE B 279       5.851  13.689 -26.806  1.00 30.00
ATOM   4267  O   ILE B 279       4.984  13.016 -26.245  1.00 30.00
ATOM   4268  CB  ILE B 279       4.746  14.985 -28.690  1.00 30.00
ATOM   4269  CG1 ILE B 279       4.636  15.266 -30.212  1.00110.00
ATOM   4270  CG2 ILE B 279       4.935  16.307 -27.917  1.00110.00
ATOM   4271  CD1 ILE B 279       3.619  14.393 -30.965  1.00110.00
ATOM   4272  N   GLU B 280       6.846  14.305 -26.146  1.00110.00
ATOM   4273  CA  GLU B 280       7.010  14.360 -24.693  1.00110.00
ATOM   4274  C   GLU B 280       6.123  15.490 -24.144  1.00110.00
ATOM   4275  O   GLU B 280       5.159  15.171 -23.413  1.00110.00
ATOM   4276  CB  GLU B 280       8.491  14.689 -24.376  1.00110.00
ATOM   4277  CG  GLU B 280       8.775  14.964 -22.883  1.00110.00
ATOM   4278  CD  GLU B 280       8.492  13.781 -21.948  1.00110.00
ATOM   4279  OE1 GLU B 280       9.418  12.956 -21.792  1.00110.00
ATOM   4280  OE2 GLU B 280       7.367  13.707 -21.403  1.00110.00
ATOM   4281  OXT GLU B 280       6.403  16.662 -24.480  1.00110.00
TER
ATOM   4282  N   MET C   1      19.725  16.694  20.413  1.00 30.00
ATOM   4283  CA  MET C   1      18.781  17.819  20.287  1.00 30.00
ATOM   4284  C   MET C   1      17.567  17.573  21.190  1.00 30.00
ATOM   4285  O   MET C   1      17.084  16.443  21.297  1.00 30.00
ATOM   4286  CB  MET C   1      18.387  18.018  18.805  1.00 30.00
ATOM   4287  CG  MET C   1      17.701  19.358  18.477  1.00 30.00
ATOM   4288  SD  MET C   1      15.898  19.401  18.691  1.00 30.00
ATOM   4289  CE  MET C   1      15.583  21.129  18.245  1.00 30.00
ATOM   4290  N   ASP C   2      17.089  18.646  21.835  1.00 30.00
ATOM   4291  CA  ASP C   2      15.972  18.669  22.778  1.00 30.00
ATOM   4292  C   ASP C   2      15.291  20.047  22.734  1.00 30.00
ATOM   4293  O   ASP C   2      15.916  21.046  22.372  1.00 30.00
ATOM   4294  CB  ASP C   2      16.434  18.230  24.192  1.00 30.00
ATOM   4295  CG  ASP C   2      17.828  18.729  24.592  1.00 30.00
ATOM   4296  OD1 ASP C   2      18.019  19.964  24.577  1.00 30.00
ATOM   4297  OD2 ASP C   2      18.676  17.864  24.903  1.00 30.00
ATOM   4298  N   ILE C   3      14.003  20.084  23.107  1.00 30.00
ATOM   4299  CA  ILE C   3      13.151  21.274  23.161  1.00 30.00
ATOM   4300  C   ILE C   3      12.562  21.354  24.578  1.00 30.00
ATOM   4301  O   ILE C   3      11.899  20.416  25.020  1.00 30.00
ATOM   4302  CB  ILE C   3      12.055  21.215  22.050  1.00 30.00
ATOM   4303  CG1 ILE C   3      12.662  21.082  20.629  1.00 30.00
ATOM   4304  CG2 ILE C   3      11.100  22.431  22.118  1.00 30.00
ATOM   4305  CD1 ILE C   3      11.633  20.854  19.511  1.00 30.00
ATOM   4306  N   LYS C   4      12.772  22.484  25.274  1.00 30.00
ATOM   4307  CA  LYS C   4      12.192  22.759  26.590  1.00 30.00
ATOM   4308  C   LYS C   4      10.782  23.347  26.411  1.00 30.00
ATOM   4309  O   LYS C   4      10.585  24.287  25.639  1.00 30.00
ATOM   4310  CB  LYS C   4      13.089  23.776  27.329  1.00 30.00
ATOM   4311  CG  LYS C   4      14.536  23.286  27.540  1.00 30.00
ATOM   4312  CD  LYS C   4      14.801  22.811  28.975  1.00 30.00
ATOM   4313  CE  LYS C   4      16.272  22.435  29.195  1.00 30.00
ATOM   4314  NZ  LYS C   4      16.496  21.882  30.541  1.00 30.00
ATOM   4315  N   ILE C   5       9.814  22.774  27.142  1.00 30.00
ATOM   4316  CA  ILE C   5       8.394  23.118  27.144  1.00 30.00
ATOM   4317  C   ILE C   5       8.003  23.318  28.617  1.00 30.00
ATOM   4318  O   ILE C   5       7.684  22.348  29.307  1.00 30.00
ATOM   4319  CB  ILE C   5       7.568  22.018  26.406  1.00 30.00
ATOM   4320  CG1 ILE C   5       8.039  21.781  24.949  1.00 30.00
ATOM   4321  CG2 ILE C   5       6.055  22.324  26.428  1.00 30.00
ATOM   4322  CD1 ILE C   5       7.544  20.465  24.340  1.00 30.00
ATOM   4323  N   ASN C   6       8.087  24.572  29.098  1.00 30.00
ATOM   4324  CA  ASN C   6       7.796  25.035  30.462  1.00 30.00
ATOM   4325  C   ASN C   6       8.945  24.663  31.413  1.00 30.00
ATOM   4326  O   ASN C   6       9.803  25.495  31.707  1.00 30.00
ATOM   4327  CB  ASN C   6       6.378  24.620  30.940  1.00 30.00
ATOM   4328  CG  ASN C   6       5.850  25.465  32.104  1.00 30.00
ATOM   4329  OD1 ASN C   6       5.437  26.605  31.905  1.00 30.00
ATOM   4330  ND2 ASN C   6       5.863  24.912  33.320  1.00 30.00
ATOM   4331  N   ASP C   7       8.952  23.403  31.868  1.00 30.00
ATOM   4332  CA  ASP C   7       9.934  22.791  32.763  1.00 30.00
ATOM   4333  C   ASP C   7      10.190  21.309  32.416  1.00 30.00
ATOM   4334  O   ASP C   7      10.910  20.632  33.148  1.00 30.00
ATOM   4335  CB  ASP C   7       9.588  23.075  34.250  1.00 30.00
ATOM   4336  CG  ASP C   7       8.347  22.367  34.818  1.00 30.00
ATOM   4337  OD1 ASP C   7       7.285  22.514  34.177  1.00 30.00
ATOM   4338  OD2 ASP C   7       8.470  21.673  35.854  1.00 30.00
ATOM   4339  N   ILE C   8       9.626  20.817  31.298  1.00 30.00
ATOM   4340  CA  ILE C   8       9.806  19.469  30.757  1.00 30.00
ATOM   4341  C   ILE C   8      10.768  19.589  29.561  1.00 30.00
ATOM   4342  O   ILE C   8      10.536  20.399  28.665  1.00 30.00
ATOM   4343  CB  ILE C   8       8.425  18.918  30.277  1.00 30.00
ATOM   4344  CG1 ILE C   8       7.385  18.886  31.428  1.00 30.00
ATOM   4345  CG2 ILE C   8       8.549  17.519  29.626  1.00 30.00
ATOM   4346  CD1 ILE C   8       5.952  18.554  30.983  1.00 30.00
ATOM   4347  N   THR C   9      11.823  18.758  29.535  1.00 30.00
ATOM   4348  CA  THR C   9      12.769  18.652  28.423  1.00 30.00
ATOM   4349  C   THR C   9      12.294  17.490  27.532  1.00 30.00
ATOM   4350  O   THR C   9      12.288  16.336  27.965  1.00 30.00
ATOM   4351  CB  THR C   9      14.177  18.332  28.990  1.00 30.00
ATOM   4352  OG1 THR C   9      14.465  19.241  30.035  1.00 30.00
ATOM   4353  CG2 THR C   9      15.306  18.494  27.958  1.00 30.00
ATOM   4354  N   LEU C  10      11.904  17.808  26.288  1.00 30.00
ATOM   4355  CA  LEU C  10      11.425  16.866  25.282  1.00 30.00
ATOM   4356  C   LEU C  10      12.530  16.681  24.226  1.00 30.00
ATOM   4357  O   LEU C  10      12.621  17.439  23.260  1.00 30.00
ATOM   4358  CB  LEU C  10      10.128  17.444  24.658  1.00 30.00
ATOM   4359  CG  LEU C  10       9.387  16.481  23.702  1.00 30.00
ATOM   4360  CD1 LEU C  10       8.642  15.377  24.462  1.00 30.00
ATOM   4361  CD2 LEU C  10       8.419  17.237  22.785  1.00 30.00
ATOM   4362  N   GLY C  11      13.364  15.653  24.431  1.00 30.00
ATOM   4363  CA  GLY C  11      14.339  15.116  23.485  1.00 30.00
ATOM   4364  C   GLY C  11      14.132  13.606  23.330  1.00 30.00
ATOM   4365  O   GLY C  11      13.468  12.987  24.161  1.00 30.00
ATOM   4366  N   ASN C  12      14.725  12.994  22.290  1.00 30.00
ATOM   4367  CA  ASN C  12      14.628  11.548  22.021  1.00 30.00
ATOM   4368  C   ASN C  12      15.356  10.672  23.061  1.00 30.00
ATOM   4369  O   ASN C  12      15.013   9.499  23.198  1.00 30.00
ATOM   4370  CB  ASN C  12      15.195  11.218  20.620  1.00 30.00
ATOM   4371  CG  ASN C  12      14.309  11.711  19.473  1.00 30.00
ATOM   4372  OD1 ASN C  12      13.205  11.208  19.273  1.00 30.00
ATOM   4373  ND2 ASN C  12      14.783  12.707  18.726  1.00 30.00
ATOM   4374  N   ASN C  13      16.332  11.234  23.796  1.00 30.00
ATOM   4375  CA  ASN C  13      17.075  10.573  24.873  1.00 30.00
ATOM   4376  C   ASN C  13      16.424  10.835  26.251  1.00 30.00
ATOM   4377  O   ASN C  13      16.673  10.068  27.181  1.00 30.00
ATOM   4378  CB  ASN C  13      18.506  11.166  24.877  1.00 30.00
ATOM   4379  CG  ASN C  13      19.513  10.313  25.656  1.00 30.00
ATOM   4380  OD1 ASN C  13      19.676   9.130  25.369  1.00 30.00
ATOM   4381  ND2 ASN C  13      20.169  10.900  26.659  1.00 30.00
ATOM   4382  N   SER C  14      15.587  11.881  26.385  1.00 30.00
ATOM   4383  CA  SER C  14      14.861  12.232  27.611  1.00 30.00
ATOM   4384  C   SER C  14      13.680  11.257  27.815  1.00 30.00
ATOM   4385  O   SER C  14      13.147  10.760  26.822  1.00 30.00
ATOM   4386  CB  SER C  14      14.295  13.659  27.466  1.00 30.00
ATOM   4387  OG  SER C  14      13.328  13.910  28.463  1.00 30.00
ATOM   4388  N   PRO C  15      13.256  10.968  29.067  1.00 30.00
ATOM   4389  CA  PRO C  15      12.255   9.931  29.370  1.00 30.00
ATOM   4390  C   PRO C  15      10.816  10.316  28.976  1.00 30.00
ATOM   4391  O   PRO C  15      10.536  11.471  28.659  1.00 30.00
ATOM   4392  CB  PRO C  15      12.389   9.701  30.883  1.00 30.00
ATOM   4393  CG  PRO C  15      13.887   9.686  31.135  1.00 30.00
ATOM   4394  CD  PRO C  15      14.458  10.613  30.061  1.00 30.00
ATOM   4395  N   PHE C  16       9.935   9.301  28.992  1.00 30.00
ATOM   4396  CA  PHE C  16       8.511   9.272  28.635  1.00 30.00
ATOM   4397  C   PHE C  16       7.698  10.494  29.095  1.00 30.00
ATOM   4398  O   PHE C  16       7.285  10.561  30.252  1.00 30.00
ATOM   4399  CB  PHE C  16       7.934   7.927  29.144  1.00 30.00
ATOM   4400  CG  PHE C  16       6.456   7.619  28.943  1.00 30.00
ATOM   4401  CD1 PHE C  16       5.782   7.976  27.755  1.00 30.00
ATOM   4402  CD2 PHE C  16       5.763   6.907  29.947  1.00 30.00
ATOM   4403  CE1 PHE C  16       4.432   7.620  27.574  1.00 30.00
ATOM   4404  CE2 PHE C  16       4.417   6.543  29.762  1.00 30.00
ATOM   4405  CZ  PHE C  16       3.753   6.895  28.573  1.00 30.00
ATOM   4406  N   VAL C  17       7.441  11.428  28.163  1.00 30.00
ATOM   4407  CA  VAL C  17       6.490  12.526  28.325  1.00 30.00
ATOM   4408  C   VAL C  17       5.152  12.016  27.768  1.00 30.00
ATOM   4409  O   VAL C  17       5.062  11.643  26.596  1.00 30.00
ATOM   4410  CB  VAL C  17       6.966  13.771  27.523  1.00 30.00
ATOM   4411  CG1 VAL C  17       5.984  14.955  27.645  1.00 30.00
ATOM   4412  CG2 VAL C  17       8.369  14.231  27.963  1.00 30.00
ATOM   4413  N   LEU C  18       4.124  11.998  28.627  1.00 30.00
ATOM   4414  CA  LEU C  18       2.779  11.548  28.293  1.00 30.00
ATOM   4415  C   LEU C  18       1.956  12.763  27.841  1.00 30.00
ATOM   4416  O   LEU C  18       1.568  13.598  28.660  1.00 30.00
ATOM   4417  CB  LEU C  18       2.159  10.921  29.566  1.00 30.00
ATOM   4418  CG  LEU C  18       0.726  10.358  29.407  1.00 30.00
ATOM   4419  CD1 LEU C  18       0.654   9.221  28.383  1.00 30.00
ATOM   4420  CD2 LEU C  18       0.185   9.879  30.758  1.00 30.00
ATOM   4421  N   PHE C  19       1.662  12.826  26.534  1.00 30.00
ATOM   4422  CA  PHE C  19       0.682  13.735  25.948  1.00 30.00
ATOM   4423  C   PHE C  19      -0.660  12.986  25.951  1.00 30.00
ATOM   4424  O   PHE C  19      -0.864  12.067  25.160  1.00 30.00
ATOM   4425  CB  PHE C  19       1.079  14.047  24.487  1.00 30.00
ATOM   4426  CG  PHE C  19       2.206  15.051  24.321  1.00 30.00
ATOM   4427  CD1 PHE C  19       3.549  14.619  24.316  1.00 30.00
ATOM   4428  CD2 PHE C  19       1.911  16.419  24.137  1.00 30.00
ATOM   4429  CE1 PHE C  19       4.590  15.548  24.117  1.00 30.00
ATOM   4430  CE2 PHE C  19       2.952  17.347  23.934  1.00 30.00
ATOM   4431  CZ  PHE C  19       4.291  16.911  23.920  1.00 30.00
ATOM   4432  N   GLY C  20      -1.559  13.361  26.867  1.00 30.00
ATOM   4433  CA  GLY C  20      -2.890  12.780  27.009  1.00 30.00
ATOM   4434  C   GLY C  20      -3.972  13.853  26.950  1.00 30.00
ATOM   4435  O   GLY C  20      -3.771  14.923  26.374  1.00 30.00
ATOM   4436  N   GLY C  21      -5.127  13.541  27.547  1.00 30.00
ATOM   4437  CA  GLY C  21      -6.279  14.421  27.667  1.00 30.00
ATOM   4438  C   GLY C  21      -7.498  13.822  26.972  1.00 30.00
ATOM   4439  O   GLY C  21      -7.725  12.613  27.037  1.00 30.00
ATOM   4440  N   ILE C  22      -8.293  14.697  26.340  1.00 30.00
ATOM   4441  CA  ILE C  22      -9.580  14.413  25.701  1.00 30.00
ATOM   4442  C   ILE C  22      -9.619  15.060  24.305  1.00 30.00
ATOM   4443  O   ILE C  22      -8.840  15.968  24.018  1.00 30.00
ATOM   4444  CB  ILE C  22     -10.757  14.798  26.647  1.00 30.00
ATOM   4445  CG1 ILE C  22     -10.813  16.316  26.950  1.00 30.00
ATOM   4446  CG2 ILE C  22     -10.733  13.960  27.945  1.00 30.00
ATOM   4447  CD1 ILE C  22     -12.065  16.769  27.717  1.00 30.00
ATOM   4448  N   ASN C  23     -10.514  14.576  23.427  1.00 30.00
ATOM   4449  CA  ASN C  23     -10.570  14.938  22.005  1.00 30.00
ATOM   4450  C   ASN C  23     -10.994  16.405  21.770  1.00 30.00
ATOM   4451  O   ASN C  23     -10.394  17.081  20.935  1.00 30.00
ATOM   4452  CB  ASN C  23     -11.559  13.975  21.304  1.00 30.00
ATOM   4453  CG  ASN C  23     -11.358  13.930  19.787  1.00 30.00
ATOM   4454  OD1 ASN C  23     -12.089  14.579  19.042  1.00 30.00
ATOM   4455  ND2 ASN C  23     -10.375  13.151  19.330  1.00 30.00
ATOM   4456  N   VAL C  24     -11.996  16.891  22.520  1.00 30.00
ATOM   4457  CA  VAL C  24     -12.547  18.249  22.480  1.00 30.00
ATOM   4458  C   VAL C  24     -12.795  18.744  23.913  1.00 30.00
ATOM   4459  O   VAL C  24     -13.045  17.936  24.809  1.00 30.00
ATOM   4460  CB  VAL C  24     -13.800  18.343  21.560  1.00 30.00
ATOM   4461  CG1 VAL C  24     -13.451  18.472  20.068  1.00 30.00
ATOM   4462  CG2 VAL C  24     -14.808  17.199  21.774  1.00 30.00
ATOM   4463  N   LEU C  25     -12.743  20.071  24.125  1.00 30.00
ATOM   4464  CA  LEU C  25     -12.980  20.715  25.419  1.00 30.00
ATOM   4465  C   LEU C  25     -14.452  20.609  25.844  1.00 30.00
ATOM   4466  O   LEU C  25     -15.358  20.936  25.078  1.00 30.00
ATOM   4467  CB  LEU C  25     -12.610  22.220  25.348  1.00 30.00
ATOM   4468  CG  LEU C  25     -11.111  22.557  25.491  1.00 30.00
ATOM   4469  CD1 LEU C  25     -10.887  24.062  25.277  1.00 30.00
ATOM   4470  CD2 LEU C  25     -10.547  22.165  26.868  1.00 30.00
ATOM   4471  N   GLU C  26     -14.652  20.204  27.106  1.00 30.00
ATOM   4472  CA  GLU C  26     -15.912  20.250  27.845  1.00 30.00
ATOM   4473  C   GLU C  26     -15.979  21.589  28.614  1.00 30.00
ATOM   4474  O   GLU C  26     -15.149  22.480  28.414  1.00 30.00
ATOM   4475  CB  GLU C  26     -15.875  19.083  28.868  1.00 30.00
ATOM   4476  CG  GLU C  26     -16.838  17.919  28.560  1.00 30.00
ATOM   4477  CD  GLU C  26     -18.307  18.334  28.654  1.00 30.00
ATOM   4478  OE1 GLU C  26     -18.599  19.191  29.516  1.00 30.00
ATOM   4479  OE2 GLU C  26     -19.110  17.796  27.860  1.00 30.00
ATOM   4480  N   SER C  27     -16.956  21.723  29.528  1.00 30.00
ATOM   4481  CA  SER C  27     -17.020  22.771  30.551  1.00 30.00
ATOM   4482  C   SER C  27     -15.796  22.713  31.491  1.00 30.00
ATOM   4483  O   SER C  27     -15.190  21.654  31.653  1.00 30.00
ATOM   4484  CB  SER C  27     -18.362  22.639  31.306  1.00 30.00
ATOM   4485  OG  SER C  27     -18.367  21.612  32.280  1.00 30.00
ATOM   4486  N   LEU C  28     -15.423  23.865  32.072  1.00 30.00
ATOM   4487  CA  LEU C  28     -14.223  24.109  32.886  1.00 30.00
ATOM   4488  C   LEU C  28     -13.985  23.064  33.992  1.00 30.00
ATOM   4489  O   LEU C  28     -12.893  22.510  34.091  1.00 30.00
ATOM   4490  CB  LEU C  28     -14.306  25.558  33.422  1.00 30.00
ATOM   4491  CG  LEU C  28     -12.999  26.386  33.412  1.00 30.00
ATOM   4492  CD1 LEU C  28     -13.029  27.406  34.561  1.00 30.00
ATOM   4493  CD2 LEU C  28     -11.725  25.524  33.518  1.00 30.00
ATOM   4494  N   ASP C  29     -15.029  22.770  34.779  1.00 30.00
ATOM   4495  CA  ASP C  29     -15.063  21.817  35.892  1.00 30.00
ATOM   4496  C   ASP C  29     -14.874  20.355  35.431  1.00 30.00
ATOM   4497  O   ASP C  29     -14.189  19.592  36.112  1.00 30.00
ATOM   4498  CB  ASP C  29     -16.416  21.978  36.640  1.00 30.00
ATOM   4499  CG  ASP C  29     -17.680  21.802  35.779  1.00 30.00
ATOM   4500  OD1 ASP C  29     -17.888  22.648  34.878  1.00 30.00
ATOM   4501  OD2 ASP C  29     -18.402  20.812  36.020  1.00 30.00
ATOM   4502  N   SER C  30     -15.447  19.979  34.274  1.00 30.00
ATOM   4503  CA  SER C  30     -15.370  18.643  33.683  1.00 30.00
ATOM   4504  C   SER C  30     -14.014  18.420  32.985  1.00 30.00
ATOM   4505  O   SER C  30     -13.487  17.308  33.023  1.00 30.00
ATOM   4506  CB  SER C  30     -16.521  18.510  32.662  1.00 30.00
ATOM   4507  OG  SER C  30     -17.732  19.063  33.143  1.00 30.00
ATOM   4508  N   THR C  31     -13.420  19.478  32.403  1.00 30.00
ATOM   4509  CA  THR C  31     -12.095  19.468  31.780  1.00 30.00
ATOM   4510  C   THR C  31     -11.004  19.307  32.855  1.00 30.00
ATOM   4511  O   THR C  31     -10.065  18.542  32.647  1.00 30.00
ATOM   4512  CB  THR C  31     -11.877  20.784  30.988  1.00 30.00
ATOM   4513  OG1 THR C  31     -12.905  20.922  30.027  1.00 30.00
ATOM   4514  CG2 THR C  31     -10.555  20.821  30.198  1.00 30.00
ATOM   4515  N   LEU C  32     -11.152  19.986  34.007  1.00 30.00
ATOM   4516  CA  LEU C  32     -10.258  19.878  35.161  1.00 30.00
ATOM   4517  C   LEU C  32     -10.360  18.499  35.841  1.00 30.00
ATOM   4518  O   LEU C  32      -9.337  17.983  36.280  1.00 30.00
ATOM   4519  CB  LEU C  32     -10.569  21.009  36.177  1.00 30.00
ATOM   4520  CG  LEU C  32      -9.622  22.232  36.084  1.00 30.00
ATOM   4521  CD1 LEU C  32      -9.708  22.988  34.749  1.00 30.00
ATOM   4522  CD2 LEU C  32      -9.855  23.201  37.253  1.00 30.00
ATOM   4523  N   GLN C  33     -11.553  17.878  35.893  1.00 30.00
ATOM   4524  CA  GLN C  33     -11.770  16.559  36.498  1.00 30.00
ATOM   4525  C   GLN C  33     -11.179  15.415  35.648  1.00 30.00
ATOM   4526  O   GLN C  33     -10.592  14.493  36.213  1.00 30.00
ATOM   4527  CB  GLN C  33     -13.290  16.354  36.717  1.00 30.00
ATOM   4528  CG  GLN C  33     -13.750  14.919  37.086  1.00 30.00
ATOM   4529  CD  GLN C  33     -13.306  14.382  38.457  1.00 30.00
ATOM   4530  OE1 GLN C  33     -14.089  14.414  39.403  1.00 30.00
ATOM   4531  NE2 GLN C  33     -12.073  13.885  38.593  1.00 30.00
ATOM   4532  N   THR C  34     -11.295  15.481  34.309  1.00 30.00
ATOM   4533  CA  THR C  34     -10.705  14.503  33.384  1.00 30.00
ATOM   4534  C   THR C  34      -9.182  14.692  33.221  1.00 30.00
ATOM   4535  O   THR C  34      -8.487  13.713  32.949  1.00 30.00
ATOM   4536  CB  THR C  34     -11.407  14.570  32.002  1.00 30.00
ATOM   4537  OG1 THR C  34     -11.361  13.334  31.314  1.00 30.00
ATOM   4538  CG2 THR C  34     -10.874  15.692  31.098  1.00 30.00
ATOM   4539  N   CYS C  35      -8.657  15.911  33.446  1.00 30.00
ATOM   4540  CA  CYS C  35      -7.224  16.206  33.509  1.00 30.00
ATOM   4541  C   CYS C  35      -6.629  15.698  34.837  1.00 30.00
ATOM   4542  O   CYS C  35      -5.527  15.152  34.830  1.00 30.00
ATOM   4543  CB  CYS C  35      -7.031  17.733  33.394  1.00 30.00
ATOM   4544  SG  CYS C  35      -5.276  18.183  33.281  1.00 30.00
ATOM   4545  N   ALA C  36      -7.374  15.818  35.953  1.00 30.00
ATOM   4546  CA  ALA C  36      -6.995  15.326  37.278  1.00 30.00
ATOM   4547  C   ALA C  36      -6.886  13.794  37.330  1.00 30.00
ATOM   4548  O   ALA C  36      -6.022  13.275  38.030  1.00 30.00
ATOM   4549  CB  ALA C  36      -8.025  15.788  38.321  1.00 30.00
ATOM   4550  N   HIS C  37      -7.719  13.073  36.559  1.00 30.00
ATOM   4551  CA  HIS C  37      -7.753  11.609  36.507  1.00 30.00
ATOM   4552  C   HIS C  37      -6.518  10.997  35.801  1.00 30.00
ATOM   4553  O   HIS C  37      -6.237   9.815  35.998  1.00 30.00
ATOM   4554  CB  HIS C  37      -9.065  11.178  35.812  1.00 30.00
ATOM   4555  CG  HIS C  37      -9.759   9.980  36.421  1.00 30.00
ATOM   4556  ND1 HIS C  37      -9.346   8.682  36.173  1.00 30.00
ATOM   4557  CD2 HIS C  37     -10.856   9.861  37.250  1.00 30.00
ATOM   4558  CE1 HIS C  37     -10.179   7.870  36.828  1.00 30.00
ATOM   4559  NE2 HIS C  37     -11.119   8.515  37.504  1.00 30.00
ATOM   4560  N   TYR C  38      -5.741  11.802  35.053  1.00 30.00
ATOM   4561  CA  TYR C  38      -4.387  11.469  34.610  1.00 30.00
ATOM   4562  C   TYR C  38      -3.366  11.876  35.684  1.00 30.00
ATOM   4563  O   TYR C  38      -2.533  11.055  36.056  1.00 30.00
ATOM   4564  CB  TYR C  38      -4.035  12.272  33.342  1.00 30.00
ATOM   4565  CG  TYR C  38      -4.393  11.608  32.030  1.00 30.00
ATOM   4566  CD1 TYR C  38      -5.609  11.914  31.389  1.00 30.00
ATOM   4567  CD2 TYR C  38      -3.461  10.753  31.405  1.00 30.00
ATOM   4568  CE1 TYR C  38      -5.865  11.411  30.100  1.00 30.00
ATOM   4569  CE2 TYR C  38      -3.718  10.250  30.117  1.00 30.00
ATOM   4570  CZ  TYR C  38      -4.911  10.600  29.458  1.00 30.00
ATOM   4571  OH  TYR C  38      -5.133  10.177  28.184  1.00 30.00
ATOM   4572  N   VAL C  39      -3.414  13.133  36.164  1.00 30.00
ATOM   4573  CA  VAL C  39      -2.466  13.745  37.107  1.00 30.00
ATOM   4574  C   VAL C  39      -2.258  12.945  38.413  1.00 30.00
ATOM   4575  O   VAL C  39      -1.131  12.874  38.901  1.00 30.00
ATOM   4576  CB  VAL C  39      -2.850  15.233  37.339  1.00 30.00
ATOM   4577  CG1 VAL C  39      -2.121  15.901  38.519  1.00 30.00
ATOM   4578  CG2 VAL C  39      -2.618  16.077  36.072  1.00 30.00
ATOM   4579  N   GLU C  40      -3.318  12.325  38.956  1.00 30.00
ATOM   4580  CA  GLU C  40      -3.287  11.570  40.210  1.00 30.00
ATOM   4581  C   GLU C  40      -2.565  10.212  40.090  1.00 30.00
ATOM   4582  O   GLU C  40      -2.046   9.741  41.103  1.00 30.00
ATOM   4583  CB  GLU C  40      -4.740  11.335  40.687  1.00 30.00
ATOM   4584  CG  GLU C  40      -5.500  10.233  39.915  1.00 30.00
ATOM   4585  CD  GLU C  40      -6.545   9.508  40.761  1.00 30.00
ATOM   4586  OE1 GLU C  40      -6.138   8.582  41.498  1.00 30.00
ATOM   4587  OE2 GLU C  40      -7.731   9.886  40.653  1.00 30.00
ATOM   4588  N   VAL C  41      -2.484   9.605  38.889  1.00 30.00
ATOM   4589  CA  VAL C  41      -1.719   8.374  38.652  1.00 30.00
ATOM   4590  C   VAL C  41      -0.312   8.681  38.102  1.00 30.00
ATOM   4591  O   VAL C  41       0.622   7.973  38.469  1.00 30.00
ATOM   4592  CB  VAL C  41      -2.477   7.394  37.708  1.00 30.00
ATOM   4593  CG1 VAL C  41      -3.714   6.797  38.400  1.00 30.00
ATOM   4594  CG2 VAL C  41      -2.868   7.955  36.328  1.00 30.00
ATOM   4595  N   THR C  42      -0.128   9.726  37.272  1.00 30.00
ATOM   4596  CA  THR C  42       1.169  10.079  36.675  1.00 30.00
ATOM   4597  C   THR C  42       2.146  10.688  37.696  1.00 30.00
ATOM   4598  O   THR C  42       3.335  10.394  37.613  1.00 30.00
ATOM   4599  CB  THR C  42       0.983  11.057  35.489  1.00 30.00
ATOM   4600  OG1 THR C  42       0.340  12.251  35.881  1.00 30.00
ATOM   4601  CG2 THR C  42       0.264  10.447  34.282  1.00 30.00
ATOM   4602  N   ARG C  43       1.666  11.477  38.674  1.00 30.00
ATOM   4603  CA  ARG C  43       2.484  12.062  39.744  1.00 30.00
ATOM   4604  C   ARG C  43       2.943  10.977  40.742  1.00 30.00
ATOM   4605  O   ARG C  43       4.049  11.059  41.275  1.00 30.00
ATOM   4606  CB  ARG C  43       1.637  13.123  40.486  1.00 30.00
ATOM   4607  CG  ARG C  43       2.273  14.526  40.568  1.00 30.00
ATOM   4608  CD  ARG C  43       1.547  15.575  39.715  1.00 30.00
ATOM   4609  NE  ARG C  43       2.019  16.946  39.971  1.00 30.00
ATOM   4610  CZ  ARG C  43       1.595  18.061  39.349  1.00 30.00
ATOM   4611  NH1 ARG C  43       0.744  18.011  38.315  1.00 30.00
ATOM   4612  NH2 ARG C  43       2.021  19.256  39.772  1.00 30.00
ATOM   4613  N   LYS C  44       2.102   9.950  40.954  1.00 30.00
ATOM   4614  CA  LYS C  44       2.333   8.809  41.837  1.00 30.00
ATOM   4615  C   LYS C  44       3.290   7.777  41.204  1.00 30.00
ATOM   4616  O   LYS C  44       4.001   7.089  41.936  1.00 30.00
ATOM   4617  CB  LYS C  44       0.951   8.169  42.092  1.00 30.00
ATOM   4618  CG  LYS C  44       0.653   6.895  41.284  1.00 30.00
ATOM   4619  CD  LYS C  44       0.765   5.640  42.163  1.00 30.00
ATOM   4620  CE  LYS C  44       0.054   4.420  41.562  1.00 30.00
ATOM   4621  NZ  LYS C  44       0.128   3.263  42.470  1.00 30.00
ATOM   4622  N   LEU C  45       3.340   7.695  39.861  1.00 30.00
ATOM   4623  CA  LEU C  45       4.276   6.864  39.102  1.00 30.00
ATOM   4624  C   LEU C  45       5.622   7.585  38.902  1.00 30.00
ATOM   4625  O   LEU C  45       6.661   6.932  38.975  1.00 30.00
ATOM   4626  CB  LEU C  45       3.678   6.566  37.703  1.00 30.00
ATOM   4627  CG  LEU C  45       2.546   5.512  37.701  1.00 30.00
ATOM   4628  CD1 LEU C  45       1.739   5.558  36.392  1.00 30.00
ATOM   4629  CD2 LEU C  45       3.078   4.090  37.932  1.00 30.00
ATOM   4630  N   GLY C  46       5.610   8.906  38.653  1.00 30.00
ATOM   4631  CA  GLY C  46       6.790   9.752  38.455  1.00 30.00
ATOM   4632  C   GLY C  46       6.916  10.314  37.029  1.00 30.00
ATOM   4633  O   GLY C  46       7.982  10.808  36.667  1.00 30.00
ATOM   4634  N   ILE C  47       5.853  10.208  36.216  1.00 30.00
ATOM   4635  CA  ILE C  47       5.788  10.577  34.801  1.00 30.00
ATOM   4636  C   ILE C  47       5.363  12.064  34.685  1.00 30.00
ATOM   4637  O   ILE C  47       4.371  12.447  35.310  1.00 30.00
ATOM   4638  CB  ILE C  47       4.709   9.668  34.124  1.00 30.00
ATOM   4639  CG1 ILE C  47       5.101   8.170  34.201  1.00 30.00
ATOM   4640  CG2 ILE C  47       4.411  10.060  32.657  1.00 30.00
ATOM   4641  CD1 ILE C  47       3.961   7.200  33.860  1.00 30.00
ATOM   4642  N   PRO C  48       6.041  12.894  33.855  1.00 30.00
ATOM   4643  CA  PRO C  48       5.598  14.258  33.530  1.00 30.00
ATOM   4644  C   PRO C  48       4.450  14.223  32.501  1.00 30.00
ATOM   4645  O   PRO C  48       4.533  13.517  31.493  1.00 30.00
ATOM   4646  CB  PRO C  48       6.846  14.940  32.949  1.00 30.00
ATOM   4647  CG  PRO C  48       7.515  13.867  32.104  1.00 30.00
ATOM   4648  CD  PRO C  48       7.140  12.553  32.796  1.00 30.00
ATOM   4649  N   TYR C  49       3.377  14.979  32.781  1.00 30.00
ATOM   4650  CA  TYR C  49       2.130  14.982  32.021  1.00 30.00
ATOM   4651  C   TYR C  49       1.913  16.322  31.299  1.00 30.00
ATOM   4652  O   TYR C  49       2.297  17.380  31.797  1.00 30.00
ATOM   4653  CB  TYR C  49       0.969  14.694  32.999  1.00 30.00
ATOM   4654  CG  TYR C  49      -0.399  14.617  32.345  1.00 30.00
ATOM   4655  CD1 TYR C  49      -0.634  13.669  31.330  1.00 30.00
ATOM   4656  CD2 TYR C  49      -1.416  15.526  32.703  1.00 30.00
ATOM   4657  CE1 TYR C  49      -1.867  13.645  30.658  1.00 30.00
ATOM   4658  CE2 TYR C  49      -2.658  15.489  32.042  1.00 30.00
ATOM   4659  CZ  TYR C  49      -2.879  14.555  31.013  1.00 30.00
ATOM   4660  OH  TYR C  49      -4.076  14.519  30.366  1.00 30.00
ATOM   4661  N   ILE C  50       1.256  16.245  30.129  1.00 30.00
ATOM   4662  CA  ILE C  50       0.810  17.348  29.281  1.00 30.00
ATOM   4663  C   ILE C  50      -0.628  17.025  28.832  1.00 30.00
ATOM   4664  O   ILE C  50      -0.878  15.933  28.320  1.00 30.00
ATOM   4665  CB  ILE C  50       1.806  17.584  28.102  1.00 30.00
ATOM   4666  CG1 ILE C  50       3.267  17.762  28.592  1.00 30.00
ATOM   4667  CG2 ILE C  50       1.359  18.762  27.209  1.00 30.00
ATOM   4668  CD1 ILE C  50       4.295  18.100  27.503  1.00 30.00
ATOM   4669  N   PHE C  51      -1.565  17.972  29.011  1.00 30.00
ATOM   4670  CA  PHE C  51      -2.968  17.853  28.605  1.00 30.00
ATOM   4671  C   PHE C  51      -3.174  18.548  27.248  1.00 30.00
ATOM   4672  O   PHE C  51      -2.731  19.683  27.058  1.00 30.00
ATOM   4673  CB  PHE C  51      -3.839  18.567  29.667  1.00 30.00
ATOM   4674  CG  PHE C  51      -5.343  18.498  29.438  1.00 30.00
ATOM   4675  CD1 PHE C  51      -6.074  17.369  29.859  1.00 30.00
ATOM   4676  CD2 PHE C  51      -6.017  19.563  28.803  1.00 30.00
ATOM   4677  CE1 PHE C  51      -7.463  17.294  29.640  1.00 30.00
ATOM   4678  CE2 PHE C  51      -7.406  19.490  28.582  1.00 30.00
ATOM   4679  CZ  PHE C  51      -8.127  18.354  28.997  1.00 30.00
ATOM   4680  N   LYS C  52      -3.900  17.875  26.339  1.00 30.00
ATOM   4681  CA  LYS C  52      -4.339  18.376  25.037  1.00 30.00
ATOM   4682  C   LYS C  52      -5.864  18.263  24.932  1.00 30.00
ATOM   4683  O   LYS C  52      -6.437  17.242  25.312  1.00 30.00
ATOM   4684  CB  LYS C  52      -3.631  17.587  23.907  1.00 30.00
ATOM   4685  CG  LYS C  52      -3.674  18.278  22.523  1.00 30.00
ATOM   4686  CD  LYS C  52      -4.848  17.843  21.626  1.00 30.00
ATOM   4687  CE  LYS C  52      -4.937  18.663  20.331  1.00 30.00
ATOM   4688  NZ  LYS C  52      -6.116  18.284  19.535  1.00 30.00
ATOM   4689  N   ALA C  53      -6.501  19.301  24.366  1.00 30.00
ATOM   4690  CA  ALA C  53      -7.904  19.329  23.956  1.00 30.00
ATOM   4691  C   ALA C  53      -8.133  20.436  22.920  1.00 30.00
ATOM   4692  O   ALA C  53      -7.522  21.501  23.009  1.00 30.00
ATOM   4693  CB  ALA C  53      -8.837  19.446  25.171  1.00 30.00
ATOM   4694  N   SER C  54      -9.021  20.183  21.945  1.00 30.00
ATOM   4695  CA  SER C  54      -9.379  21.102  20.860  1.00 30.00
ATOM   4696  C   SER C  54     -10.531  22.021  21.305  1.00 30.00
ATOM   4697  O   SER C  54     -11.535  21.543  21.834  1.00 30.00
ATOM   4698  CB  SER C  54      -9.898  20.258  19.679  1.00 30.00
ATOM   4699  OG  SER C  54      -8.843  19.546  19.070  1.00 30.00
ATOM   4700  N   PHE C  55     -10.397  23.336  21.062  1.00 30.00
ATOM   4701  CA  PHE C  55     -11.434  24.336  21.343  1.00 30.00
ATOM   4702  C   PHE C  55     -12.486  24.421  20.219  1.00 30.00
ATOM   4703  O   PHE C  55     -13.650  24.702  20.502  1.00 30.00
ATOM   4704  CB  PHE C  55     -10.765  25.719  21.562  1.00 30.00
ATOM   4705  CG  PHE C  55      -9.975  26.317  20.404  1.00 30.00
ATOM   4706  CD1 PHE C  55     -10.624  27.061  19.396  1.00 30.00
ATOM   4707  CD2 PHE C  55      -8.577  26.144  20.340  1.00 30.00
ATOM   4708  CE1 PHE C  55      -9.892  27.586  18.314  1.00 30.00
ATOM   4709  CE2 PHE C  55      -7.842  26.680  19.265  1.00 30.00
ATOM   4710  CZ  PHE C  55      -8.499  27.393  18.246  1.00 30.00
ATOM   4711  N   ASP C  56     -12.083  24.160  18.965  1.00 30.00
ATOM   4712  CA  ASP C  56     -12.925  24.167  17.775  1.00 30.00
ATOM   4713  C   ASP C  56     -12.330  23.182  16.760  1.00 30.00
ATOM   4714  O   ASP C  56     -11.432  23.543  16.000  1.00 30.00
ATOM   4715  CB  ASP C  56     -13.155  25.623  17.281  1.00 30.00
ATOM   4716  CG  ASP C  56     -14.187  25.826  16.163  1.00 30.00
ATOM   4717  OD1 ASP C  56     -14.686  24.790  15.675  1.00 30.00
ATOM   4718  OD2 ASP C  56     -14.432  26.992  15.778  1.00 30.00
ATOM   4719  N   LYS C  57     -12.833  21.938  16.760  1.00 30.00
ATOM   4720  CA  LYS C  57     -12.485  20.898  15.797  1.00 30.00
ATOM   4721  C   LYS C  57     -13.380  21.094  14.561  1.00 30.00
ATOM   4722  O   LYS C  57     -14.601  20.956  14.647  1.00 30.00
ATOM   4723  CB  LYS C  57     -12.763  19.521  16.446  1.00 30.00
ATOM   4724  CG  LYS C  57     -12.208  18.336  15.636  1.00 30.00
ATOM   4725  CD  LYS C  57     -12.465  16.977  16.306  1.00 30.00
ATOM   4726  CE  LYS C  57     -11.697  15.840  15.616  1.00 30.00
ATOM   4727  NZ  LYS C  57     -12.055  14.521  16.160  1.00 30.00
ATOM   4728  N   ALA C  58     -12.757  21.438  13.423  1.00 30.00
ATOM   4729  CA  ALA C  58     -13.423  21.731  12.153  1.00 30.00
ATOM   4730  C   ALA C  58     -13.583  20.483  11.263  1.00 30.00
ATOM   4731  O   ALA C  58     -14.443  20.480  10.383  1.00 30.00
ATOM   4732  CB  ALA C  58     -12.540  22.732  11.389  1.00 30.00
ATOM   4733  N   ASN C  59     -12.777  19.433  11.493  1.00 30.00
ATOM   4734  CA  ASN C  59     -12.746  18.182  10.735  1.00 30.00
ATOM   4735  C   ASN C  59     -13.182  17.059  11.689  1.00 30.00
ATOM   4736  O   ASN C  59     -12.368  16.249  12.131  1.00 30.00
ATOM   4737  CB  ASN C  59     -11.314  18.008  10.164  1.00 30.00
ATOM   4738  CG  ASN C  59     -11.219  17.009   9.005  1.00 30.00
ATOM   4739  OD1 ASN C  59     -11.413  15.810   9.186  1.00 30.00
ATOM   4740  ND2 ASN C  59     -10.924  17.499   7.799  1.00 30.00
ATOM   4741  N   ARG C  60     -14.478  17.052  12.039  1.00 30.00
ATOM   4742  CA  ARG C  60     -15.079  16.157  13.030  1.00 30.00
ATOM   4743  C   ARG C  60     -15.469  14.804  12.407  1.00 30.00
ATOM   4744  O   ARG C  60     -15.518  14.651  11.185  1.00 30.00
ATOM   4745  CB  ARG C  60     -16.358  16.821  13.584  1.00 30.00
ATOM   4746  CG  ARG C  60     -16.102  18.190  14.235  1.00 30.00
ATOM   4747  CD  ARG C  60     -17.339  18.799  14.909  1.00 30.00
ATOM   4748  NE  ARG C  60     -18.274  19.386  13.940  1.00 30.00
ATOM   4749  CZ  ARG C  60     -18.118  20.570  13.324  1.00 30.00
ATOM   4750  NH1 ARG C  60     -17.019  21.316  13.506  1.00 30.00
ATOM   4751  NH2 ARG C  60     -19.075  21.017  12.501  1.00 30.00
ATOM   4752  N   SER C  61     -15.760  13.820  13.274  1.00 30.00
ATOM   4753  CA  SER C  61     -16.166  12.455  12.927  1.00 30.00
ATOM   4754  C   SER C  61     -17.563  12.357  12.270  1.00 30.00
ATOM   4755  O   SER C  61     -17.835  11.379  11.574  1.00 30.00
ATOM   4756  CB  SER C  61     -16.102  11.601  14.214  1.00 30.00
ATOM   4757  OG  SER C  61     -14.902  10.855  14.315  1.00 30.00
ATOM   4758  N   SER C  62     -18.426  13.368  12.468  1.00 30.00
ATOM   4759  CA  SER C  62     -19.763  13.495  11.891  1.00 30.00
ATOM   4760  C   SER C  62     -20.174  14.975  11.850  1.00 30.00
ATOM   4761  O   SER C  62     -19.666  15.784  12.630  1.00 30.00
ATOM   4762  CB  SER C  62     -20.759  12.583  12.647  1.00 30.00
ATOM   4763  OG  SER C  62     -22.106  12.946  12.410  1.00 30.00
ATOM   4764  N   ILE C  63     -21.133  15.325  10.974  1.00 30.00
ATOM   4765  CA  ILE C  63     -21.792  16.637  10.956  1.00 30.00
ATOM   4766  C   ILE C  63     -22.728  16.829  12.172  1.00 30.00
ATOM   4767  O   ILE C  63     -22.962  17.966  12.580  1.00 30.00
ATOM   4768  CB  ILE C  63     -22.566  16.837   9.623  1.00 30.00
ATOM   4769  CG1 ILE C  63     -23.675  15.791   9.348  1.00 30.00
ATOM   4770  CG2 ILE C  63     -21.589  16.943   8.435  1.00 30.00
ATOM   4771  CD1 ILE C  63     -24.748  16.301   8.377  1.00 30.00
ATOM   4772  N   HIS C  64     -23.211  15.725  12.770  1.00 30.00
ATOM   4773  CA  HIS C  64     -23.951  15.674  14.028  1.00 30.00
ATOM   4774  C   HIS C  64     -22.987  15.153  15.108  1.00 30.00
ATOM   4775  O   HIS C  64     -22.989  13.970  15.450  1.00 30.00
ATOM   4776  CB  HIS C  64     -25.159  14.719  13.868  1.00 30.00
ATOM   4777  CG  HIS C  64     -26.366  15.389  13.308  1.00 30.00
ATOM   4778  ND1 HIS C  64     -26.994  16.445  13.932  1.00 30.00
ATOM   4779  CD2 HIS C  64     -27.077  15.143  12.182  1.00 30.00
ATOM   4780  CE1 HIS C  64     -28.037  16.818  13.213  1.00 30.00
ATOM   4781  NE2 HIS C  64     -28.110  16.047  12.148  1.00 30.00
ATOM   4782  N   SER C  65     -22.142  16.059  15.626  1.00 30.00
ATOM   4783  CA  SER C  65     -21.213  15.841  16.735  1.00 30.00
ATOM   4784  C   SER C  65     -20.981  17.157  17.503  1.00 30.00
ATOM   4785  O   SER C  65     -21.935  17.908  17.714  1.00 30.00
ATOM   4786  CB  SER C  65     -19.971  15.030  16.288  1.00 30.00
ATOM   4787  OG  SER C  65     -19.134  15.763  15.422  1.00 30.00
ATOM   4788  N   TYR C  66     -19.745  17.419  17.963  1.00 30.00
ATOM   4789  CA  TYR C  66     -19.380  18.549  18.821  1.00 30.00
ATOM   4790  C   TYR C  66     -17.941  19.001  18.524  1.00 30.00
ATOM   4791  O   TYR C  66     -17.040  18.164  18.452  1.00 30.00
ATOM   4792  CB  TYR C  66     -19.637  18.154  20.292  1.00 30.00
ATOM   4793  CG  TYR C  66     -19.158  19.130  21.351  1.00 30.00
ATOM   4794  CD1 TYR C  66     -19.880  20.316  21.601  1.00 30.00
ATOM   4795  CD2 TYR C  66     -18.021  18.830  22.130  1.00 30.00
ATOM   4796  CE1 TYR C  66     -19.473  21.190  22.627  1.00 30.00
ATOM   4797  CE2 TYR C  66     -17.618  19.700  23.161  1.00 30.00
ATOM   4798  CZ  TYR C  66     -18.344  20.881  23.411  1.00 30.00
ATOM   4799  OH  TYR C  66     -17.953  21.723  24.409  1.00 30.00
ATOM   4800  N   ARG C  67     -17.730  20.319  18.352  1.00 30.00
ATOM   4801  CA  ARG C  67     -16.428  20.929  18.044  1.00 30.00
ATOM   4802  C   ARG C  67     -15.597  21.223  19.309  1.00 30.00
ATOM   4803  O   ARG C  67     -14.378  21.352  19.217  1.00 30.00
ATOM   4804  CB  ARG C  67     -16.674  22.268  17.291  1.00 30.00
ATOM   4805  CG  ARG C  67     -17.311  23.418  18.115  1.00 30.00
ATOM   4806  CD  ARG C  67     -17.421  24.748  17.359  1.00 30.00
ATOM   4807  NE  ARG C  67     -18.426  24.684  16.290  1.00 30.00
ATOM   4808  CZ  ARG C  67     -18.188  24.642  14.967  1.00 30.00
ATOM   4809  NH1 ARG C  67     -19.227  24.559  14.131  1.00 30.00
ATOM   4810  NH2 ARG C  67     -16.945  24.664  14.462  1.00 30.00
ATOM   4811  N   GLY C  68     -16.263  21.371  20.463  1.00 30.00
ATOM   4812  CA  GLY C  68     -15.739  21.987  21.675  1.00 30.00
ATOM   4813  C   GLY C  68     -16.590  23.208  22.044  1.00 30.00
ATOM   4814  O   GLY C  68     -17.668  23.420  21.483  1.00 30.00
ATOM   4815  N   VAL C  69     -16.109  24.005  23.008  1.00 30.00
ATOM   4816  CA  VAL C  69     -16.810  25.172  23.557  1.00 30.00
ATOM   4817  C   VAL C  69     -16.663  26.449  22.696  1.00 30.00
ATOM   4818  O   VAL C  69     -17.464  27.370  22.854  1.00 30.00
ATOM   4819  CB  VAL C  69     -16.267  25.450  24.988  1.00 30.00
ATOM   4820  CG1 VAL C  69     -16.696  24.349  25.972  1.00 30.00
ATOM   4821  CG2 VAL C  69     -14.740  25.665  25.061  1.00 30.00
ATOM   4822  N   GLY C  70     -15.652  26.515  21.814  1.00 30.00
ATOM   4823  CA  GLY C  70     -15.312  27.671  20.985  1.00 30.00
ATOM   4824  C   GLY C  70     -13.981  28.288  21.427  1.00 30.00
ATOM   4825  O   GLY C  70     -13.461  27.955  22.492  1.00 30.00
ATOM   4826  N   LEU C  71     -13.438  29.218  20.624  1.00 30.00
ATOM   4827  CA  LEU C  71     -12.208  29.962  20.927  1.00 30.00
ATOM   4828  C   LEU C  71     -12.442  31.006  22.038  1.00 30.00
ATOM   4829  O   LEU C  71     -11.579  31.195  22.894  1.00 30.00
ATOM   4830  CB  LEU C  71     -11.737  30.665  19.628  1.00 30.00
ATOM   4831  CG  LEU C  71     -10.459  31.538  19.727  1.00 30.00
ATOM   4832  CD1 LEU C  71      -9.226  30.754  20.205  1.00 30.00
ATOM   4833  CD2 LEU C  71     -10.164  32.215  18.380  1.00 30.00
ATOM   4834  N   GLU C  72     -13.620  31.648  22.035  1.00 30.00
ATOM   4835  CA  GLU C  72     -14.041  32.728  22.926  1.00 30.00
ATOM   4836  C   GLU C  72     -14.255  32.267  24.381  1.00 30.00
ATOM   4837  O   GLU C  72     -14.158  33.086  25.294  1.00 30.00
ATOM   4838  CB  GLU C  72     -15.371  33.327  22.402  1.00 30.00
ATOM   4839  CG  GLU C  72     -15.327  33.940  20.979  1.00 30.00
ATOM   4840  CD  GLU C  72     -15.646  32.987  19.815  1.00 30.00
ATOM   4841  OE1 GLU C  72     -15.784  33.517  18.691  1.00 30.00
ATOM   4842  OE2 GLU C  72     -15.742  31.760  20.044  1.00 30.00
ATOM   4843  N   GLU C  73     -14.521  30.966  24.586  1.00 30.00
ATOM   4844  CA  GLU C  73     -14.750  30.317  25.878  1.00 30.00
ATOM   4845  C   GLU C  73     -13.757  29.164  26.117  1.00 30.00
ATOM   4846  O   GLU C  73     -13.974  28.358  27.021  1.00 30.00
ATOM   4847  CB  GLU C  73     -16.223  29.840  25.967  1.00 30.00
ATOM   4848  CG  GLU C  73     -17.290  30.809  25.402  1.00 30.00
ATOM   4849  CD  GLU C  73     -18.710  30.623  25.951  1.00 30.00
ATOM   4850  OE1 GLU C  73     -19.243  29.494  25.874  1.00 30.00
ATOM   4851  OE2 GLU C  73     -19.261  31.636  26.432  1.00 30.00
ATOM   4852  N   GLY C  74     -12.663  29.089  25.339  1.00 30.00
ATOM   4853  CA  GLY C  74     -11.680  28.007  25.386  1.00 30.00
ATOM   4854  C   GLY C  74     -10.316  28.459  25.913  1.00 30.00
ATOM   4855  O   GLY C  74      -9.625  27.658  26.542  1.00 30.00
ATOM   4856  N   LEU C  75      -9.941  29.734  25.700  1.00 30.00
ATOM   4857  CA  LEU C  75      -8.677  30.325  26.156  1.00 30.00
ATOM   4858  C   LEU C  75      -8.616  30.508  27.685  1.00 30.00
ATOM   4859  O   LEU C  75      -7.524  30.493  28.252  1.00 30.00
ATOM   4860  CB  LEU C  75      -8.473  31.700  25.476  1.00 30.00
ATOM   4861  CG  LEU C  75      -8.303  31.654  23.940  1.00 30.00
ATOM   4862  CD1 LEU C  75      -8.393  33.065  23.339  1.00 30.00
ATOM   4863  CD2 LEU C  75      -6.994  30.979  23.505  1.00 30.00
ATOM   4864  N   LYS C  76      -9.778  30.632  28.352  1.00 30.00
ATOM   4865  CA  LYS C  76      -9.910  30.756  29.805  1.00 30.00
ATOM   4866  C   LYS C  76      -9.650  29.425  30.541  1.00 30.00
ATOM   4867  O   LYS C  76      -9.230  29.444  31.698  1.00 30.00
ATOM   4868  CB  LYS C  76     -11.337  31.271  30.130  1.00 30.00
ATOM   4869  CG  LYS C  76     -12.436  30.193  30.269  1.00 30.00
ATOM   4870  CD  LYS C  76     -13.713  30.709  30.942  1.00 30.00
ATOM   4871  CE  LYS C  76     -14.755  29.596  31.137  1.00 30.00
ATOM   4872  NZ  LYS C  76     -15.939  30.087  31.860  1.00 30.00
ATOM   4873  N   ILE C  77      -9.905  28.282  29.876  1.00 30.00
ATOM   4874  CA  ILE C  77      -9.811  26.942  30.456  1.00 30.00
ATOM   4875  C   ILE C  77      -8.348  26.454  30.420  1.00 30.00
ATOM   4876  O   ILE C  77      -7.928  25.783  31.359  1.00 30.00
ATOM   4877  CB  ILE C  77     -10.744  25.953  29.686  1.00 30.00
ATOM   4878  CG1 ILE C  77     -12.202  26.481  29.610  1.00 30.00
ATOM   4879  CG2 ILE C  77     -10.719  24.545  30.322  1.00 30.00
ATOM   4880  CD1 ILE C  77     -13.192  25.576  28.859  1.00 30.00
ATOM   4881  N   PHE C  78      -7.558  26.824  29.391  1.00 30.00
ATOM   4882  CA  PHE C  78      -6.137  26.472  29.259  1.00 30.00
ATOM   4883  C   PHE C  78      -5.273  27.121  30.356  1.00 30.00
ATOM   4884  O   PHE C  78      -4.379  26.467  30.893  1.00 30.00
ATOM   4885  CB  PHE C  78      -5.615  26.919  27.874  1.00 30.00
ATOM   4886  CG  PHE C  78      -6.213  26.218  26.664  1.00 30.00
ATOM   4887  CD1 PHE C  78      -6.359  24.814  26.629  1.00 30.00
ATOM   4888  CD2 PHE C  78      -6.599  26.981  25.542  1.00 30.00
ATOM   4889  CE1 PHE C  78      -6.920  24.188  25.499  1.00 30.00
ATOM   4890  CE2 PHE C  78      -7.168  26.358  24.416  1.00 30.00
ATOM   4891  CZ  PHE C  78      -7.334  24.961  24.397  1.00 30.00
ATOM   4892  N   GLU C  79      -5.588  28.375  30.728  1.00 30.00
ATOM   4893  CA  GLU C  79      -4.996  29.110  31.847  1.00 30.00
ATOM   4894  C   GLU C  79      -5.272  28.423  33.199  1.00 30.00
ATOM   4895  O   GLU C  79      -4.368  28.320  34.026  1.00 30.00
ATOM   4896  CB  GLU C  79      -5.522  30.570  31.804  1.00 30.00
ATOM   4897  CG  GLU C  79      -4.488  31.700  31.570  1.00 30.00
ATOM   4898  CD  GLU C  79      -5.092  33.064  31.220  1.00 30.00
ATOM   4899  OE1 GLU C  79      -6.063  33.468  31.896  1.00 30.00
ATOM   4900  OE2 GLU C  79      -4.558  33.686  30.275  1.00 30.00
ATOM   4901  N   LYS C  80      -6.504  27.923  33.398  1.00 30.00
ATOM   4902  CA  LYS C  80      -6.944  27.241  34.613  1.00 30.00
ATOM   4903  C   LYS C  80      -6.354  25.830  34.772  1.00 30.00
ATOM   4904  O   LYS C  80      -6.047  25.451  35.898  1.00 30.00
ATOM   4905  CB  LYS C  80      -8.489  27.169  34.628  1.00 30.00
ATOM   4906  CG  LYS C  80      -9.028  26.328  35.796  1.00 30.00
ATOM   4907  CD  LYS C  80      -8.585  26.851  37.173  1.00 30.00
ATOM   4908  CE  LYS C  80      -9.301  28.149  37.565  1.00 30.00
ATOM   4909  NZ  LYS C  80      -8.918  28.580  38.921  1.00 30.00
ATOM   4910  N   VAL C  81      -6.156  25.072  33.678  1.00 30.00
ATOM   4911  CA  VAL C  81      -5.515  23.749  33.680  1.00 30.00
ATOM   4912  C   VAL C  81      -4.015  23.860  34.031  1.00 30.00
ATOM   4913  O   VAL C  81      -3.507  23.031  34.787  1.00 30.00
ATOM   4914  CB  VAL C  81      -5.746  23.061  32.300  1.00 30.00
ATOM   4915  CG1 VAL C  81      -4.859  21.824  32.046  1.00 30.00
ATOM   4916  CG2 VAL C  81      -7.217  22.639  32.128  1.00 30.00
ATOM   4917  N   LYS C  82      -3.322  24.893  33.520  1.00 30.00
ATOM   4918  CA  LYS C  82      -1.912  25.158  33.806  1.00 30.00
ATOM   4919  C   LYS C  82      -1.696  25.727  35.222  1.00 30.00
ATOM   4920  O   LYS C  82      -0.654  25.462  35.820  1.00 30.00
ATOM   4921  CB  LYS C  82      -1.366  26.133  32.737  1.00 30.00
ATOM   4922  CG  LYS C  82       0.099  26.554  32.968  1.00 30.00
ATOM   4923  CD  LYS C  82       0.831  26.993  31.695  1.00 30.00
ATOM   4924  CE  LYS C  82       2.330  27.177  31.958  1.00 30.00
ATOM   4925  NZ  LYS C  82       3.019  27.752  30.794  1.00 30.00
ATOM   4926  N   ALA C  83      -2.673  26.466  35.775  1.00 30.00
ATOM   4927  CA  ALA C  83      -2.614  27.035  37.121  1.00 30.00
ATOM   4928  C   ALA C  83      -2.953  25.998  38.208  1.00 30.00
ATOM   4929  O   ALA C  83      -2.384  26.062  39.297  1.00 30.00
ATOM   4930  CB  ALA C  83      -3.649  28.169  37.211  1.00 30.00
ATOM   4931  N   GLU C  84      -3.864  25.053  37.916  1.00 30.00
ATOM   4932  CA  GLU C  84      -4.373  24.056  38.860  1.00 30.00
ATOM   4933  C   GLU C  84      -3.399  22.877  39.038  1.00 30.00
ATOM   4934  O   GLU C  84      -3.238  22.396  40.159  1.00 30.00
ATOM   4935  CB  GLU C  84      -5.727  23.532  38.315  1.00 30.00
ATOM   4936  CG  GLU C  84      -6.418  22.412  39.119  1.00 30.00
ATOM   4937  CD  GLU C  84      -7.089  22.939  40.388  1.00 30.00
ATOM   4938  OE1 GLU C  84      -6.441  23.757  41.077  1.00 30.00
ATOM   4939  OE2 GLU C  84      -8.230  22.506  40.655  1.00 30.00
ATOM   4940  N   PHE C  85      -2.761  22.414  37.948  1.00 30.00
ATOM   4941  CA  PHE C  85      -1.941  21.198  37.927  1.00 30.00
ATOM   4942  C   PHE C  85      -0.452  21.483  37.681  1.00 30.00
ATOM   4943  O   PHE C  85       0.378  20.640  38.021  1.00 30.00
ATOM   4944  CB  PHE C  85      -2.494  20.240  36.849  1.00 30.00
ATOM   4945  CG  PHE C  85      -3.947  19.854  37.072  1.00 30.00
ATOM   4946  CD1 PHE C  85      -4.936  20.247  36.147  1.00 30.00
ATOM   4947  CD2 PHE C  85      -4.322  19.149  38.235  1.00 30.00
ATOM   4948  CE1 PHE C  85      -6.290  19.963  36.396  1.00 30.00
ATOM   4949  CE2 PHE C  85      -5.677  18.863  38.484  1.00 30.00
ATOM   4950  CZ  PHE C  85      -6.662  19.285  37.572  1.00 30.00
ATOM   4951  N   GLY C  86      -0.105  22.642  37.094  1.00 30.00
ATOM   4952  CA  GLY C  86       1.272  23.110  36.911  1.00 30.00
ATOM   4953  C   GLY C  86       1.807  22.880  35.491  1.00 30.00
ATOM   4954  O   GLY C  86       2.821  23.465  35.113  1.00 30.00
ATOM   4955  N   ILE C  87       1.143  21.992  34.734  1.00 30.00
ATOM   4956  CA  ILE C  87       1.566  21.429  33.454  1.00 30.00
ATOM   4957  C   ILE C  87       1.463  22.451  32.304  1.00 30.00
ATOM   4958  O   ILE C  87       0.596  23.324  32.350  1.00 30.00
ATOM   4959  CB  ILE C  87       0.658  20.194  33.151  1.00 30.00
ATOM   4960  CG1 ILE C  87      -0.847  20.536  32.963  1.00 30.00
ATOM   4961  CG2 ILE C  87       0.869  19.091  34.210  1.00 30.00
ATOM   4962  CD1 ILE C  87      -1.741  19.330  32.653  1.00 30.00
ATOM   4963  N   PRO C  88       2.262  22.306  31.224  1.00 30.00
ATOM   4964  CA  PRO C  88       2.038  23.037  29.973  1.00 30.00
ATOM   4965  C   PRO C  88       0.803  22.487  29.234  1.00 30.00
ATOM   4966  O   PRO C  88       0.365  21.360  29.481  1.00 30.00
ATOM   4967  CB  PRO C  88       3.323  22.834  29.164  1.00 30.00
ATOM   4968  CG  PRO C  88       3.889  21.515  29.658  1.00 30.00
ATOM   4969  CD  PRO C  88       3.405  21.397  31.105  1.00 30.00
ATOM   4970  N   VAL C  89       0.244  23.307  28.337  1.00 30.00
ATOM   4971  CA  VAL C  89      -0.996  23.039  27.609  1.00 30.00
ATOM   4972  C   VAL C  89      -0.810  23.267  26.105  1.00 30.00
ATOM   4973  O   VAL C  89       0.065  24.019  25.673  1.00 30.00
ATOM   4974  CB  VAL C  89      -2.209  23.766  28.253  1.00 30.00
ATOM   4975  CG1 VAL C  89      -2.653  23.101  29.566  1.00 30.00
ATOM   4976  CG2 VAL C  89      -1.981  25.270  28.471  1.00 30.00
ATOM   4977  N   ILE C  90      -1.625  22.551  25.318  1.00 30.00
ATOM   4978  CA  ILE C  90      -1.527  22.402  23.870  1.00 30.00
ATOM   4979  C   ILE C  90      -2.930  22.314  23.254  1.00 30.00
ATOM   4980  O   ILE C  90      -3.842  21.728  23.839  1.00 30.00
ATOM   4981  CB  ILE C  90      -0.539  21.252  23.490  1.00 30.00
ATOM   4982  CG1 ILE C  90      -0.483  20.967  21.965  1.00 30.00
ATOM   4983  CG2 ILE C  90      -0.802  19.965  24.295  1.00 30.00
ATOM   4984  CD1 ILE C  90       0.570  19.934  21.533  1.00 30.00
ATOM   4985  N   THR C  91      -3.079  22.885  22.052  1.00 30.00
ATOM   4986  CA  THR C  91      -4.267  22.806  21.209  1.00 30.00
ATOM   4987  C   THR C  91      -3.865  22.958  19.733  1.00 30.00
ATOM   4988  O   THR C  91      -2.755  23.400  19.436  1.00 30.00
ATOM   4989  CB  THR C  91      -5.356  23.787  21.708  1.00 30.00
ATOM   4990  OG1 THR C  91      -6.628  23.393  21.240  1.00 30.00
ATOM   4991  CG2 THR C  91      -5.122  25.237  21.271  1.00 30.00
ATOM   4992  N   ASP C  92      -4.780  22.615  18.815  1.00 30.00
ATOM   4993  CA  ASP C  92      -4.612  22.746  17.368  1.00 30.00
ATOM   4994  C   ASP C  92      -5.390  23.959  16.832  1.00 30.00
ATOM   4995  O   ASP C  92      -6.388  24.393  17.408  1.00 30.00
ATOM   4996  CB  ASP C  92      -5.043  21.448  16.623  1.00 30.00
ATOM   4997  CG  ASP C  92      -6.259  20.688  17.170  1.00 30.00
ATOM   4998  OD1 ASP C  92      -7.242  21.341  17.582  1.00 30.00
ATOM   4999  OD2 ASP C  92      -6.173  19.441  17.193  1.00 30.00
ATOM   5000  N   VAL C  93      -4.892  24.486  15.704  1.00 30.00
ATOM   5001  CA  VAL C  93      -5.438  25.599  14.927  1.00 30.00
ATOM   5002  C   VAL C  93      -5.837  25.100  13.527  1.00 30.00
ATOM   5003  O   VAL C  93      -5.391  24.041  13.084  1.00 30.00
ATOM   5004  CB  VAL C  93      -4.386  26.741  14.842  1.00 30.00
ATOM   5005  CG1 VAL C  93      -4.217  27.457  16.193  1.00 30.00
ATOM   5006  CG2 VAL C  93      -3.014  26.289  14.295  1.00 30.00
ATOM   5007  N   HIS C  94      -6.664  25.889  12.825  1.00 30.00
ATOM   5008  CA  HIS C  94      -7.118  25.630  11.457  1.00 30.00
ATOM   5009  C   HIS C  94      -7.143  26.879  10.562  1.00 30.00
ATOM   5010  O   HIS C  94      -7.314  26.741   9.351  1.00 30.00
ATOM   5011  CB  HIS C  94      -8.428  24.813  11.457  1.00 30.00
ATOM   5012  CG  HIS C  94      -9.592  25.564  12.010  1.00 30.00
ATOM   5013  ND1 HIS C  94     -10.546  26.157  11.212  1.00 30.00
ATOM   5014  CD2 HIS C  94      -9.955  25.829  13.287  1.00 30.00
ATOM   5015  CE1 HIS C  94     -11.443  26.755  11.976  1.00 30.00
ATOM   5016  NE2 HIS C  94     -11.109  26.571  13.237  1.00 30.00
ATOM   5017  N   GLU C  95      -6.956  28.076  11.142  1.00 30.00
ATOM   5018  CA  GLU C  95      -6.916  29.367  10.459  1.00 30.00
ATOM   5019  C   GLU C  95      -5.725  30.184  11.000  1.00 30.00
ATOM   5020  O   GLU C  95      -5.527  30.189  12.216  1.00 30.00
ATOM   5021  CB  GLU C  95      -8.253  30.115  10.667  1.00 30.00
ATOM   5022  CG  GLU C  95      -9.520  29.286  10.364  1.00 30.00
ATOM   5023  CD  GLU C  95      -9.563  28.688   8.954  1.00 30.00
ATOM   5024  OE1 GLU C  95      -8.845  29.235   8.088  1.00 30.00
ATOM   5025  OE2 GLU C  95     -10.307  27.702   8.759  1.00 30.00
ATOM   5026  N   PRO C  96      -4.951  30.896  10.142  1.00 30.00
ATOM   5027  CA  PRO C  96      -3.860  31.817  10.521  1.00 30.00
ATOM   5028  C   PRO C  96      -4.130  32.820  11.662  1.00 30.00
ATOM   5029  O   PRO C  96      -3.216  33.110  12.433  1.00 30.00
ATOM   5030  CB  PRO C  96      -3.538  32.585   9.231  1.00 30.00
ATOM   5031  CG  PRO C  96      -3.605  31.532   8.148  1.00 30.00
ATOM   5032  CD  PRO C  96      -4.641  30.539   8.669  1.00 30.00
ATOM   5033  N   HIS C  97      -5.365  33.344  11.773  1.00 30.00
ATOM   5034  CA  HIS C  97      -5.756  34.351  12.766  1.00 30.00
ATOM   5035  C   HIS C  97      -5.958  33.779  14.185  1.00 30.00
ATOM   5036  O   HIS C  97      -5.997  34.552  15.142  1.00 30.00
ATOM   5037  CB  HIS C  97      -7.050  35.057  12.293  1.00 30.00
ATOM   5038  CG  HIS C  97      -8.336  34.259  12.304  1.00 30.00
ATOM   5039  ND1 HIS C  97      -9.273  34.339  13.322  1.00 30.00
ATOM   5040  CD2 HIS C  97      -8.863  33.368  11.393  1.00 30.00
ATOM   5041  CE1 HIS C  97     -10.282  33.525  12.999  1.00 30.00
ATOM   5042  NE2 HIS C  97     -10.103  32.907  11.839  1.00 30.00
ATOM   5043  N   GLN C  98      -6.065  32.445  14.330  1.00 30.00
ATOM   5044  CA  GLN C  98      -6.213  31.755  15.612  1.00 30.00
ATOM   5045  C   GLN C  98      -4.854  31.542  16.297  1.00 30.00
ATOM   5046  O   GLN C  98      -4.827  31.369  17.512  1.00 30.00
ATOM   5047  CB  GLN C  98      -6.808  30.352  15.372  1.00 30.00
ATOM   5048  CG  GLN C  98      -8.307  30.369  15.022  1.00 30.00
ATOM   5049  CD  GLN C  98      -8.814  28.999  14.566  1.00 30.00
ATOM   5050  OE1 GLN C  98      -8.231  28.374  13.682  1.00 30.00
ATOM   5051  NE2 GLN C  98      -9.907  28.525  15.167  1.00 30.00
ATOM   5052  N   CYS C  99      -3.740  31.567  15.544  1.00 30.00
ATOM   5053  CA  CYS C  99      -2.383  31.277  16.019  1.00 30.00
ATOM   5054  C   CYS C  99      -1.889  32.282  17.072  1.00 30.00
ATOM   5055  O   CYS C  99      -1.280  31.870  18.057  1.00 30.00
ATOM   5056  CB  CYS C  99      -1.410  31.277  14.821  1.00 30.00
ATOM   5057  SG  CYS C  99      -1.877  30.016  13.603  1.00 30.00
ATOM   5058  N   GLN C 100      -2.168  33.582  16.865  1.00 30.00
ATOM   5059  CA  GLN C 100      -1.801  34.692  17.745  1.00 30.00
ATOM   5060  C   GLN C 100      -2.358  34.575  19.188  1.00 30.00
ATOM   5061  O   GLN C 100      -1.538  34.453  20.095  1.00 30.00
ATOM   5062  CB  GLN C 100      -2.097  36.042  17.039  1.00 30.00
ATOM   5063  CG  GLN C 100      -1.413  37.293  17.641  1.00 30.00
ATOM   5064  CD  GLN C 100       0.110  37.157  17.747  1.00 30.00
ATOM   5065  OE1 GLN C 100       0.842  37.617  16.873  1.00 30.00
ATOM   5066  NE2 GLN C 100       0.591  36.508  18.809  1.00 30.00
ATOM   5067  N   PRO C 101      -3.690  34.582  19.445  1.00 30.00
ATOM   5068  CA  PRO C 101      -4.237  34.540  20.815  1.00 30.00
ATOM   5069  C   PRO C 101      -4.151  33.170  21.517  1.00 30.00
ATOM   5070  O   PRO C 101      -4.189  33.133  22.747  1.00 30.00
ATOM   5071  CB  PRO C 101      -5.700  34.983  20.661  1.00 30.00
ATOM   5072  CG  PRO C 101      -6.138  34.375  19.340  1.00 30.00
ATOM   5073  CD  PRO C 101      -4.865  34.379  18.497  1.00 30.00
ATOM   5074  N   VAL C 102      -4.008  32.063  20.767  1.00 30.00
ATOM   5075  CA  VAL C 102      -3.844  30.709  21.307  1.00 30.00
ATOM   5076  C   VAL C 102      -2.409  30.490  21.831  1.00 30.00
ATOM   5077  O   VAL C 102      -2.245  29.830  22.856  1.00 30.00
ATOM   5078  CB  VAL C 102      -4.210  29.678  20.202  1.00 30.00
ATOM   5079  CG1 VAL C 102      -3.513  28.316  20.348  1.00 30.00
ATOM   5080  CG2 VAL C 102      -5.732  29.439  20.153  1.00 30.00
ATOM   5081  N   ALA C 103      -1.386  31.060  21.169  1.00 30.00
ATOM   5082  CA  ALA C 103       0.028  30.940  21.545  1.00 30.00
ATOM   5083  C   ALA C 103       0.400  31.715  22.826  1.00 30.00
ATOM   5084  O   ALA C 103       1.457  31.452  23.398  1.00 30.00
ATOM   5085  CB  ALA C 103       0.889  31.462  20.383  1.00 30.00
ATOM   5086  N   GLU C 104      -0.469  32.629  23.293  1.00 30.00
ATOM   5087  CA  GLU C 104      -0.309  33.409  24.524  1.00 30.00
ATOM   5088  C   GLU C 104      -0.940  32.712  25.752  1.00 30.00
ATOM   5089  O   GLU C 104      -1.012  33.322  26.819  1.00 30.00
ATOM   5090  CB  GLU C 104      -0.986  34.789  24.325  1.00 30.00
ATOM   5091  CG  GLU C 104      -0.623  35.507  23.005  1.00 30.00
ATOM   5092  CD  GLU C 104      -1.023  36.984  22.935  1.00 30.00
ATOM   5093  OE1 GLU C 104      -2.054  37.315  23.561  1.00 30.00
ATOM   5094  OE2 GLU C 104      -0.296  37.760  22.277  1.00 30.00
ATOM   5095  N   VAL C 105      -1.357  31.438  25.629  1.00 30.00
ATOM   5096  CA  VAL C 105      -1.835  30.594  26.730  1.00 30.00
ATOM   5097  C   VAL C 105      -1.347  29.139  26.609  1.00 30.00
ATOM   5098  O   VAL C 105      -1.134  28.488  27.632  1.00 30.00
ATOM   5099  CB  VAL C 105      -3.358  30.783  26.972  1.00 30.00
ATOM   5100  CG1 VAL C 105      -4.232  30.230  25.831  1.00 30.00
ATOM   5101  CG2 VAL C 105      -3.807  30.208  28.327  1.00 30.00
ATOM   5102  N   CYS C 106      -1.144  28.639  25.378  1.00 30.00
ATOM   5103  CA  CYS C 106      -0.611  27.308  25.094  1.00 30.00
ATOM   5104  C   CYS C 106       0.879  27.413  24.746  1.00 30.00
ATOM   5105  O   CYS C 106       1.270  28.236  23.919  1.00 30.00
ATOM   5106  CB  CYS C 106      -1.365  26.705  23.893  1.00 30.00
ATOM   5107  SG  CYS C 106      -3.056  26.274  24.392  1.00 30.00
ATOM   5108  N   ASP C 107       1.695  26.552  25.376  1.00 30.00
ATOM   5109  CA  ASP C 107       3.151  26.443  25.215  1.00 30.00
ATOM   5110  C   ASP C 107       3.554  25.758  23.899  1.00 30.00
ATOM   5111  O   ASP C 107       4.668  25.972  23.420  1.00 30.00
ATOM   5112  CB  ASP C 107       3.738  25.579  26.359  1.00 30.00
ATOM   5113  CG  ASP C 107       3.360  26.050  27.763  1.00 30.00
ATOM   5114  OD1 ASP C 107       2.238  25.724  28.210  1.00 30.00
ATOM   5115  OD2 ASP C 107       4.217  26.715  28.385  1.00 30.00
ATOM   5116  N   VAL C 108       2.649  24.948  23.327  1.00 30.00
ATOM   5117  CA  VAL C 108       2.787  24.256  22.050  1.00 30.00
ATOM   5118  C   VAL C 108       1.494  24.487  21.253  1.00 30.00
ATOM   5119  O   VAL C 108       0.405  24.465  21.825  1.00 30.00
ATOM   5120  CB  VAL C 108       3.120  22.749  22.252  1.00 30.00
ATOM   5121  CG1 VAL C 108       3.443  22.034  20.926  1.00 30.00
ATOM   5122  CG2 VAL C 108       4.241  22.478  23.273  1.00 30.00
ATOM   5123  N   ILE C 109       1.614  24.668  19.930  1.00 30.00
ATOM   5124  CA  ILE C 109       0.502  24.798  18.989  1.00 30.00
ATOM   5125  C   ILE C 109       0.651  23.719  17.910  1.00 30.00
ATOM   5126  O   ILE C 109       1.719  23.561  17.322  1.00 30.00
ATOM   5127  CB  ILE C 109       0.370  26.257  18.464  1.00 30.00
ATOM   5128  CG1 ILE C 109       1.641  26.800  17.763  1.00 30.00
ATOM   5129  CG2 ILE C 109      -0.099  27.195  19.595  1.00 30.00
ATOM   5130  CD1 ILE C 109       1.453  28.172  17.100  1.00 30.00
ATOM   5131  N   GLN C 110      -0.415  22.937  17.687  1.00 30.00
ATOM   5132  CA  GLN C 110      -0.406  21.757  16.831  1.00 30.00
ATOM   5133  C   GLN C 110      -0.964  22.093  15.439  1.00 30.00
ATOM   5134  O   GLN C 110      -2.003  22.737  15.302  1.00 30.00
ATOM   5135  CB  GLN C 110      -1.239  20.659  17.529  1.00 30.00
ATOM   5136  CG  GLN C 110      -1.088  19.244  16.929  1.00 30.00
ATOM   5137  CD  GLN C 110      -1.404  18.140  17.941  1.00 30.00
ATOM   5138  OE1 GLN C 110      -0.802  18.078  19.013  1.00 30.00
ATOM   5139  NE2 GLN C 110      -2.342  17.255  17.605  1.00 30.00
ATOM   5140  N   LEU C 111      -0.256  21.622  14.404  1.00 30.00
ATOM   5141  CA  LEU C 111      -0.664  21.648  13.006  1.00 30.00
ATOM   5142  C   LEU C 111      -1.346  20.289  12.746  1.00 30.00
ATOM   5143  O   LEU C 111      -0.669  19.260  12.842  1.00 30.00
ATOM   5144  CB  LEU C 111       0.622  21.774  12.150  1.00 30.00
ATOM   5145  CG  LEU C 111       0.441  21.756  10.615  1.00 30.00
ATOM   5146  CD1 LEU C 111      -0.402  22.936  10.111  1.00 30.00
ATOM   5147  CD2 LEU C 111       1.810  21.765   9.921  1.00 30.00
ATOM   5148  N   PRO C 112      -2.664  20.247  12.443  1.00 30.00
ATOM   5149  CA  PRO C 112      -3.389  18.990  12.224  1.00 30.00
ATOM   5150  C   PRO C 112      -3.075  18.396  10.839  1.00 30.00
ATOM   5151  O   PRO C 112      -2.722  19.119   9.905  1.00 30.00
ATOM   5152  CB  PRO C 112      -4.867  19.372  12.368  1.00 30.00
ATOM   5153  CG  PRO C 112      -4.926  20.820  11.913  1.00 30.00
ATOM   5154  CD  PRO C 112      -3.572  21.393  12.334  1.00 30.00
ATOM   5155  N   ALA C 113      -3.188  17.062  10.735  1.00 30.00
ATOM   5156  CA  ALA C 113      -2.761  16.247   9.597  1.00 30.00
ATOM   5157  C   ALA C 113      -3.476  16.542   8.264  1.00 30.00
ATOM   5158  O   ALA C 113      -2.894  16.281   7.212  1.00 30.00
ATOM   5159  CB  ALA C 113      -2.941  14.767   9.970  1.00 30.00
ATOM   5160  N   PHE C 114      -4.700  17.106   8.289  1.00 30.00
ATOM   5161  CA  PHE C 114      -5.459  17.481   7.089  1.00 30.00
ATOM   5162  C   PHE C 114      -5.034  18.849   6.509  1.00 30.00
ATOM   5163  O   PHE C 114      -5.420  19.159   5.384  1.00 30.00
ATOM   5164  CB  PHE C 114      -6.980  17.464   7.397  1.00 30.00
ATOM   5165  CG  PHE C 114      -7.586  18.629   8.170  1.00 30.00
ATOM   5166  CD1 PHE C 114      -8.348  19.606   7.491  1.00 30.00
ATOM   5167  CD2 PHE C 114      -7.432  18.722   9.569  1.00 30.00
ATOM   5168  CE1 PHE C 114      -8.943  20.667   8.200  1.00 30.00
ATOM   5169  CE2 PHE C 114      -8.018  19.790  10.278  1.00 30.00
ATOM   5170  CZ  PHE C 114      -8.772  20.764   9.594  1.00 30.00
ATOM   5171  N   LEU C 115      -4.227  19.638   7.244  1.00 30.00
ATOM   5172  CA  LEU C 115      -3.677  20.940   6.847  1.00 30.00
ATOM   5173  C   LEU C 115      -2.136  20.932   6.837  1.00 30.00
ATOM   5174  O   LEU C 115      -1.525  22.000   6.802  1.00 30.00
ATOM   5175  CB  LEU C 115      -4.204  22.052   7.788  1.00 30.00
ATOM   5176  CG  LEU C 115      -5.735  22.213   7.840  1.00 30.00
ATOM   5177  CD1 LEU C 115      -6.137  23.233   8.911  1.00 30.00
ATOM   5178  CD2 LEU C 115      -6.337  22.612   6.484  1.00 30.00
ATOM   5179  N   ALA C 116      -1.501  19.746   6.860  1.00 30.00
ATOM   5180  CA  ALA C 116      -0.052  19.544   6.978  1.00 30.00
ATOM   5181  C   ALA C 116       0.795  20.106   5.816  1.00 30.00
ATOM   5182  O   ALA C 116       1.999  20.292   5.988  1.00 30.00
ATOM   5183  CB  ALA C 116       0.210  18.038   7.121  1.00 30.00
ATOM   5184  N   ARG C 117       0.175  20.393   4.658  1.00 30.00
ATOM   5185  CA  ARG C 117       0.807  20.957   3.462  1.00 30.00
ATOM   5186  C   ARG C 117       0.320  22.386   3.147  1.00 30.00
ATOM   5187  O   ARG C 117       0.797  22.976   2.178  1.00 30.00
ATOM   5188  CB  ARG C 117       0.550  20.011   2.267  1.00 30.00
ATOM   5189  CG  ARG C 117       0.939  18.548   2.556  1.00 30.00
ATOM   5190  CD  ARG C 117       0.692  17.605   1.364  1.00 30.00
ATOM   5191  NE  ARG C 117       1.761  17.718   0.361  1.00 30.00
ATOM   5192  CZ  ARG C 117       1.662  17.398  -0.940  1.00 30.00
ATOM   5193  NH1 ARG C 117       0.528  16.897  -1.450  1.00 30.00
ATOM   5194  NH2 ARG C 117       2.717  17.587  -1.744  1.00 30.00
ATOM   5195  N   GLN C 118      -0.588  22.954   3.964  1.00 30.00
ATOM   5196  CA  GLN C 118      -1.160  24.298   3.827  1.00 30.00
ATOM   5197  C   GLN C 118      -0.131  25.312   4.361  1.00 30.00
ATOM   5198  O   GLN C 118       0.307  25.201   5.506  1.00 30.00
ATOM   5199  CB  GLN C 118      -2.467  24.331   4.666  1.00 30.00
ATOM   5200  CG  GLN C 118      -3.553  25.319   4.188  1.00 30.00
ATOM   5201  CD  GLN C 118      -3.437  26.749   4.728  1.00 30.00
ATOM   5202  OE1 GLN C 118      -2.347  27.294   4.862  1.00 30.00
ATOM   5203  NE2 GLN C 118      -4.573  27.376   5.036  1.00 30.00
ATOM   5204  N   THR C 119       0.282  26.270   3.514  1.00 30.00
ATOM   5205  CA  THR C 119       1.509  27.056   3.690  1.00 30.00
ATOM   5206  C   THR C 119       1.267  28.484   4.230  1.00 30.00
ATOM   5207  O   THR C 119       2.212  29.084   4.743  1.00 30.00
ATOM   5208  CB  THR C 119       2.232  27.096   2.320  1.00 30.00
ATOM   5209  OG1 THR C 119       2.531  25.765   1.951  1.00 30.00
ATOM   5210  CG2 THR C 119       3.581  27.836   2.314  1.00 30.00
ATOM   5211  N   ASP C 120       0.029  29.015   4.203  1.00 30.00
ATOM   5212  CA  ASP C 120      -0.334  30.255   4.914  1.00 30.00
ATOM   5213  C   ASP C 120      -0.428  30.024   6.432  1.00 30.00
ATOM   5214  O   ASP C 120      -0.162  30.944   7.205  1.00 30.00
ATOM   5215  CB  ASP C 120      -1.700  30.809   4.438  1.00 30.00
ATOM   5216  CG  ASP C 120      -1.741  31.261   2.977  1.00 30.00
ATOM   5217  OD1 ASP C 120      -0.661  31.519   2.404  1.00 30.00
ATOM   5218  OD2 ASP C 120      -2.865  31.389   2.449  1.00 30.00
ATOM   5219  N   LEU C 121      -0.766  28.794   6.853  1.00 30.00
ATOM   5220  CA  LEU C 121      -0.840  28.375   8.249  1.00 30.00
ATOM   5221  C   LEU C 121       0.563  28.079   8.822  1.00 30.00
ATOM   5222  O   LEU C 121       0.763  28.276  10.018  1.00 30.00
ATOM   5223  CB  LEU C 121      -1.732  27.113   8.308  1.00 30.00
ATOM   5224  CG  LEU C 121      -2.159  26.640   9.718  1.00 30.00
ATOM   5225  CD1 LEU C 121      -2.948  27.712  10.491  1.00 30.00
ATOM   5226  CD2 LEU C 121      -2.997  25.358   9.610  1.00 30.00
ATOM   5227  N   VAL C 122       1.540  27.672   7.985  1.00 30.00
ATOM   5228  CA  VAL C 122       2.950  27.462   8.349  1.00 30.00
ATOM   5229  C   VAL C 122       3.605  28.763   8.844  1.00 30.00
ATOM   5230  O   VAL C 122       4.137  28.787   9.952  1.00 30.00
ATOM   5231  CB  VAL C 122       3.723  26.827   7.152  1.00 30.00
ATOM   5232  CG1 VAL C 122       5.262  26.952   7.208  1.00 30.00
ATOM   5233  CG2 VAL C 122       3.352  25.343   6.990  1.00 30.00
ATOM   5234  N   VAL C 123       3.548  29.839   8.041  1.00 30.00
ATOM   5235  CA  VAL C 123       4.158  31.136   8.354  1.00 30.00
ATOM   5236  C   VAL C 123       3.443  31.876   9.504  1.00 30.00
ATOM   5237  O   VAL C 123       4.085  32.665  10.195  1.00 30.00
ATOM   5238  CB  VAL C 123       4.220  32.018   7.077  1.00 30.00
ATOM   5239  CG1 VAL C 123       5.360  31.572   6.143  1.00 30.00
ATOM   5240  CG2 VAL C 123       2.893  32.106   6.299  1.00 30.00
ATOM   5241  N   ALA C 124       2.148  31.592   9.733  1.00 30.00
ATOM   5242  CA  ALA C 124       1.325  32.166  10.799  1.00 30.00
ATOM   5243  C   ALA C 124       1.558  31.488  12.158  1.00 30.00
ATOM   5244  O   ALA C 124       1.414  32.146  13.187  1.00 30.00
ATOM   5245  CB  ALA C 124      -0.145  31.959  10.422  1.00 30.00
ATOM   5246  N   MET C 125       1.942  30.200  12.166  1.00 30.00
ATOM   5247  CA  MET C 125       2.330  29.450  13.361  1.00 30.00
ATOM   5248  C   MET C 125       3.816  29.676  13.700  1.00 30.00
ATOM   5249  O   MET C 125       4.187  29.594  14.870  1.00 30.00
ATOM   5250  CB  MET C 125       2.144  27.943  13.079  1.00 30.00
ATOM   5251  CG  MET C 125       0.683  27.478  13.168  1.00 30.00
ATOM   5252  SD  MET C 125       0.453  25.708  12.857  1.00 30.00
ATOM   5253  CE  MET C 125       1.004  25.055  14.453  1.00 30.00
ATOM   5254  N   ALA C 126       4.658  29.966  12.692  1.00 30.00
ATOM   5255  CA  ALA C 126       6.105  30.116  12.827  1.00 30.00
ATOM   5256  C   ALA C 126       6.510  31.454  13.464  1.00 30.00
ATOM   5257  O   ALA C 126       7.446  31.478  14.263  1.00 30.00
ATOM   5258  CB  ALA C 126       6.739  30.059  11.428  1.00 30.00
ATOM   5259  N   LYS C 127       5.807  32.548  13.117  1.00 30.00
ATOM   5260  CA  LYS C 127       6.126  33.923  13.517  1.00 30.00
ATOM   5261  C   LYS C 127       5.836  34.247  14.995  1.00 30.00
ATOM   5262  O   LYS C 127       6.294  35.281  15.480  1.00 30.00
ATOM   5263  CB  LYS C 127       5.343  34.906  12.612  1.00 30.00
ATOM   5264  CG  LYS C 127       5.830  35.018  11.149  1.00 30.00
ATOM   5265  CD  LYS C 127       7.341  35.277  11.019  1.00 30.00
ATOM   5266  CE  LYS C 127       7.880  35.189   9.582  1.00 30.00
ATOM   5267  NZ  LYS C 127       9.347  35.302   9.555  1.00 30.00
ATOM   5268  N   THR C 128       5.082  33.388  15.703  1.00 30.00
ATOM   5269  CA  THR C 128       4.690  33.570  17.104  1.00 30.00
ATOM   5270  C   THR C 128       5.876  33.409  18.079  1.00 30.00
ATOM   5271  O   THR C 128       5.913  34.092  19.102  1.00 30.00
ATOM   5272  CB  THR C 128       3.562  32.561  17.460  1.00 30.00
ATOM   5273  OG1 THR C 128       4.058  31.261  17.726  1.00 30.00
ATOM   5274  CG2 THR C 128       2.455  32.461  16.400  1.00 30.00
ATOM   5275  N   GLY C 129       6.815  32.495  17.778  1.00 30.00
ATOM   5276  CA  GLY C 129       7.955  32.141  18.627  1.00 30.00
ATOM   5277  C   GLY C 129       7.725  30.826  19.388  1.00 30.00
ATOM   5278  O   GLY C 129       8.638  30.324  20.044  1.00 30.00
ATOM   5279  N   ASN C 130       6.492  30.297  19.315  1.00 30.00
ATOM   5280  CA  ASN C 130       5.966  29.138  20.028  1.00 30.00
ATOM   5281  C   ASN C 130       6.457  27.833  19.375  1.00 30.00
ATOM   5282  O   ASN C 130       6.866  27.818  18.212  1.00 30.00
ATOM   5283  CB  ASN C 130       4.423  29.233  19.915  1.00 30.00
ATOM   5284  CG  ASN C 130       3.695  29.168  21.256  1.00 30.00
ATOM   5285  OD1 ASN C 130       3.829  30.065  22.082  1.00 30.00
ATOM   5286  ND2 ASN C 130       2.941  28.095  21.487  1.00 30.00
ATOM   5287  N   VAL C 131       6.398  26.731  20.137  1.00 30.00
ATOM   5288  CA  VAL C 131       6.760  25.386  19.696  1.00 30.00
ATOM   5289  C   VAL C 131       5.627  24.845  18.803  1.00 30.00
ATOM   5290  O   VAL C 131       4.455  24.907  19.168  1.00 30.00
ATOM   5291  CB  VAL C 131       6.944  24.476  20.942  1.00 30.00
ATOM   5292  CG1 VAL C 131       7.422  23.060  20.570  1.00 30.00
ATOM   5293  CG2 VAL C 131       7.909  25.074  21.982  1.00 30.00
ATOM   5294  N   VAL C 132       5.988  24.319  17.628  1.00 30.00
ATOM   5295  CA  VAL C 132       5.068  23.737  16.655  1.00 30.00
ATOM   5296  C   VAL C 132       5.144  22.205  16.787  1.00 30.00
ATOM   5297  O   VAL C 132       6.238  21.648  16.856  1.00 30.00
ATOM   5298  CB  VAL C 132       5.501  24.207  15.241  1.00 30.00
ATOM   5299  CG1 VAL C 132       4.772  23.483  14.091  1.00 30.00
ATOM   5300  CG2 VAL C 132       5.332  25.731  15.078  1.00 30.00
ATOM   5301  N   ASN C 133       3.982  21.531  16.774  1.00 30.00
ATOM   5302  CA  ASN C 133       3.861  20.076  16.684  1.00 30.00
ATOM   5303  C   ASN C 133       3.218  19.749  15.329  1.00 30.00
ATOM   5304  O   ASN C 133       2.021  19.963  15.140  1.00 30.00
ATOM   5305  CB  ASN C 133       3.019  19.556  17.878  1.00 30.00
ATOM   5306  CG  ASN C 133       3.054  18.029  18.037  1.00 30.00
ATOM   5307  OD1 ASN C 133       4.110  17.409  17.935  1.00 30.00
ATOM   5308  ND2 ASN C 133       1.895  17.405  18.253  1.00 30.00
ATOM   5309  N   ILE C 134       4.018  19.209  14.396  1.00 30.00
ATOM   5310  CA  ILE C 134       3.567  18.732  13.089  1.00 30.00
ATOM   5311  C   ILE C 134       3.062  17.296  13.298  1.00 30.00
ATOM   5312  O   ILE C 134       3.855  16.405  13.607  1.00 30.00
ATOM   5313  CB  ILE C 134       4.749  18.719  12.066  1.00 30.00
ATOM   5314  CG1 ILE C 134       5.429  20.103  11.923  1.00 30.00
ATOM   5315  CG2 ILE C 134       4.287  18.215  10.675  1.00 30.00
ATOM   5316  CD1 ILE C 134       6.728  20.080  11.102  1.00 30.00
ATOM   5317  N   LYS C 135       1.755  17.070  13.087  1.00 30.00
ATOM   5318  CA  LYS C 135       1.186  15.729  13.009  1.00 30.00
ATOM   5319  C   LYS C 135       1.260  15.276  11.545  1.00 30.00
ATOM   5320  O   LYS C 135       0.852  16.008  10.641  1.00 30.00
ATOM   5321  CB  LYS C 135      -0.277  15.744  13.495  1.00 30.00
ATOM   5322  CG  LYS C 135      -0.893  14.333  13.470  1.00 30.00
ATOM   5323  CD  LYS C 135      -2.283  14.252  14.113  1.00 30.00
ATOM   5324  CE  LYS C 135      -2.192  13.881  15.601  1.00 30.00
ATOM   5325  NZ  LYS C 135      -3.509  13.543  16.160  1.00 30.00
ATOM   5326  N   LYS C 136       1.817  14.074  11.330  1.00 30.00
ATOM   5327  CA  LYS C 136       2.143  13.526  10.018  1.00 30.00
ATOM   5328  C   LYS C 136       0.857  13.179   9.239  1.00 30.00
ATOM   5329  O   LYS C 136      -0.014  12.511   9.797  1.00 30.00
ATOM   5330  CB  LYS C 136       2.979  12.237  10.211  1.00 30.00
ATOM   5331  CG  LYS C 136       3.795  11.834   8.964  1.00 30.00
ATOM   5332  CD  LYS C 136       4.230  10.363   8.958  1.00 30.00
ATOM   5333  CE  LYS C 136       3.190   9.429   8.324  1.00 30.00
ATOM   5334  NZ  LYS C 136       3.690   8.049   8.291  1.00 30.00
ATOM   5335  N   PRO C 137       0.740  13.564   7.950  1.00 30.00
ATOM   5336  CA  PRO C 137      -0.315  13.063   7.062  1.00 30.00
ATOM   5337  C   PRO C 137       0.009  11.611   6.660  1.00 30.00
ATOM   5338  O   PRO C 137       1.162  11.288   6.368  1.00 30.00
ATOM   5339  CB  PRO C 137      -0.296  14.021   5.868  1.00 30.00
ATOM   5340  CG  PRO C 137       1.135  14.520   5.803  1.00 30.00
ATOM   5341  CD  PRO C 137       1.626  14.494   7.247  1.00 30.00
ATOM   5342  N   GLN C 138      -1.007  10.737   6.704  1.00 30.00
ATOM   5343  CA  GLN C 138      -0.914   9.274   6.657  1.00 30.00
ATOM   5344  C   GLN C 138      -0.387   8.651   5.344  1.00 30.00
ATOM   5345  O   GLN C 138      -0.364   7.429   5.239  1.00 30.00
ATOM   5346  CB  GLN C 138      -2.287   8.664   7.048  1.00 30.00
ATOM   5347  CG  GLN C 138      -3.512   8.997   6.154  1.00 30.00
ATOM   5348  CD  GLN C 138      -4.101  10.397   6.369  1.00 30.00
ATOM   5349  OE1 GLN C 138      -4.228  10.876   7.494  1.00 30.00
ATOM   5350  NE2 GLN C 138      -4.477  11.064   5.279  1.00 30.00
ATOM   5351  N   PHE C 139       0.046   9.453   4.362  1.00 30.00
ATOM   5352  CA  PHE C 139       0.501   9.020   3.040  1.00 30.00
ATOM   5353  C   PHE C 139       1.940   9.460   2.715  1.00 30.00
ATOM   5354  O   PHE C 139       2.483   9.003   1.709  1.00 30.00
ATOM   5355  CB  PHE C 139      -0.529   9.476   1.981  1.00 30.00
ATOM   5356  CG  PHE C 139      -0.789  10.975   1.926  1.00 30.00
ATOM   5357  CD1 PHE C 139      -0.055  11.794   1.044  1.00 30.00
ATOM   5358  CD2 PHE C 139      -1.764  11.555   2.766  1.00 30.00
ATOM   5359  CE1 PHE C 139      -0.285  13.183   1.010  1.00 30.00
ATOM   5360  CE2 PHE C 139      -1.997  12.942   2.726  1.00 30.00
ATOM   5361  CZ  PHE C 139      -1.255  13.759   1.853  1.00 30.00
ATOM   5362  N   LEU C 140       2.563  10.316   3.546  1.00 30.00
ATOM   5363  CA  LEU C 140       3.928  10.808   3.350  1.00 30.00
ATOM   5364  C   LEU C 140       4.935  10.014   4.197  1.00 30.00
ATOM   5365  O   LEU C 140       4.641   9.573   5.310  1.00 30.00
ATOM   5366  CB  LEU C 140       4.014  12.294   3.767  1.00 30.00
ATOM   5367  CG  LEU C 140       3.197  13.282   2.901  1.00 30.00
ATOM   5368  CD1 LEU C 140       3.555  14.732   3.269  1.00 30.00
ATOM   5369  CD2 LEU C 140       3.353  13.070   1.385  1.00 30.00
ATOM   5370  N   SER C 141       6.145   9.878   3.637  1.00 30.00
ATOM   5371  CA  SER C 141       7.339   9.266   4.214  1.00 30.00
ATOM   5372  C   SER C 141       8.130  10.290   5.067  1.00 30.00
ATOM   5373  O   SER C 141       7.866  11.488   4.959  1.00 30.00
ATOM   5374  CB  SER C 141       8.198   8.825   3.003  1.00 30.00
ATOM   5375  OG  SER C 141       8.832   9.913   2.355  1.00 30.00
ATOM   5376  N   PRO C 142       9.121   9.855   5.886  1.00 30.00
ATOM   5377  CA  PRO C 142      10.076  10.726   6.604  1.00 30.00
ATOM   5378  C   PRO C 142      10.778  11.828   5.778  1.00 30.00
ATOM   5379  O   PRO C 142      11.042  12.902   6.316  1.00 30.00
ATOM   5380  CB  PRO C 142      11.130   9.765   7.171  1.00 30.00
ATOM   5381  CG  PRO C 142      10.391   8.455   7.361  1.00 30.00
ATOM   5382  CD  PRO C 142       9.336   8.451   6.254  1.00 30.00
ATOM   5383  N   SER C 143      11.068  11.574   4.489  1.00 30.00
ATOM   5384  CA  SER C 143      11.730  12.514   3.578  1.00 30.00
ATOM   5385  C   SER C 143      10.762  13.564   2.988  1.00 30.00
ATOM   5386  O   SER C 143      11.208  14.653   2.628  1.00 30.00
ATOM   5387  CB  SER C 143      12.399  11.703   2.443  1.00 30.00
ATOM   5388  OG  SER C 143      11.606  10.628   1.973  1.00 30.00
ATOM   5389  N   GLN C 144       9.453  13.263   2.925  1.00 30.00
ATOM   5390  CA  GLN C 144       8.395  14.185   2.503  1.00 30.00
ATOM   5391  C   GLN C 144       7.799  14.951   3.704  1.00 30.00
ATOM   5392  O   GLN C 144       7.241  16.031   3.517  1.00 30.00
ATOM   5393  CB  GLN C 144       7.262  13.363   1.852  1.00 30.00
ATOM   5394  CG  GLN C 144       7.605  12.733   0.485  1.00 30.00
ATOM   5395  CD  GLN C 144       7.719  13.721  -0.683  1.00 30.00
ATOM   5396  OE1 GLN C 144       7.738  14.937  -0.505  1.00 30.00
ATOM   5397  NE2 GLN C 144       7.781  13.186  -1.902  1.00 30.00
ATOM   5398  N   MET C 145       7.968  14.431   4.934  1.00 30.00
ATOM   5399  CA  MET C 145       7.692  15.103   6.208  1.00 30.00
ATOM   5400  C   MET C 145       8.765  16.175   6.486  1.00 30.00
ATOM   5401  O   MET C 145       8.466  17.188   7.117  1.00 30.00
ATOM   5402  CB  MET C 145       7.720  14.027   7.320  1.00 30.00
ATOM   5403  CG  MET C 145       7.391  14.499   8.750  1.00 30.00
ATOM   5404  SD  MET C 145       5.677  15.025   9.026  1.00 30.00
ATOM   5405  CE  MET C 145       5.602  14.903  10.835  1.00 30.00
ATOM   5406  N   LYS C 146       9.991  15.975   5.970  1.00 30.00
ATOM   5407  CA  LYS C 146      11.111  16.911   6.045  1.00 30.00
ATOM   5408  C   LYS C 146      10.906  18.143   5.140  1.00 30.00
ATOM   5409  O   LYS C 146      11.502  19.182   5.406  1.00 30.00
ATOM   5410  CB  LYS C 146      12.395  16.157   5.640  1.00 30.00
ATOM   5411  CG  LYS C 146      13.655  17.035   5.533  1.00 30.00
ATOM   5412  CD  LYS C 146      14.941  16.283   5.150  1.00110.00
ATOM   5413  CE  LYS C 146      16.129  17.241   4.969  1.00110.00
ATOM   5414  NZ  LYS C 146      17.420  16.553   5.123  1.00110.00
ATOM   5415  N   ASN C 147      10.027  18.061   4.122  1.00 30.00
ATOM   5416  CA  ASN C 147       9.645  19.177   3.251  1.00 30.00
ATOM   5417  C   ASN C 147       8.742  20.193   3.989  1.00 30.00
ATOM   5418  O   ASN C 147       8.706  21.360   3.600  1.00 30.00
ATOM   5419  CB  ASN C 147       8.888  18.603   2.028  1.00 30.00
ATOM   5420  CG  ASN C 147       8.986  19.500   0.788  1.00 30.00
ATOM   5421  OD1 ASN C 147      10.078  19.727   0.272  1.00 30.00
ATOM   5422  ND2 ASN C 147       7.855  20.024   0.313  1.00 30.00
ATOM   5423  N   ILE C 148       8.052  19.768   5.065  1.00 30.00
ATOM   5424  CA  ILE C 148       7.260  20.626   5.950  1.00 30.00
ATOM   5425  C   ILE C 148       8.210  21.314   6.955  1.00 30.00
ATOM   5426  O   ILE C 148       8.050  22.505   7.212  1.00 30.00
ATOM   5427  CB  ILE C 148       6.180  19.786   6.702  1.00 30.00
ATOM   5428  CG1 ILE C 148       5.320  18.927   5.737  1.00 30.00
ATOM   5429  CG2 ILE C 148       5.265  20.686   7.565  1.00 30.00
ATOM   5430  CD1 ILE C 148       4.440  17.880   6.438  1.00 30.00
ATOM   5431  N   VAL C 149       9.222  20.588   7.472  1.00 30.00
ATOM   5432  CA  VAL C 149      10.288  21.080   8.358  1.00 30.00
ATOM   5433  C   VAL C 149      11.171  22.142   7.666  1.00 30.00
ATOM   5434  O   VAL C 149      11.554  23.115   8.311  1.00 30.00
ATOM   5435  CB  VAL C 149      11.116  19.866   8.874  1.00 30.00
ATOM   5436  CG1 VAL C 149      12.419  20.230   9.616  1.00 30.00
ATOM   5437  CG2 VAL C 149      10.260  18.952   9.769  1.00 30.00
ATOM   5438  N   GLU C 150      11.433  21.990   6.354  1.00 30.00
ATOM   5439  CA  GLU C 150      12.137  22.949   5.495  1.00 30.00
ATOM   5440  C   GLU C 150      11.315  24.234   5.300  1.00 30.00
ATOM   5441  O   GLU C 150      11.888  25.321   5.251  1.00 30.00
ATOM   5442  CB  GLU C 150      12.359  22.296   4.111  1.00 30.00
ATOM   5443  CG  GLU C 150      13.477  21.238   4.091  1.00 30.00
ATOM   5444  CD  GLU C 150      14.733  21.689   3.345  1.00110.00
ATOM   5445  OE1 GLU C 150      14.725  21.559   2.102  1.00110.00
ATOM   5446  OE2 GLU C 150      15.664  22.183   4.017  1.00110.00
ATOM   5447  N   LYS C 151       9.980  24.108   5.226  1.00 30.00
ATOM   5448  CA  LYS C 151       9.026  25.207   5.093  1.00 30.00
ATOM   5449  C   LYS C 151       8.926  26.045   6.384  1.00 30.00
ATOM   5450  O   LYS C 151       8.737  27.257   6.297  1.00 30.00
ATOM   5451  CB  LYS C 151       7.640  24.617   4.725  1.00 30.00
ATOM   5452  CG  LYS C 151       7.034  25.258   3.466  1.00 30.00
ATOM   5453  CD  LYS C 151       5.556  24.916   3.224  1.00 30.00
ATOM   5454  CE  LYS C 151       5.271  23.416   3.058  1.00 30.00
ATOM   5455  NZ  LYS C 151       3.849  23.180   2.760  1.00 30.00
ATOM   5456  N   PHE C 152       9.095  25.415   7.563  1.00 30.00
ATOM   5457  CA  PHE C 152       9.123  26.074   8.870  1.00 30.00
ATOM   5458  C   PHE C 152      10.502  26.665   9.200  1.00 30.00
ATOM   5459  O   PHE C 152      10.548  27.709   9.848  1.00 30.00
ATOM   5460  CB  PHE C 152       8.754  25.064   9.978  1.00 30.00
ATOM   5461  CG  PHE C 152       7.263  24.971  10.244  1.00 30.00
ATOM   5462  CD1 PHE C 152       6.535  23.826   9.868  1.00 30.00
ATOM   5463  CD2 PHE C 152       6.600  26.036  10.888  1.00 30.00
ATOM   5464  CE1 PHE C 152       5.148  23.760  10.099  1.00 30.00
ATOM   5465  CE2 PHE C 152       5.215  25.970  11.126  1.00 30.00
ATOM   5466  CZ  PHE C 152       4.484  24.837  10.719  1.00 30.00
ATOM   5467  N   HIS C 153      11.610  26.055   8.738  1.00 30.00
ATOM   5468  CA  HIS C 153      12.975  26.583   8.882  1.00 30.00
ATOM   5469  C   HIS C 153      13.171  27.874   8.071  1.00 30.00
ATOM   5470  O   HIS C 153      13.825  28.801   8.549  1.00 30.00
ATOM   5471  CB  HIS C 153      14.005  25.536   8.400  1.00 30.00
ATOM   5472  CG  HIS C 153      14.500  24.559   9.441  1.00 30.00
ATOM   5473  ND1 HIS C 153      13.734  23.488   9.868  1.00 30.00
ATOM   5474  CD2 HIS C 153      15.686  24.463  10.137  1.00 30.00
ATOM   5475  CE1 HIS C 153      14.463  22.811  10.760  1.00 30.00
ATOM   5476  NE2 HIS C 153      15.658  23.346  10.975  1.00 30.00
ATOM   5477  N   GLU C 154      12.558  27.943   6.877  1.00 30.00
ATOM   5478  CA  GLU C 154      12.542  29.104   5.992  1.00 30.00
ATOM   5479  C   GLU C 154      11.584  30.204   6.506  1.00 30.00
ATOM   5480  O   GLU C 154      11.793  31.377   6.203  1.00 30.00
ATOM   5481  CB  GLU C 154      12.095  28.603   4.596  1.00 30.00
ATOM   5482  CG  GLU C 154      12.243  29.589   3.417  1.00 30.00
ATOM   5483  CD  GLU C 154      13.684  29.743   2.925  1.00 30.00
ATOM   5484  OE1 GLU C 154      14.294  28.696   2.621  1.00 30.00
ATOM   5485  OE2 GLU C 154      14.150  30.902   2.852  1.00 30.00
ATOM   5486  N   ALA C 155      10.564  29.837   7.307  1.00 30.00
ATOM   5487  CA  ALA C 155       9.606  30.758   7.925  1.00 30.00
ATOM   5488  C   ALA C 155      10.104  31.335   9.265  1.00 30.00
ATOM   5489  O   ALA C 155       9.614  32.389   9.670  1.00 30.00
ATOM   5490  CB  ALA C 155       8.303  29.993   8.206  1.00 30.00
ATOM   5491  N   GLY C 156      11.067  30.678   9.938  1.00 30.00
ATOM   5492  CA  GLY C 156      11.761  31.192  11.120  1.00 30.00
ATOM   5493  C   GLY C 156      11.522  30.407  12.420  1.00 30.00
ATOM   5494  O   GLY C 156      11.788  30.954  13.489  1.00 30.00
ATOM   5495  N   ASN C 157      11.025  29.160  12.351  1.00 30.00
ATOM   5496  CA  ASN C 157      10.744  28.297  13.502  1.00 30.00
ATOM   5497  C   ASN C 157      11.596  27.023  13.401  1.00 30.00
ATOM   5498  O   ASN C 157      11.546  26.322  12.392  1.00 30.00
ATOM   5499  CB  ASN C 157       9.236  27.968  13.510  1.00 30.00
ATOM   5500  CG  ASN C 157       8.697  27.657  14.910  1.00 30.00
ATOM   5501  OD1 ASN C 157       9.003  26.614  15.485  1.00 30.00
ATOM   5502  ND2 ASN C 157       7.898  28.570  15.466  1.00 30.00
ATOM   5503  N   GLY C 158      12.347  26.723  14.472  1.00 30.00
ATOM   5504  CA  GLY C 158      13.188  25.535  14.617  1.00 30.00
ATOM   5505  C   GLY C 158      12.788  24.643  15.799  1.00 30.00
ATOM   5506  O   GLY C 158      13.348  23.556  15.943  1.00 30.00
ATOM   5507  N   LYS C 159      11.817  25.073  16.627  1.00 30.00
ATOM   5508  CA  LYS C 159      11.250  24.307  17.739  1.00 30.00
ATOM   5509  C   LYS C 159      10.083  23.464  17.194  1.00 30.00
ATOM   5510  O   LYS C 159       8.910  23.761  17.419  1.00 30.00
ATOM   5511  CB  LYS C 159      10.739  25.285  18.821  1.00 30.00
ATOM   5512  CG  LYS C 159      11.748  26.389  19.177  1.00 30.00
ATOM   5513  CD  LYS C 159      11.053  27.664  19.678  1.00 30.00
ATOM   5514  CE  LYS C 159      12.035  28.792  20.016  1.00 30.00
ATOM   5515  NZ  LYS C 159      11.367  29.857  20.783  1.00 30.00
ATOM   5516  N   LEU C 160      10.439  22.423  16.428  1.00 30.00
ATOM   5517  CA  LEU C 160       9.532  21.563  15.683  1.00 30.00
ATOM   5518  C   LEU C 160       9.549  20.167  16.319  1.00 30.00
ATOM   5519  O   LEU C 160      10.568  19.481  16.283  1.00 30.00
ATOM   5520  CB  LEU C 160      10.032  21.500  14.219  1.00 30.00
ATOM   5521  CG  LEU C 160       9.940  22.842  13.456  1.00 30.00
ATOM   5522  CD1 LEU C 160      10.867  22.845  12.234  1.00 30.00
ATOM   5523  CD2 LEU C 160       8.502  23.171  13.031  1.00 30.00
ATOM   5524  N   ILE C 161       8.408  19.748  16.884  1.00 30.00
ATOM   5525  CA  ILE C 161       8.139  18.382  17.339  1.00 30.00
ATOM   5526  C   ILE C 161       7.455  17.671  16.155  1.00 30.00
ATOM   5527  O   ILE C 161       6.641  18.270  15.449  1.00 30.00
ATOM   5528  CB  ILE C 161       7.164  18.387  18.556  1.00 30.00
ATOM   5529  CG1 ILE C 161       7.583  19.363  19.682  1.00 30.00
ATOM   5530  CG2 ILE C 161       6.964  16.964  19.133  1.00 30.00
ATOM   5531  CD1 ILE C 161       6.482  19.576  20.732  1.00 30.00
ATOM   5532  N   LEU C 162       7.787  16.391  15.948  1.00 30.00
ATOM   5533  CA  LEU C 162       7.210  15.539  14.910  1.00 30.00
ATOM   5534  C   LEU C 162       6.362  14.467  15.610  1.00 30.00
ATOM   5535  O   LEU C 162       6.819  13.852  16.571  1.00 30.00
ATOM   5536  CB  LEU C 162       8.354  14.893  14.093  1.00 30.00
ATOM   5537  CG  LEU C 162       9.401  15.888  13.530  1.00 30.00
ATOM   5538  CD1 LEU C 162      10.537  15.149  12.816  1.00 30.00
ATOM   5539  CD2 LEU C 162       8.794  16.947  12.594  1.00 30.00
ATOM   5540  N   CYS C 163       5.130  14.249  15.131  1.00 30.00
ATOM   5541  CA  CYS C 163       4.169  13.303  15.692  1.00 30.00
ATOM   5542  C   CYS C 163       3.701  12.356  14.584  1.00 30.00
ATOM   5543  O   CYS C 163       2.933  12.742  13.703  1.00 30.00
ATOM   5544  CB  CYS C 163       3.034  14.074  16.403  1.00 30.00
ATOM   5545  SG  CYS C 163       1.828  12.946  17.168  1.00 30.00
ATOM   5546  N   GLU C 164       4.156  11.098  14.668  1.00 30.00
ATOM   5547  CA  GLU C 164       3.730   9.961  13.858  1.00 30.00
ATOM   5548  C   GLU C 164       2.319   9.511  14.292  1.00 30.00
ATOM   5549  O   GLU C 164       1.923   9.710  15.440  1.00 30.00
ATOM   5550  CB  GLU C 164       4.785   8.844  14.065  1.00 30.00
ATOM   5551  CG  GLU C 164       4.537   7.485  13.381  1.00 30.00
ATOM   5552  CD  GLU C 164       4.337   7.600  11.871  1.00 30.00
ATOM   5553  OE1 GLU C 164       5.348   7.567  11.140  1.00 30.00
ATOM   5554  OE2 GLU C 164       3.162   7.729  11.465  1.00 30.00
ATOM   5555  N   ARG C 165       1.552   8.927  13.363  1.00 30.00
ATOM   5556  CA  ARG C 165       0.160   8.509  13.555  1.00 30.00
ATOM   5557  C   ARG C 165      -0.228   7.246  12.770  1.00 30.00
ATOM   5558  O   ARG C 165      -1.365   6.791  12.894  1.00 30.00
ATOM   5559  CB  ARG C 165      -0.794   9.715  13.371  1.00 30.00
ATOM   5560  CG  ARG C 165      -0.809  10.354  11.963  1.00 30.00
ATOM   5561  CD  ARG C 165      -1.735   9.684  10.928  1.00 30.00
ATOM   5562  NE  ARG C 165      -3.127  10.140  11.064  1.00 30.00
ATOM   5563  CZ  ARG C 165      -4.138   9.449  11.621  1.00 30.00
ATOM   5564  NH1 ARG C 165      -3.943   8.233  12.143  1.00 30.00
ATOM   5565  NH2 ARG C 165      -5.362   9.991  11.663  1.00 30.00
ATOM   5566  N   GLY C 166       0.686   6.704  11.951  1.00 30.00
ATOM   5567  CA  GLY C 166       0.480   5.552  11.082  1.00 30.00
ATOM   5568  C   GLY C 166       0.613   5.946   9.607  1.00 30.00
ATOM   5569  O   GLY C 166       0.240   7.053   9.214  1.00 30.00
ATOM   5570  N   SER C 167       1.125   5.012   8.796  1.00 30.00
ATOM   5571  CA  SER C 167       1.221   5.083   7.338  1.00 30.00
ATOM   5572  C   SER C 167       0.108   4.230   6.712  1.00 30.00
ATOM   5573  O   SER C 167      -0.332   3.251   7.311  1.00 30.00
ATOM   5574  CB  SER C 167       2.560   4.456   6.913  1.00 30.00
ATOM   5575  OG  SER C 167       3.627   5.294   7.299  1.00 30.00
ATOM   5576  N   SER C 168      -0.322   4.582   5.491  1.00 30.00
ATOM   5577  CA  SER C 168      -1.360   3.899   4.718  1.00 30.00
ATOM   5578  C   SER C 168      -0.918   2.492   4.282  1.00 30.00
ATOM   5579  O   SER C 168       0.202   2.300   3.810  1.00 30.00
ATOM   5580  CB  SER C 168      -1.698   4.741   3.468  1.00 30.00
ATOM   5581  OG  SER C 168      -2.391   3.959   2.516  1.00 30.00
ATOM   5582  N   PHE C 169      -1.831   1.526   4.437  1.00 30.00
ATOM   5583  CA  PHE C 169      -1.705   0.112   4.092  1.00 30.00
ATOM   5584  C   PHE C 169      -3.082  -0.363   3.620  1.00 30.00
ATOM   5585  O   PHE C 169      -3.692  -1.257   4.205  1.00 30.00
ATOM   5586  CB  PHE C 169      -1.074  -0.639   5.280  1.00 30.00
ATOM   5587  CG  PHE C 169      -0.844  -2.132   5.127  1.00 30.00
ATOM   5588  CD1 PHE C 169       0.049  -2.620   4.151  1.00 30.00
ATOM   5589  CD2 PHE C 169      -1.497  -3.037   5.990  1.00 30.00
ATOM   5590  CE1 PHE C 169       0.290  -4.004   4.044  1.00 30.00
ATOM   5591  CE2 PHE C 169      -1.259  -4.420   5.879  1.00 30.00
ATOM   5592  CZ  PHE C 169      -0.363  -4.905   4.906  1.00 30.00
ATOM   5593  N   GLY C 170      -3.592   0.337   2.600  1.00 30.00
ATOM   5594  CA  GLY C 170      -4.990   0.398   2.209  1.00 30.00
ATOM   5595  C   GLY C 170      -5.453   1.858   2.237  1.00 30.00
ATOM   5596  O   GLY C 170      -4.635   2.774   2.121  1.00 30.00
ATOM   5597  N   TYR C 171      -6.773   2.069   2.360  1.00 30.00
ATOM   5598  CA  TYR C 171      -7.427   3.376   2.251  1.00 30.00
ATOM   5599  C   TYR C 171      -8.237   3.601   3.529  1.00 30.00
ATOM   5600  O   TYR C 171      -9.341   3.078   3.672  1.00 30.00
ATOM   5601  CB  TYR C 171      -8.257   3.426   0.946  1.00 30.00
ATOM   5602  CG  TYR C 171      -7.436   3.088  -0.290  1.00 30.00
ATOM   5603  CD1 TYR C 171      -6.256   3.810  -0.570  1.00 30.00
ATOM   5604  CD2 TYR C 171      -7.786   1.987  -1.100  1.00 30.00
ATOM   5605  CE1 TYR C 171      -5.396   3.388  -1.600  1.00 30.00
ATOM   5606  CE2 TYR C 171      -6.940   1.585  -2.151  1.00 30.00
ATOM   5607  CZ  TYR C 171      -5.730   2.267  -2.382  1.00 30.00
ATOM   5608  OH  TYR C 171      -4.881   1.844  -3.362  1.00 30.00
ATOM   5609  N   ASP C 172      -7.606   4.311   4.482  1.00 30.00
ATOM   5610  CA  ASP C 172      -7.998   4.530   5.881  1.00 30.00
ATOM   5611  C   ASP C 172      -7.531   3.425   6.840  1.00 30.00
ATOM   5612  O   ASP C 172      -7.560   3.633   8.051  1.00 30.00
ATOM   5613  CB  ASP C 172      -9.462   4.985   6.110  1.00 30.00
ATOM   5614  CG  ASP C 172      -9.804   6.323   5.453  1.00 30.00
ATOM   5615  OD1 ASP C 172      -9.145   7.324   5.813  1.00 30.00
ATOM   5616  OD2 ASP C 172     -10.760   6.346   4.647  1.00 30.00
ATOM   5617  N   ASN C 173      -7.061   2.282   6.310  1.00 30.00
ATOM   5618  CA  ASN C 173      -6.432   1.194   7.054  1.00 30.00
ATOM   5619  C   ASN C 173      -4.942   1.546   7.190  1.00 30.00
ATOM   5620  O   ASN C 173      -4.264   1.771   6.185  1.00 30.00
ATOM   5621  CB  ASN C 173      -6.586  -0.103   6.224  1.00 30.00
ATOM   5622  CG  ASN C 173      -6.212  -1.361   7.015  1.00 30.00
ATOM   5623  OD1 ASN C 173      -6.810  -1.645   8.048  1.00 30.00
ATOM   5624  ND2 ASN C 173      -5.208  -2.107   6.547  1.00 30.00
ATOM   5625  N   LEU C 174      -4.460   1.623   8.439  1.00 30.00
ATOM   5626  CA  LEU C 174      -3.116   2.078   8.786  1.00 30.00
ATOM   5627  C   LEU C 174      -2.247   0.932   9.320  1.00 30.00
ATOM   5628  O   LEU C 174      -2.744  -0.080   9.815  1.00 30.00
ATOM   5629  CB  LEU C 174      -3.207   3.183   9.863  1.00 30.00
ATOM   5630  CG  LEU C 174      -3.957   4.465   9.445  1.00 30.00
ATOM   5631  CD1 LEU C 174      -4.026   5.437  10.629  1.00 30.00
ATOM   5632  CD2 LEU C 174      -3.328   5.159   8.227  1.00 30.00
ATOM   5633  N   VAL C 175      -0.927   1.145   9.229  1.00 30.00
ATOM   5634  CA  VAL C 175       0.152   0.301   9.730  1.00 30.00
ATOM   5635  C   VAL C 175       1.247   1.193  10.337  1.00 30.00
ATOM   5636  O   VAL C 175       1.316   2.389  10.048  1.00 30.00
ATOM   5637  CB  VAL C 175       0.640  -0.658   8.609  1.00 30.00
ATOM   5638  CG1 VAL C 175       1.509   0.055   7.554  1.00 30.00
ATOM   5639  CG2 VAL C 175       1.364  -1.901   9.157  1.00 30.00
ATOM   5640  N   VAL C 176       2.127   0.592  11.146  1.00 30.00
ATOM   5641  CA  VAL C 176       3.303   1.227  11.731  1.00 30.00
ATOM   5642  C   VAL C 176       4.563   0.684  11.035  1.00 30.00
ATOM   5643  O   VAL C 176       4.770  -0.528  10.968  1.00 30.00
ATOM   5644  CB  VAL C 176       3.318   0.959  13.259  1.00 30.00
ATOM   5645  CG1 VAL C 176       2.229   1.781  13.967  1.00 30.00
ATOM   5646  CG2 VAL C 176       3.203  -0.526  13.669  1.00 30.00
ATOM   5647  N   ASP C 177       5.404   1.597  10.524  1.00 30.00
ATOM   5648  CA  ASP C 177       6.704   1.305   9.924  1.00 30.00
ATOM   5649  C   ASP C 177       7.771   1.726  10.949  1.00 30.00
ATOM   5650  O   ASP C 177       8.267   2.851  10.923  1.00 30.00
ATOM   5651  CB  ASP C 177       6.808   2.061   8.571  1.00 30.00
ATOM   5652  CG  ASP C 177       7.466   1.283   7.422  1.00 30.00
ATOM   5653  OD1 ASP C 177       7.222   0.060   7.331  1.00 30.00
ATOM   5654  OD2 ASP C 177       8.197   1.941   6.649  1.00 30.00
ATOM   5655  N   MET C 178       8.081   0.810  11.878  1.00 30.00
ATOM   5656  CA  MET C 178       8.976   1.013  13.022  1.00 30.00
ATOM   5657  C   MET C 178      10.468   0.811  12.676  1.00 30.00
ATOM   5658  O   MET C 178      11.324   0.986  13.543  1.00 30.00
ATOM   5659  CB  MET C 178       8.517   0.056  14.144  1.00 30.00
ATOM   5660  CG  MET C 178       7.293   0.630  14.885  1.00 30.00
ATOM   5661  SD  MET C 178       6.302  -0.572  15.804  1.00 30.00
ATOM   5662  CE  MET C 178       5.111   0.535  16.607  1.00 30.00
ATOM   5663  N   LEU C 179      10.781   0.552  11.392  1.00 30.00
ATOM   5664  CA  LEU C 179      12.102   0.719  10.779  1.00 30.00
ATOM   5665  C   LEU C 179      12.318   2.196  10.361  1.00 30.00
ATOM   5666  O   LEU C 179      13.455   2.593  10.110  1.00 30.00
ATOM   5667  CB  LEU C 179      12.144  -0.190   9.520  1.00 30.00
ATOM   5668  CG  LEU C 179      13.496  -0.316   8.773  1.00 30.00
ATOM   5669  CD1 LEU C 179      14.629  -0.828   9.675  1.00 30.00
ATOM   5670  CD2 LEU C 179      13.352  -1.222   7.539  1.00 30.00
ATOM   5671  N   GLY C 180      11.245   3.010  10.332  1.00 30.00
ATOM   5672  CA  GLY C 180      11.218   4.406   9.901  1.00 30.00
ATOM   5673  C   GLY C 180      10.929   5.410  11.028  1.00 30.00
ATOM   5674  O   GLY C 180      10.970   6.615  10.776  1.00 30.00
ATOM   5675  N   PHE C 181      10.687   4.941  12.268  1.00 30.00
ATOM   5676  CA  PHE C 181      10.488   5.770  13.470  1.00 30.00
ATOM   5677  C   PHE C 181      11.799   6.423  13.964  1.00 30.00
ATOM   5678  O   PHE C 181      11.744   7.394  14.719  1.00 30.00
ATOM   5679  CB  PHE C 181       9.929   4.889  14.617  1.00 30.00
ATOM   5680  CG  PHE C 181       8.428   4.620  14.660  1.00 30.00
ATOM   5681  CD1 PHE C 181       7.631   4.611  13.494  1.00 30.00
ATOM   5682  CD2 PHE C 181       7.820   4.347  15.905  1.00 30.00
ATOM   5683  CE1 PHE C 181       6.259   4.301  13.569  1.00 30.00
ATOM   5684  CE2 PHE C 181       6.443   4.064  15.985  1.00 30.00
ATOM   5685  CZ  PHE C 181       5.662   4.034  14.815  1.00 30.00
ATOM   5686  N   GLY C 182      12.961   5.924  13.507  1.00 30.00
ATOM   5687  CA  GLY C 182      14.292   6.444  13.809  1.00 30.00
ATOM   5688  C   GLY C 182      14.937   7.144  12.605  1.00 30.00
ATOM   5689  O   GLY C 182      15.951   7.821  12.775  1.00 30.00
ATOM   5690  N   VAL C 183      14.331   7.026  11.410  1.00 30.00
ATOM   5691  CA  VAL C 183      14.703   7.750  10.192  1.00 30.00
ATOM   5692  C   VAL C 183      14.104   9.170  10.236  1.00 30.00
ATOM   5693  O   VAL C 183      14.771  10.104   9.800  1.00 30.00
ATOM   5694  CB  VAL C 183      14.177   6.973   8.951  1.00 30.00
ATOM   5695  CG1 VAL C 183      14.098   7.827   7.669  1.00 30.00
ATOM   5696  CG2 VAL C 183      15.040   5.728   8.666  1.00 30.00
ATOM   5697  N   MET C 184      12.898   9.344  10.815  1.00 30.00
ATOM   5698  CA  MET C 184      12.221  10.631  11.036  1.00 30.00
ATOM   5699  C   MET C 184      13.020  11.595  11.941  1.00 30.00
ATOM   5700  O   MET C 184      12.843  12.809  11.840  1.00 30.00
ATOM   5701  CB  MET C 184      10.815  10.354  11.617  1.00 30.00
ATOM   5702  CG  MET C 184       9.884  11.581  11.616  1.00 30.00
ATOM   5703  SD  MET C 184       8.213  11.312  12.263  1.00 30.00
ATOM   5704  CE  MET C 184       7.464  10.401  10.891  1.00 30.00
ATOM   5705  N   LYS C 185      13.935  11.065  12.771  1.00 30.00
ATOM   5706  CA  LYS C 185      14.907  11.828  13.546  1.00 30.00
ATOM   5707  C   LYS C 185      16.013  12.332  12.600  1.00 30.00
ATOM   5708  O   LYS C 185      16.171  13.539  12.436  1.00 30.00
ATOM   5709  CB  LYS C 185      15.544  10.915  14.623  1.00 30.00
ATOM   5710  CG  LYS C 185      14.546  10.246  15.584  1.00 30.00
ATOM   5711  CD  LYS C 185      15.243   9.249  16.520  1.00 30.00
ATOM   5712  CE  LYS C 185      14.259   8.387  17.320  1.00 30.00
ATOM   5713  NZ  LYS C 185      14.976   7.345  18.071  1.00 30.00
ATOM   5714  N   GLN C 186      16.755  11.407  11.966  1.00 30.00
ATOM   5715  CA  GLN C 186      17.992  11.659  11.225  1.00 30.00
ATOM   5716  C   GLN C 186      17.821  12.444   9.913  1.00 30.00
ATOM   5717  O   GLN C 186      18.773  13.106   9.499  1.00 30.00
ATOM   5718  CB  GLN C 186      18.666  10.300  10.922  1.00 30.00
ATOM   5719  CG  GLN C 186      17.841   9.391   9.982  1.00 30.00
ATOM   5720  CD  GLN C 186      18.319   7.935   9.863  1.00 30.00
ATOM   5721  OE1 GLN C 186      19.033   7.608   8.917  1.00 30.00
ATOM   5722  NE2 GLN C 186      17.935   7.046  10.782  1.00 30.00
ATOM   5723  N   THR C 187      16.635  12.414   9.278  1.00 30.00
ATOM   5724  CA  THR C 187      16.322  13.221   8.095  1.00 30.00
ATOM   5725  C   THR C 187      16.055  14.692   8.469  1.00 30.00
ATOM   5726  O   THR C 187      16.474  15.582   7.731  1.00 30.00
ATOM   5727  CB  THR C 187      15.088  12.633   7.353  1.00 30.00
ATOM   5728  OG1 THR C 187      13.950  12.504   8.189  1.00 30.00
ATOM   5729  CG2 THR C 187      15.373  11.290   6.665  1.00 30.00
ATOM   5730  N   CYS C 188      15.363  14.944   9.593  1.00 30.00
ATOM   5731  CA  CYS C 188      14.800  16.251   9.942  1.00 30.00
ATOM   5732  C   CYS C 188      15.662  17.065  10.929  1.00 30.00
ATOM   5733  O   CYS C 188      15.329  18.223  11.182  1.00 30.00
ATOM   5734  CB  CYS C 188      13.414  16.020  10.574  1.00 30.00
ATOM   5735  SG  CYS C 188      12.252  15.318   9.365  1.00 30.00
ATOM   5736  N   GLY C 189      16.761  16.500  11.463  1.00 30.00
ATOM   5737  CA  GLY C 189      17.753  17.206  12.284  1.00 30.00
ATOM   5738  C   GLY C 189      17.872  16.709  13.733  1.00 30.00
ATOM   5739  O   GLY C 189      18.489  17.390  14.551  1.00 30.00
ATOM   5740  N   ASN C 190      17.257  15.561  14.058  1.00 30.00
ATOM   5741  CA  ASN C 190      17.253  14.874  15.356  1.00 30.00
ATOM   5742  C   ASN C 190      16.226  15.445  16.346  1.00 30.00
ATOM   5743  O   ASN C 190      16.370  15.293  17.559  1.00 30.00
ATOM   5744  CB  ASN C 190      18.658  14.541  15.926  1.00 30.00
ATOM   5745  CG  ASN C 190      19.223  13.237  15.350  1.00 30.00
ATOM   5746  OD1 ASN C 190      18.877  12.148  15.802  1.00 30.00
ATOM   5747  ND2 ASN C 190      20.111  13.342  14.358  1.00 30.00
ATOM   5748  N   LEU C 191      15.166  16.068  15.801  1.00 30.00
ATOM   5749  CA  LEU C 191      13.990  16.615  16.478  1.00 30.00
ATOM   5750  C   LEU C 191      13.242  15.538  17.293  1.00 30.00
ATOM   5751  O   LEU C 191      13.320  14.363  16.926  1.00 30.00
ATOM   5752  CB  LEU C 191      13.047  17.192  15.397  1.00 30.00
ATOM   5753  CG  LEU C 191      13.618  18.344  14.539  1.00 30.00
ATOM   5754  CD1 LEU C 191      12.619  18.728  13.440  1.00 30.00
ATOM   5755  CD2 LEU C 191      14.001  19.577  15.372  1.00 30.00
ATOM   5756  N   PRO C 192      12.506  15.898  18.370  1.00 30.00
ATOM   5757  CA  PRO C 192      11.785  14.927  19.201  1.00 30.00
ATOM   5758  C   PRO C 192      10.590  14.319  18.450  1.00 30.00
ATOM   5759  O   PRO C 192       9.605  15.005  18.171  1.00 30.00
ATOM   5760  CB  PRO C 192      11.360  15.709  20.451  1.00 30.00
ATOM   5761  CG  PRO C 192      11.310  17.163  20.012  1.00 30.00
ATOM   5762  CD  PRO C 192      12.324  17.263  18.871  1.00 30.00
ATOM   5763  N   VAL C 193      10.711  13.024  18.117  1.00 30.00
ATOM   5764  CA  VAL C 193       9.680  12.233  17.456  1.00 30.00
ATOM   5765  C   VAL C 193       8.855  11.553  18.560  1.00 30.00
ATOM   5766  O   VAL C 193       9.411  10.936  19.469  1.00 30.00
ATOM   5767  CB  VAL C 193      10.326  11.159  16.532  1.00 30.00
ATOM   5768  CG1 VAL C 193       9.268  10.316  15.789  1.00 30.00
ATOM   5769  CG2 VAL C 193      11.259  11.792  15.485  1.00 30.00
ATOM   5770  N   ILE C 194       7.526  11.658  18.440  1.00 30.00
ATOM   5771  CA  ILE C 194       6.515  11.004  19.270  1.00 30.00
ATOM   5772  C   ILE C 194       5.541  10.241  18.355  1.00 30.00
ATOM   5773  O   ILE C 194       5.613  10.362  17.131  1.00 30.00
ATOM   5774  CB  ILE C 194       5.861  12.015  20.260  1.00 30.00
ATOM   5775  CG1 ILE C 194       5.015  13.110  19.566  1.00 30.00
ATOM   5776  CG2 ILE C 194       6.909  12.630  21.210  1.00 30.00
ATOM   5777  CD1 ILE C 194       4.245  14.020  20.533  1.00 30.00
ATOM   5778  N   PHE C 195       4.651   9.427  18.943  1.00 30.00
ATOM   5779  CA  PHE C 195       3.750   8.526  18.226  1.00 30.00
ATOM   5780  C   PHE C 195       2.374   8.477  18.902  1.00 30.00
ATOM   5781  O   PHE C 195       2.275   8.148  20.083  1.00 30.00
ATOM   5782  CB  PHE C 195       4.447   7.158  18.022  1.00 30.00
ATOM   5783  CG  PHE C 195       3.581   5.989  17.576  1.00 30.00
ATOM   5784  CD1 PHE C 195       2.709   6.112  16.474  1.00 30.00
ATOM   5785  CD2 PHE C 195       3.647   4.767  18.278  1.00 30.00
ATOM   5786  CE1 PHE C 195       1.885   5.033  16.099  1.00 30.00
ATOM   5787  CE2 PHE C 195       2.828   3.687  17.901  1.00 30.00
ATOM   5788  CZ  PHE C 195       1.939   3.825  16.819  1.00 30.00
ATOM   5789  N   ASP C 196       1.320   8.781  18.124  1.00 30.00
ATOM   5790  CA  ASP C 196      -0.087   8.684  18.497  1.00 30.00
ATOM   5791  C   ASP C 196      -0.563   7.246  18.229  1.00 30.00
ATOM   5792  O   ASP C 196      -0.764   6.851  17.079  1.00 30.00
ATOM   5793  CB  ASP C 196      -0.879   9.722  17.657  1.00 30.00
ATOM   5794  CG  ASP C 196      -2.365   9.855  18.006  1.00 30.00
ATOM   5795  OD1 ASP C 196      -2.739   9.551  19.160  1.00 30.00
ATOM   5796  OD2 ASP C 196      -3.125  10.284  17.107  1.00 30.00
ATOM   5797  N   VAL C 197      -0.687   6.463  19.311  1.00 30.00
ATOM   5798  CA  VAL C 197      -0.823   5.006  19.277  1.00 30.00
ATOM   5799  C   VAL C 197      -2.294   4.573  19.123  1.00 30.00
ATOM   5800  O   VAL C 197      -2.565   3.585  18.441  1.00 30.00
ATOM   5801  CB  VAL C 197      -0.269   4.415  20.608  1.00 30.00
ATOM   5802  CG1 VAL C 197      -0.089   2.889  20.522  1.00 30.00
ATOM   5803  CG2 VAL C 197       1.057   5.056  21.066  1.00 30.00
ATOM   5804  N   THR C 198      -3.239   5.296  19.749  1.00 30.00
ATOM   5805  CA  THR C 198      -4.653   4.913  19.869  1.00 30.00
ATOM   5806  C   THR C 198      -5.463   5.162  18.573  1.00 30.00
ATOM   5807  O   THR C 198      -6.617   4.745  18.492  1.00 30.00
ATOM   5808  CB  THR C 198      -5.284   5.688  21.063  1.00 30.00
ATOM   5809  OG1 THR C 198      -5.666   7.007  20.725  1.00 30.00
ATOM   5810  CG2 THR C 198      -4.396   5.750  22.317  1.00 30.00
ATOM   5811  N   HIS C 199      -4.857   5.823  17.571  1.00 30.00
ATOM   5812  CA  HIS C 199      -5.451   6.207  16.289  1.00 30.00
ATOM   5813  C   HIS C 199      -4.616   5.676  15.107  1.00 30.00
ATOM   5814  O   HIS C 199      -4.538   6.342  14.076  1.00 30.00
ATOM   5815  CB  HIS C 199      -5.643   7.743  16.227  1.00 30.00
ATOM   5816  CG  HIS C 199      -6.355   8.357  17.422  1.00 30.00
ATOM   5817  ND1 HIS C 199      -5.549   9.177  18.320  1.00 30.00
ATOM   5818  CD2 HIS C 199      -7.629   8.395  17.824  1.00 30.00
ATOM   5819  CE1 HIS C 199      -6.617   9.627  19.219  1.00 30.00
ATOM   5820  NE2 HIS C 199      -7.774   9.192  18.951  1.00 30.00
ATOM   5821  N   SER C 200      -3.995   4.489  15.246  1.00 30.00
ATOM   5822  CA  SER C 200      -3.044   3.911  14.284  1.00 30.00
ATOM   5823  C   SER C 200      -3.404   2.491  13.805  1.00 30.00
ATOM   5824  O   SER C 200      -2.624   1.880  13.074  1.00 30.00
ATOM   5825  CB  SER C 200      -1.596   4.111  14.773  1.00 30.00
ATOM   5826  OG  SER C 200      -1.314   3.336  15.916  1.00 30.00
ATOM   5827  N   LEU C 201      -4.620   2.015  14.129  1.00 30.00
ATOM   5828  CA  LEU C 201      -5.310   0.927  13.425  1.00 30.00
ATOM   5829  C   LEU C 201      -6.013   1.502  12.182  1.00 30.00
ATOM   5830  O   LEU C 201      -5.960   0.907  11.106  1.00 30.00
ATOM   5831  CB  LEU C 201      -6.418   0.350  14.343  1.00 30.00
ATOM   5832  CG  LEU C 201      -5.998  -0.877  15.178  1.00 30.00
ATOM   5833  CD1 LEU C 201      -4.867  -0.499  16.144  1.00 30.00
ATOM   5834  CD2 LEU C 201      -7.185  -1.464  15.959  1.00 30.00
ATOM   5835  N   GLN C 202      -6.659   2.667  12.348  1.00110.00
ATOM   5836  CA  GLN C 202      -7.385   3.417  11.333  1.00110.00
ATOM   5837  C   GLN C 202      -7.402   4.912  11.683  1.00110.00
ATOM   5838  O   GLN C 202      -7.154   5.294  12.827  1.00110.00
ATOM   5839  CB  GLN C 202      -8.771   2.785  11.069  1.00110.00
ATOM   5840  CG  GLN C 202      -9.637   2.603  12.336  1.00110.00
ATOM   5841  CD  GLN C 202     -10.494   1.332  12.372  1.00110.00
ATOM   5842  OE1 GLN C 202     -11.695   1.404  12.122  1.00110.00
ATOM   5843  NE2 GLN C 202      -9.913   0.168  12.674  1.00110.00
ATOM   5844  N   THR C 203      -7.691   5.755  10.678  1.00110.00
ATOM   5845  CA  THR C 203      -7.661   7.225  10.719  1.00110.00
ATOM   5846  C   THR C 203      -8.705   7.892  11.649  1.00110.00
ATOM   5847  O   THR C 203      -8.622   9.103  11.859  1.00110.00
ATOM   5848  CB  THR C 203      -7.801   7.755   9.267  1.00110.00
ATOM   5849  OG1 THR C 203      -9.039   7.362   8.704  1.00110.00
ATOM   5850  CG2 THR C 203      -6.652   7.322   8.341  1.00110.00
ATOM   5851  N   ARG C 204      -9.650   7.119  12.217  1.00110.00
ATOM   5852  CA  ARG C 204     -10.695   7.524  13.164  1.00110.00
ATOM   5853  C   ARG C 204     -10.131   8.163  14.447  1.00110.00
ATOM   5854  O   ARG C 204      -9.201   7.624  15.047  1.00110.00
ATOM   5855  CB  ARG C 204     -11.548   6.267  13.485  1.00110.00
ATOM   5856  CG  ARG C 204     -12.680   6.439  14.521  1.00110.00
ATOM   5857  CD  ARG C 204     -13.514   5.155  14.714  1.00110.00
ATOM   5858  NE  ARG C 204     -13.866   4.942  16.127  1.00110.00
ATOM   5859  CZ  ARG C 204     -15.086   4.774  16.667  1.00110.00
ATOM   5860  NH1 ARG C 204     -16.206   4.797  15.934  1.00110.00
ATOM   5861  NH2 ARG C 204     -15.190   4.574  17.987  1.00110.00
ATOM   5862  N   ASP C 205     -10.750   9.273  14.884  1.00110.00
ATOM   5863  CA  ASP C 205     -10.570   9.895  16.196  1.00110.00
ATOM   5864  C   ASP C 205     -11.923  10.474  16.644  1.00110.00
ATOM   5865  O   ASP C 205     -12.636  11.092  15.851  1.00110.00
ATOM   5866  CB  ASP C 205      -9.363  10.874  16.218  1.00110.00
ATOM   5867  CG  ASP C 205      -9.633  12.305  15.739  1.00110.00
ATOM   5868  OD1 ASP C 205      -9.495  13.218  16.583  1.00110.00
ATOM   5869  OD2 ASP C 205     -10.007  12.472  14.559  1.00110.00
ATOM   5870  N   ALA C 206     -12.275  10.257  17.919  1.00110.00
ATOM   5871  CA  ALA C 206     -13.535  10.674  18.526  1.00110.00
ATOM   5872  C   ALA C 206     -13.419  10.744  20.052  1.00110.00
ATOM   5873  O   ALA C 206     -12.574  10.078  20.651  1.00110.00
ATOM   5874  CB  ALA C 206     -14.687   9.763  18.061  1.00110.00
ATOM   5875  N   GLY C 207     -14.314  11.532  20.665  1.00110.00
ATOM   5876  CA  GLY C 207     -14.446  11.721  22.104  1.00110.00
ATOM   5877  C   GLY C 207     -15.786  11.147  22.558  1.00110.00
ATOM   5878  O   GLY C 207     -15.985   9.935  22.485  1.00110.00
ATOM   5879  N   SER C 208     -16.699  12.018  23.017  1.00110.00
ATOM   5880  CA  SER C 208     -18.026  11.688  23.554  1.00110.00
ATOM   5881  C   SER C 208     -19.018  11.090  22.528  1.00110.00
ATOM   5882  O   SER C 208     -20.070  10.595  22.929  1.00110.00
ATOM   5883  CB  SER C 208     -18.631  12.974  24.154  1.00110.00
ATOM   5884  OG  SER C 208     -19.070  13.836  23.123  1.00110.00
ATOM   5885  N   ALA C 209     -18.685  11.106  21.224  1.00110.00
ATOM   5886  CA  ALA C 209     -19.461  10.500  20.139  1.00110.00
ATOM   5887  C   ALA C 209     -19.240   8.976  20.023  1.00110.00
ATOM   5888  O   ALA C 209     -20.048   8.299  19.388  1.00110.00
ATOM   5889  CB  ALA C 209     -19.010  11.148  18.818  1.00110.00
ATOM   5890  N   ALA C 210     -18.172   8.442  20.642  1.00110.00
ATOM   5891  CA  ALA C 210     -17.858   7.017  20.747  1.00110.00
ATOM   5892  C   ALA C 210     -18.330   6.459  22.106  1.00110.00
ATOM   5893  O   ALA C 210     -18.877   7.187  22.935  1.00110.00
ATOM   5894  CB  ALA C 210     -16.324   6.884  20.673  1.00110.00
ATOM   5895  N   SER C 211     -18.099   5.156  22.327  1.00110.00
ATOM   5896  CA  SER C 211     -18.248   4.452  23.604  1.00110.00
ATOM   5897  C   SER C 211     -16.891   3.910  24.095  1.00110.00
ATOM   5898  O   SER C 211     -16.693   3.774  25.302  1.00110.00
ATOM   5899  CB  SER C 211     -19.235   3.281  23.424  1.00110.00
ATOM   5900  OG  SER C 211     -19.260   2.476  24.585  1.00110.00
ATOM   5901  N   GLY C 212     -15.969   3.601  23.166  1.00110.00
ATOM   5902  CA  GLY C 212     -14.631   3.071  23.412  1.00110.00
ATOM   5903  C   GLY C 212     -14.486   1.655  22.844  1.00110.00
ATOM   5904  O   GLY C 212     -15.323   1.201  22.065  1.00110.00
ATOM   5905  N   GLY C 213     -13.414   0.955  23.242  1.00110.00
ATOM   5906  CA  GLY C 213     -13.213  -0.467  22.976  1.00110.00
ATOM   5907  C   GLY C 213     -12.060  -0.750  22.012  1.00110.00
ATOM   5908  O   GLY C 213     -11.259   0.134  21.705  1.00110.00
ATOM   5909  N   ARG C 214     -11.975  -2.020  21.580  1.00110.00
ATOM   5910  CA  ARG C 214     -10.968  -2.603  20.685  1.00110.00
ATOM   5911  C   ARG C 214      -9.648  -2.842  21.443  1.00110.00
ATOM   5912  O   ARG C 214      -8.583  -2.380  21.035  1.00110.00
ATOM   5913  CB  ARG C 214     -10.885  -1.871  19.316  1.00110.00
ATOM   5914  CG  ARG C 214      -9.959  -2.496  18.249  1.00110.00
ATOM   5915  CD  ARG C 214     -10.195  -3.992  17.992  1.00110.00
ATOM   5916  NE  ARG C 214     -11.593  -4.240  17.608  1.00110.00
ATOM   5917  CZ  ARG C 214     -12.144  -4.093  16.389  1.00110.00
ATOM   5918  NH1 ARG C 214     -11.428  -3.690  15.328  1.00110.00
ATOM   5919  NH2 ARG C 214     -13.448  -4.347  16.233  1.00110.00
ATOM   5920  N   ARG C 215      -9.751  -3.527  22.594  1.00110.00
ATOM   5921  CA  ARG C 215      -8.669  -3.770  23.547  1.00110.00
ATOM   5922  C   ARG C 215      -7.719  -4.872  23.050  1.00110.00
ATOM   5923  O   ARG C 215      -8.136  -5.791  22.344  1.00110.00
ATOM   5924  CB  ARG C 215      -9.294  -4.211  24.893  1.00110.00
ATOM   5925  CG  ARG C 215     -10.210  -3.159  25.557  1.00110.00
ATOM   5926  CD  ARG C 215      -9.473  -1.924  26.111  1.00110.00
ATOM   5927  NE  ARG C 215      -8.998  -2.135  27.487  1.00110.00
ATOM   5928  CZ  ARG C 215      -8.094  -1.376  28.132  1.00110.00
ATOM   5929  NH1 ARG C 215      -7.494  -0.338  27.533  1.00110.00
ATOM   5930  NH2 ARG C 215      -7.776  -1.667  29.400  1.00110.00
ATOM   5931  N   ALA C 216      -6.437  -4.737  23.429  1.00 30.00
ATOM   5932  CA  ALA C 216      -5.286  -5.586  23.104  1.00 30.00
ATOM   5933  C   ALA C 216      -4.581  -5.168  21.801  1.00 30.00
ATOM   5934  O   ALA C 216      -4.002  -6.011  21.116  1.00 30.00
ATOM   5935  CB  ALA C 216      -5.558  -7.097  23.263  1.00 30.00
ATOM   5936  N   GLN C 217      -4.662  -3.871  21.453  1.00 30.00
ATOM   5937  CA  GLN C 217      -4.150  -3.273  20.218  1.00 30.00
ATOM   5938  C   GLN C 217      -3.475  -1.905  20.438  1.00 30.00
ATOM   5939  O   GLN C 217      -3.188  -1.221  19.454  1.00 30.00
ATOM   5940  CB  GLN C 217      -5.264  -3.208  19.140  1.00 30.00
ATOM   5941  CG  GLN C 217      -5.842  -4.548  18.633  1.00 30.00
ATOM   5942  CD  GLN C 217      -4.915  -5.417  17.771  1.00 30.00
ATOM   5943  OE1 GLN C 217      -5.339  -6.470  17.298  1.00 30.00
ATOM   5944  NE2 GLN C 217      -3.669  -4.999  17.533  1.00 30.00
ATOM   5945  N   ALA C 218      -3.224  -1.494  21.694  1.00 30.00
ATOM   5946  CA  ALA C 218      -2.705  -0.171  22.049  1.00 30.00
ATOM   5947  C   ALA C 218      -1.534  -0.211  23.036  1.00 30.00
ATOM   5948  O   ALA C 218      -0.649   0.634  22.932  1.00 30.00
ATOM   5949  CB  ALA C 218      -3.850   0.738  22.524  1.00 30.00
ATOM   5950  N   LEU C 219      -1.502  -1.169  23.979  1.00 30.00
ATOM   5951  CA  LEU C 219      -0.435  -1.289  24.976  1.00 30.00
ATOM   5952  C   LEU C 219       0.781  -2.024  24.391  1.00 30.00
ATOM   5953  O   LEU C 219       1.906  -1.580  24.602  1.00 30.00
ATOM   5954  CB  LEU C 219      -0.961  -2.067  26.203  1.00 30.00
ATOM   5955  CG  LEU C 219       0.019  -2.185  27.398  1.00 30.00
ATOM   5956  CD1 LEU C 219       0.625  -0.841  27.838  1.00 30.00
ATOM   5957  CD2 LEU C 219      -0.681  -2.848  28.588  1.00 30.00
ATOM   5958  N   ASP C 220       0.562  -3.104  23.621  1.00 30.00
ATOM   5959  CA  ASP C 220       1.605  -3.857  22.913  1.00 30.00
ATOM   5960  C   ASP C 220       2.216  -3.025  21.764  1.00 30.00
ATOM   5961  O   ASP C 220       3.393  -3.193  21.450  1.00 30.00
ATOM   5962  CB  ASP C 220       1.014  -5.191  22.375  1.00 30.00
ATOM   5963  CG  ASP C 220       1.209  -6.451  23.238  1.00 30.00
ATOM   5964  OD1 ASP C 220       2.314  -6.612  23.803  1.00 30.00
ATOM   5965  OD2 ASP C 220       0.240  -7.237  23.308  1.00 30.00
ATOM   5966  N   LEU C 221       1.425  -2.106  21.184  1.00 30.00
ATOM   5967  CA  LEU C 221       1.804  -1.200  20.106  1.00 30.00
[truncated: 173,937 more chars]
