# Supplementary material for: The Contribution of Coevolving Residues to the Stability of KDO8P Synthase
Source: PLoS One. 2011 Mar 9;6(3):e17459. doi: 10.1371/journal.pone.0017459 (PMC3052366; doi:10.1371/journal.pone.0017459)
Supplement: Energy Matrix S1 — FoldX energy matrix. The rows (1–280, top to bottom) of the matrix correspond to the amino acid sequence of Nm. KDO8PS. The columns (1–20, left to right) of the matrix correspond to the 20 common amino acids in the following order: G A L V I P R T S C M K E Q D N W Y F H. ΔΔG values are in kcal/mol. (TXT) [file pone.0017459.s014.txt]

# FoldX energy matrix
# Rows (1-280) correspond to the aa sequence of Nm. KDO8PS
# Columns (1-20) correspond to the aa in the following order: G A L V I P R T S C M K E Q D N W Y F H
#
0.99005	1.18965	0.45345	1.27305	0.80035	1.8709	0.76575	1.38625	1.55715	1.19465	-0.07395	0.65655	1.2856	1.0497	1.6277	1.3802	0.9964	0.90685	0.71395	1.4413
-0.08105	-0.38075	-0.7524	-0.12965	-0.45565	0.50815	-0.34795	-0.1048	-0.31425	-0.38645	-0.68765	-0.57225	-0.56415	-0.3928	-0.0018	0.02715	-0.7432	-0.7055	-0.6613	-0.17025
5.19175	3.6235	0.8468	0.99645	0.0187	4.39725	4.86025	2.61275	4.25325	2.92825	2.15995	4.759	4.81075	3.5455	4.988	3.7925	12.9708	10.0975	8.073	7.56775
0.7023	0.4465	0.03525	0.3672	0.1007	0.40105	0.0202	0.43505	0.61215	0.3755	0.26465	0.00785	0.31245	0.34375	0.428	0.4339	0.52205	0.09515	0.01705	0.6059
5.1165	3.913	0.2415	1.5612	-0.0289	5.2865	8.45725	3.59225	4.69925	3.1695	-0.169	4.7955	4.5015	3.5695	4.859	3.5695	13.1478	10.1855	7.37975	5.884
0.65555	1.03995	0.3876	2.0203	2.2201	5.628	0.48015	1.81385	0.7765	0.7515	0.0526	0.42405	1.47665	0.47	1.22585	-0.04705	0.16335	0.3632	0.41785	0.4393
0.3099	0.3823	-0.0281	0.32135	-0.0038	0.91795	-0.27825	0.25125	0.3801	0.17275	-0.26415	-0.2918	0.19015	0.1605	-0.0077	0.0596	-0.6791	-0.2989	-0.6408	-0.10495
4.30725	3.032	0.72855	1.30385	-0.01755	4.56375	2.9985	2.52	3.8565	2.2251	0.505	2.537	4.28025	2.664	4.01175	2.815	2.35605	1.31955	0.83775	2.846
0.7038	0.087	-0.67715	-0.1677	-0.6558	-0.7518	-0.04735	-0.00145	0.385	0.07645	-0.4376	-0.35905	-0.1724	-0.2733	0.49415	0.1378	0.3003	-0.1773	-0.23775	0.6793
6.312	4.295	-0.04325	2.14535	1.9142	8.00575	8.28625	4.0035	5.065	3.33275	0.29515	5.31275	4.42425	3.71575	4.9955	3.89575	14.1715	8.59725	4.1495	3.5145
-0.0253	0.58975	2.36345	1.777	2.47665	2.49595	2.12575	1.00515	0.26555	0.8041	1.4737	1.60165	2.4351	2.04335	2.64225	1.8308	5.1355	2.7905	2.3497	4.343
1.91395	1.05655	0.49535	0.91405	0.38365	-0.8795	2.16175	1.5063	1.2932	1.29375	0.7201	1.75045	1.4012	1.4769	0.9256	-0.01585	1.2985	1.21695	0.9135	2.44085
1.2771	1.15285	0.40855	1.2488	0.9419	1.16325	0.97725	1.33875	1.0899	0.9633	0.439	0.71705	0.59105	0.7675	0.24295	-0.043	0.7701	0.11905	0.4556	1.02665
0.5856	-0.2954	0.38635	0.5282	0.27425	1.1923	0.9705	0.4943	-0.0075	0.17295	0.00955	0.5598	0.81075	0.79965	2.0091	1.49135	4.59725	2.21195	2.3672	4.143
0.96845	0.86265	0.2186	1.1442	0.6464	0.0002	0.26965	0.997	0.6077	0.7669	-0.2336	0.15585	0.7027	0.55885	1.3528	0.52375	0.0302	-0.65845	-0.44965	0.61145
7.19225	6.0455	2.39775	5.0655	3.9225	7.11125	5.68225	7.086	6.82375	5.19925	1.7192	4.94875	6.90975	5.64125	7.27325	6.126	3.3025	1.61765	-0.01805	4.2415
4.83375	3.23675	0.1141	-0.00805	-0.3042	3.69025	4.8055	2.0105	4.106	2.21145	1.02245	3.7125	5.963	4.87025	4.598	3.2225	9.80125	12.446	7.0325	6.4085
6.34	4.6425	-0.02475	2.76625	2.02465	6.68775	8.0345	3.7795	5.52575	3.67625	0.4768	4.88	4.753	4.2155	4.925	4.135	11.6448	10.5065	5.1125	4.20675
7.8715	6.2615	2.52825	3.85625	3.01025	5.8225	5.431	5.8445	7.193	5.7665	1.7121	5.08475	6.21975	5.5365	6.72725	5.84875	-0.1037	1.346	-0.02795	4.0625
-0.0009	2.95175	8.7555	9.551	10.4465	10.9772	15.245	9.054	5.02425	5.98725	7.71	11.7505	10.9987	9.73975	9.49825	8.9495	22.048	21.9515	20.037	29.3975
-0.10215	5.65225	19.3238	16.7355	19.9975	12.3652	24.4982	15.1653	8.51925	9.4855	14.2863	24.675	18.087	21.3307	17.822	17.3317	40.21	38.3125	29.81	34.19
3.533	2.82075	0.8883	0.67295	0.0195	3.9905	1.3594	1.7313	2.73075	2.18265	0.4411	1.1954	3.5355	2.0341	3.769	2.59075	8.82825	5.86125	4.39175	5.338
0.6942	0.14655	-0.5797	-0.04265	-0.33535	-0.52135	1.0751	0.5012	0.50815	0.6056	-0.2949	0.5106	0.97335	0.4017	1.4691	-0.0029	0.4082	0.03395	0.0252	1.0646
2.1202	1.36465	0.5463	-0.00045	0.9504	2.27655	3.1625	1.3834	1.90665	1.0469	1.07825	2.57925	2.85575	2.17085	3.3475	2.3176	3.792	3.2335	3.22675	4.3555
5.68025	4.10675	-0.0174	2.3999	1.05945	6.7835	8.8655	3.4775	5.028	3.469	0.96515	4.55225	4.378	2.99575	4.32675	3.456	14.1222	5.8845	3.714	3.7715
1.09285	0.8533	-0.4883	0.54405	0.2776	0.18615	1.33195	0.78885	1.1343	0.8953	-0.4012	0.64125	-0.0231	0.1297	0.70535	0.87625	0.622	0.24955	0.1157	1.65295
1.2517	1.0375	1.9522	2.594	2.68325	2.8325	1.5859	1.719	0.00145	1.55425	2.068	1.7996	0.56005	1.43	-0.59405	0.5436	1.8913	1.4173	1.3622	1.3911
3.0285	2.2503	-0.02485	1.7044	0.65765	0.84675	2.22385	2.068	2.9015	2.49415	0.01315	1.72425	1.9218	1.874	1.9801	2.55225	2.647	1.8675	1.8468	2.9675
1.5883	1.23	0.8035	1.32165	0.9321	0.38075	1.26635	1.35985	1.45625	1.5578	0.4714	0.98855	-0.0261	0.8726	-0.0369	1.2366	0.7845	1.0149	0.94755	1.43915
0.71575	-0.1351	-0.2201	-0.09105	-0.522	0.192	0.2682	0.15125	0.00325	0.1423	-0.73585	0.27765	0.25755	0.09145	0.90245	0.4637	0.78125	-0.11445	0.12285	1.62735
2.77475	0.9989	0.83885	-0.7438	-0.0422	5.06525	10.1365	0.0172	1.50065	0.838	1.34665	6.3545	3.14625	3.27125	2.35095	2.0599	16.1947	12.2152	10.9675	9.20425
3.85075	2.809	-0.03145	1.84615	0.7082	5.22125	3.10025	2.2905	3.0605	2.74175	0.1219	2.3193	2.886	2.7135	3.66175	2.531	2.54375	2.691	2.0632	3.172
0.9202	0.35745	0.1372	0.90105	0.538	2.4066	0.2671	0.63765	0.2944	0.74755	0.02595	0.1879	0.2613	-0.0126	0.2604	0.22405	0.2379	0.1828	0.1786	0.5551
1.5017	0.44325	-1.2096	-0.74775	-1.00705	2.40385	0.33995	-0.0261	0.6177	0.2198	-0.8297	0.2102	1.13665	0.4817	1.45755	0.542	1.652	0.99345	0.38345	0.93645
2.5595	0.15645	-0.54425	-0.3651	0.24985	4.4235	11.832	-0.4604	1.53065	-0.01245	1.07485	7.22425	3.91175	5.28175	1.9851	1.3306	20.5682	13.729	10.4117	7.74625
0.88055	0	-0.3367	0.85975	0.60505	7.2185	0.6667	0.98055	0.8259	0.75655	-0.4103	0.1476	0.29185	-0.0413	0.76065	0.78175	0.21015	0.18875	-0.03205	0.75075
1.47645	0.4644	-0.82685	0.56235	-0.14625	2.2016	0.3764	0.6564	0.59265	0.78475	-1.0743	0.01615	0.7977	0.19545	1.31265	0.87375	-0.55855	-0.527	-1.06725	0.17995
5.99	4.50575	1.7355	5.10625	4.234	6.61625	4.84475	4.9725	5.46625	4.75025	1.7816	3.94375	4.11775	4.185	5.02475	4.59925	3.11925	-0.11145	1.3589	3.40875
3.3415	1.71365	-0.02415	-0.0025	0.34055	5.28	2.1106	2.0381	2.47935	1.73625	0.07915	1.7035	2.46945	2.03715	2.68125	1.54985	1.6128	1.503	0.88185	3.0395
0.6481	0.0199	-0.41995	0.66035	0.27075	3.31725	-0.40705	0.39655	0.32045	0.5102	-0.4519	-0.292	0.0167	-0.2074	0.29085	-0.2061	-0.4031	-0.44755	-0.49025	0.1357
3.0105	1.5951	0.446	0.00695	0.0311	3.20775	2.13445	1.45065	2.30395	1.4808	0.47585	1.358	3.0525	1.97175	3.671	2.19905	2.0129	1.18435	0.73325	2.1573
2.4242	0.67035	0.1548	-0.96175	-0.9084	3.44875	5.6995	-0.0059	1.52835	0.4322	0.155	4.202	4.135	4.23375	2.46385	1.19375	16.473	10.4027	7.713	6.34625
1.41295	0.91975	0.394	1.58085	1.27435	4.6595	0.0259	1.30735	0.9488	1.2721	0.31875	0.5197	1.0056	0.8469	1.4507	1.0631	0.1465	0.2788	0.15735	1.0338
1.1515	0.6306	-0.01405	1.1794	0.77265	2.71775	0.0658	0.82485	0.36885	0.81045	-0.2822	-0.0246	0.86015	0.28745	1.2687	0.405	0.1218	0.3081	0.1764	0.66275
4.19625	3.148	-0.0241	2.3616	1.0451	5.7305	2.80775	2.63725	3.2005	2.707	0.6619	2.2398	3.8695	2.46845	4.39075	2.499	2.25425	4.705	1.704	2.10865
-0.0661	2.987	3.65925	4.79975	4.894	6.1265	2.68275	4.69	3.339	3.3095	3.3965	2.88075	3.533	3.29475	3.5785	3.4035	3.317	3.36575	3.3825	3.3945
5.9635	4.343	0.755	1.58975	-0.00945	4.28225	5.65025	3.702	4.70475	3.17375	0.49025	4.75825	4.76175	3.78975	5.39225	3.63825	12.2415	11.4725	6.39075	7.70375
2.59125	1.4539	0.69675	1.10285	1.053	-0.00235	1.47585	2.3181	2.09335	1.3475	0.2067	1.1228	1.54485	1.30545	2.06395	1.93135	0.8004	1.1484	0.96275	1.9032
6.53	5.35325	1.6741	3.341	2.2145	4.25675	5.91125	4.3295	5.77275	4.69075	1.4377	4.355	5.713	4.79125	6.5365	4.8345	6.0845	-0.1222	-0.12115	3.32325
6.872	4.94825	0.7565	1.5303	-0.00615	7.04825	6.17875	3.53675	5.28675	4.024	0.26815	4.699	4.953	3.93175	6.31225	4.913	13.2338	13.6158	7.29175	6.46125
6.50375	4.91925	2.0962	4.157	3.29725	4.542	5.64575	4.84	5.66975	4.536	1.3905	4.6905	5.2615	4.658	5.61875	4.4415	2.00135	1.57835	-0.0286	3.20775
2.637	1.1828	-0.42025	-0.2899	0.13365	3.922	0.8004	0.9182	1.9974	1.17545	-0.80805	-0.0559	2.88775	0.85815	3.24975	1.6118	-0.1513	-1.5895	-1.7557	0.30035
1.58945	0	4.6875	2.3606	4.96875	2.94	10.5575	3.134	1.36465	2.01645	2.64225	7.09475	5.992	6.192	5.81525	5.10025	29.3775	24.0508	18.84	24.0095
1.95735	0.9386	2.3993	1.9072	1.8328	2.4279	2.879	0.6121	-0.00195	1.44105	1.95655	2.0711	3.93375	3.13875	4.21975	2.767	4.7715	4.97325	3.09125	4.883
4.0825	2.87375	1.46085	2.29925	2.0031	1.596	3.7005	3.3005	3.72475	3.37725	1.16015	3.01825	4.5015	3.0995	5.268	4.24	4.171	1.15145	-0.0796	2.998
0.28535	-0.7077	-1.42645	-0.79845	-1.212	4.3225	-0.44755	-0.2615	-0.7229	-0.7183	-1.47575	-0.83355	-0.27025	-1.05545	-0.0167	-0.40485	-0.7113	-1.1309	-0.9961	-0.27035
2.34015	1.3835	0.06015	0.7193	0.6909	4.6245	0.43395	1.45995	1.9829	1.11455	-0.0498	0.05515	1.8655	1.0383	1.7427	1.2555	1.33175	0.51645	0.82085	2.0563
0.66715	0	-0.00525	0.54625	0.5744	-0.94965	1.538	1.48485	1.04745	0.3601	-0.08135	0.8501	2.0871	0.8586	1.8587	1.2917	1.21565	0.7496	0.49355	1.3602
1.15105	0.70775	-0.23775	0.3313	-0.27635	0.81965	1.2443	0.4938	0.75375	0.1535	-0.6444	0.7492	0.6376	0.667	0.9139	-0.01295	0.6429	-0.169	-0.0542	0.8962
1.1219	0.953	-0.4551	0.7471	0.47135	2.6625	0.23585	1.11605	1.02855	0.83655	-0.4876	0.60715	1.1892	1.0033	1.8141	1.0207	2.82475	3.02875	1.72775	3.55575
0.1444	-0.0504	-0.42395	0.1802	-0.135	-0.8648	-0.1419	0.22845	0.00145	0.0053	-0.31455	-0.28815	-0.3092	-0.0993	-0.0168	0.1502	-0.14585	-0.2198	-0.2905	0.1986
0.5826	0.5817	0.6999	1.4267	1.16465	3.13825	0.50635	0.97785	0.0058	0.29435	0.31415	0.4242	0.79955	0.44265	0.65285	0.61905	0.52905	-0.09905	-0.28825	0.5823
3.1625	2.12235	0.27205	0.79605	-0.0109	0.57015	2.00415	2.0957	2.91975	1.57135	0.62935	1.6052	2.97175	2.39555	3.22625	2.13965	1.94065	2.30535	2.18375	2.75375
0.1748	0.05315	-0.1149	0.217	-0.0032	1.677	-0.27275	0.19785	0.2581	0.02715	-0.20255	-0.2614	0.0133	-0.099	-0.09605	-0.15785	-0.20435	-0.66215	-0.74015	0.014
1.1012	0.531	0.4367	0.90255	0.80685	3.87175	1.2273	-0.08495	-0.02095	0.45735	0.3967	0.71145	0.61595	0.77955	0.2481	0.6219	1.0933	-0.03145	-0.4058	0.93335
1.721	1.26645	0.6149	1.2404	1.04305	0.87625	0.97615	1.2554	1.4163	1.26	0.6721	1.13735	0.8719	1.15205	0.79865	1.2883	1.13495	0.0026	0.05415	1.46285
0.58995	0.4795	0.18845	0.9692	1.02455	0.61945	0.0291	1.07715	0.46925	0.6036	0.39825	0.09225	0.3457	0.29465	1.6309	0.85865	1.34445	0.9028	1.31565	1.83875
-0.12985	5.63825	20.4932	15.5485	20.359	12.5638	27.5225	13.2825	9.0795	10.8242	17.569	25.795	24.542	21.8302	19.184	18.5515	56.29	46.4075	40.6375	38.905
2.78775	1.5158	0.4789	-0.0141	1.53795	1.25455	1.7597	1.68725	2.45965	1.30065	0.57005	1.4355	2.2852	1.659	2.97775	2.1536	3.34375	2.0684	1.33065	3.40025
-0.0864	2.57825	3.05725	5.0965	5.01975	7.45025	3.22975	4.01325	2.5885	2.82925	3.093	2.977	3.189	2.60525	2.5335	2.2781	3.43075	2.80575	2.80075	2.988
3.42025	2.588	-0.0847	1.78955	1.2449	1.35055	2.57475	2.5065	3.324	2.40405	-0.12495	1.90985	2.76425	2.07835	3.7475	1.8979	2.3133	2.7175	1.443	1.97435
0.96135	0.7615	0.66425	1.14295	0.9074	0.09995	0.79895	1.05465	1.03905	1.21505	0.3122	0.55305	-0.0127	0.57435	0.84055	1.07315	0.09835	0.41265	0.3664	0.97795
0.8846	0.5018	-0.09925	1.47305	0.976	0.6058	-0.5655	1.4529	0.87395	0.5887	0.03045	-0.58425	-0.00605	-0.15095	0.50615	-0.02835	0.32445	0.1254	0.0036	0.63395
-0.01255	2.2149	13.0965	8.04875	12.5705	11.4757	18.8062	6.988	3.5215	5.02175	10.3818	15.9725	10.9213	11.4337	10.8365	10.429	30.3675	24.3128	19.6932	26.9
3.41725	2.559	-0.0235	2.252	1.0879	3.22625	1.84355	2.74425	3.069	2.515	-0.4437	1.71525	3.1815	2.13265	3.79025	2.3328	4.38675	4.0525	2.88575	3.50075
1.1022	0.51025	0.203	0.97335	0.45185	1.2143	0.049	0.9131	0.78555	0.8626	-0.1821	-0.0005	0.4992	0.28785	0.6137	0.7983	0.04065	0.39725	0.3154	0.9495
5.019	3.42325	0.41605	1.05565	-0.00625	3.6365	4.18175	2.72025	4.05725	3.12825	0.43515	2.50075	4.42975	3.0925	4.54875	4.0345	6.58875	2.04185	1.42525	3.36275
5.59525	3.9335	0.88615	3.66675	2.6315	6.51575	5.62175	4.20775	4.841	4.13025	0.61655	2.5585	4.81525	3.644	5.36975	4.423	3.989	1.73625	-0.02715	3.237
1.16115	0.41195	-0.3275	0.8801	0.3261	4.01925	0.21085	0.7969	0.482	0.9115	-0.5801	-0.1498	-0.0089	-0.04345	0.51595	0.6316	0.1493	0.2192	0.0867	0.82195
2.2085	0.89995	-0.3556	0.8265	0.24475	3.0705	0.4009	1.0221	1.0862	1.2273	-0.46395	-0.01675	0.61585	0.1461	1.29	0.75305	0.34425	0.10625	-0.1606	0.90915
4.4635	2.59925	-0.71425	-0.00365	-0.3454	5.72825	8.71975	2.0607	3.34675	2.3713	0.88845	5.99975	3.08675	2.59525	3.47025	2.13725	19.2157	13.2208	7.8655	6.45525
1.6398	0.6102	0.21205	1.05575	0.7446	3.22175	-0.20495	0.6802	0.8164	0.97055	-0.06975	-0.0852	1.3534	0.70715	2.07005	0.84785	1.29075	0.5751	0.9401	0.9442
0.54825	0	-0.4902	0.4621	0.34155	2.3463	-0.1111	0.2646	-0.3329	0.2314	-0.26555	-0.35755	-0.0598	-0.2062	0.15185	-0.24495	0.2031	-0.15665	-0.18135	0.01485
1.76965	0.5589	-0.97535	-0.0781	-0.45855	5.39975	0.07315	0.2643	0.89505	0.12005	-0.8294	-0.5208	-0.02275	-0.262	0.77445	-0.2521	-0.08475	-0.5766	-0.62855	-0.52505
5.1255	4.286	1.5146	3.66325	2.937	5.0775	3.394	3.7995	4.43525	3.918	1.414	3.37825	4.56	3.843	5.21575	4.25825	1.54195	0.671	-0.03355	2.8295
-0.0898	2.82275	3.28925	4.2525	4.16775	5.68775	2.729	4.185	3.09375	3.053	3.1175	2.46965	3.24425	3.00625	3.29175	3.1305	3.15525	3.04375	3.1075	3.162
4.14725	2.96075	0.4943	1.29645	0.1091	2.50175	3.64625	2.53125	3.39725	2.40405	1.15645	3.153	2.9725	2.83425	4.2395	2.698	3.4955	5.18175	3.825	3.93475
3.58425	2.5145	2.5815	2.96775	3.44	-0.0147	7.0515	4.55	3.64025	2.6005	2.7375	6.53475	6.0835	5.09125	6.11375	4.72475	16.0385	12.9243	11.126	11.6995
4.26675	2.8725	1.6172	-0.00045	0.7462	3.15225	10.5168	1.9519	3.27975	2.1069	3.5455	8.28975	6.27425	4.99925	4.8475	3.403	20.3055	14.0793	10.7097	9.65125
4.52625	3.398	0.46515	1.4717	-0.00745	6.643	6.24575	2.819	3.649	2.86575	0.1768	4.3475	4.12775	3.57125	5.523	4.44725	21.357	16.063	12.0053	10.513
2.45852	1.52527	0.7744	1.38315	3.21025	2.96525	9.5275	-0.01375	1.49465	1.05757	2.68625	9.408	4.2425	3.68525	3.36025	2.59625	23.4205	22.7632	17.2868	11.5023
1.53592	0.720775	0.120375	0.425725	0.232925	0.027725	1.49145	0.864425	1.267	0.711125	0.124575	1.1607	0.43065	0.86045	-0.025525	0.457775	3.488	4.38575	3.52975	3.87625
4.63525	3.0925	1.42615	-0.0028	0.305275	2.23305	9.76875	1.97008	3.67125	2.24578	1.38112	6.9785	5.5335	4.35175	5.00075	3.648	19.3745	11.764	10.2777	9.573
1.2903	1.04838	-0.42985	0.31705	-0.07135	0.5702	0.355425	0.7528	1.06163	0.792875	-0.509725	0.0057	1.15355	0.4571	1.6775	0.925275	0.42035	-0.88795	-0.79975	0.143725
1.10472	0.289575	-0.745525	-0.15695	-0.76325	2.3917	-0.01445	-0.021725	0.345125	0.1234	-0.71	-0.149675	0.06065	0.12245	0.236075	0.043275	-0.695525	-0.48685	-1.1387	0.1405
3.32025	2.34565	2.04688	2.718	2.5435	-0.000675	3.0405	3.435	3.38175	3.0995	2.5235	2.585	3.11975	2.96325	4.11425	3.85475	3.91225	3.1425	3.4815	4.97525
0.1177	-0.278375	-0.191925	0.420675	0.18555	-0.4103	-0.373225	0.256875	-0.15175	0.23765	-0.232425	-0.340975	0.044925	-0.4486	0.299375	-0.4187	-0.138	0.004175	-0.062225	-0.007625
1.54588	0.411825	-1.2284	0.7518	0.358	1.27127	0.26905	0.678925	1.0172	0.542525	-1.0193	-0.265275	0.664825	0.0192	1.66197	0.494825	-0.227975	-0.88165	-1.18893	0.365425
1.8684	0.193125	-1.45972	-1.10452	-0.40815	3.4505	7.1455	-0.584675	1.08133	0.008825	0.787475	4.16575	3.72775	3.28475	2.59275	1.04665	14.6683	9.16225	4.909	6.27525
0.80795	0.4555	-0.245375	0.4691	-0.1273	-0.013	-0.06375	0.574975	0.7643	0.751675	-0.319	-0.11185	0.3276	0.0078	0.681775	0.566225	-0.39175	-0.21155	-0.514725	0.524475
2.26803	1.57723	0.704725	1.64625	1.05055	-0.0022	1.2544	1.99442	1.96345	1.573	0.823575	0.976275	1.71602	1.58943	2.12867	2.07362	1.36175	1.6147	1.53062	2.2276
4.19725	2.4096	0.6332	-0.00435	0.35955	3.789	10.8983	2.15015	2.936	2.13758	1.39183	5.09475	4.32275	3.4455	4.0665	2.1031	15.951	15.6875	10.2713	8.16
1.02215	0	3.438	2.1463	2.5735	3.97675	2.4962	2.27968	0.764625	0.834075	1.37803	1.319	2.9135	2.5975	4.1555	2.937	6.6555	5.2335	5.35075	5.683
0.3728	0.072925	-0.31755	0.512	0.0611	1.3286	-0.233325	0.018775	-0.1181	-0.004375	-0.4585	-0.31365	-0.0015	-0.263275	0.2378	0.110875	-0.215825	-0.23645	-0.401125	0.33925
2.98525	2.14778	1.04523	-0.020925	0.39845	2.987	1.78795	1.57953	2.719	1.47717	0.8565	1.71382	2.7555	2.30015	2.972	2.29928	2.0304	0.90655	0.587175	1.9823
2.563	0.685825	-0.39835	0.11215	0.903625	3.0135	13.1995	1.34705	1.6148	-0.0023	1.35745	6.7885	3.787	3.46825	2.35747	-0.020125	22.8418	17.1848	13.211	6.71475
1.1317	0.268275	-0.411575	0.053475	-0.05545	-0.9871	0.54685	0.788625	0.766375	0.242875	-0.06155	0.0429	0.282675	0.4592	-0.0197	0.3013	1.01713	0.1542	0.2274	1.02273
5.1685	3.42	0.796575	-0.006775	-1.01493	4.34475	10.4288	2.56225	4.13975	2.64175	1.07137	5.6375	4.04675	3.45525	5.8435	4.49225	22.591	19.5575	14.0355	11.79
5.62775	4.155	0.618375	1.1711	-0.0011	6.61575	5.63425	3.0945	4.92975	3.2665	0.41405	2.72025	5.16225	3.23675	5.66075	4.10325	22.2335	14.6613	10.153	8.82975
2.46605	1.03557	-1.94605	0.0073	-0.36165	4.6175	1.87048	0.810775	1.70297	0.5226	-1.56668	0.8549	0.7505	-0.01345	1.35413	1.04563	4.1085	4.3715	2.37723	2.86225
5.56825	3.97075	-0.01455	2.55875	2.29073	6.16625	6.02825	3.90325	5.064	3.31575	0.310825	3.28475	4.12025	3.24875	4.78275	3.3785	6.796	6.236	3.84525	3.0365
4.3745	2.96975	3.19925	3.16725	3.506	-0.00255	5.24625	3.869	3.7375	3.3005	2.87975	4.36125	2.92825	3.52675	3.95875	4.02875	5.8435	4.16925	3.5165	4.47225
0.891825	0	1.2492	1.6404	1.79967	-2.2051	2.21435	2.3275	1.12132	0.63875	-0.260925	1.79097	-0.398575	0.573725	0.2456	0.963525	-0.9054	-0.149475	-0.5567	1.4146
2.99075	3.0625	1.17695	2.47498	1.6079	2.7355	3.2245	3.02925	3.07525	2.61525	0.833825	2.8605	2.53825	2.51425	3.0395	2.40132	1.26015	0.911125	0.029925	2.03225
3.941	2.87975	-0.006	1.88597	2.8095	5.7645	3.26975	3.38725	3.56225	2.06142	0.17645	2.1408	3.90125	2.14553	3.81925	2.67825	4.43575	3.717	3.18875	3.73075
1.35007	0	-0.581425	-0.399625	-0.500675	2.10842	5.567	0.883125	0.448175	0.019825	-0.11065	3.67175	2.49248	2.0779	2.03803	1.1959	6.84975	4.99125	2.95025	6.09275
0.796275	1.08238	-0.404925	0.67185	0.07165	1.28615	-0.01185	0.77265	0.8189	0.538	-0.748675	-0.0554	0.42675	0.337225	0.63815	0.549125	-0.209125	-0.0702	-0.6271	0.643325
1.95325	0.97325	-1.2777	-0.831675	-0.841625	2.56775	-0.085475	0.468575	1.68225	0.5655	-0.977575	-0.08995	0.2223	-0.006	0.46995	0.2862	-0.749875	-0.94865	-1.06672	-0.1974
1.52062	0.626325	0.293275	0.466825	0.7893	2.41233	3.73675	0.0001	0.711575	0.51695	0.31435	2.4125	2.321	2.02165	1.49285	1.7529	7.147	5.67975	4.33975	6.382
1.64995	1.05208	0.307825	1.185	0.846025	1.2748	0.90735	1.23562	1.1009	1.3684	0.306275	0.6548	0.6621	0.592575	-0.00385	0.33545	0.978575	0.900175	0.680475	1.48073
4.78625	3.60375	-0.022875	2.44908	1.62797	4.0895	5.71925	3.147	3.926	3.37	0.750075	3.4625	4.837	3.22925	4.9045	3.55375	9.57225	5.7935	3.338	4.59
3.242	1.87918	-0.481275	0.005825	-0.5882	3.17575	4.08875	1.30727	2.3773	1.33418	-0.222775	2.07247	2.823	2.1703	2.8355	2.37257	9.11175	7.65325	4.72025	4.13725
1.29287	0.5466	-1.03097	0.010075	-0.482775	1.70178	0.71075	0.60025	1.03297	0.476125	-0.80645	0.08465	0.380275	0.17745	1.10585	0.8911	1.1343	0.99745	0.759225	1.70528
1.0637	0	-0.3083	1.4116	1.47392	1.99038	0.362925	0.812575	0.137975	0.68305	-0.132075	0.14225	0.750125	0.303125	1.58133	0.24885	1.43863	1.18132	0.89125	1.19518
5.80725	4.31625	0.52605	3.62275	2.53375	8.1005	3.65175	3.5485	4.63575	3.91775	0.004325	2.5855	4.8435	3.443	5.66575	4.03625	11.1423	8.63	4.7945	6.23475
1.4222	0	8.1655	3.16225	5.43975	6.6375	11.7405	2.84425	0.980225	2.24322	6.28	10.8495	10.1937	9.59375	7.9955	8.26475	24.9788	18.1133	16.4345	20.0195
1.08852	0.9564	0.46975	1.21975	0.9077	3.1115	-0.09675	1.35855	0.86305	0.952525	0.25915	-0.00815	0.979925	0.4496	1.3516	0.600625	0.506775	0.53645	0.42995	0.795225
2.02793	0.9831	0.604025	0.592825	0.813325	2.13528	2.67675	0.00055	1.0443	0.957075	0.560425	1.98758	3.41225	2.08845	3.525	2.0447	10.1847	14.4042	10.894	8.114
-0.006975	2.98775	3.296	4.24775	4.17975	6.67075	2.5885	4.2205	3.2645	3.13975	3.23225	2.517	3.40625	2.919	3.4525	3.16375	3.1665	3.19425	3.17025	2.70525
1.45382	0.090175	-0.809725	-0.198975	-0.295725	2.79575	0.146775	0.701375	0.573175	0.018125	-0.2898	-0.1329	1.2784	0.511075	1.64135	0.04345	7.27275	10.1233	7.5535	6.249
4.25625	2.34328	0.878875	-0.005275	-0.672775	1.15372	2.32848	2.0816	3.49225	2.01863	0.92415	2.0754	3.46725	3.072	4.22175	2.8135	5.0445	2.86025	2.2268	2.4227
5.24875	3.3945	1.41635	-0.0003	-0.158625	5.13875	12.405	2.24392	4.46125	2.3614	2.2898	5.8785	6.075	4.84425	4.66	3.24525	21.4917	17.3223	11.0267	8.84325
2.838	0.982	-3.0845	-2.04018	-2.46707	3.2695	6.8565	-0.154675	1.8784	-0.134275	-2.40215	2.8845	1.03955	0.403075	1.0661	-0.001675	14.5633	9.7085	4.4325	4.356
5.91875	4.56675	0.6321	1.5216	-0.00865	5.5865	8.23775	3.6535	5.39125	3.62975	0.721675	5.055	4.66625	4.126	4.862	4.112	9.894	5.12825	4.1805	4.27475
2.11785	0.79615	-1.2929	0.4979	0.153	1.97622	0.781125	0.4305	1.57743	0.6141	-1.0778	-0.0054	0.9926	0.453725	2.245	1.3116	3.06875	3.861	1.45697	2.22325
4.2225	2.737	-0.627675	1.64538	0.595975	6.079	1.07702	2.838	3.7405	2.4615	-0.546375	-0.029425	5.1395	1.62478	5.08975	2.5275	12.149	10.149	5.3185	4.40975
4.382	2.7655	2.516	3.24675	3.43725	-0.006625	6.1035	3.71375	3.55325	3.15825	1.87555	5.046	2.806	3.4335	4.54775	4.46325	7.52325	7.65425	5.40925	8.09175
2.818	1.83123	0.332825	1.66423	1.52493	-0.607	2.7675	2.713	2.3917	1.76903	0.1516	2.05005	0.02315	-0.0314	1.93085	1.50412	3.362	3.906	2.61125	3.577
2.79	2.81825	2.02097	2.2525	2.12145	3.3185	3.75325	2.9565	2.77675	2.40358	1.5432	3.03175	3.024	2.9695	2.6645	2.43065	1.38355	0.29535	-0.01055	2.73175
3.823	2.605	-0.0174	1.0316	0.753525	5.91675	2.88425	1.94978	2.95825	2.05725	0.07955	2.4359	2.85625	2.2233	3.51525	2.69075	2.14672	2.13318	0.6806	2.79425
1.33072	0.216725	0.26495	0.641525	0.3165	-1.62692	0.608275	0.940375	-0.031675	0.446375	-0.480175	-0.133625	1.12515	0.629975	0.37295	0.45395	2.526	0.60935	0.316725	0.54025
3.84025	2.39067	2.65825	1.98303	3.11875	-0.0887	4.5005	3.22275	3.57875	3.0515	2.2678	3.413	3.92775	2.79675	5.06125	3.4745	6.81225	3.883	3.14425	4.6
0.89895	0.412	-0.607625	0.60075	0.01285	0.034825	-0.151825	0.223175	-0.002225	0.300775	-0.78685	-0.464725	-0.004525	-0.199075	0.4653	0.40585	-0.050475	0.16075	-0.078225	0.58525
0.59735	0.3341	-0.3642	0.87995	0.475675	1.84013	0.28115	0.627875	0.364075	0.258675	0.07115	0.10075	0.20105	-0.029275	0.57805	0.2233	0.569375	-0.03795	-0.10025	0.408275
4.63075	3.48275	0.294025	2.7205	2.00818	7.01225	4.63975	2.84525	3.50925	3.1545	-0.033725	3.03175	3.9615	3.0335	4.11525	3.42775	4.6135	5.0535	2.15572	2.86025
1.37695	0.6012	0.27925	1.20213	1.10633	2.631	0.35885	1.0061	0.768825	1.0295	0.40975	-0.137975	1.01145	0.547725	1.64918	1.02547	0.9105	0.4741	0.329275	1.28678
0.560475	0.227225	-0.023	0.698225	0.3186	0.495725	0.65375	0.2646	0.2256	0.371625	-0.029375	0.2346	0.14435	0.2092	0.357	-0.005175	0.58505	0.254625	0.175975	0.70955
3.2755	2.2692	0.0651	1.11852	-0.002325	1.86237	3.62275	1.78333	2.27588	1.97453	-0.4404	2.5635	2.744	1.94303	3.01725	2.44	3.29625	2.16615	1.4347	2.66625
3.38075	2.01635	0.416625	-0.009825	-0.2056	2.26792	3.26275	1.61892	2.41735	1.67355	0.2518	2.2269	3.454	3.044	3.2325	2.10895	3.1085	3.10775	1.96372	4.24125
1.152	0.3089	-0.225025	0.93965	0.267925	4.1825	0.3657	0.89205	0.530525	0.65925	-0.33465	-0.03165	-0.021575	0.043475	0.344	0.588075	0.129275	0.289275	0.215875	0.821225
1.88357	0.687625	-0.6227	1.17203	0.745475	1.9821	0.626775	0.9578	0.935	1.0449	-0.72745	-0.04335	1.32927	0.75395	1.8789	1.22352	0.72665	1.75568	0.971225	2.06078
6.92875	5.2705	1.91578	4.472	3.94675	6.451	5.62425	4.90925	6.0095	4.894	1.20263	4.1965	5.886	4.8075	6.537	4.86875	2.61175	0.90755	-0.010025	2.7455
0.891475	0.134025	-0.7495	0.561325	-0.029225	3.0655	-0.570725	0.5255	0.23295	0.5874	-0.922075	-0.41915	0.130225	-0.0821	0.81115	0.239275	-0.4435	-0.673225	-1.03103	-0.02055
0.990675	-0.0225	-0.535425	0.49305	-0.08465	2.69925	-0.096525	0.34645	0.110225	0.4236	-0.9915	-0.3236	-0.002975	-0.413375	0.473375	-0.1131	-0.069475	0.00515	-0.149575	0.1919
1.34432	0	1.9805	1.81022	2.60625	4.02175	4.18975	1.72352	0.893825	1.25677	2.36002	4.58575	4.233	3.90925	4.16475	3.67725	15.557	17.755	13.0988	15.246
-0.016425	2.57625	3.068	4.337	4.27475	6.528	2.3993	4.21075	2.9535	2.8925	2.95125	2.45268	3.25625	2.8905	3.3665	3.032	2.93325	2.95975	2.91825	2.9905
3.22075	1.72562	-0.038125	1.81385	2.11647	6.46075	4.54625	1.7982	2.32707	1.2507	0.364925	1.90605	2.7685	1.58773	2.06882	0.0186	16.5385	16.6202	8.486	5.79975
-0.024975	-0.006575	-0.988375	-0.135325	-0.61	-0.16475	-1.15148	-0.0038	0.031275	-0.1272	-0.81955	-1.02337	-0.25715	-0.50375	-0.155625	-0.373	-0.85435	-0.844725	-0.89775	-0.452025
1.75008	0.794175	-0.3581	1.05903	1.25455	2.17977	-0.098	1.99208	1.75665	1.08862	-0.345125	-0.0497	0.92755	0.70695	1.31193	0.9444	0.204575	0.107475	-0.051325	0.70105
5.41125	3.85325	-0.025075	1.26093	0.334275	4.743	6.92375	3.12775	4.9075	3.03025	1.334	4.7315	4.16225	3.59475	4.62	3.7545	15.531	14.6425	7.56675	6.05625
6.58225	5.05175	1.1212	1.51368	0.0024	6.573	7.93125	3.9555	5.5935	3.96325	0.96695	5.4205	4.721	4.115	6.65825	4.877	15.6387	13.7957	7.96325	7.5635
6.07575	4.4695	-0.03515	2.1999	0.989825	4.59925	6.33325	3.78975	5.48525	3.7095	0.365175	3.54025	4.7615	3.09575	5.671	4.148	7.45425	4.61775	2.76075	4.23125
2.774	0.80075	-0.75425	0.488375	2.02465	6.162	9.841	-0.895525	0.90585	-0.0049	1.03458	5.58575	4.01775	4.10125	2.43395	1.33173	23.4895	20.8188	11.3308	7.206
3.111	1.47338	0.354175	0.574	0.694825	1.45623	7.4955	1.97513	2.8555	1.28493	0.6372	4.522	-5e-05	1.3933	1.1193	1.10332	10.9113	6.937	3.269	2.5905
1.6085	1.06947	0.09565	-0.4551	-0.62845	0.11485	0.01425	0.897525	1.26048	0.38	-0.728375	0.387725	2.09788	0.533775	2.83375	0.618875	3.8475	4.313	3.41775	4.04775
-0.03105	3.45975	11.3305	8.72975	10.4093	10.0858	13.2752	8.0545	4.7945	5.25375	7.74575	11.2025	11.5683	10.483	11.5902	10.4095	24.0087	20.9187	17.7658	21.3725
1.1724	0.005875	1.11332	-0.619925	0.96485	2.61675	6.9375	0.01375	0.00865	-0.08205	0.042925	4.09925	3.9125	2.1946	2.92975	1.75747	13.2513	9.491	6.05075	6.12875
0.48875	-0.7095	-0.98065	-1.1868	-0.810675	0.94485	3.9285	-0.276175	0.011725	-0.63525	-1.28632	1.58468	1.73935	1.27743	1.18445	0.008125	10.3532	10.4172	5.578	5.12575
4.594	3.56475	1.69602	3.4895	3.68625	7.4515	4.28875	4.80275	4.272	3.3365	1.19722	2.83625	5.2805	4.011	5.7285	3.402	3.2625	0.977475	0.004425	2.70325
-0.0583	3.94175	12.6593	12.1037	16.6047	13.6958	14.3722	11.817	5.89825	6.5155	9.71925	13.3742	13.5068	13.4838	12.5303	10.9105	23.6322	19.9855	17.7905	18.3433
3.522	3.31775	1.8876	2.90125	2.73475	2.73575	2.982	3.04475	3.67175	3.12	1.89985	2.36517	3.79225	2.98475	3.7305	3.26175	2.70525	-0.00695	1.31967	3.02475
0.007975	0.9659	-0.08875	2.45063	1.76475	3.9755	0.943575	2.46703	1.11955	0.6944	-0.076725	0.7285	0.80405	0.8856	0.003675	0.06465	1.76695	0.63385	0.471975	1.53915
1.49585	0.6813	-0.5463	0.246775	0.149025	2.08902	0.222575	0.687375	1.21205	0.3355	-0.611325	0.091825	1.31432	0.336175	1.33587	0.03265	1.04975	0.927325	0.20765	0.52165
2.46445	1.98988	-0.01575	1.70122	1.34543	3.2575	2.90475	2.0425	2.3706	1.71802	0.310175	1.52927	2.915	1.9592	3.408	2.41642	2.31588	1.82565	0.784375	2.37622
2.6835	1.87417	0.5155	0.035	0.46505	4.8945	2.44877	1.245	1.82605	1.16695	0.217425	1.95588	4.21175	1.6606	3.348	1.2177	7.591	5.84175	4.17225	4.22375
4.5845	2.93775	1.63698	-0.00605	-0.126275	1.69515	6.18525	2.19683	3.9265	2.24982	0.732625	4.29	4.85925	3.6535	5.59925	3.2685	11.7515	10.1363	7.836	9.3715
2.38442	1.4828	-0.0983	1.3442	1.35855	2.06255	2.82675	2.25385	2.14863	1.42433	-0.13795	1.83323	1.70475	1.58288	-0.012275	0.605475	2.59525	3.596	2.573	4.18475
4.29975	3.1165	0.583825	2.29785	1.86928	3.57325	5.353	3.49375	3.96075	2.846	-0.011725	3.3075	4.9295	2.961	5.25675	2.82775	8.589	4.67525	2.54325	2.77
2.79325	2.58675	0.00805	1.90623	1.07745	1.49495	2.23015	2.3625	2.62	2.13537	0.20935	1.30593	2.833	1.7716	3.346	2.49872	4.24725	2.75275	1.30135	2.5195
-0.024275	0.531625	-0.087825	2.4231	2.604	5.10525	1.20027	2.48148	1.28275	0.411425	-0.4108	0.8602	2.7765	1.7154	2.90075	0.99145	2.60425	2.87575	2.01483	3.95725
5.46	4.6085	1.81793	4.76325	3.83775	5.17	4.6405	4.79825	4.87525	4.29375	1.31733	3.6205	5.8225	3.993	6.1895	4.33475	5.265	1.66995	-0.008125	3.2855
-0.0522	0.2229	-0.456	0.091375	-0.187675	0.2389	1.06335	-0.076375	-0.41085	0.140525	-0.033175	0.64375	1.18025	-0.08635	0.622	-0.02365	0.4768	0.299625	-0.045175	0.6302
0.9509	0.20615	-0.71845	-0.000225	-0.42775	-0.626525	-0.137575	0.2424	0.45375	0.4404	-0.89545	-0.2275	0.51625	0.0131	0.812275	0.6311	0.0964	-0.029125	-0.256675	0.5714
5.0725	3.4145	0.636425	2.98875	2.20405	7.8315	3.70425	4.09575	4.4235	3.49725	-0.06375	2.73075	4.801	3.15925	5.23325	4.075	6.02525	4.58	2.684	4.91075
1.59472	1.01145	0.352725	0.439075	0.1953	1.384	0.162525	0.431325	1.71735	1.15722	-0.27555	-0.051375	1.37973	0.836725	2.52675	2.19698	5.78475	6.14425	4.9065	5.32625
0.8771	0.2232	-0.3385	0.48975	-0.04585	1.44508	0.2787	0.54035	0.533175	0.64435	-0.3615	0.025925	0.23595	-0.008025	0.472425	0.508125	0.326325	0.22695	0.157225	0.860525
1.02232	0.223925	-0.85875	-0.562575	-0.55875	2.26125	0.388825	0.003025	0.625575	0.1249	-0.682525	-0.288825	0.52085	0.289425	1.07222	0.259675	0.120025	-0.312575	-0.572075	0.461825
2.05043	0.715975	-0.16295	0.1595	0.9641	2.88975	8.104	-0.17455	1.17067	-0.009325	0.123075	3.1715	3.88175	2.8645	2.72325	0.7457	16.1812	14.425	8.05375	5.08925
-0.1897	2.41055	2.75825	4.05025	3.94225	6.50125	2.51675	3.947	2.96225	2.864	2.40322	2.4909	2.9275	2.73475	2.94925	2.86025	2.37977	2.81775	2.7415	3.06375
-0.9802	0.805575	-0.424625	2.959	2.29582	3.85675	0.4355	2.70925	0.58155	0.613375	-0.492675	-0.2	0.24575	0.02845	0.586825	0.000475	-0.5182	-0.442175	-0.59965	0.323375
4.15425	2.723	0.021075	2.524	2.83	1.27235	2.638	3.87975	3.60825	2.63125	0.688225	1.40617	4.12125	2.79025	4.569	2.69925	5.5025	2.17002	1.64797	2.1641
4.878	2.858	6.13	3.0975	6.042	-0.003775	16.6767	4.601	3.856	2.64675	6.33575	12.071	7.76275	8.71225	7.37075	5.49425	28.155	22.557	20.2978	19.09
4.825	3.1845	0.60115	-0.0074	0.087075	3.765	9.1725	2.387	4.31175	2.33235	1.65918	4.75875	5.57275	3.87225	4.879	2.891	10.7532	7.03525	3.65125	5.1485
4.13525	3.7035	0.9646	1.26067	-0.0203	5.72525	7.782	2.5655	2.99775	2.706	0.754575	4.1005	2.87375	2.501	4.48875	3.65	22.9513	16.3715	12.4767	8.648
7.346	5.57175	1.95513	4.39775	4.47925	7.95325	5.0475	5.34925	6.02375	4.87025	1.4607	3.708	6.62625	4.84575	7.108	5.4715	5.35925	1.2044	-0.0239	3.7015
2.43418	1.35282	0.5301	0.612225	1.85118	4.6225	5.073	1.1882	2.06173	1.46745	1.029	3.6295	2.24275	2.2309	-0.007775	0.634125	4.53425	3.647	2.3845	5.32375
4.244	2.53075	1.61167	-0.0072	-0.1752	3.55825	8.21125	2.3197	3.78875	2.01083	1.92695	5.76025	4.92525	5.11675	4.3965	2.6165	16.2347	12.9102	10.132	8.92125
1.49412	0.462775	-1.13657	-0.4373	-0.66785	0.916325	2.33012	-0.01705	1.0088	0.288275	-0.77385	1.38305	1.95808	1.11928	1.74575	0.697225	4.1855	4.05175	2.22772	2.7545
0.77715	0.55115	0.4275	1.59567	1.17312	2.664	1.03635	1.3542	0.897625	0.72385	0.6999	0.979825	1.32163	0.4905	1.65805	-0.039925	1.58852	-0.061575	0.084775	0.269625
1.01113	-0.325075	2.0288	0.4546	1.05757	2.46718	8.369	1.23107	0	-0.0235	1.63882	6.344	5.74225	3.772	3.9905	2.0775	13.947	11.714	7.83975	13.5282
2.98075	2.585	-0.019425	1.8793	1.578	5.09975	3.177	1.968	2.7545	2.23508	0.46585	2.10518	3.20225	2.27117	3.15275	1.9837	5.629	6.27975	3.4935	3.645
0.8796	0.14485	-0.5412	0.3692	0.001025	0.560425	0.844825	0.743925	0.6245	0.190575	-0.5854	0.285125	0.644625	-0.011425	1.152	0.4533	1.8243	2.37533	1.52422	1.18952
0.4668	0.2968	-0.349525	0.31565	0.19215	0.7364	0.68205	-0.000925	0.076775	0.217975	-0.395775	0.55975	1.05543	0.4954	0.918375	0.33355	0.9008	0.65205	0.615775	1.57967
0.598225	0.196525	0.05515	0.519275	0.258875	0.342775	0.0214	0.6754	0.406475	0.2319	0.259125	0.166175	0.7652	0.117	0.48555	-0.0686	0.46605	0.23435	-0.181375	0.476125
0.664025	0.6015	0.42495	0.954925	0.690275	0.983775	0.82085	0.794125	0.53005	0.619975	0.388975	0.739725	0.666075	0.66835	-0.001425	0.391275	1.09888	0.318825	0.234225	0.752975
0.1957	0	0.024	0.635575	0.487	0.874975	0.64475	0.77155	0.162975	0.1254	-0.126175	0.41785	0.463775	0.30285	0.5996	0.37705	1.81015	0.73295	0.250375	1.16653
-0.126825	1.9551	5.92375	5.388	6.35375	4.4635	7.40975	4.91275	2.84675	2.68575	4.53325	6.013	6.47525	5.97925	4.66175	4.62925	10.5717	8.041	6.62025	9.39325
0.22	0.063375	0.52795	1.28868	1.97765	0.191575	1.7687	1.24795	-0.00185	0.1446	-0.7323	1.42368	1.8445	0.9045	2.0864	0.798025	6.81	5.0485	2.25305	4.206
0.104075	0	0.2694	1.07652	1.40072	2.18015	0.579675	1.03295	0.56855	0.191775	-0.1443	0.36115	0.599375	0.480525	0.988175	0.4135	1.2604	0.963325	0.4527	1.14007
0.207375	0	-0.072925	1.38183	1.221	2.49003	0.90565	1.53178	0.6676	0.44135	-0.56	1.0027	1.553	0.88405	1.43245	1.01135	3.93575	3.875	1.7582	2.40943
0.68945	0.181075	0.04665	0.508825	0.175225	1.797	1.37635	0.3626	0.00065	0.37405	0.009925	0.7609	0.8104	0.7711	1.24485	0.992675	0.8152	0.86155	0.689175	1.03825
-0.122175	1.21023	3.6285	3.05175	4.126	4.394	4.85875	3.334	2.14922	2.15028	2.69175	5.854	4.18875	4.277	3.8995	3.25725	11.8515	12.982	11.9138	10.9565
-0.07595	2.82275	6.3175	6.86	8.19375	9.14375	6.1185	6.1565	4.14975	4.38625	5.009	5.4795	5.9605	5.9455	7.26725	6.025	9.351	8.0625	7.83775	10.6305
0.7502	0.60995	-0.4289	0.66195	0.2442	1.74515	-0.00215	1.12862	0.8474	0.814225	-0.28075	-0.18325	0.942475	0.320475	1.19037	0.5492	0.346675	-0.2174	-0.09265	0.529575
0.981625	0.5326	-0.217575	0.6439	0.490175	0.829725	0.0048	1.17603	0.82145	0.56965	-0.3038	0.397825	0.906375	0.42245	0.976825	0.459725	-0.202625	-0.024575	-0.415925	0.452425
0.684975	0	-0.13165	0.3109	0.686875	1.40715	2.74475	0.701275	0.275	-0.274425	-0.574175	1.37425	0.8386	0.687275	0.848975	0.85605	3.527	4.70325	2.56275	3.86325
1.20808	0.3845	-0.979675	0.2754	-0.336225	1.60973	0.353475	0.547525	0.569375	0.4162	-1.13925	-0.1225	0.6518	-0.053875	1.0393	0.470225	0.044125	-0.071975	-0.566825	0.542075
1.65122	0	-0.13835	0.540525	0.899125	3.67475	2.33535	0.91905	0.5589	0.577925	-0.9644	2.08907	2.2117	1.32167	2.9145	1.82605	6.71425	7.54475	5.00375	8.3955
4.7965	3.33825	0.001775	2.43852	1.8789	7.2255	4.8915	3.43525	4.295	3.29525	0.6787	3.749	3.44375	2.636	4.2925	2.944	4.791	5.15625	4.02775	3.54
0.70085	-0.238575	-1.51188	-0.28305	-1.14498	0.2097	0.206175	-0.086575	0.2425	0.1801	-1.82585	0.091325	-0.241	-0.3621	-0.010675	0.1879	-0.9723	0.063125	-0.801775	0.095675
4.97025	3.671	-0.056225	2.30432	1.8426	5.1215	4.606	3.52625	4.2285	3.2585	0.367425	3.25875	4.6645	2.92625	5.08175	3.8165	6.372	3.745	3.12225	4.20675
2.13667	0	2.658	1.67535	3.3505	7.17875	9.034	1.5004	0.638175	2.22728	1.65882	6.8215	5.79825	5.55425	5.7325	4.9015	18.9582	21.7967	17.2868	17.1547
4.6495	3.25925	-0.013225	2.895	1.55598	6.02925	2.36647	2.92575	3.9615	3.2655	0.3579	2.0759	4.00375	2.74025	4.905	2.8175	6.12275	6.848	5.5365	4.0395
1.3305	0	4.83425	3.94325	4.83275	4.74925	9.278	3.10875	0.53275	1.67453	3.807	6.8085	8.31825	5.35575	8.2195	6.0075	31.835	19.5218	22.7372	21.1998
-0.0305	0.15325	9.06725	5.3595	7.68975	8.0515	16.5577	3.75825	1.00665	3.27425	8.819	12.0497	11.5137	9.682	9.23275	7.91375	27.77	19.019	17.151	22.1775
4.29675	2.94	0.1571	2.00493	1.20722	3.65125	5.587	3.19025	3.88375	2.708	-0.042325	2.67475	4.121	2.57625	4.812	3.06475	11.0255	8.30025	3.85075	3.049
1.74137	0	8.42775	4.919	6.46825	5.16225	18.29	4.04675	1.2846	1.49175	4.66225	14.2725	10.8663	8.91725	10.6702	7.069	34.15	28.15	24.234	22.5377
1.53208	0.70545	-0.9502	0.098	-0.0738	1.40922	3.526	-0.00435	0.720925	0.387375	0.119725	2.11178	3.575	1.78678	2.9575	0.463325	6.63925	3.77675	2.7785	3.3855
1.07818	2.5355	0.31515	3.7815	3.23075	6.4975	0.009325	3.8885	2.99975	1.90292	0.38235	1.17483	2.854	1.62013	3.7995	2.49265	3.49725	4.683	3.4925	5.0875
4.27775	3.10875	-0.011575	2.6645	3.11425	2.07052	7.39025	3.53625	3.365	2.89425	0.45545	4.2245	4.339	3.11	4.84325	3.83175	17.1122	9.04525	5.9645	5.08425
1.36848	0	11.5385	4.034	7.85075	4.0625	18.893	4.6675	1.90637	2.44643	7.70175	13.7332	12.0282	12.0958	9.1935	8.535	40.3925	31.2925	27.3275	27.3825
-0.0588	3.614	11.5953	10.6015	13.102	9.27675	22.5748	11.6265	6.25	5.77375	10.6363	17.5918	13.4405	13.7033	10.5092	9.68475	37.78	27.83	24.0783	27.1325
5.272	4.0355	-0.0092	2.14827	1.01673	6.913	6.7745	3.5165	3.9565	3.04575	-0.154475	3.50575	4.44675	2.869	5.7105	3.75525	12.3383	8.0795	4.2475	3.3445
5.3795	4.246	2.10783	2.503	2.7015	4.37275	4.56875	4.36525	4.72125	3.823	1.5149	3.948	4.692	3.98	5.39325	3.837	2.50525	1.81092	-0.03265	3.5945
4.9655	3.28425	-0.0655	2.22505	1.36658	7.48525	3.39975	3.53725	3.49525	2.54625	-0.317675	2.54125	3.21725	2.78325	3.9835	2.67625	3.08025	2.5155	0.407575	2.09687
0.9247	0.128175	-1.22952	-1.18968	-1.54087	-0.89785	1.44402	0.032625	0.832925	0.0285	-1.49663	0.4445	-0.0295	-0.095475	0.613725	0.37695	3.07	3.481	0.998375	1.97982
1.3098	-0.2993	-0.526775	-0.060925	-0.456375	4.502	3.27675	0.23985	-0.007125	-0.2246	-1.29293	2.508	2.465	2.00847	2.03267	1.56442	10.6565	7.1595	5.89	6.5835
1.67558	0.940075	-0.310925	0.7502	0.2704	2.55775	0.77835	0.779575	1.27317	0.96375	-0.203525	0.54145	1.06888	0.52805	1.44362	0.914325	0.441925	-0.169075	-0.219575	0.220175
2.48077	1.87187	1.1826	1.80442	1.53582	-0.0058	2.29478	2.42307	2.38698	1.89538	0.928875	1.99218	1.86397	1.99418	2.3255	2.18377	2.82175	2.19428	1.6711	2.6975
0.886575	0.216125	-0.108775	-0.0686	-0.4198	0.777575	0.235725	0.27875	0.3108	0.01475	-0.730025	0.192725	-0.061825	-0.076525	-0.0172	0.15645	-0.388625	-0.3234	-0.4438	0.361625
1.38878	1.37708	1.84563	2.3489	2.20295	0.000275	2.8045	2.30678	2.05003	1.98615	1.33508	1.81787	1.81438	2.03375	2.3756	2.615	3.5635	2.5325	2.43752	3.643
0.74185	0.722125	-0.2259	0.7305	0.639675	1.98375	0.2902	1.01305	0.8568	0.677925	0.1143	0.04115	1.30935	0.505775	1.50103	0.806225	1.22473	0.30995	-0.375725	1.1335
1.34605	0.872175	0.005275	1.04422	0.405625	2.46425	1.01242	1.07333	0.84435	0.732475	0.076675	0.563375	1.19312	0.678125	1.29012	0.87925	0.9394	0.65885	0.365775	1.07173
0.0941	0	-0.506425	0.3779	0.167375	0.104375	-0.30215	0.35075	0.071575	0.006425	-0.342075	-0.44065	-0.264975	-0.170925	-0.121025	-0.167725	-0.4499	-0.663075	-0.7644	-0.0195
0.2492	0.47025	0.354625	0.963775	0.875225	1.60967	0.00735	0.718	0.208925	0.227425	0.312675	0.00755	0.3763	0.044725	0.461475	0.272325	0.323	0.17085	0.099	0.53105
0.32805	0.317075	0.242175	0.94765	0.995475	2.80625	0.45265	0.70625	0.30915	0.00465	0.002475	0.1233	0.713875	0.265175	0.9384	0.204125	1.79215	1.67958	0.792375	1.30137
1.24965	0.931275	0.775675	0.964875	0.7699	2.2005	1.31052	1.24107	1.04015	0.9639	0.6098	1.12952	1.02553	1.23588	-0.016775	0.61595	0.574825	1.03953	0.79265	1.13952
-0.066175	2.8265	3.7315	5.45825	6.43675	6.776	4.72725	5.4925	3.83375	2.941	3.72175	4.00525	4.92025	4.4305	4.62675	4.14425	5.68	5.68475	4.218	10.4482
1.9921	1.3963	0.8684	1.41077	1.09585	0.000475	1.55355	1.50743	1.43667	1.36478	0.88885	1.30842	1.92247	1.5655	2.08053	1.52592	2.5795	1.82525	1.1324	1.9793
-0.101725	-0.09215	-0.3323	0.622225	0.682725	0.248325	1.18277	0.840925	-0.005675	0.0867	-0.060225	0.743125	0.8546	0.601825	0.60665	-0.005625	2.07567	1.49215	0.817025	1.1696
0.523075	-0.001125	0.243325	0.106075	0.721725	0.935825	2.607	0.686825	0.533525	0.00445	-0.507675	1.90265	1.48228	0.814325	1.37387	0.672075	3.849	1.90997	0.99485	1.30275
3.53	2.55525	-0.0341	1.82075	0.8802	2.38175	2.537	2.661	2.999	2.27002	-0.0168	1.73375	2.5065	1.80137	3.11825	2.30043	3.98025	3.39425	1.89312	2.9345
2.46828	1.83927	1.95075	1.88542	1.67762	-0.0002	3.545	2.65975	2.42475	2.2312	1.9988	3.272	3.057	3.44275	3.068	2.88275	4.58325	3.85475	3.65225	5.198
2.84175	2.08243	-0.01	1.72418	1.09343	1.34823	3.14575	2.49887	2.705	1.87645	0.296325	2.28762	2.46908	2.00413	2.77325	2.22512	4.82875	3.211	1.97168	2.7235
0.552675	0.38925	-0.4687	0.40015	0.004125	0.48055	-0.047825	0.663375	0.491975	0.18345	-0.629625	-0.3175	-0.0532	-0.136375	0.2569	0.2772	-0.202475	-0.296475	-0.25265	0.1498
1.33855	1.20275	-0.023975	0.9588	0.89225	2.06318	1.73533	1.15595	1.11458	1.23695	-0.03215	1.00825	1.48408	1.02818	1.01852	0.6254	1.73185	1.5895	0.994475	1.48647
4.093	3.34275	-0.00745	2.21718	1.32403	3.88425	3.36875	2.782	3.78025	3.02	-0.025975	2.997	3.334	2.5645	3.73175	2.761	1.2378	3.06175	0.7981	2.23088
1.2867	0.504675	-0.74475	0.204175	-0.3942	-0.42115	0.37805	0.701925	1.31373	0.7806	-0.6565	0.084575	-0.006725	0.410725	0.8699	1.15538	0.07055	-0.249125	-0.702875	0.859425
0.926275	0.370125	-0.523125	0.571625	-0.0124	0.5781	0.5129	0.569925	0.3834	0.622525	-0.47075	-0.05545	-0.14575	-0.14765	-0.020275	-0.0389	-0.0281	-0.16535	-0.28615	0.396425
5.565	4.31875	1.14092	2.9595	2.49092	6.2445	3.8195	3.5825	5.0575	4.32875	1.26415	3.65125	4.32625	3.64625	5.2505	4.336	0.6199	1.34995	0.001325	3.23325
5.965	4.45325	0.0039	3.31	2.3735	7.18675	6.62225	4.85875	5.34525	4.018	0.215625	4.41775	4.4935	3.89975	5.10925	3.57175	6.65725	3.057	2.57	3.04175
1.52015	0.6841	0.133975	0.59855	0.0072	3.76775	0.553125	1.10223	1.42475	1.2246	0.001925	0.392625	0.681175	0.452025	1.2067	1.22225	0.5004	0.546575	0.548025	1.2683
2.17055	1.15617	-0.76695	0.493	-0.21005	2.15002	-0.0266	0.724775	1.16542	1.14427	-0.632925	0.8438	1.85625	0.95405	2.04847	1.25145	1.1595	-0.068325	-0.74905	1.59718
5.57425	3.82375	-0.041875	1.1621	0.006125	4.52225	7.09975	2.847	4.2405	2.95025	0.25555	5.3085	4.36525	3.72525	5.152	3.25725	12.898	11.7278	6.8545	5.768
2.59275	1.16235	-0.480425	1.43705	0.82795	7.27	0.52965	1.88407	1.54937	1.57455	-0.4674	0.022275	1.75715	0.8657	2.517	1.8357	-0.220375	0.2391	-0.211175	1.69352
0.967175	0	-0.934325	0.582475	0.095875	3.60175	-0.3965	0.58395	0.151025	0.474325	-0.958125	-0.62275	-0.08335	-0.3189	0.53995	-0.182	-0.417025	-0.65125	-0.5719	0.07265
4.919	3.63525	-0.00255	2.1067	1.40342	6.452	7.36125	3.311	3.98475	3.52675	0.768375	4.449	5.7795	3.23125	6.03025	3.28475	7.8535	6.97025	3.98175	5.377
2.26255	0.5071	1.36383	0.48435	1.51073	7.0195	2.6955	0.9771	1.27767	1.02893	-0.828275	1.9292	1.24235	1.22775	0.00295	0.693275	11.4277	10.1423	6.20575	7.7835
-0.052725	-0.637475	-0.805775	-0.077425	-0.503875	1.9356	-0.900075	-0.3004	-0.727575	-0.140325	-1.08737	-0.796475	-0.3478	-0.8238	-7.5e-05	-0.4719	-0.873225	-0.59075	-0.72105	-0.405075
3.51075	2.52575	0.037925	2.03288	1.61565	4.40675	2.0536	2.287	2.9065	2.94975	-0.21315	1.64088	3.26575	2.26162	4.12525	2.77075	2.88	2.6515	1.27415	2.14975
4.0855	2.636	-0.260075	1.0105	0.006025	5.34625	1.77707	2.7505	3.44975	2.39558	-0.5268	2.24573	3.66575	2.2435	4.53575	2.28123	7.65425	6.1055	4.0965	3.25525
2.26682	2.547	0.95315	2.56375	2.09455	4.81625	1.64518	2.59425	2.65975	2.44428	1.32977	-0.00965	4.10275	2.65	4.17025	1.9518	4.5655	3.483	3.2165	1.83632
0.844525	0.59945	0.42375	1.09933	0.905175	2.4217	-0.161925	0.700575	0.0051	0.3937	0.2704	0.051375	0.658225	0.098825	0.836675	0.058025	0.9151	0.727675	0.69135	0.10675
1.3587	0.62405	-1.7546	0.422	-0.6462	1.30685	-0.28745	0.414675	0.901925	0.260775	-2.504	-0.290925	0.72545	-0.0014	1.20982	0.214975	-1.06472	-0.6634	-1.83537	0.02615
1.41108	1.08232	1.0064	1.5463	1.3695	0.003375	1.43085	1.6535	1.24635	1.30353	0.8541	1.15997	0.5449	1.2507	0.810475	1.32248	1.08337	0.8942	0.8594	1.44125
0.628875	0.4238	-0.1151	0.410575	0.00365	-0.572425	0.414825	0.494725	0.6812	0.479075	-0.1451	0.2258	-0.0682	0.1679	0.097525	0.540225	0.077775	0.241775	-0.149825	0.71555
2.13017	1.75155	0.00945	1.0798	0.3338	1.16695	2.14882	1.437	1.9125	1.36098	-0.080425	1.5846	1.3412	1.38482	1.66825	1.36242	0.86975	1.1319	0.53865	1.73257
0.480225	0.3022	-0.2882	0.178525	-0.184975	0.65635	-0.00315	0.001975	0.010775	0.0193	-0.315825	-0.22075	-0.1444	-0.17025	0.103375	0.118575	-0.13335	-0.1967	-0.38645	0.2145
0.445025	0.600025	-0.293975	0.931875	-0.016275	0.285275	1.21365	0.977875	0.907975	0.4995	-0.05265	0.404175	0.734925	0.595	1.0484	0.923425	0.417375	0.533975	0.219475	1.07688
1.10755	1.6408	0.8219	1.5956	1.19725	1.54388	1.9133	1.87332	1.93815	1.64472	0.711575	1.41745	0.0161	0.801625	1.21418	1.75883	1.67562	1.57747	1.30658	2.31818
